# Supplementary material for: Non-linear association between weight-adjusted-waist index and obstructive sleep apnea: a cross-sectional study from the NHANES (2005–2008 to 2015–2020)
Source: Front Public Health. 2025 Mar 25;13:1546597. doi: 10.3389/fpubh.2025.1546597 (PMC11975944; doi:10.3389/fpubh.2025.1546597)
Supplement: Supplementary file 2 [file Data_Sheet_1.zip]

Archive with 140 entries (99 files):
- Raw/
- Raw/2005-2020.sav(uncleaning).xlsx
- Raw/20052020.xlsx(cleaning).xlsx
- Raw/Figure2/
- Raw/Figure2/20052020_31_tbl/
- Raw/Figure2/20052020_31_tbl/20052020_31_tbl.log
- Raw/Figure2/20052020_31_tbl/20052020_31_tbl.R
- Raw/Figure2/20052020_31_tbl/20052020_31_tbl_OSA_WWI_gam.xls
- Raw/Figure2/20052020_31_tbl/20052020_31_tbl_OSA_WWI_gam0.xls
- Raw/Figure2/20052020_31_tbl/20052020_31_tbl_OSA_WWI_scatter.pdf
- Raw/Figure2/20052020_31_tbl/20052020_31_tbl_OSA_WWI_scatter.png
- Raw/Figure2/20052020_31_tbl/20052020_31_tbl_OSA_WWI_smooth.pdf
- Raw/Figure2/20052020_31_tbl/20052020_31_tbl_OSA_WWI_smooth.png
- Raw/Figure2/20052020_31_tbl/20052020_31_tbl_OSA_WWI_smooth1.pdf
- Raw/Figure2/20052020_31_tbl/20052020_31_tbl_OSA_WWI_smooth1.png
- Raw/Figure2/20052020_31_tbl/20052020_31_tbl_OSA_WWI_smooth2.png
- Raw/Figure3/
- Raw/Figure3/age/
- Raw/Figure3/age/20052020_20_tbl/
- Raw/Figure3/age/20052020_20_tbl/20052020_20_tbl.htm
- Raw/Figure3/age/20052020_20_tbl/20052020_20_tbl.log
- Raw/Figure3/age/20052020_20_tbl/20052020_20_tbl.lst
- Raw/Figure3/age/20052020_20_tbl/20052020_20_tbl.R
- Raw/Figure3/alcohol consumption/
- Raw/Figure3/alcohol consumption/20052020_25_tbl/
- Raw/Figure3/alcohol consumption/20052020_25_tbl/20052020_25_tbl.htm
- Raw/Figure3/alcohol consumption/20052020_25_tbl/20052020_25_tbl.log
- Raw/Figure3/alcohol consumption/20052020_25_tbl/20052020_25_tbl.lst
- Raw/Figure3/alcohol consumption/20052020_25_tbl/20052020_25_tbl.R
- Raw/Figure3/coronary heart disease/
- Raw/Figure3/coronary heart disease/20052020_29_tbl/
- Raw/Figure3/coronary heart disease/20052020_29_tbl/20052020_29_tbl.htm
- Raw/Figure3/coronary heart disease/20052020_29_tbl/20052020_29_tbl.log
- Raw/Figure3/coronary heart disease/20052020_29_tbl/20052020_29_tbl.lst
- Raw/Figure3/coronary heart disease/20052020_29_tbl/20052020_29_tbl.R
- Raw/Figure3/diabetes/
- Raw/Figure3/diabetes/20052020_28_tbl/
- Raw/Figure3/diabetes/20052020_28_tbl/20052020_28_tbl.htm
- Raw/Figure3/diabetes/20052020_28_tbl/20052020_28_tbl.log
- Raw/Figure3/diabetes/20052020_28_tbl/20052020_28_tbl.lst
- Raw/Figure3/diabetes/20052020_28_tbl/20052020_28_tbl.R
- Raw/Figure3/education level/
- Raw/Figure3/education level/20052020_22_tbl/
- Raw/Figure3/education level/20052020_22_tbl/20052020_22_tbl.htm
- Raw/Figure3/education level/20052020_22_tbl/20052020_22_tbl.log
- Raw/Figure3/education level/20052020_22_tbl/20052020_22_tbl.lst
- Raw/Figure3/education level/20052020_22_tbl/20052020_22_tbl.R
- Raw/Figure3/hypertension/
- Raw/Figure3/hypertension/20052020_27_tbl/
- Raw/Figure3/hypertension/20052020_27_tbl/20052020_27_tbl.htm
- Raw/Figure3/hypertension/20052020_27_tbl/20052020_27_tbl.log
- Raw/Figure3/hypertension/20052020_27_tbl/20052020_27_tbl.lst
- Raw/Figure3/hypertension/20052020_27_tbl/20052020_27_tbl.R
- Raw/Figure3/marital status/
- Raw/Figure3/marital status/20052020_23_tbl/
- Raw/Figure3/marital status/20052020_23_tbl/20052020_23_tbl.htm
- Raw/Figure3/marital status/20052020_23_tbl/20052020_23_tbl.log
- Raw/Figure3/marital status/20052020_23_tbl/20052020_23_tbl.lst
- Raw/Figure3/marital status/20052020_23_tbl/20052020_23_tbl.R
- Raw/Figure3/race/
- Raw/Figure3/race/20052020_21_tbl/
- Raw/Figure3/race/20052020_21_tbl/20052020_21_tbl.htm
- Raw/Figure3/race/20052020_21_tbl/20052020_21_tbl.log
- Raw/Figure3/race/20052020_21_tbl/20052020_21_tbl.lst
- Raw/Figure3/race/20052020_21_tbl/20052020_21_tbl.R
- Raw/Figure3/ratio of family income to poverty/
- Raw/Figure3/ratio of family income to poverty/20052020_24_tbl/
- Raw/Figure3/ratio of family income to poverty/20052020_24_tbl/20052020_24_tbl.htm
- Raw/Figure3/ratio of family income to poverty/20052020_24_tbl/20052020_24_tbl.log
- Raw/Figure3/ratio of family income to poverty/20052020_24_tbl/20052020_24_tbl.lst
- Raw/Figure3/ratio of family income to poverty/20052020_24_tbl/20052020_24_tbl.R
- Raw/Figure3/sex/
- Raw/Figure3/sex/20052020_19_tbl/
- Raw/Figure3/sex/20052020_19_tbl/20052020_19_tbl.htm
- Raw/Figure3/sex/20052020_19_tbl/20052020_19_tbl.log
- Raw/Figure3/sex/20052020_19_tbl/20052020_19_tbl.lst
- Raw/Figure3/sex/20052020_19_tbl/20052020_19_tbl.R
- Raw/Figure3/sleep duration/
- Raw/Figure3/sleep duration/20052020_30_tbl/
- Raw/Figure3/sleep duration/20052020_30_tbl/20052020_30_tbl.htm
- Raw/Figure3/sleep duration/20052020_30_tbl/20052020_30_tbl.log
- Raw/Figure3/sleep duration/20052020_30_tbl/20052020_30_tbl.lst
- Raw/Figure3/sleep duration/20052020_30_tbl/20052020_30_tbl.R
- Raw/Figure3/smoking/
- Raw/Figure3/smoking/20052020_26_tbl/
- Raw/Figure3/smoking/20052020_26_tbl/20052020_26_tbl.htm
- Raw/Figure3/smoking/20052020_26_tbl/20052020_26_tbl.log
- Raw/Figure3/smoking/20052020_26_tbl/20052020_26_tbl.lst
- Raw/Figure3/smoking/20052020_26_tbl/20052020_26_tbl.R
- Raw/nhanes.docx
- Raw/table1/
- Raw/table1/20052020_2_tbl/
- Raw/table1/20052020_2_tbl/20052020_2_tbl.htm
- Raw/table1/20052020_2_tbl/20052020_2_tbl.log
- Raw/table1/20052020_2_tbl/20052020_2_tbl.R
- Raw/table1/20052020_3_tbl/
- Raw/table1/20052020_3_tbl/20052020_3_tbl.htm
- Raw/table1/20052020_3_tbl/20052020_3_tbl.log
- Raw/table1/20052020_3_tbl/20052020_3_tbl.R
- Raw/table1/20052020_3_tbl/20052020_3_tbl_datastep.lst
- Raw/table2/
- Raw/table2/WWI Continuous/
- Raw/table2/WWI Continuous/20052020_4_tbl/
- Raw/table2/WWI Continuous/20052020_4_tbl/20052020_4_tbl.htm
- Raw/table2/WWI Continuous/20052020_4_tbl/20052020_4_tbl.log
- Raw/table2/WWI Continuous/20052020_4_tbl/20052020_4_tbl.lst
- Raw/table2/WWI Continuous/20052020_4_tbl/20052020_4_tbl.R
- Raw/table2/WWI Continuous/20052020_8_tbl/
- Raw/table2/WWI Continuous/20052020_8_tbl/20052020_8_tbl.htm
- Raw/table2/WWI Continuous/20052020_8_tbl/20052020_8_tbl.log
- Raw/table2/WWI Continuous/20052020_8_tbl/20052020_8_tbl.lst
- Raw/table2/WWI Continuous/20052020_8_tbl/20052020_8_tbl.R
- Raw/table2/WWI Continuous/20052020_9_tbl/
- Raw/table2/WWI Continuous/20052020_9_tbl/20052020_9_tbl.htm
- Raw/table2/WWI Continuous/20052020_9_tbl/20052020_9_tbl.log
- Raw/table2/WWI Continuous/20052020_9_tbl/20052020_9_tbl.lst
- Raw/table2/WWI Continuous/20052020_9_tbl/20052020_9_tbl.R
- Raw/table2/WWI quartile/
- Raw/table2/WWI quartile/20052020_10_tbl/
- Raw/table2/WWI quartile/20052020_10_tbl/20052020_10_tbl.htm
- Raw/table2/WWI quartile/20052020_10_tbl/20052020_10_tbl.log
- Raw/table2/WWI quartile/20052020_10_tbl/20052020_10_tbl.lst
- Raw/table2/WWI quartile/20052020_10_tbl/20052020_10_tbl.R
- Raw/table2/WWI quartile/20052020_10_tbl/20052020_10_tbl_datastep.lst
- Raw/table2/WWI quartile/20052020_11_tbl/
- Raw/table2/WWI quartile/20052020_11_tbl/20052020_11_tbl.htm
- Raw/table2/WWI quartile/20052020_11_tbl/20052020_11_tbl.log
- Raw/table2/WWI quartile/20052020_11_tbl/20052020_11_tbl.lst
- Raw/table2/WWI quartile/20052020_11_tbl/20052020_11_tbl.R
- Raw/table2/WWI quartile/20052020_11_tbl/20052020_11_tbl_datastep.lst
- Raw/table2/WWI quartile/20052020_5_tbl/
- Raw/table2/WWI quartile/20052020_5_tbl/20052020_5_tbl.htm
- Raw/table2/WWI quartile/20052020_5_tbl/20052020_5_tbl.log
- Raw/table2/WWI quartile/20052020_5_tbl/20052020_5_tbl.lst
- Raw/table2/WWI quartile/20052020_5_tbl/20052020_5_tbl.R
- Raw/table2/WWI quartile/20052020_5_tbl/20052020_5_tbl_datastep.lst
- Raw/table3/
- Raw/table3/20052020_32_tbl.log
- Raw/table3/20052020_32_tbl.lst
- Raw/table3/20052020_32_tbl.R
