# Supplementary material for: Non-linear association between weight-adjusted-waist index and obstructive sleep apnea: a cross-sectional study from the NHANES (2005–2008 to 2015–2020)
Source: Front Public Health. 2025 Mar 25;13:1546597. doi: 10.3389/fpubh.2025.1546597 (PMC11975944; doi:10.3389/fpubh.2025.1546597)
Supplement: Supplementary file 2 [file Data_Sheet_1.zip › Raw/2005-2020.sav(uncleaning).xlsx]

## Sheet: 2005-2020.sav未清洗
SEQN	ALQ120Q	BMXWT	BMXBMI	BMXWAIST	BPQ020	BPQ050A	BPXSY1	BPXDI1	BPXSY2	BPXDI2	BPXSY3	BPXDI3	RIAGENDR	RIDAGEYR	RIDRETH1	DMDEDUC2	DMDMARTL	INDFMPIR	WTINT2YR	WTMEC2YR	SDMVPSU	SDMVSTRA	DIQ010	DIQ050	LBXGH	WTSAF2YR	LBDGLUSI	MCQ160C	SLD010H	SLQ030	SLQ040	SLQ120	SMQ020	SMQ040	ALQ121
31130	#NULL!	#NULL!	#NULL!	#NULL!	2	#NULL!	#NULL!	#NULL!	#NULL!	#NULL!	#NULL!	#NULL!	2	85	3	4	2	1.99	29960.8	34031	2	46	2	2	#NULL!	0	#NULL!	2	8	0	0	1	2	#NULL!	#NULL!
31131	0	75.2	30.9	96	1	1	144	74	140	72	134	74	2	44	4	4	1	4.65	26457.7	26770.6	1	48	2	2	6	67556.8	4.996	2	9	1	0	0	2	#NULL!	#NULL!
31132	4	69.5	24.74	96.5	1	1	138	60	130	58	124	54	1	70	3	5	1	5	32961.5	35315.5	2	52	1	2	7.1	80194	8.715	2	7	3	0	0	2	#NULL!	#NULL!
31134	2	101.9	30.63	117.1	1	1	130	68	118	68	112	66	1	73	3	3	1	#NULL!	43718.5	44231.2	2	48	2	2	5.9	93399.5	5.551	2	7	0	0	1	2	#NULL!	#NULL!
31150	7	85	28.93	107.7	2	#NULL!	144	74	132	82	134	70	1	79	3	3	2	1.22	15391.9	15572.4	2	44	2	2	5	0	5.384	2	8	0	0	0	1	3	#NULL!
31151	0	82.9	29.51	101.2	1	2	136	76	144	68	138	74	2	59	4	3	1	3.03	32632.5	32058.7	2	53	1	2	5.8	71019.7	4.774	2	2	3	9	4	1	3	#NULL!
31153	0	109.3	39.1	117.4	1	1	120	82	118	76	124	78	2	44	5	3	3	1.03	41246.6	42554.6	2	54	2	2	4.6	108067	5.218	2	7	3	3	0	1	3	#NULL!
31155	#NULL!	90.5	25.61	87.7	2	#NULL!	126	62	126	68	124	60	1	38	5	5	1	3.5	75218.8	77639.5	2	48	2	2	4.9	194996	5.551	2	8	0	0	0	2	#NULL!	#NULL!
31158	4	69.2	21.65	85.5	1	#NULL!	154	74	#NULL!	#NULL!	142	72	1	71	3	4	1	3.71	40704.5	43600.3	2	50	2	2	5.9	93853.4	6.162	2	9	3	0	0	1	1	#NULL!
31162	0	66.5	29.6	105.9	1	1	106	58	100	52	96	54	2	71	3	3	1	2.5	62389.5	66398.9	2	47	1	1	7.3	147094	6.883	2	8	3	0	1	2	#NULL!	#NULL!
31167	1	129.9	34.44	121	1	1	144	80	146	76	140	72	1	37	3	4	1	4.16	60628.2	62579.3	1	44	2	2	5.9	154957	5.495	2	4	3	3	2	1	1	#NULL!
31183	6	76.3	25.7	86	2	#NULL!	114	64	#NULL!	#NULL!	100	64	2	33	3	5	1	3.9	91953.1	97983.1	1	47	2	2	4.8	253640	5.051	2	7	0	0	0	2	#NULL!	#NULL!
31186	2	75.4	33.6	105	2	#NULL!	#NULL!	#NULL!	122	82	120	84	2	46	1	1	2	1.68	19238.4	20767.7	1	54	1	2	7.1	45943.9	8.715	2	6	3	9	1	1	1	#NULL!
31187	#NULL!	78.6	25.26	87.4	2	#NULL!	108	62	112	64	112	64	2	22	3	4	1	4.29	66674.3	70222.5	2	54	2	2	4.8	170916	4.33	1	8	0	0	2	2	#NULL!	#NULL!
31191	64	44.9	18.64	#NULL!	2	#NULL!	#NULL!	#NULL!	#NULL!	#NULL!	#NULL!	#NULL!	2	22	1	2	3	0.88	21509.4	22974.4	1	56	2	2	4	55412.7	4.274	2	7	0	0	0	2	#NULL!	#NULL!
31193	0	84.1	26.84	101.7	2	#NULL!	152	76	144	72	#NULL!	#NULL!	1	51	3	1	2	1.01	39075.5	38606.2	1	49	2	2	5.2	72038.6	6.162	2	7	9	9	0	1	2	#NULL!
31195	5	62.7	22.75	84.6	1	1	118	64	114	66	104	58	1	73	3	4	1	5	43718.5	44231.2	2	48	2	2	5.5	93399.5	5.773	2	8	0	0	1	1	3	#NULL!
31199	5	62.5	24.2	77	2	#NULL!	106	54	#NULL!	#NULL!	108	60	2	25	3	4	1	1	75121.3	78914.8	1	46	2	2	4.5	205054	4.774	2	7	1	0	0	2	#NULL!	#NULL!
31203	#NULL!	71.9	29.7	101.6	2	#NULL!	108	58	110	60	110	56	2	33	1	2	1	0.99	2047.98	2050.64	2	57	2	2	5.5	4669.26	3.941	2	8	9	9	0	2	#NULL!	#NULL!
31205	0	87.7	31.52	110.3	2	#NULL!	138	82	134	82	138	80	2	43	1	4	1	5	23957.8	24649.4	1	57	2	2	6	58408.8	6.994	2	8	2	0	1	2	#NULL!	#NULL!
31207	#NULL!	43.7	19.12	66	2	#NULL!	124	58	114	70	112	60	2	20	4	4	3	0.1	33020.6	32480.8	1	49	2	2	5.2	58089.6	4.718	2	4	0	0	3	2	#NULL!	#NULL!
31212	#NULL!	186	67.34	163.1	2	#NULL!	132	58	#NULL!	#NULL!	#NULL!	#NULL!	2	23	4	2	3	0.48	25713.8	25293.4	2	57	2	2	5.7	57719.7	6.384	2	2	3	3	4	2	#NULL!	#NULL!
31214	6	87.8	35.44	113.5	2	#NULL!	116	80	116	78	114	84	2	46	3	4	1	0.77	85351.4	87765.1	1	48	2	2	5.6	224828	5.162	2	7	3	3	4	1	3	#NULL!
31221	0	81.5	36.03	103.5	2	#NULL!	120	80	122	84	124	90	2	54	3	3	1	5	95070.2	93147.4	2	49	2	2	5.1	209352	5.495	2	7	1	0	0	2	#NULL!	#NULL!
31223	1	85.2	30.22	103.2	1	2	#NULL!	#NULL!	124	66	122	70	1	61	1	2	1	1.68	4329.1	4476.16	2	58	2	2	5.2	9637.11	6.162	2	7	3	0	2	2	#NULL!	#NULL!
31227	1	77	23.32	88.4	1	1	166	86	166	86	160	78	1	64	3	5	1	5	63955.3	68158.1	2	48	2	2	5.2	150334	4.94	2	8	3	0	0	2	#NULL!	#NULL!
31228	7	61.5	22.92	88	2	#NULL!	122	62	120	62	122	52	1	34	1	2	1	1.68	27433.6	29218	1	54	2	2	5.7	72180.1	6.772	2	8	3	9	0	1	3	#NULL!
31241	0	84.7	32.31	108	2	#NULL!	128	30	132	18	#NULL!	#NULL!	1	40	2	2	1	2.73	27970.7	27902	1	51	2	2	5.4	59342.5	5.162	2	7	3	2	0	1	3	#NULL!
31242	5	90.7	28.31	101	2	#NULL!	110	78	122	78	118	80	1	58	3	5	1	5	67592.2	69682.3	2	52	2	2	4.3	145328	5.162	2	7	1	0	2	2	#NULL!	#NULL!
31248	1	72.8	25.16	91	2	#NULL!	140	74	138	64	132	76	1	21	1	1	1	0.65	18810.6	19762	2	51	2	2	5.5	48820	5.829	2	8	3	0	0	2	#NULL!	#NULL!
31252	2	101.5	32.62	102.4	2	#NULL!	116	60	112	64	114	68	1	35	4	4	1	3.62	23015.2	24787.8	1	52	2	2	5.6	0	5.384	2	7	2	0	2	2	#NULL!	#NULL!
31257	0	75.3	23.55	98	2	#NULL!	118	56	114	58	110	62	1	70	3	4	1	1.21	16029.2	17169.6	2	50	1	2	7.5	41312.8	7.216	2	6	0	0	3	2	#NULL!	#NULL!
31259	#NULL!	75.8	28.81	103.2	2	#NULL!	112	60	108	42	#NULL!	#NULL!	2	35	4	4	3	1.93	6547.88	6794.79	1	55	2	2	4.6	13612.5	4.496	2	5	0	0	2	2	#NULL!	#NULL!
31261	1	80.1	29.35	91.9	2	#NULL!	104	72	102	74	108	76	2	49	4	4	1	3.48	28544	29138.4	1	46	2	2	5.9	84639.8	5.44	2	5	9	0	3	2	#NULL!	#NULL!
31262	1	82.1	27.78	104.7	2	#NULL!	128	76	#NULL!	#NULL!	#NULL!	#NULL!	1	52	1	1	1	2.43	24368.2	26377	2	55	2	2	6	58902.2	5.551	2	6	3	0	1	1	3	#NULL!
31263	0	76.2	31.64	94	1	1	148	70	148	66	134	60	2	78	4	1	1	1.74	19373.1	19353.6	2	49	3	2	6.9	40257.8	8.382	2	7	2	0	0	1	3	#NULL!
31266	5	96.2	28.82	115.6	1	1	116	74	#NULL!	#NULL!	#NULL!	#NULL!	1	62	3	3	2	2.04	62773.4	66881.4	2	50	2	2	5	0	5.273	2	4	0	0	0	1	3	#NULL!
31268	0	76.3	30.56	103.6	2	#NULL!	116	68	122	64	116	64	2	40	3	3	1	0.38	41274.6	40810.3	2	49	2	2	5.7	100371	6.051	2	7	2	0	3	1	1	#NULL!
31273	2	102.2	29.16	109.3	1	2	156	98	140	96	144	84	1	62	3	2	1	3.9	57262.8	61025.7	1	48	2	2	5.2	132091	5.662	2	8	3	0	2	2	#NULL!	#NULL!
31280	60	77.9	31.32	97.5	2	#NULL!	118	74	118	70	116	70	2	60	3	3	2	2.3	53648.1	54376.3	1	44	2	2	5.5	146794	5.551	2	7	9	9	1	1	3	#NULL!
31284	7	61.2	21.18	85.7	1	1	88	46	88	44	86	44	1	80	3	5	1	5	20926	21315.1	2	44	2	2	5.2	45009.5	5.662	2	8	1	0	1	1	3	#NULL!
31286	2	58.2	19.22	74	2	#NULL!	130	80	134	78	128	74	1	27	1	4	1	0.9	20866.7	22647.2	2	49	2	2	5.1	61589.3	5.607	2	8	9	0	2	2	#NULL!	#NULL!
31290	3	67.8	25.71	88.3	2	#NULL!	#NULL!	#NULL!	#NULL!	#NULL!	#NULL!	#NULL!	1	41	1	1	1	0.82	12305.8	12695.5	2	45	2	2	4.9	28350.3	5.607	2	8	9	0	0	2	#NULL!	#NULL!
31294	0	53.5	25.94	92.5	2	#NULL!	158	78	158	84	158	88	2	73	3	4	2	3.12	48241.3	50775.8	1	48	2	2	5.3	128884	5.162	2	8	0	0	0	2	#NULL!	#NULL!
31298	0	70.6	26.87	92.1	2	#NULL!	112	62	114	60	114	58	2	33	1	4	1	2.83	28914.3	29587	1	57	2	2	#NULL!	67368.7	5.718	2	8	0	0	0	2	#NULL!	#NULL!
31302	7	86.7	30	118	2	#NULL!	122	58	124	64	120	66	2	24	3	4	1	2.4	6926.28	7276.04	1	46	2	2	5.3	20743.3	5.273	2	8	0	0	1	1	3	#NULL!
31304	2	96.6	31.15	115.3	1	#NULL!	164	114	164	104	160	112	1	53	1	1	2	#NULL!	19361.7	20579.8	2	57	2	2	5.9	0	7.327	2	8	3	0	2	1	1	#NULL!
31311	0	73.7	23.77	99.2	2	#NULL!	142	62	128	58	138	64	1	71	3	3	1	1.52	39086.2	39311.3	2	44	1	2	#NULL!	0	#NULL!	2	7	0	0	0	1	3	#NULL!
31323	0	71.4	25.6	#NULL!	1	#NULL!	#NULL!	#NULL!	#NULL!	#NULL!	#NULL!	#NULL!	1	83	3	1	2	#NULL!	22721.7	25870.4	1	54	2	2	6	55996.7	4.829	2	6	0	0	9	1	3	#NULL!
31324	#NULL!	83.2	29.94	99	1	2	#NULL!	#NULL!	152	98	#NULL!	#NULL!	2	47	4	4	1	3.9	29888.8	30436.2	1	47	2	2	5.6	76807.3	5.329	2	7	0	0	1	2	#NULL!	#NULL!
31325	2	152.2	42.65	141	2	#NULL!	122	64	120	58	118	66	1	27	3	2	1	1.63	80078.9	86943.7	2	44	2	2	5.1	220229	5.495	2	7	2	0	0	2	#NULL!	#NULL!
31332	1	68.5	20.93	95.9	2	#NULL!	#NULL!	#NULL!	120	76	128	74	1	68	4	2	1	2.49	7775.48	8491.16	1	51	2	2	5.6	21585.5	5.607	2	8	0	0	0	1	3	#NULL!
31334	0	108.3	43	109.4	1	1	150	80	154	86	152	92	2	55	4	5	3	0.31	34121.7	34746.6	1	56	2	2	5.4	87684.6	5.495	2	4	9	2	3	2	#NULL!	#NULL!
31337	6	110.4	36.3	120.3	1	2	132	70	130	68	134	66	1	54	3	4	1	5	80151.8	82142.5	2	44	2	2	6	168385	6.717	2	8	1	0	0	1	3	#NULL!
31339	#NULL!	58.7	24.69	96.1	2	#NULL!	114	52	112	56	108	54	2	85	5	2	2	4.46	29662.5	31596.4	2	54	2	2	5.8	80200.6	5.607	2	9	0	0	1	2	#NULL!	#NULL!
31343	3	91.8	35.11	123.5	1	1	132	68	130	62	132	62	2	61	3	4	2	5	52901.8	55785.3	2	52	1	1	9.5	126676	10.103	1	5	3	3	2	2	#NULL!	#NULL!
31344	1	89.1	32.18	102.6	1	1	#NULL!	#NULL!	96	72	#NULL!	#NULL!	2	55	3	5	1	5	75992.5	77691	2	52	2	2	5.3	196629	5.551	2	7	3	9	1	2	#NULL!	#NULL!
31348	0	92.5	31.16	105.5	1	1	#NULL!	#NULL!	140	80	132	80	1	62	4	2	1	5	12164.2	12460.8	1	49	2	2	6	24825.3	5.051	2	6	0	0	1	1	2	#NULL!
31358	#NULL!	82.8	30.71	102.4	1	1	138	74	134	74	140	68	2	62	4	4	1	0.72	13659.3	14226.3	2	51	1	1	7.5	32628.1	7.549	2	6	0	0	3	2	#NULL!	#NULL!
31361	0	73.6	27.26	102.4	2	#NULL!	84	44	80	48	#NULL!	#NULL!	2	30	3	4	1	1.19	10501.3	10723.9	1	49	2	2	4.8	0	4.885	2	7	0	0	3	2	#NULL!	#NULL!
31363	1	#NULL!	#NULL!	#NULL!	2	#NULL!	#NULL!	#NULL!	#NULL!	#NULL!	#NULL!	#NULL!	1	28	4	2	3	1.86	22475.9	23430.2	1	48	2	2	5.4	59815.5	4.663	2	8	0	0	2	1	1	#NULL!
31380	7	62.6	20.51	81	1	1	152	0	#NULL!	#NULL!	138	50	1	69	4	2	1	2.02	12164.2	12460.8	1	49	2	2	4.8	29225.4	4.885	2	8	3	0	0	1	1	#NULL!
31381	1	52.1	21.8	75.6	2	#NULL!	92	64	90	66	94	66	2	34	5	2	1	2.41	72642.7	76094.5	2	44	2	2	4.9	174398	5.384	2	8	1	0	2	2	#NULL!	#NULL!
31383	2	87.4	28.15	103.3	1	#NULL!	100	52	102	52	98	58	2	27	3	3	1	4.22	66674.3	70222.5	2	54	3	2	5	172785	4.496	2	8	0	0	3	1	1	#NULL!
31396	4	85.6	31.44	99.2	2	#NULL!	118	58	118	56	106	56	2	55	1	4	2	3.51	15152.4	15712.8	1	44	2	2	5.8	41803.6	5.384	2	8	2	0	3	2	#NULL!	#NULL!
31399	0	76.7	25.28	94	2	#NULL!	110	64	114	60	108	58	1	59	3	4	2	3.67	89650.9	91877.5	2	46	2	2	5.7	204568	5.218	2	8	9	0	0	1	1	#NULL!
31403	3	70.3	29.15	89.7	2	#NULL!	130	70	122	72	128	74	2	21	4	4	1	2.79	26429.3	26775.6	1	48	2	2	5.6	62700	5.662	2	6	1	0	2	2	#NULL!	#NULL!
31410	2	82.4	24.88	93.2	2	#NULL!	122	54	122	50	120	52	1	42	3	5	1	3.54	99218	102931	1	50	2	2	4.8	220120	5.162	2	7	0	0	0	2	#NULL!	#NULL!
31413	0	67.1	26.81	90.1	2	#NULL!	104	48	102	46	100	50	1	34	2	3	1	1.9	73828.8	75163.4	2	44	2	2	5.3	190390	5.162	2	7	2	0	0	1	3	#NULL!
31415	#NULL!	40.1	17	71.7	2	#NULL!	#NULL!	#NULL!	#NULL!	#NULL!	116	76	2	23	1	1	1	0.85	27304.3	29164	1	57	2	2	5.4	66405.6	4.885	2	9	3	0	2	2	#NULL!	#NULL!
31416	#NULL!	77	30.61	95.7	2	#NULL!	#NULL!	#NULL!	#NULL!	#NULL!	102	78	2	52	3	5	1	#NULL!	107146	108894	1	46	2	2	#NULL!	0	#NULL!	2	9	3	2	0	1	1	#NULL!
31432	2	72.1	26.84	93.6	1	2	112	74	118	70	116	66	2	45	3	5	1	5	106827	108347	1	46	2	2	5.2	256287	5.329	2	7	3	2	0	2	#NULL!	#NULL!
31435	#NULL!	82	28.11	103.9	2	#NULL!	116	60	108	58	104	58	1	38	4	3	1	2	24338.1	26212.6	2	54	2	2	5.8	58748	5.551	2	4	0	0	3	2	#NULL!	#NULL!
31437	7	62.3	26.24	96	2	#NULL!	134	74	128	68	128	70	2	59	5	4	1	1.39	39024.1	39220.2	2	50	2	2	5.3	99252.2	5.273	2	6	3	3	2	1	1	#NULL!
31439	1	96.8	38.24	127.4	1	#NULL!	116	52	122	48	120	50	2	31	3	5	1	3.11	8530.56	9059.7	1	47	2	2	5.2	22291.7	5.495	2	8	1	0	3	2	#NULL!	#NULL!
31442	0	82.5	29.37	104.6	2	#NULL!	134	74	136	72	132	70	1	67	1	4	1	1.8	15623.2	14680.5	2	55	2	2	11.3	31569.8	15.598	2	8	0	0	2	1	3	#NULL!
31447	#NULL!	77.7	26.48	104.8	1	1	150	72	152	76	#NULL!	#NULL!	1	85	3	3	2	0.71	9866.37	10175.5	2	44	2	2	5.4	21486.7	6.439	2	8	0	9	2	2	#NULL!	#NULL!
31452	2	79	28.46	99.8	2	#NULL!	122	78	116	80	120	82	2	54	4	5	1	3.2	28040	28371.6	1	55	2	2	6	72340.8	6.384	2	5	3	2	2	1	1	#NULL!
31457	0	61.4	22.44	83.6	2	#NULL!	#NULL!	#NULL!	128	56	126	68	2	61	1	3	2	4.7	17069.9	14113.5	1	57	2	2	5.3	31039.6	5.329	2	7	1	0	3	2	#NULL!	#NULL!
31463	1	89.2	28.5	105.9	1	1	164	120	178	114	184	116	1	48	4	3	2	3.98	25524.8	26584.7	2	50	2	2	#NULL!	0	#NULL!	1	6	1	9	2	1	1	#NULL!
31471	3	45.7	18.4	72.5	1	1	106	60	108	64	106	62	2	49	4	2	1	3.27	27793.8	28267.8	1	52	1	2	5.3	66050.6	3.941	2	4	1	1	2	1	1	#NULL!
31472	#NULL!	87.4	32.3	111	2	#NULL!	#NULL!	#NULL!	116	72	#NULL!	#NULL!	1	76	3	4	1	1.43	46474.1	49780.4	1	46	2	2	6.1	107738	5.329	9	8	3	3	3	1	3	#NULL!
31487	#NULL!	58.3	20.05	77.3	2	#NULL!	110	58	106	50	#NULL!	#NULL!	2	37	4	4	2	1.57	37165.6	38567	1	56	2	2	5.3	77264.3	4.496	2	7	0	0	0	2	#NULL!	#NULL!
31488	2	98.7	30.23	106.7	2	#NULL!	120	70	#NULL!	#NULL!	118	68	1	38	3	4	1	1.5	79295.6	80729.1	2	46	2	2	5.6	186196	5.773	2	6	3	3	0	1	3	#NULL!
31491	10	107.5	38.73	110	2	#NULL!	130	80	124	74	122	76	2	46	4	4	3	5	26057.5	25599.2	2	50	2	2	5.3	67774.1	5.218	2	7	2	2	2	2	#NULL!	#NULL!
31496	5	65.8	25.04	88.9	2	#NULL!	110	70	100	64	104	70	2	51	1	4	2	#NULL!	14957.6	15389.4	2	58	2	2	5.6	38628	5.273	2	9	3	0	4	2	#NULL!	#NULL!
31501	3	95.8	29.31	101.5	2	#NULL!	#NULL!	#NULL!	#NULL!	#NULL!	#NULL!	#NULL!	1	34	3	4	1	0.9	36870	37536.5	2	44	2	2	5.7	95080.4	4.885	2	7	1	0	0	1	1	#NULL!
31503	2	92.5	30.41	103.3	2	#NULL!	124	86	122	84	122	84	1	47	3	4	1	1.49	101273	103627	1	46	2	2	5.4	203509	5.44	2	7	3	0	0	2	#NULL!	#NULL!
31504	5	92.6	31.19	105	1	#NULL!	134	82	130	82	132	80	1	46	3	5	1	5	67429.9	69953.4	2	56	2	2	5.5	147488	6.273	2	7	2	0	0	1	3	#NULL!
31506	0	70.1	25.02	95.3	1	1	112	62	98	58	106	60	1	73	3	1	1	1.29	39086.2	39311.3	2	44	2	2	5	83010.7	5.329	1	8	2	0	0	1	3	#NULL!
31508	0	48.6	18.2	75	2	#NULL!	126	60	134	50	130	60	1	73	3	2	1	1.47	14622	14524.6	1	48	2	2	5.9	31996.1	6.051	2	8	9	9	4	1	1	#NULL!
31509	2	73.6	24.39	90.5	1	#NULL!	108	46	110	42	110	48	1	35	3	4	2	0.94	43838.9	45132.9	1	46	2	2	5.1	104096	5.884	2	4	3	9	0	1	2	#NULL!
31510	1	86.5	31.97	101.1	1	2	150	84	136	86	#NULL!	#NULL!	1	32	1	2	1	1.23	34163.4	34679.1	2	55	1	2	6.2	76810	7.938	2	9	3	0	0	2	#NULL!	#NULL!
31512	2	81.7	31.32	105.6	2	#NULL!	142	84	140	90	140	90	1	51	1	1	1	0.57	20993.1	22723.7	1	50	2	2	6.3	50744	5.829	2	7	3	0	0	1	3	#NULL!
31519	2	120.9	46.24	131.5	2	#NULL!	132	76	128	82	122	74	2	57	3	3	2	5	110712	112518	2	47	1	1	8.9	297044	11.879	2	6	3	3	3	1	3	#NULL!
31520	#NULL!	70.4	25.73	90.6	1	2	216	114	214	116	208	110	1	53	4	2	2	1.22	25858.4	25918.8	2	49	3	2	5.4	60090.7	7.161	2	7	0	0	2	2	#NULL!	#NULL!
31522	6	88.1	27.1	93.6	2	#NULL!	114	90	114	88	116	82	1	28	3	3	1	5	93282.9	99735.2	1	50	2	2	5.4	244290	5.495	2	8	3	2	2	1	1	#NULL!
31525	2	106.5	34.78	109.8	2	#NULL!	108	68	114	72	106	64	2	33	3	5	1	2.4	105269	110272	2	47	2	2	4.9	252728	4.718	2	6	1	0	1	1	3	#NULL!
31527	3	61.3	21.34	87	2	#NULL!	124	66	126	66	124	64	1	59	3	4	2	2.35	63454	65416.2	2	56	2	2	5	145101	6.439	2	6	1	0	2	1	1	#NULL!
31530	0	92.4	33.86	105.2	2	#NULL!	118	60	118	56	116	58	2	28	4	4	3	5	22025.1	22313.6	2	56	2	2	5.2	50919.8	5.551	2	7	2	0	1	2	#NULL!	#NULL!
31545	0	60.5	21.38	81	1	#NULL!	114	70	#NULL!	#NULL!	114	70	2	33	1	1	1	1.2	26122	28045	1	58	2	2	5.6	63932.7	5.051	2	8	0	0	0	2	#NULL!	#NULL!
31550	2	164	47.15	145.1	2	#NULL!	132	96	132	92	136	94	1	23	3	4	1	1.9	46092.8	48445.8	2	44	2	2	4.5	111737	5.551	2	9	3	0	3	1	1	#NULL!
31559	#NULL!	73.6	30.52	115	1	1	136	76	138	70	142	74	2	66	3	3	1	3.21	63157.8	62457.7	1	55	1	2	7	144525	7.383	2	7	0	0	4	2	#NULL!	#NULL!
31563	0	114.2	40.51	120.4	1	2	154	82	148	74	152	66	2	61	3	3	1	3.64	66182.6	76869.2	2	49	2	2	4.9	179566	4.718	2	5	2	0	4	1	3	#NULL!
31567	2	88.8	26.23	99.2	1	2	118	74	122	76	112	72	1	55	3	5	1	5	67592.2	69682.3	2	52	2	2	5.2	149205	5.773	2	6	3	3	0	2	#NULL!	#NULL!
31577	335	57.4	20.39	76.8	2	#NULL!	108	64	106	64	118	66	2	52	3	4	2	3.57	90113	91583.2	2	44	2	2	5.5	245609	4.829	2	7	0	0	1	1	1	#NULL!
31585	#NULL!	90.7	37.13	103.3	1	2	#NULL!	#NULL!	138	88	138	82	2	40	1	4	1	1.16	17702	18213	1	54	2	2	5.4	45715.3	6.661	2	7	0	9	0	2	#NULL!	#NULL!
31592	0	63.4	26.98	87.6	1	1	124	70	#NULL!	#NULL!	122	68	2	62	1	1	1	0.93	8476.78	7379.33	2	57	2	2	5.6	15514.9	6.162	2	8	3	0	0	2	#NULL!	#NULL!
31593	4	76.8	28.62	98	1	1	160	76	162	70	154	68	2	58	1	3	1	5	23957.8	24649.4	1	57	2	2	5.4	65579	6.495	2	6	1	1	2	1	2	#NULL!
31601	1	64.7	24.5	87	2	#NULL!	#NULL!	#NULL!	#NULL!	#NULL!	#NULL!	#NULL!	2	82	3	4	1	3.12	30304.5	34421.3	1	47	2	2	5	87371.1	5.107	2	9	0	0	0	2	#NULL!	#NULL!
31603	7	71.6	29.12	109.7	2	#NULL!	#NULL!	#NULL!	#NULL!	#NULL!	152	0	1	79	3	2	3	0.84	15485.9	15809.7	1	45	2	2	5.3	33964.8	5.995	2	8	1	0	2	1	3	#NULL!
31606	#NULL!	84.2	33.39	110.2	1	2	#NULL!	#NULL!	#NULL!	#NULL!	#NULL!	#NULL!	2	78	3	3	1	1.21	38216	38568.3	2	50	2	2	6.2	98090.1	6.051	2	7	0	0	0	1	3	#NULL!
31610	5	85.7	28.18	110	1	1	172	22	#NULL!	#NULL!	#NULL!	#NULL!	1	85	3	4	1	1.82	21792.4	22475.1	2	50	2	2	5.9	47459	6.439	1	6	2	0	0	1	3	#NULL!
31619	2	92.9	30.72	93.5	2	#NULL!	130	74	118	76	#NULL!	#NULL!	2	31	3	4	2	3.21	115858	123045	2	55	1	1	9.4	284362	11.158	2	8	0	0	1	2	#NULL!	#NULL!
31625	2	77.8	27.18	100	2	#NULL!	170	64	162	72	160	68	1	63	1	1	1	1.74	4329.1	4476.16	2	58	2	2	10.6	10080.8	18.263	2	8	1	1	0	1	1	#NULL!
31633	0	63.3	29.57	97.4	1	1	#NULL!	#NULL!	98	74	#NULL!	#NULL!	2	85	3	2	2	2.2	34989.8	40366.2	2	47	2	2	5.5	103473	6.55	1	2	9	9	4	2	#NULL!	#NULL!
31635	#NULL!	69.1	27.82	106.4	2	#NULL!	102	56	100	46	#NULL!	#NULL!	2	27	1	1	1	0.84	3520.7	3584.14	1	53	2	2	4.7	8160.99	4.441	2	11	0	0	1	2	#NULL!	#NULL!
31636	0	76.2	33.96	101	1	1	124	60	118	60	120	60	2	72	4	1	2	2.42	19373.1	20856.5	2	49	2	2	6	43383.9	4.94	2	8	2	0	1	1	3	#NULL!
31640	3	68.5	27.58	93.2	2	#NULL!	90	58	96	58	#NULL!	#NULL!	2	44	1	2	1	0.6	19915.7	21498.8	2	58	2	2	5.3	50943.3	6.384	2	8	9	9	2	1	1	#NULL!
31652	2	81.8	29.83	109.5	2	#NULL!	130	84	128	90	132	84	2	23	3	4	1	5	6145.68	6223.91	2	49	2	2	4.7	13553.5	4.385	2	9	1	1	0	1	3	#NULL!
31658	0	83.6	30.08	104.6	2	#NULL!	#NULL!	#NULL!	112	66	116	66	2	46	4	4	1	3.57	26487.6	26972.7	2	51	1	2	5.9	71197.7	5.384	2	5	2	0	0	2	#NULL!	#NULL!
31663	#NULL!	96	30.27	116.1	2	#NULL!	130	74	124	76	120	72	1	76	3	3	1	2.27	20073.8	20309.2	2	53	2	2	5.2	51106.2	5.218	2	7	3	3	0	1	3	#NULL!
31666	2	73.8	25.15	85.6	2	#NULL!	#NULL!	#NULL!	138	60	128	60	1	39	4	3	3	0.04	24331.1	25443.3	2	49	2	2	5.1	50905.7	5.162	2	8	0	0	0	2	#NULL!	#NULL!
31668	#NULL!	49.4	21.13	78.2	2	#NULL!	120	36	116	34	112	40	2	85	3	4	2	1.53	30046.3	32005.3	2	49	2	2	5.7	72684.8	5.051	2	7	9	0	0	2	#NULL!	#NULL!
31680	4	59.8	27.79	91.9	2	#NULL!	102	60	98	68	100	66	2	24	1	2	1	0.53	1339.05	1430.25	2	58	2	2	5.6	0	5.051	2	7	9	0	0	2	#NULL!	#NULL!
31690	0	70.6	25.16	84.5	2	#NULL!	106	58	110	52	110	46	2	38	3	4	1	5	73276.1	77821.3	1	44	2	2	5.2	194219	4.274	2	5	0	0	0	2	#NULL!	#NULL!
31702	10	59.9	23.75	78.2	2	#NULL!	122	60	118	60	122	58	1	22	5	4	3	1.46	79915	85442.7	1	52	2	2	5.2	209282	5.718	2	7	0	0	4	2	#NULL!	#NULL!
31703	0	80.3	25.01	97.2	2	#NULL!	108	68	120	74	106	76	1	44	4	5	1	2	25865.8	26702.4	2	54	2	2	4.7	69348.1	5.218	2	7	3	2	0	1	3	#NULL!
31706	5	58.1	24.63	77.5	2	#NULL!	106	70	106	62	102	68	2	45	3	5	1	5	100493	101923	2	46	2	2	4.7	241091	5.718	2	6	0	0	1	2	#NULL!	#NULL!
31714	2	65.1	23.51	82.6	2	#NULL!	#NULL!	#NULL!	104	68	108	62	1	21	1	2	1	1.19	26129.7	26537.2	1	49	2	2	4.8	72168.3	5.607	2	5	0	0	2	1	2	#NULL!
31720	#NULL!	68.8	26.22	92	1	1	130	28	140	26	136	22	2	73	4	3	3	0.1	12538.9	13136.2	2	45	2	2	6.1	30863.4	4.829	2	7	0	0	2	2	#NULL!	#NULL!
31721	0	97	32.49	104.5	1	1	152	92	160	96	158	76	1	62	4	4	2	3.37	9714.12	9950.96	2	49	2	2	5.6	19825.1	5.384	2	8	9	9	0	2	#NULL!	#NULL!
31734	1	108.3	31.88	120.5	1	1	152	52	140	58	134	66	1	64	1	4	2	5	7101.45	6672.96	2	55	1	2	6.4	14779.8	8.493	2	7	9	9	0	1	3	#NULL!
31742	1	53.9	24.15	82.4	2	#NULL!	90	50	94	46	92	46	2	25	3	4	3	1.82	7156.83	7518.23	2	47	2	2	5	17230.8	4.607	2	8	0	0	2	1	3	#NULL!
31744	2	64.7	30.65	100	1	1	130	62	126	56	118	56	2	65	3	2	1	3.41	65328.9	69657.2	2	50	1	2	5.8	154312	8.438	2	8	2	1	2	2	#NULL!	#NULL!
31746	#NULL!	68.1	27.66	96.1	1	1	114	70	110	72	114	70	2	77	3	1	2	1	41045.8	43879.6	2	46	1	2	6	93125.3	6.883	1	7	9	9	3	2	#NULL!	#NULL!
31757	0	119.6	36.75	118.3	2	#NULL!	108	64	102	58	100	56	1	27	3	3	1	3.92	80078.9	84166.8	2	50	2	2	#NULL!	0	#NULL!	2	6	3	9	0	1	1	#NULL!
31762	#NULL!	66.1	27.37	97.5	1	1	156	74	144	68	142	66	2	70	1	1	2	0.62	7733.28	10747.8	1	56	1	2	8.7	23805.1	10.38	2	8	3	0	0	2	#NULL!	#NULL!
31765	2	95.7	35.24	117.8	1	1	128	72	132	68	136	70	1	70	3	4	1	5	43718.5	43970.3	2	56	2	2	5.4	92848.7	6.051	2	8	3	9	0	1	3	#NULL!
31767	3	100.2	39.44	122.3	2	#NULL!	152	80	152	80	150	88	2	45	3	3	1	5	89845.5	92147.6	2	44	2	2	5.4	247122	6.439	2	6	9	0	0	1	1	#NULL!
31779	#NULL!	61.6	23.65	85.5	2	#NULL!	100	64	100	62	96	62	1	55	1	1	1	0.12	20000.7	21649.4	1	53	2	2	5.5	48345	4.885	2	8	1	0	0	1	1	#NULL!
31781	2	127.5	47.52	130.5	1	1	156	74	154	82	152	88	2	58	4	4	1	1.45	27793.8	28122.5	1	52	1	2	6.4	64499.1	5.884	2	6	3	9	2	1	1	#NULL!
31795	#NULL!	62.6	24.7	82.2	1	1	124	66	122	76	114	70	2	60	1	1	1	1.55	5328.67	4413.35	2	58	2	2	5.2	0	5.384	2	8	1	0	0	2	#NULL!	#NULL!
31800	5	64.1	23.35	88	2	#NULL!	104	58	96	56	#NULL!	#NULL!	2	60	3	3	2	5	52901.8	53619.8	2	52	2	2	5.4	136102	5.051	2	7	0	0	1	2	#NULL!	#NULL!
31802	7	73.4	29.29	97.8	1	1	154	78	146	74	#NULL!	#NULL!	2	60	3	3	1	4.07	49663	57548	2	56	2	2	6	149970	7.771	2	6	3	0	1	1	3	#NULL!
31807	1	113.6	45.79	131.3	1	#NULL!	118	78	#NULL!	#NULL!	#NULL!	#NULL!	2	57	2	5	2	5	76398.4	77644.9	2	44	2	2	5.3	195430	6.051	2	6	2	1	2	2	#NULL!	#NULL!
31816	0	83.9	30.52	109.5	2	#NULL!	#NULL!	#NULL!	106	70	94	66	2	26	3	4	1	2.4	6147.46	6474.61	2	54	2	2	5	16158.7	4.163	2	6	2	0	2	2	#NULL!	#NULL!
31821	#NULL!	72.3	28.6	105.5	2	#NULL!	116	70	#NULL!	#NULL!	122	70	2	25	3	4	1	2.8	6325.08	6661.69	1	54	2	2	4.6	16625.6	4.607	2	8	0	0	0	2	#NULL!	#NULL!
31827	1	70.8	25.97	86.4	1	1	#NULL!	#NULL!	#NULL!	#NULL!	140	50	2	46	4	2	3	1.46	33056	32474.7	1	49	1	1	8.4	67180.4	12.767	2	4	3	3	1	1	2	#NULL!
31830	3	58.1	26.17	87	2	#NULL!	#NULL!	#NULL!	132	74	118	70	2	62	1	3	1	0.94	5328.67	4405.78	1	58	2	2	6	9689.55	5.218	2	8	3	3	0	2	#NULL!	#NULL!
31833	0	75.3	26.65	97	2	#NULL!	128	70	122	74	126	72	1	41	1	1	1	1.33	22079.3	23899.4	1	56	2	2	5.4	53369.5	5.551	2	7	0	0	0	2	#NULL!	#NULL!
31839	0	89.2	33.86	112.3	2	#NULL!	#NULL!	#NULL!	#NULL!	#NULL!	#NULL!	#NULL!	2	23	1	3	3	#NULL!	12381.6	12303.7	2	58	2	2	5.4	28015.1	5.107	2	8	0	0	0	2	#NULL!	#NULL!
31847	2	59.8	23.3	74.3	2	#NULL!	94	58	96	52	94	54	2	35	3	4	1	3.26	113196	115596	1	49	2	2	5.1	304012	4.829	2	7	0	0	4	1	1	#NULL!
31858	0	102.2	30.32	105.5	2	#NULL!	#NULL!	#NULL!	#NULL!	#NULL!	#NULL!	#NULL!	1	37	4	3	1	1.82	28255.1	30431.3	1	56	1	1	10	0	3.331	2	7	0	0	0	2	#NULL!	#NULL!
31868	5	156.4	42.51	132.7	2	#NULL!	#NULL!	#NULL!	130	86	#NULL!	#NULL!	1	22	4	4	3	3.64	31991.4	32380.4	2	55	2	2	5.4	0	4.496	2	9	3	9	0	1	3	#NULL!
31873	4	87.8	31.67	98.2	2	#NULL!	124	78	#NULL!	#NULL!	120	78	1	32	4	3	1	3.27	25041.4	27142.9	1	54	2	2	4.8	69293.7	5.273	2	8	2	0	0	2	#NULL!	#NULL!
31874	3	55.9	23.57	80.6	2	#NULL!	102	68	96	60	98	58	2	29	1	2	1	3.54	18592.5	19744	1	46	2	2	5.2	43128	5.94	2	9	2	0	1	2	#NULL!	#NULL!
31877	1	80.8	26.44	107	1	1	#NULL!	#NULL!	156	76	#NULL!	#NULL!	1	62	4	4	2	2.72	12164.2	12460.8	1	49	2	2	5.7	24825.3	4.996	2	6	9	9	0	1	1	#NULL!
31878	1	90.8	29.51	100.3	2	#NULL!	132	84	132	72	128	68	1	55	1	4	1	5	21427.9	21578.7	1	46	2	2	5.9	52410.2	5.44	2	5	3	3	1	1	2	#NULL!
31893	3	64.8	24.97	91	2	#NULL!	144	80	144	82	144	84	2	81	3	4	1	3.12	30563.7	33368.2	1	47	2	2	5.2	0	5.384	2	9	9	0	0	2	#NULL!	#NULL!
31894	3	84.8	32.96	100.9	1	1	146	68	138	68	134	62	2	61	1	4	1	1.15	6354.93	5263.33	1	55	1	2	7	12334.1	7.383	2	9	3	3	1	2	#NULL!	#NULL!
31897	1	123.4	43.21	134.9	1	1	110	74	112	66	112	64	1	79	3	4	1	2.27	41236.4	40961.7	2	49	2	2	5.4	80987	7.05	2	5	3	3	3	2	#NULL!	#NULL!
31898	0	76.3	24.44	96.4	2	#NULL!	100	56	#NULL!	#NULL!	#NULL!	#NULL!	1	73	3	5	2	3.12	14622	15488	1	48	2	2	5.2	33273.8	5.162	2	5	9	9	3	1	2	#NULL!
31899	#NULL!	65.9	24.29	94.3	2	#NULL!	124	90	128	92	122	96	1	40	3	1	1	0.41	38584	38489.2	1	50	1	2	8.6	88464	6.772	2	7	0	0	3	2	#NULL!	#NULL!
31903	#NULL!	61.3	24.74	84.1	2	#NULL!	116	18	#NULL!	#NULL!	#NULL!	#NULL!	2	73	3	5	1	5	62215.2	62942	1	56	1	2	5.2	141861	4.33	2	5	2	0	3	2	#NULL!	#NULL!
31914	5	60.5	22.06	83.8	2	#NULL!	96	68	96	74	104	82	1	51	3	3	1	2.41	80151.8	81229.9	2	44	2	2	4.6	159523	4.718	2	7	3	0	2	1	3	#NULL!
31923	3	127.2	35.05	120.9	1	1	#NULL!	#NULL!	148	24	144	32	1	65	4	3	1	5	7775.48	7965.05	1	51	2	2	5.8	17593	5.884	2	6	3	9	0	1	3	#NULL!
31937	0	102.2	36.38	122.5	1	1	130	68	126	68	132	70	1	57	3	4	1	5	80151.8	82142.5	2	50	2	2	6.7	171652	8.937	2	8	0	0	4	1	3	#NULL!
31939	0	107.2	30.85	110.2	1	2	126	84	130	80	128	82	1	41	4	4	2	3.57	25858.4	25918.8	2	49	2	2	5.4	60090.7	4.94	2	5	3	3	1	1	2	#NULL!
31944	12	72.1	27.88	106.4	2	#NULL!	142	62	#NULL!	#NULL!	#NULL!	#NULL!	2	66	3	4	3	2.61	53648.1	54376.3	1	44	2	2	6.1	146794	5.94	2	6	9	1	2	1	2	#NULL!
31945	2	89.4	29.33	117.2	2	#NULL!	108	52	98	58	104	58	1	67	3	1	1	1.41	30691.4	30324.7	2	50	1	2	5.8	0	6.606	2	6	1	0	1	1	1	#NULL!
31948	5	49.6	18.65	75	2	#NULL!	120	72	120	74	122	70	2	37	4	2	3	0.04	26256.5	26286	1	45	2	2	5.4	61553.6	4.829	2	4	9	0	0	2	#NULL!	#NULL!
31962	2	66.1	28.46	93.4	1	1	106	70	104	68	98	64	2	54	1	3	2	2.19	21707.4	22334	1	56	2	2	5.7	52984.6	5.44	2	7	1	0	3	1	1	#NULL!
31967	0	93.3	33.98	105.3	2	#NULL!	122	84	124	72	124	68	2	63	4	2	2	1.75	13659.3	13565.8	2	51	2	2	5.9	36947.8	5.495	2	8	3	0	0	1	3	#NULL!
31973	0	75	26.92	93.1	2	#NULL!	#NULL!	#NULL!	124	48	126	32	1	23	1	3	3	0.85	33430.1	36493.6	1	57	2	2	5.5	90153.8	6.051	2	8	9	0	0	2	#NULL!	#NULL!
31976	#NULL!	78.3	27.32	94.3	1	1	#NULL!	#NULL!	#NULL!	#NULL!	#NULL!	#NULL!	2	44	4	3	1	#NULL!	19017.6	19242.4	2	45	2	2	5.7	49471.7	5.495	2	5	0	0	0	2	#NULL!	#NULL!
31978	0	92.7	34.17	101.4	2	#NULL!	132	76	134	74	136	82	2	46	3	4	1	5	110383	111954	2	47	2	2	5.4	264817	5.107	2	7	2	0	2	1	3	#NULL!
31979	7	79.1	24.06	84.2	2	#NULL!	120	74	118	66	116	58	1	51	3	5	3	3.67	86111.8	88774.6	2	57	2	2	4.2	196913	4.94	2	7	3	9	1	2	#NULL!	#NULL!
31980	#NULL!	98.1	35.64	119.6	2	#NULL!	#NULL!	#NULL!	#NULL!	#NULL!	#NULL!	#NULL!	2	24	3	4	3	0.76	55044.1	58167.1	2	46	2	2	5	144374	5.607	2	8	0	0	2	1	1	#NULL!
31985	2	91.4	33.29	110.3	2	#NULL!	90	62	#NULL!	#NULL!	#NULL!	#NULL!	2	31	4	4	1	4.49	30273.3	31214.6	1	52	2	2	5.2	73094.9	4.274	2	9	2	0	3	2	#NULL!	#NULL!
31989	2	76.2	27.79	94	2	#NULL!	122	82	122	82	120	86	1	37	1	1	1	1.04	27433.6	29218	1	54	2	2	5.6	76458.4	5.551	2	6	3	9	2	1	2	#NULL!
31991	0	54.6	21.93	84.1	2	#NULL!	86	52	86	54	90	52	2	33	1	4	2	1.15	24525	25095.6	2	54	2	2	5.2	57142	5.829	2	5	0	0	3	2	#NULL!	#NULL!
31992	0	76	25.54	98.1	1	1	178	56	#NULL!	#NULL!	#NULL!	#NULL!	1	81	3	4	1	1.97	25709.5	26672.3	2	47	2	2	5.4	56321.8	6.273	2	8	3	0	2	1	3	#NULL!
31996	#NULL!	65	27.99	87.7	2	#NULL!	#NULL!	#NULL!	112	68	112	74	2	28	1	2	1	1.39	17540.5	17856.6	1	54	2	2	4.6	43068.9	5.273	2	7	0	0	0	2	#NULL!	#NULL!
32007	#NULL!	78.7	27.75	#NULL!	2	#NULL!	#NULL!	#NULL!	#NULL!	#NULL!	#NULL!	#NULL!	1	55	3	3	1	1.86	28098.4	28870.9	1	48	2	2	#NULL!	0	#NULL!	2	8	0	0	0	2	#NULL!	#NULL!
32008	1	60.6	21.57	84	2	#NULL!	122	72	112	74	106	70	1	62	5	3	1	2.65	50168.5	52856.9	2	52	1	2	10.1	126702	15.265	2	7	1	0	1	2	#NULL!	#NULL!
32012	0	114.5	36.26	107.2	2	#NULL!	114	64	112	64	108	68	2	30	4	4	3	2.88	35337.2	36436.1	1	50	2	2	5.5	83147.3	5.551	2	7	9	0	2	1	3	#NULL!
32013	0	63.4	22.81	82.2	2	#NULL!	124	74	120	76	132	78	2	58	3	5	1	5	75992.5	77691	2	52	2	2	5.5	195162	4.94	2	6	0	0	2	2	#NULL!	#NULL!
32014	1	77.5	27.43	92.8	1	1	172	90	166	88	166	86	2	59	3	4	2	5	95070.2	93147.4	2	49	2	2	5.2	215341	4.496	2	6	1	0	3	2	#NULL!	#NULL!
32015	#NULL!	55.5	23.55	82.8	2	#NULL!	114	76	122	74	120	72	2	60	4	4	2	3.27	13659.3	14461.9	2	51	2	2	5.3	0	4.441	2	6	0	0	0	1	1	#NULL!
32016	#NULL!	52.8	20.5	97.6	2	#NULL!	104	60	102	62	106	64	2	29	1	4	1	1.28	1879.81	1913.68	2	56	2	2	5	0	3.775	2	9	0	0	2	2	#NULL!	#NULL!
32020	#NULL!	93.9	27.38	#NULL!	2	#NULL!	100	70	102	70	100	74	1	64	3	4	2	0.94	29156.2	29480.9	1	48	2	2	#NULL!	0	#NULL!	2	5	9	9	3	1	1	#NULL!
32027	#NULL!	65.3	21.18	74.8	2	#NULL!	106	52	108	50	#NULL!	#NULL!	1	24	1	3	3	1.67	21950.7	22348.2	1	53	2	2	5.5	55209.1	5.551	2	7	0	0	1	1	2	#NULL!
32030	#NULL!	61.1	21.39	83.3	2	#NULL!	124	36	124	52	126	40	1	80	3	2	1	1.14	20926	21709.7	2	44	2	2	6.1	49792.2	6.717	2	8	0	0	2	1	3	#NULL!
32035	0	92.6	26.85	97.9	2	#NULL!	134	78	136	74	132	78	1	60	4	4	1	3.03	12008.4	12301.1	2	53	1	1	8.6	32474.5	4.996	2	8	3	2	1	1	3	#NULL!
32037	1	84.4	29.66	102.4	2	#NULL!	102	72	100	66	104	70	1	34	1	1	1	1.25	25437.2	25821.2	1	55	2	2	5.3	63788.8	4.996	2	9	2	0	0	2	#NULL!	#NULL!
32040	2	68.3	22.12	80.4	2	#NULL!	100	54	114	60	#NULL!	#NULL!	1	25	3	5	3	5	86950.3	92655	1	54	2	2	4.8	226948	5.329	2	7	2	0	1	2	#NULL!	#NULL!
32046	2	76	32.13	83.5	2	#NULL!	#NULL!	#NULL!	120	68	118	66	2	33	4	4	3	4.69	28850.5	29938.4	2	51	2	2	4.7	59978	5.107	2	4	3	0	3	2	#NULL!	#NULL!
32061	0	67.7	29.23	87.1	2	#NULL!	112	48	104	58	106	52	2	79	3	3	2	5	51126.3	54275.2	1	55	2	2	5.1	137766	5.162	2	7	0	0	2	1	3	#NULL!
32062	7	93.1	32.25	109	1	1	#NULL!	#NULL!	130	52	132	48	1	73	1	1	1	0.7	7101.45	10774.9	1	57	1	1	7.3	26763.3	15.154	2	10	0	0	0	1	3	#NULL!
32066	#NULL!	87.7	29.89	101.5	1	1	116	74	114	76	#NULL!	#NULL!	1	65	4	2	1	4.18	7775.48	7965.05	1	51	2	2	5.6	17923.6	5.829	2	6	2	0	0	1	1	#NULL!
32067	12	68.8	26.58	86	2	#NULL!	120	82	120	78	112	84	2	22	3	3	1	1.53	6515.6	6844.63	2	46	2	2	4.9	0	5.051	2	8	0	0	3	1	3	#NULL!
32079	1	85.8	27.98	99	1	1	114	80	120	74	114	76	1	50	2	4	1	5	80696.2	83191.5	1	55	1	2	7.4	188910	10.991	2	8	3	0	2	1	3	#NULL!
32086	2	71.6	24.23	88.7	2	#NULL!	106	54	112	58	114	56	1	40	1	2	1	1.58	22079.3	23899.4	1	56	2	2	5	56532.8	4.94	2	6	9	0	2	1	1	#NULL!
32091	5	82	27.94	99.9	2	#NULL!	112	66	108	66	112	66	1	30	1	2	1	2.45	21306.6	21628.2	2	52	2	2	5.4	0	6.273	2	8	1	0	0	1	2	#NULL!
32098	#NULL!	52	22.84	75.1	2	#NULL!	108	64	100	70	#NULL!	#NULL!	2	21	5	3	3	2.61	47698.8	56888.6	2	52	2	2	5.2	138463	5.495	2	7	0	0	0	2	#NULL!	#NULL!
32107	6	55.2	18.38	72.7	2	#NULL!	148	96	144	90	146	92	1	50	3	5	1	3.74	95301.6	97668.6	1	46	2	2	5	217462	5.884	2	7	1	0	1	1	3	#NULL!
32109	2	88.4	29.23	103.2	1	#NULL!	132	86	130	78	128	78	1	32	2	2	1	4.25	59784.8	61708.8	2	52	2	2	5.4	152801	4.94	2	7	0	0	2	1	3	#NULL!
32113	0	75.3	32.89	101.6	2	#NULL!	114	46	#NULL!	#NULL!	106	54	2	62	1	2	1	1.68	7094.98	6454.94	2	58	2	2	5.6	15219.6	5.107	2	8	2	0	2	2	#NULL!	#NULL!
32114	#NULL!	83.1	24.52	89.5	2	#NULL!	132	72	124	68	122	74	1	40	4	2	1	1.32	31965.5	32040.1	2	53	2	2	5.4	76207.1	4.774	2	8	2	0	1	2	#NULL!	#NULL!
32115	3	81.5	28.2	105.5	2	#NULL!	122	86	124	82	122	86	2	26	3	3	1	5	6926.28	7276.04	1	46	2	2	5.1	0	4.163	2	7	0	0	2	2	#NULL!	#NULL!
32120	#NULL!	46.8	#NULL!	#NULL!	1	1	112	0	104	28	102	18	2	72	3	4	3	2.04	53879.4	57198	2	46	2	2	5.4	146276	5.107	2	5	9	0	3	2	#NULL!	#NULL!
32122	12	97.3	32.93	102.4	2	#NULL!	124	56	128	64	124	64	1	22	2	5	3	2.71	31473.8	33538.8	2	45	2	2	5.1	82149.6	5.329	2	5	3	0	4	2	#NULL!	#NULL!
32130	5	55	22	64.2	2	#NULL!	106	58	92	52	96	54	2	20	3	4	3	3.9	63608.7	67217.5	1	55	2	2	5.2	163602	4.718	2	7	2	0	3	2	#NULL!	#NULL!
32135	2	83.6	31.5	89.6	2	#NULL!	104	56	96	54	94	56	2	38	3	5	3	4.6	86206.2	91859.3	1	45	2	2	5	223579	4.829	2	5	0	0	1	2	#NULL!	#NULL!
32138	5	65.8	25.45	84.8	2	#NULL!	122	78	124	80	124	76	2	47	3	4	1	5	104660	107620	1	50	2	2	5.3	277206	5.107	2	7	0	0	1	2	#NULL!	#NULL!
32140	#NULL!	91.9	33.23	113.5	2	#NULL!	#NULL!	#NULL!	138	70	128	70	2	69	4	4	1	3.46	18974	18844.2	1	51	2	2	5.6	39198	5.162	2	6	2	0	0	2	#NULL!	#NULL!
32141	10	75.4	22.96	92.5	2	#NULL!	102	70	104	64	102	62	1	35	4	5	1	0.38	38898.2	38606.6	2	49	2	2	5.1	102178	5.44	2	8	2	0	4	1	1	#NULL!
32143	0	82.1	26.69	#NULL!	2	#NULL!	#NULL!	#NULL!	#NULL!	#NULL!	#NULL!	#NULL!	1	58	4	3	2	3.97	20697.8	21504.3	1	51	1	2	#NULL!	0	#NULL!	2	7	9	0	0	2	#NULL!	#NULL!
32150	1	106.7	38.17	108.2	2	#NULL!	124	60	126	68	116	52	2	30	3	5	1	4.1	95837.7	100392	2	46	2	2	5.1	230084	5.607	2	6	1	0	2	1	1	#NULL!
32161	2	57.8	19.63	75.1	2	#NULL!	116	76	108	74	106	72	2	38	5	3	2	2.34	73205.1	78005.6	1	44	2	2	5.1	194679	4.718	2	6	0	0	0	2	#NULL!	#NULL!
32162	#NULL!	46.9	18.09	70.2	2	#NULL!	90	46	96	50	96	50	2	26	1	1	1	0.85	16121.3	17219.3	1	52	2	2	4.8	39208	4.829	2	9	0	0	3	2	#NULL!	#NULL!
32163	1	77.8	32.26	97.1	1	2	122	76	#NULL!	#NULL!	#NULL!	#NULL!	2	47	1	1	2	1.68	22044.5	23796.9	2	55	2	2	5.3	56455	5.495	2	7	2	0	1	2	#NULL!	#NULL!
32164	2	75	22.08	88	2	#NULL!	112	64	114	66	110	62	1	22	3	3	1	3.16	84508.4	90353.8	2	54	2	2	5.1	221312	4.607	2	8	0	0	2	2	#NULL!	#NULL!
32167	0	120.7	38.75	132.5	1	1	136	80	154	76	152	78	1	75	3	3	1	3.66	51637	51293	1	49	2	2	8.2	101413	10.88	2	8	3	0	2	1	3	#NULL!
32168	2	90.1	26.44	99.1	2	#NULL!	#NULL!	#NULL!	#NULL!	#NULL!	136	46	1	57	4	4	2	0.84	27201.7	28261.6	1	53	2	2	5.2	73397.3	6.162	2	6	9	1	2	1	2	#NULL!
32173	#NULL!	#NULL!	#NULL!	#NULL!	2	#NULL!	122	70	122	74	116	72	1	32	4	4	2	1.97	19448.6	21080.8	2	52	2	2	#NULL!	0	#NULL!	2	7	0	0	0	2	#NULL!	#NULL!
32175	7	69.4	25.55	93.3	2	#NULL!	102	80	116	78	110	78	1	51	2	4	1	5	67592.2	69450.3	2	52	2	2	6	148521	5.773	2	4	3	3	2	2	#NULL!	#NULL!
32180	1	65.9	24.77	94.2	2	#NULL!	100	46	98	46	98	44	2	31	3	5	1	5	9259.55	9833.92	1	50	2	2	4.3	0	4.052	2	9	1	0	1	2	#NULL!	#NULL!
32181	#NULL!	58.4	21.77	#NULL!	2	#NULL!	170	58	#NULL!	#NULL!	164	62	1	85	3	3	2	#NULL!	13341	13906.6	1	57	2	2	4.6	38653.9	5.44	2	8	9	9	0	1	3	#NULL!
32183	5	259.5	#NULL!	#NULL!	1	1	#NULL!	#NULL!	#NULL!	#NULL!	#NULL!	#NULL!	2	23	4	3	1	1.12	6792.22	6942.39	1	49	2	2	5.4	13244	5.273	2	6	3	3	2	2	#NULL!	#NULL!
32193	7	79.5	25.75	101.5	1	1	158	66	156	56	140	60	1	76	3	4	2	3.13	52851.2	56625.7	1	57	2	2	4.9	134441	6.384	1	8	2	0	0	1	3	#NULL!
32198	1	52.3	21.14	67.7	2	#NULL!	118	68	#NULL!	#NULL!	#NULL!	#NULL!	2	21	3	4	3	5	70667.2	73410.9	2	46	2	2	5	168248	4.829	2	5	2	0	4	1	1	#NULL!
32199	1	53.5	19.37	72	2	#NULL!	112	70	110	70	112	66	2	27	3	4	3	2.73	83466.7	84529.1	1	49	2	2	4.8	222307	4.552	2	7	0	0	0	2	#NULL!	#NULL!
32200	1	79	32.84	99.7	2	#NULL!	160	62	150	64	152	60	2	60	1	1	1	1.9	10668.7	9287.49	2	55	2	2	5.9	20659.9	6.273	2	7	1	0	0	2	#NULL!	#NULL!
32202	182	64.2	22.96	92	2	#NULL!	112	74	#NULL!	#NULL!	#NULL!	#NULL!	1	81	3	3	1	1.95	21053.8	21946.3	1	45	2	2	5.4	47148.5	4.385	2	10	1	0	1	1	3	#NULL!
32205	1	55	24.06	85.9	9	#NULL!	118	72	110	58	108	62	2	35	5	3	1	2.86	90335	96258.9	2	54	9	2	4.9	240537	4.663	9	7	9	9	1	2	#NULL!	#NULL!
32208	2	64.4	22.9	86.4	2	#NULL!	110	68	110	68	110	64	2	36	1	3	1	3.63	22688.2	23216	2	48	2	2	5	52862.3	5.051	2	6	1	0	1	2	#NULL!	#NULL!
32212	3	100.2	31.27	112.7	2	#NULL!	130	70	130	64	130	70	1	46	3	3	2	2.73	89859.4	89638.6	2	49	2	2	5.9	202005	5.495	2	6	3	0	2	1	1	#NULL!
32214	1	80.6	29.04	95.4	2	#NULL!	106	64	106	56	106	56	2	45	3	3	1	0.97	41985.4	43172.7	1	47	2	2	5.3	111204	5.273	2	7	2	0	2	1	1	#NULL!
32221	1	91	30.16	102.5	2	#NULL!	128	76	120	76	114	74	1	36	3	3	1	5	60628.2	62579.3	1	44	2	2	5.5	157172	4.94	2	7	1	0	1	1	3	#NULL!
32223	2	50.8	21.01	75.3	2	#NULL!	124	62	124	56	#NULL!	#NULL!	2	23	3	3	1	2.62	67802.8	68665.8	1	47	2	2	4.9	171370	4.663	2	6	3	2	1	1	1	#NULL!
32225	3	73.5	23.38	79.1	2	#NULL!	130	60	128	58	126	60	1	23	4	2	3	0.93	20233.4	21092.6	1	44	2	2	5	47273	5.218	2	7	1	0	0	2	#NULL!	#NULL!
32226	3	53	19.03	69.6	1	2	124	64	120	66	122	66	1	40	4	5	2	5	20669.4	21474.7	2	52	2	2	5.6	56235.2	5.107	2	6	1	0	2	1	3	#NULL!
32229	1	100.8	31.53	108.6	1	1	130	78	132	74	130	72	1	61	4	5	1	5	9769.35	10494.8	2	48	1	2	6.3	24522.1	6.55	2	6	3	3	2	1	3	#NULL!
32230	1	90.8	25.8	97.4	2	#NULL!	112	66	112	74	114	74	1	59	3	5	1	4.29	93367.8	96255	1	50	2	2	5.7	200747	5.662	2	6	3	0	1	2	#NULL!	#NULL!
32239	2	54.8	21.11	81	1	#NULL!	130	64	130	70	116	60	2	60	3	3	1	4.77	81813.3	84476.3	2	53	2	2	5.1	210759	4.829	2	7	1	1	1	1	1	#NULL!
32241	2	97.8	30.87	95.5	2	#NULL!	116	68	116	64	112	62	1	25	4	4	3	#NULL!	24638.8	25913.4	2	50	2	2	5.6	66163.4	5.162	2	8	1	0	0	1	1	#NULL!
32245	2	115.3	34.24	119.1	2	#NULL!	112	82	100	74	104	78	1	61	3	5	1	5	51549.6	54937.1	1	44	2	2	5.1	118024	4.774	2	7	3	0	1	2	#NULL!	#NULL!
32250	32	69	25.62	98.4	2	#NULL!	108	62	110	62	110	64	2	29	3	5	1	5	60087.1	63496.2	2	51	2	2	4.6	0	4.33	2	7	0	0	0	2	#NULL!	#NULL!
32251	1	59.2	24.26	87.5	2	#NULL!	104	74	104	70	106	68	1	35	3	3	1	1.47	35025.8	40939.6	1	48	2	2	5.3	0	4.718	2	3	9	9	1	1	1	#NULL!
32265	0	77.4	28.05	90.6	1	1	120	70	122	74	118	74	2	69	3	2	2	1.63	62731.7	67188.1	2	50	2	2	#NULL!	0	#NULL!	2	8	0	9	2	1	3	#NULL!
32266	3	63.7	22.73	85.5	2	#NULL!	#NULL!	#NULL!	124	64	#NULL!	#NULL!	1	32	3	3	1	3.62	119825	123681	1	57	2	2	#NULL!	0	#NULL!	2	8	0	0	3	2	#NULL!	#NULL!
32267	0	116.6	36.27	113.1	1	1	130	84	132	84	130	80	1	54	4	3	2	2.4	30028.7	31160.1	1	56	2	2	#NULL!	0	#NULL!	2	7	3	1	1	1	3	#NULL!
32272	0	70.9	29.93	94.9	1	1	126	52	122	50	120	46	2	83	3	2	2	#NULL!	29658.8	34216	2	44	2	2	5.6	85364.9	5.662	2	6	1	0	2	1	3	#NULL!
32273	2	67.9	25.78	91.1	2	#NULL!	116	62	#NULL!	#NULL!	#NULL!	#NULL!	1	28	1	1	1	1.33	24232	26452.6	1	56	2	2	5.6	65348.5	5.384	2	8	2	1	0	2	#NULL!	#NULL!
32283	0	69.1	25.98	94.2	2	#NULL!	124	56	118	58	120	56	1	62	1	1	1	0.75	5642.42	5582.38	2	57	2	2	5.8	12004.7	5.607	2	8	0	0	0	2	#NULL!	#NULL!
32287	1	152.5	44.9	138.6	1	1	148	88	#NULL!	#NULL!	150	86	1	35	4	3	1	2.42	30467.8	33106.1	2	51	1	2	8.6	80625.4	10.658	2	7	3	0	0	1	1	#NULL!
32292	#NULL!	50.7	18.76	70.5	2	#NULL!	108	80	110	76	106	80	2	24	4	4	3	1.36	4072.87	4152.7	2	45	2	2	5.2	9724.31	4.385	2	8	0	0	4	2	#NULL!	#NULL!
32294	0	61	26.79	94.5	1	1	156	60	140	64	140	62	2	77	3	3	2	2.5	53574.9	52882.1	2	49	1	2	7.6	109689	9.215	2	5	9	0	3	2	#NULL!	#NULL!
32296	#NULL!	131.9	41.96	132.9	1	1	128	86	128	84	122	82	1	43	3	5	3	3.11	72840.6	75566.7	1	44	2	2	5.5	158785	5.718	2	7	1	1	1	2	#NULL!	#NULL!
32303	1	66.5	20.66	72	2	#NULL!	118	76	114	70	114	72	1	30	4	2	1	1.55	21908.8	23555.1	1	48	2	2	5.2	61707	4.718	2	4	2	0	0	1	1	#NULL!
32321	0	87.6	25.6	99.8	2	#NULL!	102	72	102	70	104	72	1	66	5	5	2	2.58	9716.92	9953.83	2	54	2	2	5.2	0	5.607	2	6	9	0	0	1	3	#NULL!
32324	2	97.8	29.01	98.2	2	#NULL!	120	72	116	64	114	66	1	34	1	5	1	5	30954.4	31669.5	1	56	2	2	5.3	81934.6	5.551	2	8	1	1	0	2	#NULL!	#NULL!
32325	2	76.7	28	91.5	2	#NULL!	96	48	#NULL!	#NULL!	96	42	1	36	2	1	3	2.73	31135.3	30901.9	1	51	2	2	5.3	77187.4	4.94	2	6	3	2	2	1	3	#NULL!
32334	5	110.7	31.59	119.5	2	#NULL!	122	68	120	62	126	66	1	43	3	3	1	1.98	95268.2	97483.1	2	46	2	2	4.9	191442	5.94	2	5	3	0	4	1	1	#NULL!
32342	#NULL!	75.2	29.82	105.2	2	#NULL!	#NULL!	#NULL!	138	84	#NULL!	#NULL!	2	58	3	4	1	5	90725.1	92752.8	1	55	2	2	5.3	0	5.773	2	7	1	1	1	1	3	#NULL!
32343	#NULL!	89.4	34.36	106.2	2	#NULL!	140	68	132	68	130	70	2	61	4	3	1	5	9807.06	9739.96	2	45	2	2	5.6	25851.7	5.273	2	8	1	0	2	2	#NULL!	#NULL!
32349	1	90.8	36.98	106.3	2	#NULL!	114	58	114	66	112	68	2	32	4	4	1	0.56	27586.5	28697.2	2	56	2	2	5	54745.8	5.273	2	2	2	0	3	2	#NULL!	#NULL!
32355	2	96.9	32.6	112.9	2	#NULL!	116	70	114	74	112	74	1	63	1	1	1	0.95	3049.04	3152.62	2	56	2	2	5.3	7611.84	5.829	2	10	3	3	1	1	1	#NULL!
32360	7	62.8	24.47	82.8	2	#NULL!	116	68	110	62	108	66	2	55	3	3	1	5	93843.8	95374.9	2	50	2	2	5.3	255777	4.996	2	7	2	0	1	1	1	#NULL!
32361	1	75.8	25.41	95.7	2	#NULL!	122	60	116	66	120	60	1	24	1	3	1	0.62	23039.9	24160.8	1	50	2	2	5.5	67014.2	6.051	2	7	0	0	2	2	#NULL!	#NULL!
32363	#NULL!	51.7	16.94	67.4	2	#NULL!	96	62	96	60	98	66	2	32	3	2	1	4.25	85683.1	87499.7	2	44	2	2	5.6	200538	5.107	2	8	0	0	1	1	1	#NULL!
32381	2	76.3	29.95	89.1	2	#NULL!	114	56	108	58	108	60	2	32	5	5	1	1.24	6703.98	7119.82	2	58	2	2	5.1	17769	4.94	2	6	9	9	1	1	3	#NULL!
32382	30	58.9	23.33	72.5	2	#NULL!	140	80	134	82	134	90	2	38	3	5	1	4.1	72256.7	76738.7	2	52	2	2	5	191517	4.552	2	6	0	0	1	2	#NULL!	#NULL!
32383	#NULL!	73.3	29.66	106.5	1	1	138	56	138	60	136	60	2	83	3	3	2	3.41	31854.9	36585.4	2	46	2	2	5.5	91276.4	5.773	2	8	9	0	2	2	#NULL!	#NULL!
32386	5	87.6	24.78	87.7	2	#NULL!	112	64	112	64	112	68	1	34	3	5	1	5	48408.8	50133.6	2	45	2	2	4.9	122797	5.218	2	7	0	0	0	1	1	#NULL!
32388	6	72.9	25.89	99.5	2	#NULL!	114	66	114	64	116	66	1	55	5	3	2	3.34	93367.8	92246.5	1	50	2	2	5.6	196192	4.94	2	7	3	0	0	1	1	#NULL!
32391	4	90.8	33.39	101.5	2	#NULL!	124	82	120	86	114	80	2	42	3	3	2	1.09	46517.2	47179	1	46	2	2	#NULL!	0	#NULL!	2	7	1	1	3	1	3	#NULL!
32401	2	64	25.38	87	1	#NULL!	110	74	114	70	120	80	2	40	1	3	1	1.16	27555.6	28351.1	1	57	2	2	5.2	71162.3	5.44	2	5	3	2	4	2	#NULL!	#NULL!
32414	0	64.9	22.86	92.5	1	1	142	52	140	44	138	52	2	78	3	3	1	1.97	62389.5	66398.9	2	47	1	2	7.8	147094	10.047	2	8	1	0	1	2	#NULL!	#NULL!
32428	1	50.5	20.23	76.1	1	1	118	72	126	70	122	64	2	63	3	3	1	3.5	77071.6	76217.2	2	47	2	2	5.9	182169	5.162	2	8	1	0	0	1	3	#NULL!
32441	5	105	36.85	113.5	2	#NULL!	110	64	114	66	112	70	2	38	3	4	1	2	85683.1	89754.5	2	44	2	2	5.7	205705	5.384	2	6	3	1	4	1	3	#NULL!
32442	7	64.3	23.73	91.7	1	1	154	56	148	56	148	56	1	72	1	1	2	2.73	6434.4	9762.81	1	56	2	2	5.2	21019.2	5.44	2	7	3	0	0	1	3	#NULL!
32443	#NULL!	110.7	42.08	123	1	1	172	86	170	86	156	82	2	69	3	4	2	3.11	53648.1	62165.8	1	44	1	2	6.6	143850	8.16	2	8	0	0	0	2	#NULL!	#NULL!
32444	#NULL!	89.5	27.78	118	1	9	130	50	138	56	130	58	1	85	3	1	2	1.95	25637.7	29190.6	1	56	1	2	6.2	0	7.494	2	10	0	0	2	1	3	#NULL!
32447	5	83.6	26.74	97.7	2	#NULL!	122	66	116	70	110	64	1	65	3	4	1	3.41	62773.4	63171.5	2	50	2	2	5	144887	6.217	2	8	1	1	0	1	3	#NULL!
32452	7	81.8	25.99	105.1	2	#NULL!	150	62	144	64	146	64	1	74	3	5	1	5	41236.4	41720	2	49	2	2	5.6	80192.1	6.883	2	8	2	0	2	1	3	#NULL!
32455	2	64.2	21.75	94.1	1	1	136	24	#NULL!	#NULL!	#NULL!	#NULL!	1	85	3	5	1	3.79	23406.1	25708.6	2	46	2	2	5	54286.9	5.495	2	10	9	0	0	2	#NULL!	#NULL!
32467	7	71.7	24.21	78.1	2	#NULL!	136	84	118	80	118	80	2	48	3	3	1	#NULL!	106827	108347	1	46	2	2	5.1	256287	4.94	2	6	1	0	2	2	#NULL!	#NULL!
32483	1	76.1	25.46	97.2	2	#NULL!	132	70	134	68	138	72	1	40	1	1	1	0.47	19568	20384.4	1	54	2	2	5.1	48218.2	5.662	2	8	3	3	3	1	3	#NULL!
32494	5	92.5	27.32	98	2	#NULL!	120	74	114	72	114	76	1	37	3	3	3	1.95	86856	90988.3	1	56	2	2	5.2	222866	4.885	2	7	3	3	2	2	#NULL!	#NULL!
32497	0	62.7	24.9	96.8	2	#NULL!	202	74	178	78	186	76	2	74	3	3	2	1.22	36696.7	39055	2	44	2	2	5.6	105833	4.496	2	8	9	9	2	1	3	#NULL!
32500	3	66.5	22.09	80.4	2	#NULL!	#NULL!	#NULL!	136	64	#NULL!	#NULL!	1	22	4	4	3	5	19979.4	20759	1	51	2	2	#NULL!	0	#NULL!	2	4	0	0	0	2	#NULL!	#NULL!
32502	#NULL!	56	21.77	86.3	2	#NULL!	94	52	102	50	100	52	2	23	4	4	1	1.55	5952.43	6030.42	1	52	2	2	#NULL!	0	#NULL!	2	8	1	0	2	2	#NULL!	#NULL!
32509	#NULL!	84.3	30.05	102.5	2	#NULL!	120	66	110	64	112	66	1	25	2	2	1	3.5	38870.1	46904.4	2	52	2	2	5	114887	5.162	2	7	1	0	2	2	#NULL!	#NULL!
32513	0	82.5	32.31	110.5	2	#NULL!	122	84	128	80	124	86	2	22	1	3	1	0.3	15477.8	15418.5	2	54	2	2	5	35107.4	3.886	2	9	3	0	0	2	#NULL!	#NULL!
32530	#NULL!	59.3	22.85	91	1	1	122	68	126	64	120	62	2	72	3	4	1	2.73	67087.4	66219.9	1	49	2	2	5	0	7.993	2	7	3	0	0	1	3	#NULL!
32548	7	81.6	22.87	92.7	1	1	#NULL!	#NULL!	152	74	138	76	1	64	3	2	1	5	67421.6	71833.8	2	46	2	2	5.4	155849	5.995	2	8	0	0	0	1	3	#NULL!
32550	0	68.3	21.22	86	1	1	122	88	#NULL!	#NULL!	122	82	1	56	3	3	1	3.5	80151.8	81229.9	2	44	2	2	5.3	159523	5.551	2	8	3	0	0	2	#NULL!	#NULL!
32551	3	60.2	21.3	72.1	2	#NULL!	#NULL!	#NULL!	#NULL!	#NULL!	#NULL!	#NULL!	1	44	4	5	1	2.49	24459.9	25251	1	52	2	2	#NULL!	0	#NULL!	2	2	2	1	3	2	#NULL!	#NULL!
32552	#NULL!	98.6	37.48	121.4	2	#NULL!	112	60	122	58	114	58	2	26	4	3	1	1.74	31681	32381.5	1	49	2	2	5.1	61774.3	4.94	2	8	0	0	1	2	#NULL!	#NULL!
32556	2	72	26.97	93.5	1	2	144	96	146	88	140	88	2	41	3	5	3	5	71128.2	73384	2	56	2	2	5	189261	4.829	2	7	0	0	2	1	3	#NULL!
32566	2	90.2	30.92	107.4	2	#NULL!	124	88	128	90	126	92	1	43	4	3	1	5	20669.4	21474.7	2	52	2	2	5	0	5.495	2	7	3	2	0	2	#NULL!	#NULL!
32572	2	74.1	25.02	102.1	2	#NULL!	98	38	104	38	100	36	2	25	2	4	1	3.9	1735.54	1780.75	1	55	2	2	4.8	4246.37	4.274	2	8	0	0	0	1	3	#NULL!
32573	2	88.5	29.95	102.7	2	#NULL!	134	78	128	74	128	80	1	46	4	4	2	4.08	23310.4	24218.6	2	51	2	2	5	62897.5	5.773	2	5	9	0	2	2	#NULL!	#NULL!
32574	0	55.3	19.66	77.7	1	1	#NULL!	#NULL!	96	80	98	76	1	55	4	4	2	#NULL!	20697.8	21367.3	1	49	1	2	#NULL!	0	#NULL!	2	4	0	0	4	1	2	#NULL!
32577	0	139.2	38.2	136.6	2	#NULL!	118	78	120	76	118	78	1	45	3	4	3	4.16	72840.6	75566.7	1	44	2	2	5.6	160717	6.328	2	8	1	0	2	1	1	#NULL!
32596	0	92.5	34.52	104.8	2	#NULL!	122	66	118	64	122	66	2	29	4	2	1	3.12	34085	34753.1	1	56	2	2	5.7	79306.6	5.273	2	7	3	0	2	2	#NULL!	#NULL!
32599	1	63.2	24.38	84.8	1	#NULL!	130	80	134	80	132	82	2	45	3	3	1	2	100493	101923	2	46	2	2	4.9	241091	5.495	2	8	1	0	1	1	3	#NULL!
32601	0	81	35.34	119.6	1	1	104	66	102	72	102	70	2	58	3	2	1	#NULL!	44199.6	45887.2	2	44	1	1	7.1	0	9.048	2	4	1	1	4	1	1	#NULL!
32613	1	60.3	21.39	80	2	#NULL!	128	88	#NULL!	#NULL!	126	78	1	22	1	3	1	#NULL!	26744.1	27825.7	2	55	2	2	4.7	68740.7	5.218	2	6	0	0	2	1	3	#NULL!
32619	1	80.2	27.95	103	1	1	136	96	134	100	134	92	1	52	1	1	1	3.41	30460.3	32971.3	1	57	2	2	5.5	73714.3	6.384	2	6	3	0	0	2	#NULL!	#NULL!
32630	5	69.3	23.7	87.1	2	#NULL!	118	62	120	68	110	52	1	60	5	5	1	1.52	63120	67267.9	2	53	2	2	5.7	144515	6.051	2	7	2	0	2	1	3	#NULL!
32649	21	60.7	26.27	97.4	2	#NULL!	108	50	104	50	104	56	2	26	3	5	1	4.97	4981.73	5246.85	1	44	2	2	4.4	13094.6	4.219	2	8	1	0	2	2	#NULL!	#NULL!
32653	1	89	28.73	99.8	2	#NULL!	120	48	#NULL!	#NULL!	114	52	1	20	1	2	1	0.7	26744.1	28096.7	2	55	2	2	4.9	69410.3	5.551	2	6	3	0	0	1	2	#NULL!
32655	6	61.6	24.86	81.9	2	#NULL!	102	58	102	62	104	62	2	31	1	4	1	3.63	26994.8	28814.4	2	53	2	2	5	62940.9	4.774	2	8	1	0	2	2	#NULL!	#NULL!
32663	2	126.2	44.93	124.1	1	#NULL!	#NULL!	#NULL!	#NULL!	#NULL!	#NULL!	#NULL!	2	40	3	2	1	1.47	37165.6	43276.5	1	48	2	2	6	0	7.66	2	5	9	9	4	1	1	#NULL!
32668	2	65.5	24.03	80.6	2	#NULL!	114	66	110	66	108	60	2	34	3	2	1	3.47	111746	114115	2	53	2	2	5.2	296519	4.385	2	12	3	0	2	1	1	#NULL!
32671	2	44.8	17.3	63.9	1	#NULL!	110	62	112	62	106	70	2	29	3	5	1	2.69	75121.3	78038	2	56	2	2	5.3	191815	5.44	2	4	9	9	1	1	1	#NULL!
32687	#NULL!	73.9	29.01	94.5	2	#NULL!	140	54	136	58	138	58	2	74	3	1	2	1	53879.4	53182.7	2	48	1	2	5.9	119865	5.94	2	4	2	2	4	2	#NULL!	#NULL!
32688	#NULL!	77.5	30.54	96.5	2	#NULL!	162	90	164	90	#NULL!	#NULL!	2	63	4	2	3	1.49	13659.3	13565.8	2	51	2	2	6.1	0	6.55	2	7	0	0	0	1	1	#NULL!
32693	7	58	24.55	80.5	2	#NULL!	108	62	106	66	114	70	2	21	1	4	3	0.79	16264.1	16557.1	1	55	2	2	5.3	37700.2	5.329	2	6	0	0	0	1	3	#NULL!
32696	1	#NULL!	#NULL!	#NULL!	1	1	150	72	146	74	146	72	1	69	4	4	1	3.46	12164.2	12460.8	1	51	2	2	6.7	24825.3	7.993	2	8	0	0	2	1	1	#NULL!
32703	0	79.9	28.51	104.3	1	1	170	66	170	64	152	62	1	71	3	5	1	3.64	27626	29262.2	2	45	2	2	5.3	69474.2	5.662	1	6	9	9	1	1	3	#NULL!
32704	4	65.4	26.2	101.4	2	#NULL!	#NULL!	#NULL!	96	64	98	66	2	33	3	3	1	3.1	7997.41	8493.48	1	45	2	2	4.7	21197.2	4.607	2	8	0	0	2	1	3	#NULL!
32706	2	94.8	29.29	107.2	2	#NULL!	#NULL!	#NULL!	106	62	#NULL!	#NULL!	1	43	1	2	1	0.6	20256.9	21926.8	2	58	2	2	5.1	51866.6	5.218	2	7	3	1	2	1	1	#NULL!
32708	#NULL!	92.9	35.93	113.4	1	#NULL!	160	78	#NULL!	#NULL!	158	68	2	53	4	3	1	5	23519	23949.7	1	51	2	2	5.3	60438.2	6.106	2	7	1	1	2	2	#NULL!	#NULL!
32709	3	108.7	44.32	128.2	2	#NULL!	154	94	154	92	#NULL!	#NULL!	2	47	3	4	1	1.25	42031.6	43220.2	2	57	2	2	5.6	110718	5.773	2	5	3	3	2	2	#NULL!	#NULL!
32711	0	78	34.71	98.8	2	#NULL!	114	78	110	80	108	74	2	60	1	1	2	0	5328.67	4847.98	2	58	2	2	5.3	10662.1	4.33	2	6	2	0	3	2	#NULL!	#NULL!
32712	0	63.4	24.34	105.4	2	#NULL!	96	48	94	54	100	52	2	27	4	3	3	0.26	5952.43	6030.42	1	52	2	2	5.3	14121.4	4.274	2	5	1	0	2	2	#NULL!	#NULL!
32714	2	51.9	19.34	72.5	2	#NULL!	94	56	98	58	96	54	2	26	3	5	1	2.76	67034	70837.2	2	48	2	2	4.9	172412	5.051	2	8	0	0	1	1	3	#NULL!
32716	0	121	51.42	132	2	#NULL!	126	66	134	66	#NULL!	#NULL!	2	66	1	2	2	1.37	10668.7	9706.29	2	55	3	2	5.8	22885.6	7.827	2	8	3	2	0	2	#NULL!	#NULL!
32717	1	74	27.02	95.4	2	#NULL!	108	70	112	62	104	70	2	42	1	2	1	1.13	16413.8	17718.6	1	55	2	2	5.4	41985.7	5.329	2	8	2	0	2	2	#NULL!	#NULL!
32729	#NULL!	66.5	25.21	97.3	2	#NULL!	168	58	168	72	166	74	2	85	3	3	2	1.84	28238.1	30754.1	2	44	3	2	6.4	0	6.55	2	8	1	0	1	2	#NULL!	#NULL!
32738	4	106.9	32.96	108.7	2	#NULL!	122	56	128	58	128	66	1	20	3	2	3	2.25	108280	115384	2	55	2	2	4.8	289795	5.44	2	6	3	3	2	1	1	#NULL!
32743	#NULL!	58.2	20.6	78.2	2	#NULL!	130	60	124	62	116	60	1	75	5	1	1	3.11	32565.8	32348.9	1	58	2	2	4.9	74078.6	6.328	2	4	3	2	0	2	#NULL!	#NULL!
32745	0	68	24.21	87.3	2	#NULL!	100	56	102	60	94	56	2	43	5	3	2	2.04	80361.9	79457.7	2	49	2	2	5.1	178584	5.051	2	7	1	0	1	1	1	#NULL!
32755	3	55.7	18.27	71.1	2	#NULL!	124	68	130	68	128	64	1	31	4	3	3	2.93	25041.4	27142.9	1	54	2	2	5.1	60833.2	5.107	2	5	0	0	0	1	1	#NULL!
32756	3	126.6	40.18	128.8	2	#NULL!	132	74	134	76	142	82	1	69	3	3	1	3.35	60645.9	61321.3	1	45	2	2	5.4	131740	6.828	2	7	0	1	3	1	3	#NULL!
32770	#NULL!	#NULL!	#NULL!	#NULL!	1	1	#NULL!	#NULL!	#NULL!	#NULL!	#NULL!	#NULL!	1	58	5	3	1	0.41	68545.7	70430.1	1	44	1	2	11.7	160474	15.598	2	6	3	9	2	2	#NULL!	#NULL!
32775	1	108	38.68	126	2	#NULL!	136	70	128	68	140	62	1	69	4	1	2	2.04	9714.12	9950.96	2	49	2	2	#NULL!	19825.1	5.495	2	6	3	0	0	1	3	#NULL!
32779	20	86.7	25.33	93	2	#NULL!	106	78	112	78	94	68	1	39	5	4	1	4.13	84293.6	85817.4	1	46	2	2	4.7	197932	5.44	2	7	0	0	0	1	3	#NULL!
32789	#NULL!	64.2	26.41	102.4	2	#NULL!	110	72	104	74	#NULL!	#NULL!	2	27	5	5	1	2.73	6318.96	6677.46	1	54	2	2	5.1	17285.3	4.663	2	8	9	0	3	2	#NULL!	#NULL!
32791	3	73	27.14	89.6	2	#NULL!	#NULL!	#NULL!	110	74	102	72	2	28	3	5	1	2.74	68600.8	72251.6	1	54	1	1	15.6	166977	11.713	2	5	1	0	3	2	#NULL!	#NULL!
32794	16	49	20.69	87.4	2	#NULL!	106	62	108	58	114	62	2	26	3	2	1	0.6	6066.41	6509.85	2	50	2	2	5.1	14919.7	4.33	2	6	0	0	2	1	1	#NULL!
32799	3	77.8	25.29	91.2	2	#NULL!	102	82	108	86	104	84	1	31	3	5	3	5	70748.6	73269.4	1	52	2	2	5.3	179465	5.107	2	8	2	0	2	1	3	#NULL!
32804	1	90.9	29.45	110.8	1	1	144	58	132	60	126	58	1	80	3	2	1	1.13	20926	21315.1	2	44	2	2	5.7	45009.5	6.051	2	6	9	9	0	1	3	#NULL!
32812	7	66.9	23.42	89.1	2	#NULL!	136	78	152	74	140	74	2	49	4	2	1	2.4	34121.7	34703.6	1	56	2	2	5.6	88485.8	5.718	2	4	2	2	2	1	1	#NULL!
32819	#NULL!	56.8	19.56	79.2	2	#NULL!	112	64	112	52	110	56	1	26	1	4	3	#NULL!	16697.2	16957.7	2	58	2	2	4.9	44375.3	4.663	2	6	0	0	0	1	2	#NULL!
32825	5	111.6	34.22	107.7	2	#NULL!	136	80	132	80	140	78	1	37	4	4	2	3.79	19448.6	21080.8	2	52	2	2	6.2	53817.6	5.773	2	7	3	0	0	1	3	#NULL!
32829	20	75.9	22.35	86.9	1	1	122	62	118	64	124	60	1	21	3	4	3	2.09	68483.4	72976.5	1	44	2	2	5.4	183516	4.052	2	3	3	1	2	1	1	#NULL!
32832	0	36.3	15.98	62	2	#NULL!	130	60	128	56	134	54	2	75	3	3	1	2.65	43428.2	50229.4	1	44	2	2	5.8	127496	5.384	2	8	9	0	0	1	3	#NULL!
32833	6	89.4	31.68	93.7	2	#NULL!	110	64	108	66	112	60	2	30	3	4	1	1.9	53100.5	55623.7	2	44	2	2	4.9	127482	4.996	2	8	3	0	2	1	3	#NULL!
32835	2	95.6	31.91	106.2	2	#NULL!	144	44	158	42	150	46	1	33	1	4	1	1.16	25437.2	25821.2	1	55	1	1	6.3	57123.7	6.162	2	6	3	1	2	2	#NULL!	#NULL!
32837	3	113.8	34.28	113.9	2	#NULL!	134	58	132	66	130	68	1	33	4	4	1	2.8	19723	21242	1	44	2	2	5.1	54229	5.44	2	5	3	9	0	2	#NULL!	#NULL!
32842	4	57.3	21.75	76.9	2	#NULL!	100	64	104	62	102	66	2	53	3	5	1	5	90113	90565.7	2	44	2	2	5.2	214226	4.885	2	7	2	2	2	1	3	#NULL!
32849	#NULL!	63.7	25.65	80	2	#NULL!	98	64	94	68	94	62	2	28	1	4	1	1.5	15636.9	16605.4	2	44	2	2	4.6	36272.1	4.774	2	8	9	0	0	2	#NULL!	#NULL!
32868	7	121.8	42.65	132.6	2	#NULL!	152	84	150	86	146	82	2	41	5	3	3	0	34541.5	35033	2	50	2	2	5	93951.8	6.328	2	8	9	0	0	1	1	#NULL!
32870	1	65.1	25.62	93.4	2	#NULL!	112	68	110	60	112	60	2	25	1	3	1	1.55	13815.2	14064.1	1	44	2	2	5.5	32023.7	4.552	2	5	1	0	4	1	3	#NULL!
32880	#NULL!	92.4	32.2	109.8	1	1	#NULL!	#NULL!	156	56	150	48	2	62	4	2	1	2.02	18974	18844.2	1	49	1	2	7.3	41582.8	9.825	2	5	3	0	0	1	3	#NULL!
32881	#NULL!	83.4	34.05	110.3	2	#NULL!	#NULL!	#NULL!	106	46	#NULL!	#NULL!	2	23	1	2	1	2.89	17540.5	18735.2	1	54	2	2	5	45188.1	4.829	2	5	1	0	0	2	#NULL!	#NULL!
32885	1	79.3	29.27	96.2	2	#NULL!	116	74	118	70	110	70	2	48	3	4	1	3.57	76835.8	79008.6	1	44	2	2	5	203510	5.829	2	6	3	0	3	1	3	#NULL!
32900	#NULL!	105.7	32.09	115.4	2	#NULL!	106	72	106	80	104	66	1	30	3	4	3	0.41	42949.4	42627.4	1	50	2	2	5.1	107061	5.107	2	6	3	3	3	2	#NULL!	#NULL!
32904	1	91.5	33.61	95.8	2	#NULL!	106	80	112	74	112	72	2	29	4	5	1	2.33	26429.3	26775.6	1	48	2	2	5	0	4.552	2	6	0	0	3	2	#NULL!	#NULL!
32908	#NULL!	79.5	30.29	101.1	2	#NULL!	152	88	142	84	152	84	2	62	4	3	2	0.93	12124.7	12041.7	2	58	2	2	6.2	28058.6	5.995	2	6	3	0	0	1	1	#NULL!
32910	6	162	47.23	152.3	1	1	100	68	104	64	106	76	1	39	3	3	1	3.25	36870	37536.5	2	50	1	1	6	87489.6	5.329	2	5	3	3	2	2	#NULL!	#NULL!
32916	1	74.3	30.22	99.2	2	#NULL!	108	56	106	64	100	56	2	29	3	4	1	3.73	6785.74	7146.86	1	50	2	2	4.8	0	5.551	2	8	0	0	2	1	3	#NULL!
32918	0	93.8	34.62	112.5	1	1	146	58	138	56	138	56	2	64	4	2	2	#NULL!	15156.7	15785.9	2	54	1	1	7.5	0	7.605	2	5	9	9	1	1	1	#NULL!
32923	4	64.5	19.91	74.8	2	#NULL!	100	58	110	68	94	66	2	23	3	5	1	0.63	63050.3	66627.5	1	52	2	2	#NULL!	0	#NULL!	2	8	0	0	2	1	3	#NULL!
32931	2	110.8	40.8	118.8	2	#NULL!	146	78	#NULL!	#NULL!	148	70	1	38	1	1	1	1.81	28399.4	30246.6	2	58	2	2	10	79150.2	13.878	2	8	3	1	1	1	1	#NULL!
32946	3	96.5	28.41	99.6	2	#NULL!	116	66	110	62	116	62	1	39	3	4	1	3	87099.3	88673.9	2	47	2	2	5	204520	6.328	2	6	3	0	3	2	#NULL!	#NULL!
32954	0	77	31.12	99	1	1	112	74	142	66	140	70	2	73	3	3	2	0.91	38216	39386.3	2	50	1	2	6.1	87252.7	8.549	2	9	3	0	2	1	3	#NULL!
32956	#NULL!	112.2	40.91	128.7	2	#NULL!	#NULL!	#NULL!	#NULL!	#NULL!	#NULL!	#NULL!	2	28	4	4	1	1.86	23493.7	23801.5	1	51	2	2	5.6	54315.2	5.551	2	5	3	0	4	2	#NULL!	#NULL!
32958	2	65.3	23.9	85.6	2	#NULL!	94	64	102	60	94	62	2	45	3	4	1	5	75766.9	77909.5	2	52	2	2	5.5	200679	5.162	2	7	0	0	2	1	3	#NULL!
32963	5	78.8	29.19	95.7	2	#NULL!	136	70	126	74	132	70	1	32	1	2	1	1.55	24001.8	25563	1	48	2	2	5.3	0	5.551	2	8	3	0	0	1	3	#NULL!
32964	1	73.3	26.47	95.9	2	#NULL!	98	70	96	72	98	74	2	30	4	5	1	5	30273.3	31214.6	1	52	2	2	5.3	71231.9	4.607	2	6	9	0	2	2	#NULL!	#NULL!
32969	0	74.3	25.29	93.3	2	#NULL!	142	56	#NULL!	#NULL!	132	30	1	78	4	3	1	3.11	9547.7	9374.89	1	51	2	2	4.6	20922.2	5.718	2	5	9	0	0	2	#NULL!	#NULL!
32977	3	61.8	18.72	71.5	2	#NULL!	144	76	130	76	#NULL!	#NULL!	1	37	3	1	2	3.36	67347.6	78718.7	2	46	2	2	5.4	197707	4.94	2	2	0	0	4	1	1	#NULL!
32991	2	91.8	33.52	106.5	2	#NULL!	124	68	124	66	118	70	2	64	3	4	1	1.52	66182.6	65449	2	49	2	2	5.7	148636	5.662	2	8	3	0	2	1	3	#NULL!
32997	5	58.2	17.86	70	2	#NULL!	112	76	106	68	110	70	1	41	4	4	1	1.45	24459.9	25251	1	52	2	2	5.6	65578.7	5.718	2	5	2	0	0	2	#NULL!	#NULL!
33001	#NULL!	63.6	21.18	83	1	#NULL!	#NULL!	#NULL!	#NULL!	#NULL!	#NULL!	#NULL!	1	82	3	3	1	#NULL!	9926.6	10347.4	1	45	1	2	7.2	23943.6	4.885	9	11	0	0	0	2	#NULL!	#NULL!
33011	3	73.2	24.69	92.9	2	#NULL!	106	68	104	72	108	70	2	27	3	4	3	0.84	75121.3	78914.8	1	46	2	2	4.5	0	#NULL!	2	10	9	9	3	1	1	#NULL!
33014	1	72.2	24.12	94	2	#NULL!	110	64	106	70	114	66	2	35	3	5	1	5	8433.83	8956.97	2	48	2	2	4.8	22354	4.552	2	8	0	0	0	2	#NULL!	#NULL!
33020	7	104.6	34.59	117.4	1	#NULL!	136	80	134	84	136	76	1	39	3	4	3	1.93	76976.9	79454.2	1	54	2	2	5.2	196742	7.438	2	6	3	0	3	1	1	#NULL!
33022	4	83.9	32.98	113.4	2	#NULL!	120	70	118	66	120	60	2	30	5	4	1	3.11	10737.8	11403.9	1	57	2	2	5.1	28460.7	4.219	2	6	0	0	2	1	3	#NULL!
33039	1	86.8	27.77	102.5	2	#NULL!	114	58	112	56	106	58	1	26	1	2	1	2.71	21249.4	22108.8	2	57	2	2	5.3	57854.9	5.107	2	5	1	1	2	1	3	#NULL!
33046	1	85.3	29.94	92	2	#NULL!	104	74	112	70	110	60	2	30	3	4	1	1.5	95837.7	100392	2	46	2	2	5.2	230084	5.551	2	7	1	0	2	2	#NULL!	#NULL!
33050	#NULL!	84.5	32.04	100.9	1	1	#NULL!	#NULL!	#NULL!	#NULL!	#NULL!	#NULL!	2	62	4	3	2	1.45	11370.2	11842.2	2	56	2	2	#NULL!	0	#NULL!	2	6	1	1	2	2	#NULL!	#NULL!
33061	3	63.4	22.57	81.3	2	#NULL!	118	74	118	82	118	74	2	50	4	5	1	5	27793.8	28302.9	1	52	2	2	5.5	72165.6	4.385	2	6	1	2	1	2	#NULL!	#NULL!
33069	1	65.1	22.58	89.6	1	1	162	66	154	64	156	60	1	80	3	1	1	0.83	11035.7	12565	2	46	2	2	5.3	26532.5	5.329	2	8	3	0	2	2	#NULL!	#NULL!
33072	1	57.8	19.4	75.8	2	#NULL!	106	80	110	82	#NULL!	#NULL!	2	33	3	5	1	5	93035.3	98806.2	1	54	2	2	4.6	246591	4.33	2	7	0	0	1	2	#NULL!	#NULL!
33073	#NULL!	58.9	25.73	90.6	2	#NULL!	104	62	100	64	102	66	2	41	3	4	1	2.63	76835.8	79008.6	1	44	2	2	5.2	203510	4.663	1	5	0	0	3	2	#NULL!	#NULL!
33076	2	71.7	26.11	103.5	1	1	94	56	102	60	92	56	1	54	1	1	1	1.71	20000.7	21259	1	53	1	2	9.6	47086.2	12.157	2	8	0	0	0	1	3	#NULL!
33077	1	95.5	29.97	120	2	#NULL!	132	70	130	66	126	62	1	72	3	4	1	2.18	37131.1	39668.5	1	48	1	2	6.1	115674	7.272	1	8	3	0	0	1	3	#NULL!
33080	7	100	29.76	110	1	#NULL!	132	76	128	72	124	76	1	44	3	5	1	3.63	90370.2	93752.3	2	48	2	2	5.5	197665	7.272	2	8	2	9	1	2	#NULL!	#NULL!
33081	0	89.9	28.73	102.5	2	#NULL!	120	68	120	62	110	66	1	42	3	2	1	0.6	39383.1	39286.4	2	56	2	2	5.4	77152.6	6.495	2	9	1	0	2	2	#NULL!	#NULL!
33088	2	68	24.53	85.7	2	#NULL!	124	82	#NULL!	#NULL!	130	88	2	46	3	4	1	5	121486	124922	2	55	2	2	5.1	321773	5.329	2	6	0	0	2	2	#NULL!	#NULL!
33093	2	137.7	45.74	140	1	1	126	60	118	60	118	62	1	74	3	3	1	3.03	43718.5	44231.2	2	46	1	2	5.8	97985.5	6.162	2	9	2	0	2	2	#NULL!	#NULL!
33096	#NULL!	60.8	21.44	82.8	1	1	144	68	#NULL!	#NULL!	#NULL!	#NULL!	1	81	4	5	2	5	9547.7	9831.34	1	51	2	2	5.6	22123.3	5.051	2	8	9	9	2	2	#NULL!	#NULL!
33099	1	70.1	27.76	87.2	2	#NULL!	112	60	108	64	112	78	2	51	3	5	2	4.7	110403	112870	1	56	2	2	5.5	283534	4.385	2	8	1	0	1	2	#NULL!	#NULL!
33107	#NULL!	82.8	36.12	91.7	1	1	150	86	150	86	#NULL!	#NULL!	2	57	4	5	1	5	33056	32474.7	1	49	2	2	5.8	73918.7	5.718	2	5	9	9	2	2	#NULL!	#NULL!
33114	0	89.8	28.25	99.4	1	2	118	76	118	68	116	72	1	64	3	4	1	1.36	31962	34053.7	2	44	1	2	7.3	0	9.603	2	6	0	1	3	1	3	#NULL!
33116	#NULL!	77.7	28.37	101.5	2	#NULL!	110	72	104	64	#NULL!	#NULL!	2	27	1	1	1	1.63	2640.9	2624.28	2	58	2	2	4.9	5975.42	4.607	2	6	0	0	2	1	3	#NULL!
33121	0	75.1	23.13	87.9	2	#NULL!	132	64	134	70	136	70	1	49	4	3	3	1.88	28551.5	29474.9	1	50	2	2	5.8	76548.5	5.495	2	7	3	0	1	1	1	#NULL!
33123	0	78.8	32.42	106.4	2	#NULL!	126	78	#NULL!	#NULL!	120	80	2	52	3	4	1	5	96707.2	98868.6	1	47	1	1	11.2	222834	17.486	2	5	0	0	2	1	1	#NULL!
33130	6	68.5	20.54	82	2	#NULL!	118	62	124	66	124	50	1	27	3	2	1	0.3	56629.1	61483.7	2	47	2	2	4.6	141808	3.442	2	4	0	0	0	1	1	#NULL!
33139	4	77.8	30.62	96	2	#NULL!	104	48	102	52	104	50	2	34	1	1	1	#NULL!	23785.5	24575.9	1	56	2	2	5.5	59275.4	4.441	2	3	0	0	3	2	#NULL!	#NULL!
33146	#NULL!	78.2	28.69	#NULL!	2	#NULL!	104	68	102	70	102	72	2	28	3	5	1	5	63179.5	66369.9	2	44	2	2	5.5	189214	5.662	2	8	3	0	2	1	1	#NULL!
33153	7	92.5	29.63	116.7	2	#NULL!	164	70	162	72	160	70	1	82	3	5	1	5	21792.4	22475.1	2	44	1	2	5.9	54078.9	6.217	1	6	0	0	0	2	#NULL!	#NULL!
33154	2	110.3	40.91	124.7	1	2	148	86	152	70	148	64	1	46	1	3	1	1.37	22079.3	22778.6	1	56	2	2	6.2	53881.6	9.048	2	5	3	0	0	1	1	#NULL!
33161	2	143.2	46.92	128.3	1	#NULL!	148	98	148	100	140	94	1	33	4	3	1	1.62	24469.4	26354	2	48	2	2	5.5	58457.7	5.218	2	5	3	3	2	1	1	#NULL!
33163	#NULL!	61.7	22.02	72.2	2	#NULL!	114	60	#NULL!	#NULL!	114	76	2	21	4	4	3	2.49	27764	28127.8	1	52	2	2	5.1	56350.6	4.718	2	7	1	0	1	2	#NULL!	#NULL!
33169	#NULL!	105	33.29	107.1	2	#NULL!	128	48	120	46	114	54	2	20	4	4	3	3.98	27880.5	28245.8	1	50	2	2	5.3	66142.7	4.94	2	6	2	0	0	2	#NULL!	#NULL!
33186	7	61	23.24	88.4	2	#NULL!	118	68	116	74	114	70	1	38	1	1	1	#NULL!	30954.4	31727.7	1	56	2	2	5.8	78380.2	4.774	2	7	9	9	1	2	#NULL!	#NULL!
33190	1	69.2	20.73	78	2	#NULL!	130	72	130	68	132	68	1	32	3	3	1	0.37	41239.6	41985.1	2	46	2	2	5	96835.7	5.551	2	8	1	0	1	1	1	#NULL!
33192	5	82.3	30.64	108.3	2	#NULL!	152	84	164	88	160	86	2	47	3	4	2	1.2	41274.6	40810.3	2	49	2	2	5	110773	5.607	2	4	3	0	4	1	1	#NULL!
33196	6	76.7	26.45	99	2	#NULL!	96	54	98	60	94	56	2	28	3	5	1	3.98	6066.41	6372.74	2	50	2	2	4.7	16559.1	4.274	2	8	0	0	2	2	#NULL!	#NULL!
33197	3	67.2	26.15	95.1	2	#NULL!	114	48	104	46	100	52	2	85	3	4	2	5	31854.9	34693.2	2	46	2	2	5.7	94012.8	5.884	2	9	9	9	2	1	3	#NULL!
33198	4	85.8	34.02	109.8	2	#NULL!	114	62	108	68	100	70	2	34	2	4	1	1.33	8718.58	9259.39	1	56	2	2	5.1	22982.3	5.495	2	5	0	0	2	1	3	#NULL!
33200	0	114.9	41.35	124.9	1	2	140	0	140	0	138	0	2	50	4	2	3	1.52	26398	25933.8	2	49	2	2	4.7	59030.2	5.384	2	3	3	0	4	1	1	#NULL!
33201	#NULL!	68.9	29.47	103.9	1	#NULL!	86	58	94	62	88	58	2	51	3	4	2	2.71	37237.5	37943	2	52	1	2	5.8	0	5.773	2	5	3	0	4	2	#NULL!	#NULL!
33202	2	110.9	35.12	119.8	1	1	154	94	#NULL!	#NULL!	158	90	1	43	3	4	1	4.04	94527.4	98065.1	1	53	2	2	5.5	206758	6.273	2	7	3	0	1	1	3	#NULL!
33206	#NULL!	63	20.45	86.1	2	#NULL!	106	64	#NULL!	#NULL!	102	66	2	32	3	5	3	1.88	93035.3	99136.3	1	54	2	2	5.2	241290	5.107	2	8	0	0	3	2	#NULL!	#NULL!
33213	1	49.7	23.64	67.9	2	#NULL!	98	60	106	68	102	66	2	50	4	4	3	4.08	26487.6	26972.7	2	51	2	2	5.6	68774	5.162	2	4	0	0	3	1	3	#NULL!
33214	2	97.8	29.01	98.5	1	1	124	68	126	66	#NULL!	#NULL!	1	62	4	4	1	5	7775.48	8491.16	1	51	2	2	5.9	18755.1	5.551	2	6	0	0	2	1	3	#NULL!
33217	3	81.4	22.86	85.2	2	#NULL!	112	60	116	68	106	56	1	24	3	5	1	0.63	79915	85442.7	1	52	2	2	5	209282	4.774	2	6	3	0	2	1	3	#NULL!
33225	1	116.5	42.64	115.8	2	#NULL!	#NULL!	#NULL!	#NULL!	#NULL!	108	56	2	23	1	4	3	#NULL!	19734	21078.1	1	58	2	2	5.4	47994.3	4.996	2	5	1	0	0	1	1	#NULL!
33228	1	371	130.21	#NULL!	1	2	156	84	#NULL!	#NULL!	#NULL!	#NULL!	1	44	3	2	3	0.6	34493.8	36460.3	2	44	2	2	5.1	78636.8	6.661	2	10	3	0	3	2	#NULL!	#NULL!
33230	4	118.1	34.62	122.3	2	#NULL!	112	70	#NULL!	#NULL!	122	60	1	41	4	3	1	3.9	26303.6	27328.5	1	47	2	2	5.5	70974.1	5.44	2	8	1	0	0	1	1	#NULL!
33231	5	106.7	34.64	#NULL!	2	#NULL!	118	68	116	64	118	66	1	29	1	3	1	3.36	21950.7	22838.5	1	53	2	2	4.3	59764.3	5.107	2	7	3	0	0	2	#NULL!	#NULL!
33232	0	128.7	40.57	116.1	1	#NULL!	#NULL!	#NULL!	#NULL!	#NULL!	#NULL!	#NULL!	2	31	4	4	3	3.48	35337.2	36436.1	1	50	2	2	5.8	72244.7	5.329	2	8	1	0	2	2	#NULL!	#NULL!
33235	0	86.5	26.06	103	2	#NULL!	134	74	132	68	130	66	1	66	3	5	1	3.74	60687.3	63939.3	1	55	2	2	6.2	137364	6.106	2	7	3	0	0	1	1	#NULL!
33236	1	74.9	30	95.9	1	1	122	54	120	58	120	58	2	68	3	4	1	3.18	77071.6	79580.3	2	47	1	2	6	176294	7.161	2	7	0	0	1	1	3	#NULL!
33239	1	52.4	16.94	68.3	2	#NULL!	86	48	86	56	82	58	1	20	3	2	1	2.27	56629.1	60188.7	2	47	2	2	5.1	0	4.94	2	8	9	3	3	1	1	#NULL!
33241	#NULL!	92.7	25.2	94.3	2	#NULL!	120	80	116	86	122	84	1	39	3	3	3	3.87	82583.2	85525.6	1	50	2	2	5	0	4.829	2	8	2	0	0	1	3	#NULL!
33244	1	63.1	22.04	81.9	2	#NULL!	92	46	#NULL!	#NULL!	#NULL!	#NULL!	2	28	3	3	1	5	5813.32	6143.14	1	52	2	2	4.9	14951.9	4.385	2	8	1	1	0	2	#NULL!	#NULL!
33247	3	71.4	27.34	98.3	1	1	122	76	120	78	120	80	2	55	3	5	1	4.52	71340	72691.7	2	56	2	2	5.2	0	5.44	2	5	2	0	1	2	#NULL!	#NULL!
33256	5	81.6	25.33	92.2	2	#NULL!	106	58	110	58	106	50	1	38	3	5	1	5	59784.8	61914.9	2	52	2	2	5	151654	5.051	2	7	0	0	3	2	#NULL!	#NULL!
33257	4	92.4	29.8	#NULL!	2	#NULL!	#NULL!	#NULL!	120	74	#NULL!	#NULL!	1	24	4	2	3	#NULL!	19979.4	20827.8	1	49	2	2	5.6	53171.6	5.662	2	6	3	9	1	1	3	#NULL!
33260	0	85.9	28.54	115.1	1	2	122	70	124	66	122	70	1	67	3	2	2	1.36	29189.1	32237.7	2	51	2	2	5.2	71105.6	5.051	2	7	0	0	2	1	3	#NULL!
33265	3	73.1	26.82	100.1	2	#NULL!	146	76	138	66	#NULL!	#NULL!	1	85	3	4	2	4.39	22457.3	24601.9	1	47	2	2	5	56212.6	5.051	2	8	0	0	0	1	3	#NULL!
33270	2	66.1	21.49	82	2	#NULL!	92	70	104	72	104	74	1	36	3	2	2	1.77	71326.5	83369.5	1	45	2	2	4.9	209388	5.107	2	8	3	0	1	1	1	#NULL!
33272	72	93	29.68	93.7	2	#NULL!	106	70	112	68	120	72	1	32	3	4	1	4.66	82583.2	85240.8	1	50	2	2	4.8	214088	4.219	2	8	0	0	0	2	#NULL!	#NULL!
33274	#NULL!	55.1	23.45	81.3	1	1	120	66	104	64	110	72	2	53	4	3	1	2.3	29391.4	29738.9	2	54	1	2	6.2	0	#NULL!	2	6	0	1	0	2	#NULL!	#NULL!
33275	0	181.1	58.33	#NULL!	1	1	#NULL!	#NULL!	#NULL!	#NULL!	#NULL!	#NULL!	1	42	4	4	1	3.48	20697.8	20746.2	1	51	2	2	5.8	53325.3	5.884	2	6	0	0	2	2	#NULL!	#NULL!
33277	0	84.4	35.31	113.5	1	1	102	52	102	52	106	54	2	77	4	1	1	1.48	18487.6	19903.3	1	55	2	2	6	45900.2	5.773	2	6	3	0	4	1	3	#NULL!
33280	#NULL!	91.7	29.98	105.6	2	#NULL!	118	58	114	60	#NULL!	#NULL!	2	35	3	4	1	3.43	95092.5	97108.6	1	53	2	2	4.9	242354	4.718	2	4	9	9	4	2	#NULL!	#NULL!
33284	#NULL!	79.1	31.01	#NULL!	1	1	122	84	124	86	120	84	2	53	4	5	2	5	26057.5	25599.2	2	50	1	2	#NULL!	0	#NULL!	2	5	3	9	2	2	#NULL!	#NULL!
33287	3	72.4	27.35	96	1	1	96	72	96	72	102	70	2	44	4	4	2	0.3	20480.4	20855.5	2	45	2	2	5.3	53618.8	4.94	2	2	0	0	0	1	3	#NULL!
33289	#NULL!	68.9	27.02	#NULL!	2	#NULL!	#NULL!	#NULL!	#NULL!	#NULL!	#NULL!	#NULL!	1	37	1	2	1	2.45	21306.6	21628.2	2	52	2	2	5.2	0	5.495	2	7	0	0	0	2	#NULL!	#NULL!
33290	#NULL!	76.3	23.92	#NULL!	2	#NULL!	#NULL!	#NULL!	#NULL!	#NULL!	#NULL!	#NULL!	1	85	3	1	1	1.89	23406.1	24139.3	2	46	2	2	#NULL!	0	#NULL!	2	9	0	0	0	2	#NULL!	#NULL!
33300	0	60.1	24.48	83.7	2	#NULL!	#NULL!	#NULL!	#NULL!	#NULL!	120	72	2	48	1	2	1	1.6	19035.5	19585	2	57	2	2	5.5	46408.4	5.884	2	6	0	0	0	1	3	#NULL!
33302	10	98.4	30.68	113.5	2	#NULL!	110	68	114	62	110	58	1	56	3	4	1	3.79	86151.8	88815.8	2	54	2	2	#NULL!	0	#NULL!	2	5	3	3	2	2	#NULL!	#NULL!
33307	#NULL!	95.5	35.08	#NULL!	1	2	170	82	#NULL!	#NULL!	#NULL!	#NULL!	1	51	4	3	2	0.05	26344.8	27371.3	2	54	1	2	9.4	62776.3	8.882	2	2	3	0	4	2	#NULL!	#NULL!
33309	4	52.4	18.17	72.1	2	#NULL!	112	78	114	72	110	74	2	28	4	4	1	2.41	18997.2	19246	2	45	2	2	5.4	45068.2	4.996	2	7	0	0	1	2	#NULL!	#NULL!
33316	7	75.9	24.87	93.6	1	1	140	58	134	60	138	56	1	74	3	3	1	1.39	20073.8	19940.1	2	53	2	2	5.4	43261.6	6.495	2	8	3	0	0	1	3	#NULL!
33317	0	77.2	27.19	101.5	2	#NULL!	#NULL!	#NULL!	108	76	#NULL!	#NULL!	2	28	3	5	1	5	68600.8	72251.6	1	54	2	2	5	180319	5.384	2	7	0	0	3	2	#NULL!	#NULL!
33321	7	87.6	26.24	98	1	1	154	80	140	82	146	78	1	63	3	4	1	3.41	62773.4	63171.5	2	50	2	2	4.4	133394	5.94	2	7	1	0	1	2	#NULL!	#NULL!
33323	1	97.9	34.28	104.5	2	#NULL!	152	88	156	88	156	90	2	27	4	3	1	1.81	26459.2	26805.9	2	51	2	2	4.9	61171.1	4.219	2	6	0	0	1	2	#NULL!	#NULL!
33324	1	75.2	26.52	102.5	2	#NULL!	116	52	108	56	100	52	1	70	1	1	2	#NULL!	10045.8	15242.3	2	53	2	2	5.8	35650.7	5.329	2	7	0	0	0	1	1	#NULL!
33328	0	76.3	22.63	89.1	2	#NULL!	#NULL!	#NULL!	138	90	140	88	1	52	4	3	3	1.42	32380.3	32455.9	1	52	2	2	6.6	75246.7	5.329	2	6	3	9	4	1	1	#NULL!
33329	10	57.7	19.76	#NULL!	2	#NULL!	178	118	174	114	162	112	1	54	3	4	3	1.99	80151.8	82142.5	2	44	2	2	#NULL!	0	#NULL!	2	8	1	0	2	1	1	#NULL!
33330	4	96.1	38.11	106.4	2	#NULL!	100	70	104	66	#NULL!	#NULL!	2	35	3	3	1	1.14	53424.6	54557.3	1	45	2	2	4.8	136159	5.329	2	8	1	0	2	1	1	#NULL!
33337	2	101	37.14	114	1	1	148	56	142	58	144	54	2	68	4	1	2	1.51	11370.2	11292.4	2	49	1	2	6.7	26385.8	8.104	2	7	2	2	1	2	#NULL!	#NULL!
33338	0	62.3	27.95	94.5	1	1	194	76	188	80	178	74	2	85	3	4	1	1.95	28653.5	32826	1	45	2	2	5.7	85544.5	5.218	2	9	0	0	1	2	#NULL!	#NULL!
33344	#NULL!	106.3	34.08	106.4	1	#NULL!	132	74	#NULL!	#NULL!	#NULL!	#NULL!	1	27	4	3	3	5	19979.4	20759	1	51	2	2	5.5	46047	5.051	2	7	2	0	0	2	#NULL!	#NULL!
33347	2	72.5	24.06	92.7	2	#NULL!	124	64	118	60	118	62	1	45	1	2	1	1.39	19361.7	19497.9	2	57	2	2	5	43540.5	5.051	2	7	1	0	0	2	#NULL!	#NULL!
33357	1	53.1	21	76.7	1	#NULL!	#NULL!	#NULL!	132	82	#NULL!	#NULL!	2	45	1	4	1	2.24	18698.1	19389.6	2	54	2	2	4.9	45999.4	5.495	2	6	0	0	4	2	#NULL!	#NULL!
33360	1	93	27.95	94.6	2	#NULL!	120	80	112	76	#NULL!	#NULL!	1	28	4	3	3	2.61	25689.5	26952	1	54	2	2	4.9	60405.3	5.329	2	5	0	0	0	1	1	#NULL!
33362	#NULL!	80.3	29.35	102.8	2	#NULL!	#NULL!	#NULL!	128	80	122	86	2	56	3	3	1	4.68	119049	116641	1	49	2	2	5.4	262155	5.051	2	7	2	0	0	2	#NULL!	#NULL!
33372	10	#NULL!	#NULL!	#NULL!	2	#NULL!	#NULL!	#NULL!	#NULL!	#NULL!	#NULL!	#NULL!	2	21	3	4	1	5	70667.2	74235.7	2	46	2	2	4.6	211638	4.885	2	7	0	0	2	2	#NULL!	#NULL!
33375	#NULL!	58.9	19.23	74	2	#NULL!	118	72	126	80	116	68	2	31	3	5	1	3.42	99811.2	106002	1	50	2	2	4.8	264551	5.162	2	7	0	0	2	2	#NULL!	#NULL!
33383	1	47.9	19.89	77.9	2	#NULL!	172	0	#NULL!	#NULL!	#NULL!	#NULL!	1	67	2	2	1	1.48	30496.3	30131.9	1	55	2	2	5.6	64734	5.44	2	4	3	0	3	1	1	#NULL!
33385	2	77.5	28.74	113.1	2	#NULL!	98	74	#NULL!	#NULL!	112	64	2	64	3	5	1	2.22	84823.9	85975.2	1	57	2	2	5.3	218230	5.329	2	8	1	0	0	1	3	#NULL!
33387	1	106.4	33.89	114.9	2	#NULL!	110	74	110	78	108	88	1	50	3	3	1	2.94	95301.6	96583.4	1	46	2	2	5.4	189675	5.384	2	7	1	0	1	1	3	#NULL!
33390	#NULL!	84.6	26.49	94.7	1	1	#NULL!	#NULL!	#NULL!	#NULL!	154	106	1	46	4	3	3	3.46	32380.3	33724.8	1	51	2	2	5.9	78188.5	6.051	2	5	2	0	0	1	3	#NULL!
33397	2	75.6	22.33	82.4	2	#NULL!	114	54	120	60	118	58	1	25	3	4	3	0.92	48904.8	52287.5	2	48	2	2	4.8	128072	5.107	2	8	0	0	2	1	3	#NULL!
33409	6	71.7	25.31	85.9	2	#NULL!	#NULL!	#NULL!	112	66	114	54	1	21	1	2	3	0.93	21475.8	22344.4	1	54	2	2	5.4	55199.6	5.607	2	10	1	1	2	2	#NULL!	#NULL!
33410	2	61.6	24.9	84.6	2	#NULL!	108	64	106	58	106	64	2	43	3	4	1	0.96	43759.1	43266.7	2	46	2	2	5.3	102344	5.551	2	7	1	0	1	1	3	#NULL!
33413	2	90.2	29.69	105	2	#NULL!	96	66	102	68	98	72	2	34	3	3	1	3	105269	110272	2	47	2	2	5.1	252728	4.94	2	8	9	0	1	1	1	#NULL!
33414	2	58.7	20.43	81.3	2	#NULL!	110	56	114	50	114	50	1	21	1	1	3	0.85	21950.7	22348.2	1	53	2	2	5.3	55209.1	5.273	2	8	9	0	0	1	1	#NULL!
33416	0	116.9	36.9	119.5	1	1	116	62	110	62	104	60	1	70	3	1	1	1.56	46474.1	47019	1	46	2	2	5.8	101212	6.772	2	7	3	0	3	1	3	#NULL!
33419	#NULL!	72	31.41	107.7	1	1	#NULL!	#NULL!	178	92	168	94	2	70	1	1	1	#NULL!	9340.31	12329.2	1	53	1	2	6.7	28892.4	8.215	2	8	3	0	3	2	#NULL!	#NULL!
33425	2	84	27.81	95.3	1	1	116	74	108	80	114	82	1	44	4	3	2	5	23310.4	24218.6	2	51	2	2	6.2	62250.8	5.551	2	6	3	0	3	2	#NULL!	#NULL!
33430	4	73.4	28.25	85.6	1	1	124	68	122	66	120	66	2	42	4	5	2	4.22	29391.4	29738.9	2	54	2	2	5	75047.6	5.218	2	4	3	3	0	2	#NULL!	#NULL!
33437	365	91.5	28.98	101.2	2	#NULL!	116	86	#NULL!	#NULL!	126	82	1	41	5	4	1	0.97	35546.3	36876.7	1	47	2	2	5	78429.9	5.44	2	7	2	1	3	1	1	#NULL!
33441	3	70.1	24.69	79.5	2	#NULL!	98	84	106	86	116	82	2	26	3	5	1	5	63608.7	67217.5	1	55	2	2	4.8	163602	5.162	2	8	0	0	1	1	2	#NULL!
33443	3	71.7	26.59	90	2	#NULL!	114	84	#NULL!	#NULL!	#NULL!	#NULL!	1	35	3	3	1	1.36	48085	48954.3	2	53	2	2	5.2	124002	5.607	2	8	3	2	2	1	3	#NULL!
33445	1	59.6	21.97	78.2	2	#NULL!	92	58	104	76	100	66	2	27	2	4	1	4.25	53227.8	56060.5	2	52	2	2	4.6	139910	4.996	2	8	0	0	4	1	2	#NULL!
33446	6	94.4	26.23	96	2	#NULL!	122	80	122	82	120	78	1	37	3	5	1	5	59784.8	61708.8	2	52	2	2	5.2	0	3.83	2	7	2	0	1	2	#NULL!	#NULL!
33450	6	108	32.53	117.5	2	#NULL!	128	90	132	88	126	84	1	64	3	3	1	5	74056.8	73171.9	2	47	2	2	5.2	148024	5.94	2	8	3	0	1	1	3	#NULL!
33452	4	97.2	29.57	108.4	2	#NULL!	122	62	134	64	132	66	1	59	3	4	1	5	83470.2	85543.3	2	50	2	2	5.5	190465	5.662	2	8	0	0	0	1	3	#NULL!
33454	0	79.8	25.19	101.7	1	1	136	54	126	52	130	56	1	84	4	2	1	1.12	11383	11721.2	1	55	1	1	6.9	27387.8	4.885	2	7	3	2	0	1	3	#NULL!
33464	0	78.4	28.76	99.3	2	#NULL!	114	84	116	78	#NULL!	#NULL!	1	46	1	2	1	1.2	20256.9	21926.8	1	58	2	2	5.2	48964.4	5.107	2	6	9	0	2	2	#NULL!	#NULL!
33467	20	121.4	43.58	126.4	2	#NULL!	134	74	122	70	122	72	1	60	3	3	1	3.31	62773.4	62023.4	2	50	1	2	5.5	0	5.829	1	6	2	0	0	2	#NULL!	#NULL!
33468	2	85.8	25.76	100.1	2	#NULL!	116	44	116	46	114	40	1	22	3	3	1	#NULL!	49520.2	52769.2	2	57	2	2	5	129252	4.607	2	6	0	0	0	1	1	#NULL!
33474	#NULL!	67.7	24.96	95.9	2	#NULL!	142	80	136	76	134	74	2	62	3	4	2	1.25	30399.1	32056.1	1	44	2	2	5	81367.5	5.607	2	5	3	0	2	1	1	#NULL!
33477	#NULL!	108.8	34.65	109.6	1	#NULL!	126	74	132	76	126	74	1	29	4	4	3	2.51	20233.4	21092.6	1	44	2	2	5.5	47666.1	5.107	2	4	3	3	0	1	1	#NULL!
33478	#NULL!	60.5	23.96	89.3	1	1	162	70	162	70	154	62	2	70	3	5	1	5	42824	43324.3	2	52	2	2	5.6	112903	5.273	2	6	3	0	0	2	#NULL!	#NULL!
33483	0	78.1	30.47	111.7	1	1	132	80	136	80	138	86	2	60	4	2	1	2.26	13659.3	14461.9	2	51	1	2	12.5	33168.3	20.206	2	8	9	0	1	2	#NULL!	#NULL!
33485	#NULL!	66.2	25.86	89.7	2	#NULL!	112	60	104	68	104	70	2	44	1	1	1	2.07	21707.4	23433	1	56	2	2	4.8	55526.4	4.663	2	6	0	0	0	2	#NULL!	#NULL!
33489	#NULL!	61.7	21.03	77.4	2	#NULL!	108	70	104	62	102	66	2	32	3	5	1	5	58507.5	62344.3	2	45	2	2	5.3	151741	4.996	2	8	1	0	0	1	1	#NULL!
33492	7	141	44.15	136	1	1	166	90	162	74	164	72	1	45	4	3	2	3.37	25858.4	25918.8	2	49	2	2	6.4	60090.7	5.662	2	8	0	0	2	2	#NULL!	#NULL!
33500	2	172.1	52.94	153.6	2	#NULL!	150	74	142	66	148	64	1	53	4	2	1	2.71	25858.4	26932.1	2	49	2	2	9.6	66604.2	11.102	2	5	2	1	0	2	#NULL!	#NULL!
33519	2	76.5	23.33	88.4	2	#NULL!	104	64	114	62	116	62	1	39	5	5	3	2.3	70748.6	73269.4	1	52	2	2	4.8	179465	5.995	2	6	3	0	1	1	1	#NULL!
33520	2	78.1	25.41	91.9	1	1	110	54	110	56	104	50	1	74	3	5	1	2.46	41236.4	41720	2	49	2	2	5	82486.1	4.607	2	7	3	0	1	2	#NULL!	#NULL!
33528	#NULL!	89.2	27.72	91.6	2	#NULL!	130	90	128	92	124	90	1	23	4	4	3	1.96	22501.3	23456.7	2	51	2	2	#NULL!	0	#NULL!	2	6	0	0	0	2	#NULL!	#NULL!
33529	4	86.8	35.04	103.1	2	#NULL!	118	80	120	78	120	76	2	30	3	2	2	1.77	86206.2	103675	1	45	2	2	5	257327	5.162	2	7	2	0	4	1	1	#NULL!
33530	1	66	24.13	78.7	2	#NULL!	116	88	112	62	116	86	2	56	3	3	1	4.29	104972	107318	1	50	2	2	5.2	269586	4.829	2	6	2	0	2	2	#NULL!	#NULL!
33534	0	69.6	24.34	93.7	1	1	#NULL!	#NULL!	162	80	142	80	1	78	3	1	1	1.21	15391.9	15572.4	2	44	2	2	5.8	32883.1	6.384	2	8	1	1	0	1	3	#NULL!
33543	3	59.7	20.83	80.8	2	#NULL!	158	78	168	72	170	70	1	76	3	3	1	3.41	48021	48584.1	2	47	2	2	5.4	111430	7.438	2	7	2	1	3	2	#NULL!	#NULL!
33546	1	62	23.62	80.2	2	#NULL!	114	58	106	52	104	50	2	29	1	2	1	4.5	18861.9	20146.6	2	57	2	2	5	45873.2	5.273	2	9	9	2	0	1	3	#NULL!
33551	2	78	26.64	103.5	1	1	124	0	#NULL!	#NULL!	130	56	1	76	3	5	1	#NULL!	43934.3	44661.4	2	58	1	2	6.1	111241	7.216	1	7	0	0	2	1	3	#NULL!
33559	#NULL!	89.2	33.41	110.2	1	#NULL!	118	64	118	46	#NULL!	#NULL!	2	24	4	4	3	1.17	27990.8	28539.4	1	45	2	2	5.4	56587.3	4.885	2	6	0	0	2	1	1	#NULL!
33562	#NULL!	53.7	22.82	85.2	2	#NULL!	128	64	128	76	122	68	2	48	5	5	1	5	67830.8	69749	2	52	2	2	5.7	0	5.329	2	6	2	0	0	1	1	#NULL!
33567	#NULL!	81.8	27.24	#NULL!	1	1	136	78	130	76	120	78	1	73	3	4	1	1.25	12993.9	13209	1	58	2	2	5.5	0	6.606	2	7	9	0	2	1	3	#NULL!
33570	6	74.5	25.12	81.2	2	#NULL!	128	68	126	72	132	76	2	44	4	3	2	5	29921.8	30275.6	2	57	2	2	5.9	0	#NULL!	2	6	0	0	2	1	1	#NULL!
33576	0	61.8	25.33	88.9	2	#NULL!	114	66	112	66	104	68	2	68	3	3	1	2.68	62731.7	66887.9	2	44	2	2	5.2	181255	5.162	2	8	1	1	1	2	#NULL!	#NULL!
33582	2	99	34.34	121.7	2	#NULL!	116	72	124	66	116	72	2	21	3	3	3	1.02	6515.6	6844.63	2	46	2	2	4.5	0	7.938	2	7	0	0	4	1	1	#NULL!
33585	1	89.7	26.99	101	2	#NULL!	108	70	114	72	114	72	1	50	3	4	2	0.87	31742.3	32723.9	1	47	2	2	5.2	68248.2	6.384	2	4	0	0	4	1	1	#NULL!
33587	3	75.9	32.68	92.7	2	#NULL!	144	56	128	58	122	54	2	45	3	4	1	3.21	86415.8	88859.6	2	57	2	2	5.4	228884	5.273	2	7	9	9	0	1	3	#NULL!
33591	#NULL!	67.6	27.57	97.7	2	#NULL!	108	64	102	62	100	64	2	65	1	5	2	2.3	8881.62	7343.38	2	54	2	2	5.3	16150.2	5.273	2	7	9	0	1	2	#NULL!	#NULL!
33592	20	77.6	24.66	92.5	1	1	156	92	150	88	146	90	1	62	4	3	1	5	6507.9	7106.91	2	45	2	2	5.6	15697.6	6.106	2	8	3	9	0	1	3	#NULL!
33596	2	50.3	19.29	81	2	#NULL!	98	68	#NULL!	#NULL!	108	64	2	32	4	1	1	0.53	26256.5	26983.6	1	45	2	2	4.8	61576.6	4.33	2	8	0	2	2	1	1	#NULL!
33597	#NULL!	54.4	23.27	89.9	2	#NULL!	118	62	98	66	106	64	2	59	5	1	1	3.11	76000.1	77440.1	1	58	1	2	7.1	174538	8.16	2	6	3	0	3	2	#NULL!	#NULL!
33605	#NULL!	109.3	44.17	124.3	1	1	#NULL!	#NULL!	138	76	136	78	2	68	3	4	2	1.22	68114.6	78929.2	1	54	2	2	6.2	205689	6.717	2	9	3	9	3	2	#NULL!	#NULL!
33606	#NULL!	101.8	32.31	110.2	1	1	#NULL!	#NULL!	116	72	118	68	2	31	4	3	1	1.62	27689.3	28550.3	2	48	2	2	5.4	57672.7	5.829	2	7	2	0	1	2	#NULL!	#NULL!
33607	#NULL!	86.3	30.87	99.4	2	#NULL!	102	64	106	58	#NULL!	#NULL!	2	27	3	4	1	1.95	7695.73	7793.69	1	49	2	2	4.9	16972	4.496	2	9	0	0	1	2	#NULL!	#NULL!
33616	7	94.6	31	103.7	1	1	110	74	110	62	116	66	1	48	4	3	1	5	25865.8	26702.4	2	54	2	2	5.7	0	5.107	2	8	0	0	0	1	1	#NULL!
33617	7	80.5	25.12	96.8	2	#NULL!	118	64	108	60	112	62	1	48	3	3	1	4.68	101273	104792	1	46	2	2	5.1	255993	4.774	2	8	1	0	3	1	3	#NULL!
33620	#NULL!	62.1	21.92	#NULL!	2	#NULL!	#NULL!	#NULL!	#NULL!	#NULL!	#NULL!	#NULL!	2	49	3	5	1	5	89661.7	92197.2	1	52	2	2	5.1	0	4.885	2	7	3	0	3	1	3	#NULL!
33625	#NULL!	69.4	25.15	97.7	2	#NULL!	138	54	134	58	126	52	2	81	3	3	1	1.56	28421.4	32560.1	1	52	2	2	5.5	0	5.107	2	10	3	2	0	2	#NULL!	#NULL!
33627	3	93.6	26.74	98.1	2	#NULL!	118	80	120	74	118	78	1	46	3	5	2	5	72840.6	75819.1	1	44	2	2	4.9	158127	4.829	2	7	9	0	1	2	#NULL!	#NULL!
33630	3	73.8	24.43	80.5	1	2	158	66	#NULL!	#NULL!	154	68	2	36	4	2	2	0.34	20714.1	21287.7	2	45	2	2	5.4	0	4.274	2	5	3	0	4	1	1	#NULL!
33642	4	46.3	18.69	80.2	2	#NULL!	180	88	160	90	170	76	2	77	3	4	1	3.56	56799.7	57323.3	2	46	2	2	5.2	155337	4.996	2	9	0	0	1	1	1	#NULL!
33647	2	158.1	47.57	143.6	1	1	126	78	126	76	124	74	1	35	4	5	1	2.35	24017.2	26097	2	50	2	2	5.8	50896.8	4.718	2	5	3	0	1	1	3	#NULL!
33649	#NULL!	#NULL!	#NULL!	#NULL!	1	1	#NULL!	#NULL!	#NULL!	#NULL!	#NULL!	#NULL!	1	85	3	3	2	#NULL!	21053.8	21946.3	1	45	2	2	5.3	47503	5.718	1	8	9	0	2	2	#NULL!	#NULL!
33652	0	94.9	31.45	102.2	2	#NULL!	126	70	126	68	126	68	1	32	4	3	1	2.14	24017.2	26097	2	50	2	2	5.5	50896.8	5.829	2	6	3	0	0	2	#NULL!	#NULL!
33659	#NULL!	87.8	32.53	87.2	2	#NULL!	#NULL!	#NULL!	138	64	140	40	2	35	4	3	2	1.03	34544.3	35935.2	1	49	2	2	5.8	75658.5	4.718	2	7	1	0	0	2	#NULL!	#NULL!
33662	7	76.5	24.28	84.6	2	#NULL!	108	54	96	62	110	58	2	45	3	5	2	1.82	39122.5	40124.9	2	44	2	2	5.1	94912.2	4.718	2	9	0	0	2	1	1	#NULL!
33663	#NULL!	135	35.72	135.7	2	#NULL!	#NULL!	#NULL!	#NULL!	#NULL!	110	70	1	76	3	5	2	1.29	16712.7	16601.4	1	54	1	2	6.8	38156.7	6.273	1	6	1	0	3	2	#NULL!	#NULL!
33666	1	72.2	23.28	89	1	1	140	68	136	74	136	74	1	71	3	4	1	3.41	30943.5	31455.6	2	56	2	2	5.7	68085.9	5.607	2	8	1	0	3	1	3	#NULL!
33667	0	85	33.58	121.2	1	1	144	68	138	66	132	62	1	79	1	2	2	2.61	3251.36	4720.38	2	58	2	2	5.7	10162.9	5.94	2	6	2	1	2	1	3	#NULL!
33668	0	77.8	26.48	86	1	1	110	74	122	72	116	72	2	48	4	4	2	3.48	32443.1	32826.7	1	50	2	2	5.9	84396.3	5.551	2	8	3	0	3	1	3	#NULL!
33673	0	79.2	31.89	109.7	2	#NULL!	114	48	124	40	122	50	1	85	3	4	1	1.19	11731.2	12170.5	2	56	2	2	5.7	27913.8	5.495	2	5	3	0	3	1	3	#NULL!
33681	3	97.5	30.16	106.4	2	#NULL!	130	84	130	86	122	90	1	29	3	5	1	5	79915	85442.7	1	52	2	2	4.8	209282	4.829	2	7	2	1	4	2	#NULL!	#NULL!
33691	#NULL!	78.8	33.79	95.3	1	1	176	0	172	0	172	0	2	58	4	3	1	1.55	31715.1	32375.4	1	49	1	1	8.5	66975	5.773	2	5	2	2	1	2	#NULL!	#NULL!
33694	1	122.2	39.18	126.5	2	#NULL!	140	90	142	88	146	82	1	54	3	3	2	2.42	89650.9	91877.5	2	48	3	2	6.1	198159	7.494	2	4	3	0	1	2	#NULL!	#NULL!
33698	0	115.4	37.04	131.6	2	#NULL!	134	84	140	78	122	84	1	75	3	1	1	1.21	15391.9	17090.5	2	44	2	2	6.4	43006.5	6.717	2	8	0	0	0	2	#NULL!	#NULL!
33700	4	100.4	32.93	110.5	2	#NULL!	114	62	106	74	108	62	1	29	2	5	1	1.55	67603	72038.4	1	58	2	2	4.9	179939	4.774	2	7	3	0	3	2	#NULL!	#NULL!
33709	1	75.7	25.09	92.8	2	#NULL!	120	72	124	60	118	58	1	53	3	4	2	2.61	87029.4	89720.6	1	54	2	2	5.2	187119	5.94	2	6	1	0	2	1	1	#NULL!
33728	0	90.7	29.31	96.2	2	#NULL!	132	76	128	64	124	76	1	34	1	3	2	4.39	20002.1	20464.2	2	56	2	2	5.2	56761	5.607	2	4	9	0	4	2	#NULL!	#NULL!
33730	3	68.8	25	85.5	1	2	114	70	116	72	118	68	2	46	3	3	2	#NULL!	42031.6	43220.2	2	57	2	2	5	109387	5.162	2	5	0	0	2	1	1	#NULL!
33731	#NULL!	152.5	45.39	141.5	1	1	134	90	132	84	134	80	1	26	4	2	3	1.16	25418.6	25727.7	2	57	1	2	11.3	59006.6	17.708	2	8	0	0	0	2	#NULL!	#NULL!
33743	2	103.8	26.96	93	2	#NULL!	152	100	148	96	146	92	1	26	4	3	1	1.24	19979.4	20827.8	1	51	2	2	5.3	0	4.774	2	9	1	0	0	2	#NULL!	#NULL!
33745	1	75.2	26.11	88.2	2	#NULL!	110	68	#NULL!	#NULL!	102	68	1	46	3	5	1	5	115169	119879	1	57	3	2	5.3	250017	6.273	2	6	3	0	4	1	1	#NULL!
33750	7	72.6	23.6	84.2	2	#NULL!	122	76	118	68	116	76	1	29	3	3	1	2.75	43836.7	46712.8	2	51	2	2	4.9	117322	5.495	2	5	1	0	2	2	#NULL!	#NULL!
33756	#NULL!	80.2	31.88	97.1	2	#NULL!	122	74	#NULL!	#NULL!	120	84	2	43	3	4	1	5	99712	102532	1	53	2	2	5	262656	5.107	2	6	0	0	4	2	#NULL!	#NULL!
33768	3	90.4	36.63	110.5	2	#NULL!	106	68	104	68	102	66	2	65	3	3	1	3.99	74588.9	79530.7	1	46	2	2	5.9	236456	5.551	2	8	3	0	0	1	3	#NULL!
33770	2	104.7	32.97	113.1	1	1	116	76	106	74	112	76	1	47	3	3	2	4.76	104644	107077	2	47	2	2	5.3	219499	5.273	2	6	0	0	1	2	#NULL!	#NULL!
33777	0	83	29.58	97.5	2	#NULL!	112	78	108	80	116	80	1	33	1	3	1	5	30041.2	29766.4	1	46	2	2	5.3	67028.5	5.107	2	5	2	0	1	2	#NULL!	#NULL!
33780	1	87.4	33.34	102.2	2	#NULL!	104	70	96	68	100	66	2	32	4	3	1	3	28850.5	29747.6	2	51	2	2	5	69659.7	4.829	2	5	2	0	1	2	#NULL!	#NULL!
33793	0	115.1	39.73	135.3	1	2	118	64	116	60	108	64	1	76	3	5	1	2.5	48021	51437.4	2	47	2	2	5.4	108616	4.829	2	8	1	0	2	1	3	#NULL!
33796	#NULL!	68.2	27.99	102.8	1	1	178	66	170	42	188	64	2	81	3	4	2	2.04	33575.5	36567	1	46	2	2	5.7	91230.6	5.384	2	7	0	0	0	2	#NULL!	#NULL!
33805	#NULL!	69	20.07	77.4	2	#NULL!	110	74	104	74	106	78	1	28	4	2	1	5	24638.8	24938.4	2	50	2	2	#NULL!	0	#NULL!	2	7	9	0	3	1	1	#NULL!
33812	0	87.7	30.6	112	2	#NULL!	108	56	#NULL!	#NULL!	#NULL!	#NULL!	1	80	4	1	1	0.65	11774.3	11561.2	2	50	1	1	8.4	0	#NULL!	2	8	3	1	0	2	#NULL!	#NULL!
33819	3	91.5	30.43	108.7	1	1	#NULL!	#NULL!	#NULL!	#NULL!	#NULL!	#NULL!	1	84	3	5	1	3.12	10588.4	11037.2	1	47	2	2	5.5	24344.5	6.55	2	9	0	0	0	1	3	#NULL!
33825	0	79.3	30.9	102	1	1	140	80	#NULL!	#NULL!	136	72	2	61	1	1	1	0.55	7094.98	6454.94	1	58	2	2	5.3	13571.4	5.273	2	7	1	0	2	2	#NULL!	#NULL!
33827	2	65.7	21.21	76.2	2	#NULL!	98	58	104	62	100	60	2	43	3	3	3	4.39	110075	113566	1	56	2	2	4.6	285281	4.829	2	6	9	9	1	1	1	#NULL!
33838	1	54.4	20.99	73.2	2	#NULL!	108	74	114	72	108	74	2	57	3	3	1	2.88	93843.8	95374.9	2	50	2	2	5.8	0	5.107	2	8	1	1	1	1	1	#NULL!
33840	2	51.1	19.05	75.4	2	#NULL!	108	66	100	66	112	70	2	35	3	5	3	3.13	86265.1	91922	1	55	2	2	4.9	223731	4.441	2	8	3	9	1	2	#NULL!	#NULL!
33845	6	81.4	29.83	94.7	2	#NULL!	122	72	118	78	120	72	1	31	1	3	1	#NULL!	34163.4	34679.1	2	55	2	2	5.7	90749.2	5.495	2	4	9	0	0	2	#NULL!	#NULL!
33847	1	128.2	48.37	131.4	2	#NULL!	126	74	118	70	112	70	2	45	1	2	1	0.51	17204.9	17701.6	2	54	1	2	8.7	41481.9	14.433	2	6	3	0	4	2	#NULL!	#NULL!
33853	0	85.9	24.86	97.2	2	#NULL!	114	74	102	70	106	70	1	69	2	5	2	5	50168.5	52856.9	2	52	2	2	6	120772	6.384	2	7	2	1	1	1	3	#NULL!
33854	#NULL!	84.2	34.33	106.5	1	1	#NULL!	#NULL!	#NULL!	#NULL!	152	58	2	63	1	2	2	0.9	7094.98	6176.43	1	58	1	2	6.1	13680	8.382	2	6	3	0	3	1	3	#NULL!
33856	#NULL!	53.8	20.42	77.4	2	#NULL!	92	68	#NULL!	#NULL!	#NULL!	#NULL!	2	21	4	4	3	0.63	33020.6	32480.8	1	49	2	2	5.4	58089.6	5.44	2	7	0	0	1	2	#NULL!	#NULL!
33861	0	112.7	34.75	120.3	1	1	#NULL!	#NULL!	#NULL!	#NULL!	138	64	1	81	3	3	1	2.03	21053.8	23130.9	1	45	2	2	6.2	50066.9	6.55	2	5	2	2	0	1	3	#NULL!
33864	7	65.3	26.29	90.1	2	#NULL!	114	66	94	56	100	58	2	61	3	5	1	5	62731.7	63428.4	2	44	2	2	5.6	171881	5.662	2	8	3	0	0	1	3	#NULL!
33867	3	78	26.49	93.1	2	#NULL!	118	88	124	82	138	86	1	29	3	5	3	4.7	80622.8	86199.4	1	55	2	2	5.1	211136	5.495	2	6	3	1	2	1	2	#NULL!
33871	0	72.1	31.75	99.3	1	1	218	104	220	96	222	100	2	62	4	2	2	#NULL!	9807.06	10214.2	2	45	2	2	5.9	23998.2	5.773	2	9	9	0	0	2	#NULL!	#NULL!
33874	1	92	35.94	105	2	#NULL!	#NULL!	#NULL!	98	58	102	68	2	32	1	4	1	1.49	25233.7	25820.7	1	54	2	2	#NULL!	0	#NULL!	2	7	9	0	0	2	#NULL!	#NULL!
33876	10	74.5	25.66	95.6	1	#NULL!	142	68	130	66	124	68	1	49	3	3	1	5	72840.6	75819.1	1	44	2	2	5	159315	5.329	2	6	9	0	1	1	1	#NULL!
33880	5	68.9	24.15	83.6	2	#NULL!	116	84	114	74	110	78	2	29	3	4	1	1.3	51879	53893.3	2	44	2	2	4.9	123516	5.273	2	5	0	1	2	1	1	#NULL!
33885	3	54.8	24.16	78.2	2	#NULL!	128	80	#NULL!	#NULL!	114	74	2	40	3	5	1	5	121486	124922	1	57	2	2	4.6	321773	5.273	2	10	0	0	2	2	#NULL!	#NULL!
33892	2	49.6	19.23	67.9	2	#NULL!	114	66	#NULL!	#NULL!	114	60	2	70	3	3	2	5	51126.3	51723.5	1	55	2	2	5.4	131289	5.884	2	5	0	0	0	1	3	#NULL!
33894	1	85	34.35	99.8	1	#NULL!	152	92	#NULL!	#NULL!	152	88	2	63	3	4	2	1.46	46960.3	48488.8	1	49	2	1	5.8	113270	5.829	2	7	2	1	1	1	3	#NULL!
33895	1	80.2	30.22	103.2	1	1	160	78	158	70	160	78	2	64	4	4	1	3.9	16730.4	17424.9	1	50	2	2	6	40939.7	6.495	2	5	3	1	3	2	#NULL!	#NULL!
33907	#NULL!	52	21.2	77.8	2	#NULL!	102	58	104	60	102	70	2	26	1	4	1	0.9	16497.1	17518.9	2	49	2	2	5.1	43912.4	4.829	2	8	9	0	0	2	#NULL!	#NULL!
33917	2	81.2	24.87	93.8	1	#NULL!	#NULL!	#NULL!	156	102	144	102	1	51	1	2	1	4.1	19568	20187.7	1	54	2	2	5.5	45134	5.829	2	6	3	3	3	2	#NULL!	#NULL!
33918	6	70.7	25.63	85	2	#NULL!	102	76	106	74	118	78	2	31	1	4	3	1.33	24967.6	25750	2	57	2	2	5.2	0	4.774	2	7	0	0	1	2	#NULL!	#NULL!
33922	4	56.9	23.11	94	1	1	150	68	148	66	142	68	2	83	3	3	1	2.39	30611.6	38208	2	54	1	2	6.3	86762.1	7.216	2	8	0	2	0	1	3	#NULL!
33924	#NULL!	59.4	22.8	84.1	2	#NULL!	110	56	114	64	114	66	2	24	2	2	3	0.75	52145.2	62191.7	1	45	2	2	5.1	154363	4.885	2	7	0	0	0	2	#NULL!	#NULL!
33925	#NULL!	52.5	19.93	77.7	2	#NULL!	124	20	124	62	120	58	2	71	3	5	2	3.57	40202.2	46498.2	2	56	2	2	5.6	118026	5.162	2	8	0	0	1	2	#NULL!	#NULL!
33928	3	129.8	42.19	137	2	#NULL!	104	48	106	48	108	52	1	67	1	3	1	3.01	8128.86	7638.37	2	54	2	2	5.5	18442.5	6.661	2	8	2	0	0	2	#NULL!	#NULL!
33929	0	84.5	26.67	92	2	#NULL!	#NULL!	#NULL!	#NULL!	#NULL!	118	80	1	54	3	4	1	5	87029.4	89421.9	1	54	2	2	5.3	198349	5.829	2	6	2	0	2	1	3	#NULL!
33934	1	127.7	39.72	133.4	2	#NULL!	126	80	122	82	#NULL!	#NULL!	1	57	3	4	1	4.68	105889	104617	1	49	2	2	5.7	195214	6.328	2	6	3	2	0	2	#NULL!	#NULL!
33941	1	67.6	25.04	96	1	1	134	56	132	48	122	52	2	81	1	3	1	1.56	7104.9	9378.49	2	58	1	2	6.8	20772.2	8.771	2	7	0	1	0	1	3	#NULL!
33945	6	98.6	30.67	107	1	1	130	80	122	80	118	76	1	65	3	2	2	5	62773.4	63744.8	2	50	2	2	6.1	177182	6.661	1	8	3	3	1	1	1	#NULL!
33952	1	71.2	26.57	84.5	2	#NULL!	126	104	126	104	#NULL!	#NULL!	1	21	1	1	3	1.68	26744.1	29194.9	2	55	2	2	5.2	72123.1	5.607	2	8	1	0	0	2	#NULL!	#NULL!
33954	1	95.1	34.8	116.1	2	#NULL!	114	48	116	62	116	62	2	30	3	5	1	4.05	86206.2	91859.3	1	45	3	2	4.5	0	4.94	2	7	0	0	3	2	#NULL!	#NULL!
33959	#NULL!	60.4	25.7	95.8	1	1	#NULL!	#NULL!	170	0	#NULL!	#NULL!	2	81	3	2	2	0.99	30563.7	35260	1	47	2	2	6	91887.5	5.495	2	10	1	1	1	2	#NULL!	#NULL!
33965	0	70.5	23.47	84	2	#NULL!	120	58	120	62	124	56	1	50	4	4	2	1.99	28551.5	29474.9	1	50	2	2	5.9	76548.5	5.495	2	6	3	0	2	1	1	#NULL!
33971	0	88	34.77	103.5	1	1	154	74	136	86	142	72	2	64	3	3	1	0.23	70166.3	74815.1	2	46	2	2	5.2	191778	6.661	2	5	1	0	1	1	1	#NULL!
33972	4	71.6	21.26	86	2	#NULL!	136	72	128	72	118	74	1	65	4	4	1	3.9	10725.8	11522.3	1	50	2	2	7.6	29290.9	10.047	2	8	0	0	2	1	1	#NULL!
33974	0	61.2	23.01	92.2	2	#NULL!	130	70	132	70	130	62	2	25	3	4	1	4.52	6145.68	6223.91	2	49	2	2	4.6	16368.6	4.496	2	8	0	0	1	1	3	#NULL!
33979	0	55.8	20.67	81.5	1	#NULL!	190	62	188	44	176	42	1	83	4	2	2	0.63	10740.7	10546.3	1	48	2	2	5.6	23732.2	5.551	2	7	0	0	0	1	3	#NULL!
33983	1	62.7	22.16	86	2	#NULL!	98	50	92	52	98	46	2	30	3	5	1	5	8002.87	8527.67	1	55	2	2	4.6	0	4.274	2	7	2	0	4	1	3	#NULL!
33988	#NULL!	74.8	29.4	97.9	2	#NULL!	112	68	110	70	116	62	2	23	3	2	1	2.45	6174.63	6503.23	2	48	2	2	4.4	16141.4	4.552	2	7	0	0	0	2	#NULL!	#NULL!
33990	0	78.8	28.84	#NULL!	1	1	136	62	134	56	128	54	1	82	3	4	2	2.13	19879.3	21840.5	1	48	2	2	4.7	47273.9	5.329	1	8	3	0	0	1	3	#NULL!
33992	2	78.6	25.17	86.3	2	#NULL!	118	50	120	58	118	58	1	20	3	4	3	4.75	63396.3	67555.7	2	46	2	2	4.8	165470	5.773	2	5	3	0	3	1	1	#NULL!
34000	1	74.6	30.69	101.2	1	#NULL!	120	64	120	64	112	60	2	23	1	2	1	0.62	20451.2	20984	1	50	2	2	5.7	53645.5	4.94	2	7	3	3	2	2	#NULL!	#NULL!
34002	2	59.8	19.66	72	2	#NULL!	126	58	126	56	128	56	1	21	4	3	3	1.89	22501.3	23607.1	2	51	2	2	5.8	52908.7	5.162	2	8	0	0	2	2	#NULL!	#NULL!
34004	7	144.8	42.31	133.6	2	#NULL!	#NULL!	#NULL!	#NULL!	#NULL!	#NULL!	#NULL!	1	46	3	3	1	2.05	85693.9	88901	1	45	2	2	5.6	197193	5.829	2	7	3	3	2	2	#NULL!	#NULL!
34006	0	87.4	29.92	113.2	1	1	#NULL!	#NULL!	142	54	#NULL!	#NULL!	1	81	3	5	1	2.65	22457.3	23409.4	1	47	2	2	5.3	65067.4	5.94	2	9	0	0	0	1	3	#NULL!
34012	1	71.7	33.32	102.5	1	2	154	60	142	62	144	60	2	82	3	1	1	1.27	36827.5	42486.2	2	53	2	2	5.4	105998	5.384	2	99	3	0	0	2	#NULL!	#NULL!
34016	#NULL!	69.4	26.02	101	1	1	114	0	116	0	118	0	2	85	4	1	2	3.82	24259.3	26116.9	1	52	2	2	4.3	54326.1	4.94	2	8	0	0	0	2	#NULL!	#NULL!
34021	5	84.9	28.53	101.7	2	#NULL!	112	62	108	70	112	74	2	23	3	3	1	2.56	7597.14	7892.11	2	53	2	2	4.8	18087.7	4.552	2	10	2	0	1	2	#NULL!	#NULL!
34023	1	101.9	33.54	106.7	2	#NULL!	124	84	#NULL!	#NULL!	122	90	1	24	1	3	1	1.68	26744.1	29194.9	2	55	2	2	5.6	72123.1	5.718	2	8	1	0	0	1	2	#NULL!
34031	#NULL!	62.6	24.92	#NULL!	1	1	#NULL!	#NULL!	#NULL!	#NULL!	#NULL!	#NULL!	2	85	3	3	1	1.89	31854.9	34693.2	2	46	2	2	#NULL!	0	#NULL!	2	9	1	0	0	2	#NULL!	#NULL!
34037	#NULL!	64.8	17.43	70.6	2	#NULL!	124	72	102	72	94	74	1	20	3	4	3	1.95	98384.1	103407	1	45	2	2	4.8	270401	4.94	2	7	9	0	1	2	#NULL!	#NULL!
34040	#NULL!	65.2	27.21	99.6	1	1	216	50	204	46	194	44	2	84	3	4	2	2.2	28479.7	32708.9	2	44	2	2	6.1	81605.1	6.106	2	5	1	0	0	2	#NULL!	#NULL!
34042	#NULL!	68	26.7	90.9	1	2	182	98	180	100	176	98	2	54	4	4	2	0.52	27793.8	28302.9	1	52	2	2	5.7	71423.6	4.718	2	5	2	9	2	2	#NULL!	#NULL!
34043	4	75.4	29.12	92	2	#NULL!	102	60	102	62	102	66	2	20	1	4	3	0.76	16497.1	16393.3	2	49	2	2	5.7	34024.4	5.829	2	7	0	0	2	2	#NULL!	#NULL!
34046	0	82.2	25.48	96.8	2	#NULL!	98	70	100	70	102	68	1	48	3	3	1	2	95268.2	97483.1	2	46	2	2	5.1	210250	6.051	2	8	2	0	1	1	3	#NULL!
34050	0	76	29.72	103.5	1	1	164	60	150	64	148	56	2	74	3	1	2	1.01	36696.7	39230.2	2	44	2	2	5.7	97875	5.995	2	4	1	0	3	2	#NULL!	#NULL!
34051	0	93.2	30.02	104.1	1	#NULL!	116	78	124	66	120	66	1	36	3	4	3	1.39	38396.5	39090.6	2	50	2	2	5	94111	5.273	2	5	3	0	1	2	#NULL!	#NULL!
34052	2	92.4	29.76	101.4	2	#NULL!	104	58	102	68	102	70	1	22	3	3	3	2.94	95214.9	100076	1	46	2	2	5.3	230817	5.107	2	4	2	0	4	1	1	#NULL!
34060	5	90.8	36.23	123.3	2	#NULL!	#NULL!	#NULL!	146	62	#NULL!	#NULL!	2	70	1	4	2	0.79	8567.1	11328	1	54	2	2	4.4	25199.1	6.273	2	7	0	0	0	1	3	#NULL!
34070	3	88.2	27.53	93.6	2	#NULL!	112	80	122	70	116	84	1	35	3	3	1	2.69	84293.6	85817.4	2	56	2	2	5.3	197932	5.551	2	6	2	1	2	1	3	#NULL!
34074	0	109.8	38.72	123	1	2	154	96	144	96	144	104	1	41	2	4	2	2.21	71904.2	71727.6	1	58	2	2	#NULL!	150718	6.772	2	5	1	0	0	2	#NULL!	#NULL!
34079	4	64.9	24.67	94	1	1	130	42	128	50	120	56	1	70	1	1	1	5	4433.67	6113.55	1	58	2	2	5.2	13162.4	5.551	2	6	2	0	1	2	#NULL!	#NULL!
34080	#NULL!	92.2	24.96	102	1	#NULL!	126	66	130	62	136	76	1	44	3	5	1	1.07	90370.2	93752.3	2	48	2	2	5.1	197665	5.495	2	6	3	0	1	2	#NULL!	#NULL!
34083	0	79.4	37	103.2	2	#NULL!	124	72	124	66	122	76	2	54	1	2	1	2.17	13763.1	14857.2	1	58	2	2	5.4	37292.1	5.718	2	6	0	0	0	2	#NULL!	#NULL!
34086	1	108.7	33.4	122.7	1	1	128	50	126	42	120	46	1	64	3	1	1	3.18	74056.8	74086.8	2	47	2	2	4.5	159478	7.383	2	9	9	0	0	1	1	#NULL!
34090	7	114.9	34.92	128.8	1	1	146	68	#NULL!	#NULL!	#NULL!	#NULL!	1	65	3	2	2	1.88	34061.8	34588.9	1	53	2	2	5.7	0	5.273	2	11	9	0	0	1	1	#NULL!
34091	4	66.3	24.15	90.3	1	1	140	68	#NULL!	#NULL!	132	60	1	69	5	5	1	5	80441.3	84751.9	1	57	2	2	5.7	183446	6.106	1	6	3	2	1	1	3	#NULL!
34108	2	115.9	36.62	123.2	2	#NULL!	112	78	#NULL!	#NULL!	#NULL!	#NULL!	1	25	3	3	3	0.9	46092.8	50044.1	2	44	2	2	5.3	143577	5.495	2	8	1	0	1	2	#NULL!	#NULL!
34111	4	89.3	27.53	100.4	2	#NULL!	116	48	118	72	#NULL!	#NULL!	1	44	3	3	1	3.42	91406.6	94827.6	1	47	2	2	5.2	197770	4.996	2	7	3	0	2	1	1	#NULL!
34114	4	73.1	24.51	82.7	2	#NULL!	134	80	132	84	126	86	1	69	4	3	2	2.51	9263.82	9951.71	1	45	2	2	4.2	25298.3	4.829	2	8	0	0	0	1	1	#NULL!
34118	2	109.4	32.28	111.7	2	#NULL!	#NULL!	#NULL!	142	96	140	80	1	39	4	4	1	3.42	25595.1	27566.3	1	53	2	2	5.8	70374.6	6.106	2	9	2	0	2	2	#NULL!	#NULL!
34120	0	127.3	40.45	130.6	1	1	130	74	130	70	136	78	1	35	5	4	1	1.57	84293.6	85817.4	1	46	1	2	5.7	200022	5.884	2	7	1	9	1	2	#NULL!	#NULL!
34127	4	79.9	27.07	104.6	2	#NULL!	#NULL!	#NULL!	#NULL!	#NULL!	#NULL!	#NULL!	1	85	3	4	1	5	25637.7	28167	1	56	2	2	5.4	60512.8	5.329	2	7	2	0	1	1	3	#NULL!
34128	6	92.6	30.98	109.5	2	#NULL!	118	70	120	72	124	72	1	51	3	3	1	4.75	63454	65198.4	2	46	2	2	5.2	144618	5.662	2	6	3	1	0	2	#NULL!	#NULL!
34129	0	69.3	26.67	106.7	2	#NULL!	100	54	104	54	104	54	2	33	1	1	1	0.8	1772.5	1770.43	2	58	2	2	4.9	4270.16	4.552	2	8	0	0	2	2	#NULL!	#NULL!
34131	#NULL!	65.9	31.6	93.3	2	#NULL!	#NULL!	#NULL!	108	0	#NULL!	#NULL!	2	27	1	1	1	0.25	19484.4	20811.5	1	53	2	2	5.4	47387.2	5.329	2	99	2	0	2	2	#NULL!	#NULL!
34132	0	80.4	32.7	90	2	#NULL!	108	64	108	62	108	66	2	27	1	4	1	1.07	21843.4	22237	2	55	2	2	4.9	50633.1	5.051	2	6	0	0	0	2	#NULL!	#NULL!
34133	0	88.2	27.96	92.2	2	#NULL!	106	74	108	72	112	76	1	61	4	3	1	2.04	12008.4	12301.1	2	53	2	2	6	28505.1	5.329	2	7	1	1	0	1	3	#NULL!
34136	1	149.9	43.19	148.4	2	#NULL!	126	84	#NULL!	#NULL!	126	96	1	29	3	4	2	3.21	80622.8	85912.4	1	55	2	2	5.1	223806	5.384	2	6	0	0	1	2	#NULL!	#NULL!
34141	2	79.2	23.02	84.3	2	#NULL!	100	70	104	70	108	70	1	26	3	5	1	5	80622.8	86199.4	1	55	2	2	5.1	224554	4.774	2	8	9	0	2	1	1	#NULL!
34145	2	91.3	29.14	107	1	1	138	78	126	72	128	66	1	54	3	3	2	3.06	80151.8	82142.5	2	44	2	2	5.8	168385	5.718	2	8	3	0	0	2	#NULL!	#NULL!
34150	1	85.3	31.33	99.6	2	#NULL!	148	68	132	70	128	66	1	64	2	3	1	3.73	50168.5	52856.9	2	52	2	2	5.7	113555	5.495	2	8	3	0	0	1	1	#NULL!
34161	#NULL!	57.8	26	96	2	#NULL!	106	58	104	64	100	56	2	31	1	1	1	0.78	3545.01	3805.97	2	58	2	2	5.3	8666.09	4.552	2	7	0	0	0	2	#NULL!	#NULL!
34165	2	99	34.95	113.9	1	#NULL!	132	80	#NULL!	#NULL!	120	74	2	52	3	3	1	3.25	46029.5	47787	2	50	2	2	5	0	5.329	2	5	2	0	2	1	1	#NULL!
34168	#NULL!	124.6	34.12	117.1	1	1	#NULL!	#NULL!	#NULL!	#NULL!	#NULL!	#NULL!	1	26	4	4	3	1.96	22501.3	23456.7	2	51	2	2	5.6	52031	5.384	2	6	3	0	2	2	#NULL!	#NULL!
34173	1	60.6	20.58	91.3	2	#NULL!	#NULL!	#NULL!	120	66	#NULL!	#NULL!	1	78	3	3	1	1.29	50975.4	59471.3	2	48	2	2	5.4	136401	5.995	2	7	2	0	2	1	3	#NULL!
34176	0	58.6	23.01	78.5	2	#NULL!	108	66	114	62	112	62	2	45	1	1	1	1.66	15902.2	16010	2	57	2	2	5	37937.1	4.94	2	6	2	0	0	1	3	#NULL!
34184	0	127.3	39.64	132.3	1	1	112	82	#NULL!	#NULL!	#NULL!	#NULL!	1	60	4	1	1	0.63	8747.04	8960.3	1	48	2	2	5.3	19791.3	6.883	2	6	3	2	2	1	1	#NULL!
34203	2	128.8	42.44	130.7	1	1	128	70	128	80	140	72	1	52	3	4	1	2.26	80641.1	83134.8	1	45	3	2	5.5	174687	6.495	9	6	3	3	2	2	#NULL!	#NULL!
34205	2	63.7	22.98	86.6	2	#NULL!	138	50	138	64	#NULL!	#NULL!	1	47	1	3	1	3.73	15218.6	15700.6	1	51	2	2	5.5	35060.7	4.496	2	8	2	0	1	1	3	#NULL!
34206	4	77.6	30.16	92.5	2	#NULL!	112	68	114	56	116	72	2	32	4	4	1	1.81	34101.7	35474.8	2	53	2	2	5.2	65087.8	5.218	2	6	2	2	2	2	#NULL!	#NULL!
34214	3	79	29.19	94.8	2	#NULL!	122	66	128	72	120	68	1	33	1	4	3	3.51	21607.1	22106.3	1	44	2	2	5.6	61315.7	5.662	2	6	3	1	2	2	#NULL!	#NULL!
34220	1	85.8	29.17	97.7	2	#NULL!	130	90	#NULL!	#NULL!	122	88	1	50	4	3	2	2.57	32380.3	32455.9	1	49	3	2	7.7	75246.7	8.715	2	5	2	0	2	2	#NULL!	#NULL!
34226	2	48.5	17.56	69.7	2	#NULL!	102	76	#NULL!	#NULL!	104	80	2	24	3	5	3	5	67802.8	71411.1	1	47	2	2	5.2	173809	5.051	2	7	0	0	2	1	3	#NULL!
34227	2	84.4	32.08	105.5	2	#NULL!	112	0	108	32	102	44	2	27	1	3	1	5	1937.64	1988.12	2	58	2	2	5.1	4740.87	5.051	2	7	2	0	2	1	3	#NULL!
34240	0	76.6	34.41	108.5	2	#NULL!	#NULL!	#NULL!	102	48	#NULL!	#NULL!	2	33	1	2	1	0.97	3869.44	4154.29	1	57	2	2	5.3	9459.2	4.829	2	8	1	0	2	2	#NULL!	#NULL!
34248	3	46.8	19.68	79.5	2	#NULL!	126	28	#NULL!	#NULL!	#NULL!	#NULL!	2	83	3	3	2	1.53	30055	37513.3	2	54	2	2	5.6	95219.5	5.329	2	7	0	0	0	2	#NULL!	#NULL!
34249	1	65.4	23.59	95.7	1	1	136	66	#NULL!	#NULL!	#NULL!	#NULL!	2	81	3	3	2	#NULL!	28479.7	30336.4	2	44	1	2	6.9	67204.4	7.993	2	7	9	0	0	1	3	#NULL!
34250	5	80.8	24.26	90.9	2	#NULL!	124	72	122	68	116	68	1	48	3	5	1	3.57	72840.6	75566.7	1	44	2	2	5.4	161601	5.273	2	8	3	1	1	1	2	#NULL!
34256	1	78.8	30.78	101.2	2	#NULL!	110	78	112	72	108	74	1	48	1	1	1	2.25	23503.3	23668.7	2	53	1	2	7.3	47728.7	9.659	2	7	0	0	0	2	#NULL!	#NULL!
34268	0	133.9	51.02	141.8	2	#NULL!	106	64	102	66	100	70	2	25	1	2	1	0.62	2648.61	2829.01	1	56	1	1	5.2	6629.51	5.773	2	6	3	0	2	1	3	#NULL!
34272	1	117.4	35.52	119	1	#NULL!	116	70	120	62	118	54	1	29	4	3	1	0.9	24960.8	26252.1	2	49	2	2	#NULL!	0	#NULL!	2	6	1	0	3	2	#NULL!	#NULL!
34273	1	106.6	35.78	112.5	2	#NULL!	#NULL!	#NULL!	116	70	#NULL!	#NULL!	1	35	2	5	2	5	71375.2	73918.3	1	55	2	2	5.5	181055	4.663	2	7	3	0	2	2	#NULL!	#NULL!
34281	2	61	21.56	82.7	1	#NULL!	150	78	146	76	#NULL!	#NULL!	1	83	4	3	2	1.95	14936.7	14666.4	1	49	2	2	5.5	29219.5	4.774	2	7	1	0	1	2	#NULL!	#NULL!
34283	3	63	23.51	89	1	#NULL!	144	94	156	92	150	90	2	44	3	3	1	4.68	106827	109565	1	46	2	2	4.7	270524	5.773	2	9	3	0	0	1	1	#NULL!
34292	4	52.8	22.58	89.2	2	#NULL!	112	72	#NULL!	#NULL!	114	74	2	49	3	5	1	0.9	42479.5	43826.7	1	54	2	2	5.2	110094	4.94	2	9	0	0	2	2	#NULL!	#NULL!
34295	0	105.3	30.83	95.1	2	#NULL!	#NULL!	#NULL!	136	80	128	82	1	28	4	5	1	3.73	31256.4	32873.3	1	49	2	2	5.1	70157.6	4.996	2	4	2	0	4	2	#NULL!	#NULL!
34300	2	63.8	25.49	86.4	2	#NULL!	128	54	116	58	112	54	1	81	3	3	1	1.09	9926.6	10874.6	1	45	2	2	5.9	24902.6	5.273	1	5	1	0	2	1	1	#NULL!
34305	1	46.8	18.65	74.2	2	#NULL!	106	60	102	62	104	52	2	36	3	2	1	0.6	53100.5	57458.8	2	44	2	2	5.2	131688	4.496	2	7	0	0	2	1	1	#NULL!
34310	#NULL!	118.4	43.07	136.2	2	#NULL!	116	74	124	80	118	78	2	40	3	2	1	0.6	40742.2	42685.2	2	44	2	2	8.9	110887	13.822	2	5	3	9	4	1	1	#NULL!
34312	5	87.5	34.65	105.4	2	#NULL!	120	70	122	62	#NULL!	#NULL!	2	42	3	5	1	1.07	95326.8	98022.5	2	48	2	2	5.5	251105	4.718	2	8	0	0	1	2	#NULL!	#NULL!
34313	0	83.1	29.65	#NULL!	1	1	128	96	134	88	130	84	1	78	3	3	1	3.21	39351.7	39089.6	1	55	1	2	5.8	0	9.048	2	5	3	0	2	1	3	#NULL!
34319	#NULL!	#NULL!	#NULL!	#NULL!	1	1	#NULL!	#NULL!	#NULL!	#NULL!	#NULL!	#NULL!	1	63	4	1	3	#NULL!	9714.12	9950.96	2	49	1	2	8	20585.5	9.215	2	4	1	0	4	2	#NULL!	#NULL!
34329	0	55.3	21.66	79.8	2	#NULL!	132	52	120	52	114	48	2	80	3	3	2	0.76	34693	37784.2	2	47	2	2	5.7	96617.6	5.218	1	9	0	0	0	1	3	#NULL!
34338	0	88.4	29.16	103.4	2	#NULL!	#NULL!	#NULL!	#NULL!	#NULL!	#NULL!	#NULL!	1	41	2	5	1	4.11	19568	20187.7	1	54	2	2	4.9	45081	5.995	2	6	1	0	0	2	#NULL!	#NULL!
34345	#NULL!	74.2	20.38	#NULL!	2	#NULL!	126	64	124	70	120	68	1	23	3	4	1	1.36	51555.4	54187.3	2	46	2	2	5.5	0	5.218	2	6	0	0	3	1	1	#NULL!
34354	4	83.4	25.77	87.5	1	1	122	66	116	74	122	78	1	34	4	5	3	2.77	30467.8	31860.6	1	49	2	2	5.8	63745	6.106	2	5	2	2	2	2	#NULL!	#NULL!
34355	#NULL!	76.8	26.61	#NULL!	2	#NULL!	112	58	106	50	112	54	1	33	2	3	1	#NULL!	59784.8	61708.8	2	52	2	2	5.7	0	5.773	2	7	2	0	0	2	#NULL!	#NULL!
34361	7	65.8	31.56	83.7	2	#NULL!	134	36	#NULL!	#NULL!	#NULL!	#NULL!	2	85	3	1	2	1.46	24355.8	25943.7	1	44	2	2	5.6	65852.5	7.105	2	7	2	2	1	1	3	#NULL!
34374	0	58.9	29.92	94.2	2	#NULL!	110	74	124	64	110	68	2	34	2	1	1	0.23	56931	68467.6	1	47	2	2	5.6	169940	4.996	2	6	9	9	4	2	#NULL!	#NULL!
34379	#NULL!	#NULL!	#NULL!	#NULL!	1	#NULL!	120	58	#NULL!	#NULL!	124	54	2	85	3	2	2	1.17	30923.4	38597.2	1	54	2	2	4.7	98707.3	4.885	2	7	1	2	4	2	#NULL!	#NULL!
34383	4	70.7	26.48	100.1	2	#NULL!	98	62	104	62	100	58	2	34	3	5	1	5	6797.88	7219.54	1	44	2	2	5.2	18017.8	4.219	2	5	2	0	1	2	#NULL!	#NULL!
34393	1	65.7	23.03	95.1	2	#NULL!	134	82	124	80	120	86	1	69	3	3	2	4.18	60277.9	60660.1	2	44	2	2	5.9	139127	5.551	2	8	9	9	2	1	1	#NULL!
34396	0	96.6	37.78	121.4	1	1	138	84	136	82	136	80	2	69	4	2	2	2.09	12282.6	13145.8	1	44	2	2	5.8	30316.3	5.218	2	7	0	0	1	1	3	#NULL!
34401	1	76.3	26.19	88.1	1	#NULL!	134	76	128	82	132	86	1	30	4	4	1	2.41	15747.9	16960.7	2	45	2	2	4.3	38328.7	5.273	2	4	3	0	0	1	1	#NULL!
34402	0	84.1	35.55	104.1	2	#NULL!	114	58	114	62	116	64	2	28	1	3	1	1.02	1364.71	1389.3	2	49	2	2	5.2	3551.73	5.607	2	8	1	0	1	2	#NULL!	#NULL!
34418	2	63.9	22.91	82.2	1	1	126	80	128	82	116	80	1	63	3	3	1	4.77	78613	79111.5	2	53	2	2	5.4	171638	5.384	1	8	1	0	2	1	3	#NULL!
34423	1	91.9	36.08	115.7	1	1	140	54	134	56	142	58	2	58	4	4	2	0.73	26457.7	26942.3	1	48	1	1	7.9	78564.3	9.548	2	4	3	3	1	1	3	#NULL!
34424	#NULL!	64.6	24.8	89.5	2	#NULL!	86	52	#NULL!	#NULL!	90	56	2	27	3	3	1	1.24	6251.51	6584.19	1	47	2	2	4.8	16432.2	5.218	2	7	0	0	0	1	3	#NULL!
34427	0	52.8	26.86	94.4	1	1	162	54	162	48	164	54	2	74	1	1	3	1	5328.67	7739.83	1	58	2	2	5.2	16272.9	5.607	2	5	9	0	0	1	3	#NULL!
34437	2	75.6	26.72	84.7	2	#NULL!	90	68	96	62	96	60	2	37	3	4	2	4.16	90422.6	96031.5	2	54	2	2	4.9	239666	4.663	2	6	9	0	4	1	3	#NULL!
34450	5	65.9	22.22	77	2	#NULL!	102	48	98	54	108	56	1	49	3	3	2	1.84	101273	104792	1	46	2	2	5.4	233322	5.384	2	4	2	9	3	1	1	#NULL!
34454	2	97.6	30.39	102.9	1	2	144	76	142	78	144	76	1	35	5	3	1	1.43	31184.3	33586	1	57	3	2	5.3	75899.4	5.551	2	7	3	1	2	1	1	#NULL!
34461	#NULL!	71.4	29.83	98.4	1	1	136	68	124	70	118	72	2	65	2	1	1	2.21	52266.7	55115.7	1	58	2	2	5.5	140951	6.051	2	5	9	9	1	2	#NULL!	#NULL!
34465	1	87.4	32.03	100.8	2	#NULL!	120	66	118	68	120	64	2	47	4	4	1	2.27	19017.6	19365.8	2	45	2	2	4.8	56245.7	5.884	2	7	9	0	0	2	#NULL!	#NULL!
34467	6	74.9	28.47	88	2	#NULL!	108	66	108	62	100	66	2	42	3	5	1	5	94815.3	97496.6	2	54	2	2	5.1	251131	4.94	2	9	2	0	1	2	#NULL!	#NULL!
34469	2	74.8	26.41	112.5	2	#NULL!	132	74	130	66	130	74	2	22	3	4	1	2.49	52195.8	54973.5	2	47	2	2	4.9	137198	3.941	2	8	0	0	2	1	3	#NULL!
34477	0	65.6	26.44	93.6	2	#NULL!	112	48	112	52	106	46	2	70	1	5	2	1.68	7995.11	10571.7	1	48	2	2	6	22200.7	5.773	2	6	9	0	1	2	#NULL!	#NULL!
34479	#NULL!	69.2	28.8	98	2	#NULL!	124	66	118	64	124	68	2	32	4	3	1	2	32013.3	33008.8	2	54	2	2	5.5	66129.1	5.773	2	7	0	0	4	2	#NULL!	#NULL!
34490	1	94.5	34.96	103.6	2	#NULL!	114	62	102	62	106	58	2	33	2	2	1	3.4	90335	95938.4	2	54	2	2	5.1	239434	5.162	2	6	1	0	2	2	#NULL!	#NULL!
34497	#NULL!	68.7	23.17	#NULL!	2	#NULL!	138	68	134	66	132	68	1	80	3	3	1	2.42	20926	21709.7	2	44	2	2	#NULL!	0	#NULL!	2	8	0	0	0	1	3	#NULL!
34499	0	64.7	21.39	75.3	2	#NULL!	116	68	#NULL!	#NULL!	108	76	1	45	3	2	1	1.7	95268.2	100699	2	46	2	2	5.7	197758	5.718	2	7	0	0	0	1	1	#NULL!
34500	0	82.1	29.05	107.1	2	#NULL!	116	72	118	68	118	70	1	48	3	2	2	3.31	88700.2	90762.4	2	50	2	2	4.9	202085	5.551	2	3	2	2	4	1	1	#NULL!
34501	1	56.7	21.08	75.7	2	#NULL!	#NULL!	#NULL!	108	70	#NULL!	#NULL!	2	44	1	5	1	3.32	18093.4	18615.8	1	53	2	2	5.1	44111.6	5.773	2	7	0	0	1	2	#NULL!	#NULL!
34514	2	83.1	28.19	104.2	2	#NULL!	152	66	146	68	148	64	1	63	3	5	2	1.17	36492.5	36723.9	1	46	2	2	5.4	0	5.384	1	6	0	0	0	1	1	#NULL!
34518	7	80.8	26.2	99.3	2	#NULL!	108	60	102	62	100	60	1	48	3	5	1	4.1	71827.3	74515.5	2	52	2	2	5.1	0	6.273	2	7	1	0	0	1	3	#NULL!
34531	0	103.4	36.72	120.3	1	2	112	52	116	46	110	48	1	81	3	1	1	1.21	10274.8	12292.1	2	50	1	1	7.9	35844	7.105	1	99	3	2	3	1	3	#NULL!
34534	#NULL!	92.8	29.52	102	2	#NULL!	124	86	130	82	116	80	1	52	3	5	1	2.65	32115.9	32998.8	1	54	2	2	5.3	70568.4	5.329	2	7	3	0	2	2	#NULL!	#NULL!
34538	5	68.3	23.91	92.4	2	#NULL!	130	58	108	56	114	58	1	76	3	3	1	3.03	48021	48584.1	2	47	2	2	5.6	122257	6.273	2	8	3	3	1	2	#NULL!	#NULL!
34542	0	80.7	30.45	107.3	2	#NULL!	106	62	106	54	106	58	2	31	1	3	1	1.25	21837.3	23309.3	2	56	2	2	5.1	52940	4.496	2	8	0	0	1	2	#NULL!	#NULL!
34548	6	83.8	27.43	81.2	2	#NULL!	142	0	142	0	#NULL!	#NULL!	1	22	4	2	3	5	18730.4	19525.8	2	56	2	2	3.8	0	5.162	2	8	0	0	0	1	1	#NULL!
34555	1	111.2	33.64	111.5	2	#NULL!	136	94	138	98	130	96	1	43	3	3	1	2.58	80913.5	83941.7	1	48	2	2	#NULL!	0	#NULL!	2	6	3	1	2	1	1	#NULL!
34557	0	67.7	26.81	93	1	1	136	72	126	74	120	70	1	62	1	2	1	3.11	10976.2	10859.4	1	48	3	2	5.6	23380.2	6.439	2	5	3	0	3	1	1	#NULL!
34564	1	60.8	25.8	84.8	2	#NULL!	130	76	106	62	108	62	2	38	3	4	1	2.02	105269	110272	2	47	2	2	4.8	252728	5.218	2	8	1	0	1	1	1	#NULL!
34569	7	65.2	22.72	89.3	1	1	132	50	#NULL!	#NULL!	138	48	1	69	3	5	1	#NULL!	63955.3	67382.5	2	48	2	2	4.7	148623	5.162	2	7	2	0	0	2	#NULL!	#NULL!
34570	#NULL!	#NULL!	#NULL!	#NULL!	1	1	110	62	116	60	114	62	2	80	1	2	1	0.63	6354.93	9230.46	1	55	1	2	#NULL!	0	#NULL!	2	7	9	0	0	1	1	#NULL!
34574	0	102.4	35.64	117.6	1	1	140	76	#NULL!	#NULL!	#NULL!	#NULL!	2	57	3	4	2	1.22	44199.6	44920.7	2	50	2	2	6.2	110913	4.996	2	7	0	0	3	1	1	#NULL!
34577	2	140.3	43.74	137.5	1	#NULL!	#NULL!	#NULL!	#NULL!	#NULL!	#NULL!	#NULL!	1	38	4	3	1	1.56	26865.1	29119.8	1	50	1	2	10.3	0	14.544	2	5	3	2	2	1	1	#NULL!
34578	0	97.5	32.84	107.5	2	#NULL!	118	66	#NULL!	#NULL!	#NULL!	#NULL!	1	55	4	3	1	3.3	26005.4	26846.5	2	48	2	2	5.4	81496.1	5.273	2	6	3	0	1	2	#NULL!	#NULL!
34582	0	#NULL!	#NULL!	115.5	2	#NULL!	#NULL!	#NULL!	#NULL!	#NULL!	#NULL!	#NULL!	1	61	4	2	1	2.18	10948	11214.9	1	46	1	1	8.7	0	10.436	1	7	2	2	4	1	3	#NULL!
34584	10	82.5	30.56	89.2	2	#NULL!	132	82	130	82	126	84	2	68	3	3	2	1.63	70166.3	74815.1	2	46	2	2	5.5	202737	5.718	2	6	3	0	3	2	#NULL!	#NULL!
34596	#NULL!	85	31.3	94.2	1	1	#NULL!	#NULL!	#NULL!	#NULL!	#NULL!	#NULL!	2	79	4	2	2	0.61	22497.5	24220.2	1	56	2	2	5.3	56905.2	4.607	2	6	0	1	4	2	#NULL!	#NULL!
34603	#NULL!	103	29.97	#NULL!	2	#NULL!	110	68	104	64	100	64	1	43	3	3	1	2.15	95268.2	97483.1	2	46	2	2	#NULL!	0	#NULL!	2	7	3	9	2	1	1	#NULL!
34604	1	73.8	28.51	90.3	2	#NULL!	116	64	118	62	118	66	1	25	4	2	3	#NULL!	16155.4	16812.1	2	45	2	2	5.5	44042.4	5.495	2	7	0	0	0	1	1	#NULL!
34605	3	108	35.43	121.6	1	1	#NULL!	#NULL!	128	86	126	90	1	53	3	5	1	5	86017.1	88381.7	1	47	1	1	7.2	201376	10.769	2	7	3	0	2	2	#NULL!	#NULL!
34606	1	61.6	24.68	80.9	2	#NULL!	96	54	98	50	92	50	2	31	2	2	3	#NULL!	67767.3	81499.7	2	56	2	2	4.8	203399	5.384	2	7	9	0	2	2	#NULL!	#NULL!
34608	1	101.2	37.44	104.8	1	#NULL!	148	100	144	92	142	92	2	45	1	4	1	5	23957.8	24649.4	2	55	2	2	5.1	58477.4	5.607	2	6	3	1	4	1	3	#NULL!
34609	3	78.6	26.32	90.4	2	#NULL!	142	104	130	96	134	88	1	29	3	4	1	4.05	80567.8	86140.6	1	45	2	2	5.3	210992	5.051	2	7	3	0	0	2	#NULL!	#NULL!
34614	3	81.5	29.01	105.7	2	#NULL!	104	62	104	58	#NULL!	#NULL!	2	23	3	4	2	1.46	6066.41	6301.94	2	50	2	2	4.6	14443.2	4.607	2	7	0	0	1	2	#NULL!	#NULL!
34615	#NULL!	70.2	26.36	88	1	1	152	70	148	78	146	74	2	54	4	5	1	5	19017.6	19242.4	2	45	2	2	5.7	49471.7	4.552	2	6	1	3	1	2	#NULL!	#NULL!
34625	0	92.9	36.89	120.2	1	1	138	62	136	68	134	74	2	74	4	5	1	5	18487.6	19689	1	55	2	2	6	45406	5.218	2	7	1	2	2	1	3	#NULL!
34627	4	91.8	28.91	103.1	2	#NULL!	100	70	#NULL!	#NULL!	#NULL!	#NULL!	1	56	3	3	2	0.51	29577.9	29975.7	2	44	2	2	5.4	66741.9	5.884	2	6	2	0	2	1	1	#NULL!
34630	#NULL!	71.4	23.26	85.4	2	#NULL!	102	66	#NULL!	#NULL!	#NULL!	#NULL!	1	41	1	1	1	0.14	24368.2	25384.9	1	57	2	2	#NULL!	0	#NULL!	2	8	3	0	2	1	1	#NULL!
34643	#NULL!	75.4	28.69	#NULL!	2	#NULL!	106	70	112	68	110	74	1	39	2	1	1	#NULL!	56124.6	65600.9	2	56	2	2	5.6	163859	5.94	2	7	9	0	0	1	3	#NULL!
34647	0	48.2	18.21	82.3	2	#NULL!	120	78	122	70	124	78	2	70	3	2	1	3.31	52883.8	52199.9	2	50	2	2	5.5	0	4.996	2	6	3	3	0	1	1	#NULL!
34650	1	86.9	35.94	91.9	2	#NULL!	112	80	#NULL!	#NULL!	96	62	2	21	2	5	3	5	53227.8	56060.5	2	52	2	2	6	139910	5.773	2	6	0	0	2	2	#NULL!	#NULL!
34663	0	118.6	47.63	123.8	1	1	130	68	132	74	138	78	2	69	4	2	3	0.44	13659.3	13565.8	2	51	2	2	6.2	31872.7	6.162	1	8	0	0	2	2	#NULL!	#NULL!
34669	7	81.1	23.77	86.5	2	#NULL!	142	72	132	74	126	70	1	40	3	3	2	3.27	104644	108280	2	47	2	2	5	241088	5.329	2	4	0	0	2	1	1	#NULL!
34674	5	76.4	33.91	119	1	1	154	84	#NULL!	#NULL!	#NULL!	#NULL!	2	80	3	2	1	1.48	28479.7	30336.4	2	50	2	2	5.2	75685.9	6.384	2	7	1	0	0	2	#NULL!	#NULL!
34675	#NULL!	68.5	28.4	101.5	1	1	114	66	120	64	112	60	2	78	4	3	2	0.63	17444.4	18578	1	48	1	1	6.7	43409.4	6.994	2	6	3	9	0	2	#NULL!	#NULL!
34681	2	82.2	30.38	88.7	2	#NULL!	96	62	96	60	102	60	2	39	3	4	1	4.13	101878	106719	1	46	2	2	4.3	244586	5.329	2	7	3	2	0	2	#NULL!	#NULL!
34683	7	53.2	18.13	77.6	2	#NULL!	124	76	124	76	120	72	1	44	1	3	1	4.97	22079.3	22778.6	1	56	2	2	4.8	50866.6	4.718	2	5	3	0	2	2	#NULL!	#NULL!
34687	0	81.6	31.02	92.4	2	#NULL!	118	74	118	76	118	78	2	34	4	4	3	1.34	35337.2	36436.1	1	50	2	2	5.1	83147.3	5.384	2	5	0	0	2	2	#NULL!	#NULL!
34697	#NULL!	78.5	28.76	98.6	1	1	150	80	154	76	154	72	2	46	4	2	1	2.71	25327.1	25854.5	2	49	2	2	5.5	62774.5	4.607	2	8	3	0	3	1	3	#NULL!
34705	#NULL!	90.3	32.34	106	2	#NULL!	102	62	102	60	#NULL!	#NULL!	2	22	4	4	1	0.62	31681	32381.5	1	49	2	2	5.3	61774.3	5.218	2	6	1	1	3	2	#NULL!	#NULL!
34710	2	53.8	21.15	76.3	2	#NULL!	120	68	108	64	112	66	2	50	3	5	1	5	121848	124571	1	57	2	2	4.9	312927	5.218	2	6	1	0	1	1	1	#NULL!
34712	2	61.6	23.71	82.4	2	#NULL!	104	52	98	56	96	56	2	20	3	2	3	2.94	75121.3	78038	1	46	2	2	5.3	178853	5.051	2	5	1	0	2	2	#NULL!	#NULL!
34715	0	76.9	30.88	113.7	2	#NULL!	172	92	180	84	180	82	2	76	3	3	2	1.88	51091.4	59092.7	1	45	3	2	5.8	159527	6.328	2	6	9	9	0	1	3	#NULL!
34716	1	80.7	27.21	95.5	2	#NULL!	124	66	118	60	120	60	1	62	3	4	1	4.9	60277.9	60660.1	2	44	2	2	5.9	139127	6.162	2	8	3	0	0	1	3	#NULL!
34719	1	110.3	39.74	114.3	2	#NULL!	104	74	104	70	102	68	2	24	3	2	1	5	6515.6	6598.54	2	46	2	2	4.6	16608.6	4.607	2	8	0	0	0	1	1	#NULL!
34724	2	78.5	33.71	99.7	2	#NULL!	108	68	106	64	114	72	2	39	3	4	1	4.96	101878	106719	1	46	2	2	5.1	244586	5.995	2	7	2	0	0	1	3	#NULL!
34726	0	69.7	28.31	91.6	1	#NULL!	198	102	190	100	190	96	2	67	4	3	2	1	9807.06	10383.3	2	45	2	2	5.5	24395.5	4.94	2	6	0	0	4	1	1	#NULL!
34727	1	156.1	46.66	146	2	#NULL!	138	68	136	70	140	72	1	29	3	3	3	#NULL!	46092.8	50044.1	2	44	2	2	#NULL!	0	#NULL!	2	7	3	0	2	2	#NULL!	#NULL!
34729	#NULL!	#NULL!	#NULL!	#NULL!	1	1	176	100	170	102	#NULL!	#NULL!	1	63	1	4	1	0.99	4137.78	3894.79	2	57	2	2	#NULL!	0	#NULL!	2	8	9	9	2	1	3	#NULL!
34733	3	52.8	21.04	71.4	2	#NULL!	112	70	110	74	110	70	2	27	4	3	1	3.87	20211.4	20476.2	1	51	2	2	5.7	47948.9	4.663	2	5	2	0	3	2	#NULL!	#NULL!
34735	0	98.7	39.19	109.7	2	#NULL!	124	74	124	76	126	80	2	26	1	5	1	2.8	19062.9	19406.4	1	54	2	2	5.1	46806.9	4.885	2	5	3	2	2	1	3	#NULL!
34740	1	109.5	38.75	119.4	2	#NULL!	114	74	112	72	114	70	2	42	1	3	1	3.5	15620.3	15726.2	2	54	2	2	6	39473.4	5.995	2	7	3	3	4	2	#NULL!	#NULL!
34743	7	74.9	27.18	92.2	1	1	108	62	102	66	98	68	2	53	3	5	1	5	104972	107318	1	50	2	2	5.5	0	6.939	2	8	0	3	2	1	2	#NULL!
34744	#NULL!	69	26.85	92.6	2	#NULL!	120	62	112	68	108	60	2	32	1	1	1	0.31	23785.5	24575.9	1	56	2	2	#NULL!	0	#NULL!	2	7	2	0	1	2	#NULL!	#NULL!
34756	5	75.9	26.99	106.6	2	#NULL!	120	68	110	68	114	66	1	66	1	1	1	0.84	3251.36	2939.33	1	58	2	2	5.4	6320.91	5.107	2	8	2	0	0	2	#NULL!	#NULL!
34761	0	88	33.24	109	1	1	120	66	118	58	122	62	2	52	1	1	1	1.71	19663.8	20844.1	1	53	2	2	7	55455.3	6.828	2	7	3	1	0	1	3	#NULL!
34762	0	86.3	28.08	103.4	2	#NULL!	100	70	106	74	100	70	1	62	3	5	1	5	63612.1	67792.3	2	54	2	2	5.6	145642	6.328	2	3	3	9	0	1	1	#NULL!
34769	#NULL!	75.8	26.95	104	1	1	152	60	154	56	142	58	2	70	3	5	1	#NULL!	55138.8	58035.7	1	54	1	2	7.5	134293	10.269	2	8	1	0	2	2	#NULL!	#NULL!
34776	8	102.5	33.47	117.3	2	#NULL!	134	76	138	72	142	70	1	50	3	2	2	1.01	29577.9	30964.7	2	44	2	2	5.7	75642.8	5.773	2	5	2	0	2	1	1	#NULL!
34779	#NULL!	99.9	37.74	120.8	2	#NULL!	#NULL!	#NULL!	#NULL!	#NULL!	#NULL!	#NULL!	2	67	3	4	2	2.48	82875.1	81956.3	1	49	2	2	5.1	269148	7.272	2	8	9	9	1	1	3	#NULL!
34781	0	100.1	39.2	107.7	1	1	104	76	116	76	114	76	2	48	4	4	3	#NULL!	31308.7	31960.6	2	53	2	2	5.7	79415.3	5.551	2	5	0	3	2	1	1	#NULL!
34782	#NULL!	79.5	30.52	99.5	2	#NULL!	198	62	184	60	184	54	2	85	3	2	2	1.12	31854.9	36749.6	2	48	1	2	6.5	0	9.048	2	11	0	0	0	2	#NULL!	#NULL!
34786	2	67.8	22.68	82.3	2	#NULL!	110	64	102	60	100	68	1	39	3	5	3	4.85	56124.6	58124.3	2	56	2	2	5.1	142369	5.44	2	7	3	2	3	2	#NULL!	#NULL!
34788	0	69.4	26.64	101.5	2	#NULL!	150	70	154	72	#NULL!	#NULL!	1	85	3	1	2	1.52	21792.4	22197.6	2	50	2	2	5.3	0	5.44	2	9	1	0	1	2	#NULL!	#NULL!
34795	6	107.5	29.13	113.1	1	1	108	66	108	60	104	50	1	44	3	5	1	5	84999.6	88475.3	1	52	2	2	5	189445	5.829	2	7	2	0	1	1	3	#NULL!
34799	8	72	28.81	105.9	2	#NULL!	106	58	96	62	92	60	2	28	3	3	1	3.11	4981.73	5246.85	1	44	2	2	5.1	13094.6	4.163	2	8	0	0	1	2	#NULL!	#NULL!
34805	1	89.8	27.62	93.5	1	2	158	96	162	88	#NULL!	#NULL!	1	31	4	4	1	1.11	19723	21242	1	44	2	2	4.1	48003.7	4.552	2	8	3	0	2	2	#NULL!	#NULL!
34807	3	91.2	32.94	111.6	2	#NULL!	136	72	136	76	134	70	2	59	3	4	1	3.98	95610.6	97747.6	2	48	2	2	5.4	245545	5.551	2	8	9	0	1	1	3	#NULL!
34808	#NULL!	115.7	40.32	118	1	1	106	74	108	74	108	72	2	56	3	4	1	2.71	77064.6	78524.7	1	44	2	2	6.3	202519	6.384	2	8	2	0	1	2	#NULL!	#NULL!
34813	3	97.7	36.59	120.1	2	#NULL!	132	52	128	48	122	46	2	62	3	4	1	1.79	63114.7	66554.9	1	45	2	2	5.7	168935	6.328	2	9	3	0	0	1	1	#NULL!
34820	0	68.3	28.43	92.6	1	1	170	54	#NULL!	#NULL!	#NULL!	#NULL!	2	81	3	2	1	1.36	31584.7	34577.7	2	46	2	2	#NULL!	0	#NULL!	2	6	9	9	3	2	#NULL!	#NULL!
34827	#NULL!	58.9	23.8	90.6	1	1	128	90	#NULL!	#NULL!	130	90	2	54	2	3	1	1.29	47388	48285.9	1	47	1	1	5.4	120269	5.495	2	9	3	1	1	1	3	#NULL!
34828	1	96.7	26.26	86	2	#NULL!	122	50	124	48	124	54	1	21	4	4	3	1.04	23610.9	24613.5	1	52	2	2	5.2	0	5.162	2	7	0	0	2	2	#NULL!	#NULL!
34845	0	120.2	43.41	147.1	2	#NULL!	92	76	108	76	110	72	1	29	1	2	1	1.37	19913	20718.4	1	55	2	2	6	54216.4	7.327	2	6	3	0	2	2	#NULL!	#NULL!
34849	7	83.3	30.27	95.4	1	1	152	0	150	0	146	0	2	71	4	2	2	1.47	19373.1	20856.5	2	49	2	2	4.7	51073.4	5.884	2	6	9	9	0	1	1	#NULL!
34850	4	73.3	25.19	92.3	1	1	118	50	106	46	108	42	1	71	3	3	1	4.92	41248.3	43691.2	2	54	2	2	5.3	96368.3	5.44	2	6	3	0	1	1	3	#NULL!
34857	0	76.7	26.54	102.4	1	1	178	80	180	76	#NULL!	#NULL!	1	85	3	3	2	1.46	25709.5	26187.5	2	47	2	2	5.4	52976.4	5.662	2	8	0	0	0	1	3	#NULL!
34858	1	95.4	34.08	95.4	2	#NULL!	112	74	112	64	108	70	2	37	4	4	2	1.68	30541.4	31491.1	1	55	2	2	5.4	71862.7	4.274	2	6	2	2	2	2	#NULL!	#NULL!
34869	0	82.1	30.71	93.8	1	1	124	74	122	74	126	74	2	29	4	4	1	0.9	25299.9	25859.3	2	49	2	2	5.3	49331.9	4.829	2	6	3	0	2	2	#NULL!	#NULL!
34877	15	109.8	30.48	115.8	1	#NULL!	170	92	162	88	164	82	1	54	3	3	1	1.95	98473.7	99798.3	1	45	2	2	5	208547	5.495	2	6	2	0	3	2	#NULL!	#NULL!
34882	2	72.1	26.55	86.8	2	#NULL!	130	74	130	78	132	80	2	28	4	5	3	5	26029.5	25604	2	50	2	2	5.5	58436	5.051	2	7	3	9	0	2	#NULL!	#NULL!
34899	7	50.5	23.18	76.3	1	1	116	38	110	44	108	40	2	84	3	4	2	5	34989.8	38107.4	2	47	2	2	5.6	95073.7	5.218	2	99	9	9	0	1	3	#NULL!
34901	14	81.7	22.68	100.2	2	#NULL!	128	66	124	70	122	74	1	53	3	4	1	4.22	83470.2	84592.9	2	50	2	2	5.4	188349	5.44	2	7	3	0	1	1	1	#NULL!
34903	#NULL!	#NULL!	#NULL!	#NULL!	2	#NULL!	100	76	108	76	106	64	1	39	4	3	2	0.4	25595.1	26765	1	53	2	2	#NULL!	0	#NULL!	2	8	3	1	3	1	1	#NULL!
34904	1	60.6	19.7	78.6	1	2	174	104	170	104	160	110	1	61	4	2	1	1.81	6287.29	6440.58	2	45	1	2	#NULL!	0	#NULL!	2	6	0	0	2	1	3	#NULL!
34908	7	80.8	26.66	92.2	2	#NULL!	126	66	116	68	116	64	1	47	3	5	1	5	85173.9	87154.2	2	44	2	2	4.9	187972	5.662	2	7	2	0	2	1	3	#NULL!
34910	0	79.7	25.94	96.6	2	#NULL!	138	0	#NULL!	#NULL!	#NULL!	#NULL!	1	85	3	1	1	1.71	8437.71	8795.41	1	44	3	2	7.3	18895.7	9.27	2	6	2	0	2	2	#NULL!	#NULL!
34913	3	89.6	32.83	110.7	1	1	182	72	176	70	170	68	2	81	3	4	1	2.05	27055.1	30730.5	2	46	2	2	5.5	80083.7	4.774	2	8	0	0	1	2	#NULL!	#NULL!
34914	#NULL!	95.8	37.19	109.7	2	#NULL!	124	76	126	74	#NULL!	#NULL!	2	28	1	5	3	4.97	16485.7	16422.5	2	58	2	2	6	39610	6.273	2	6	3	0	2	2	#NULL!	#NULL!
34919	7	71.7	24.49	89	2	#NULL!	118	70	120	64	122	72	2	28	4	2	3	0.48	25713.8	25293.4	2	57	2	2	4.9	0	5.384	2	1	0	3	3	1	1	#NULL!
34928	1	73.8	22.13	89.5	2	#NULL!	140	72	134	68	132	74	1	85	3	5	1	2.05	19879.3	20248.9	2	46	2	2	5.5	43501.9	5.718	2	7	0	1	3	2	#NULL!	#NULL!
34935	1	69.5	22.88	84	2	#NULL!	108	60	106	48	104	50	1	42	3	5	1	5	104644	108280	2	47	2	2	4.6	241088	5.495	2	8	3	3	1	1	1	#NULL!
34939	5	111.6	39.45	115.2	1	1	#NULL!	#NULL!	100	60	98	56	2	35	3	4	2	1.38	56986.2	60521	1	47	2	2	6.1	148914	5.829	2	4	2	3	4	2	#NULL!	#NULL!
34941	2	98	33.44	107.1	2	#NULL!	120	68	118	58	120	62	1	39	4	5	1	3.54	23015.2	24787.8	1	52	2	2	4.8	64936.3	4.94	2	6	2	0	2	1	3	#NULL!
34955	1	60.7	21.97	78.9	2	#NULL!	94	56	92	64	88	60	2	34	3	5	1	5	85507.8	91115.1	1	52	2	2	4.8	0	#NULL!	2	7	3	0	3	2	#NULL!	#NULL!
34965	#NULL!	51.1	21.83	89.5	2	#NULL!	96	56	#NULL!	#NULL!	#NULL!	#NULL!	2	59	1	1	1	#NULL!	14957.6	16146.7	1	58	1	2	8.7	37409.4	16.764	2	8	0	0	0	2	#NULL!	#NULL!
34974	1	84.4	32.72	112.8	1	1	126	74	118	72	118	78	1	64	1	2	1	1.87	4433.67	4008.18	2	58	1	2	5.9	9955.76	8.327	2	8	0	0	0	1	3	#NULL!
34975	7	99.1	27.98	111.8	1	1	136	88	140	84	138	86	1	63	3	5	1	4.07	47720.4	50277.5	2	56	2	2	5.1	108826	5.884	2	8	3	0	2	1	3	#NULL!
34977	6	124.1	52.4	143.8	1	2	136	82	142	84	#NULL!	#NULL!	2	23	4	4	1	1.45	27764	28127.8	1	52	2	2	5.9	55771.2	5.44	2	8	2	0	1	2	#NULL!	#NULL!
34985	1	51.9	21.52	75	2	#NULL!	108	74	112	76	110	74	2	30	1	3	1	1.86	28472.1	29134.5	1	56	2	2	4.8	0	#NULL!	2	6	9	0	3	2	#NULL!	#NULL!
34986	1	88.6	28.38	104.8	2	#NULL!	122	78	122	84	118	76	1	22	1	3	1	0.3	20872.7	21250.7	2	54	2	2	5.2	52497.8	5.495	2	7	3	0	1	2	#NULL!	#NULL!
34995	3	49	22.22	89.1	1	1	134	60	136	62	134	58	2	60	1	1	1	0.99	6781.42	5394.33	2	57	1	2	8.5	11947.8	7.882	2	7	9	9	4	2	#NULL!	#NULL!
35004	7	84.1	24.84	104.3	2	#NULL!	100	64	104	62	102	62	1	69	3	3	1	2.68	60277.9	60660.1	2	44	2	2	5.5	139127	5.273	2	6	0	1	2	1	3	#NULL!
35010	2	58.5	21.2	79.1	1	2	104	76	114	80	110	78	2	38	3	5	3	5	81489.2	86833	2	51	2	2	5	216983	5.107	2	6	9	0	2	2	#NULL!	#NULL!
35012	#NULL!	50.3	17.8	#NULL!	2	#NULL!	116	82	122	84	118	82	1	54	3	4	3	1.02	80151.8	79189.2	2	44	2	2	#NULL!	0	#NULL!	2	8	0	0	1	1	3	#NULL!
35015	6	80.3	29.82	99.5	2	#NULL!	106	60	108	58	#NULL!	#NULL!	2	28	3	5	1	2	7597.14	7892.11	2	53	2	2	4.8	18087.7	4.441	2	8	0	0	2	2	#NULL!	#NULL!
35018	#NULL!	81	32.32	#NULL!	1	1	192	80	194	78	#NULL!	#NULL!	2	66	4	2	2	1.25	18974	20307.5	1	49	2	2	5	42241.9	4.552	2	11	3	3	0	2	#NULL!	#NULL!
35021	1	124.2	29.82	123.9	2	#NULL!	114	72	108	70	102	72	1	34	4	4	3	5	24338.1	26380.7	2	54	2	2	5.1	67347.7	5.162	2	6	3	0	1	2	#NULL!	#NULL!
35023	0	100.1	33.99	118.7	1	#NULL!	132	80	134	82	136	80	1	48	4	2	1	1.24	20961	21638.9	1	44	2	2	6	55620	4.996	2	5	3	0	2	2	#NULL!	#NULL!
35035	0	77	24.63	88	1	1	152	100	148	94	152	94	1	49	4	2	1	1.94	25858.4	26932.1	2	49	2	2	5.8	66604.2	5.495	2	5	9	9	2	2	#NULL!	#NULL!
35041	2	76.9	25.37	96.8	2	#NULL!	118	56	110	58	#NULL!	#NULL!	2	76	3	4	2	1.67	54497.4	63032.1	1	47	2	2	5.1	159993	6.217	2	6	0	0	0	1	3	#NULL!
35042	2	100.3	34.02	123.4	2	#NULL!	100	54	102	54	100	56	2	23	3	2	1	2.61	5533.85	5604.29	1	48	2	2	5	13640.4	4.718	2	9	0	0	0	2	#NULL!	#NULL!
35047	2	86.3	32.48	100.7	2	#NULL!	108	80	112	78	#NULL!	#NULL!	2	36	1	2	1	1.04	25233.7	27091.2	1	54	2	2	5.5	65342.2	4.996	2	9	3	0	2	1	2	#NULL!
35048	1	58.8	20.23	76.3	2	#NULL!	100	62	92	62	90	58	2	31	5	5	1	5	6703.98	7143.61	1	58	2	2	5.3	17387	4.94	2	8	9	0	0	1	3	#NULL!
35050	1	70	25.19	93	2	#NULL!	118	80	108	78	112	80	1	55	2	1	2	1.2	31205	30830.3	2	49	2	2	#NULL!	0	#NULL!	2	8	1	9	0	1	3	#NULL!
35051	10	53.1	22.22	78.8	2	#NULL!	120	66	118	56	114	56	2	25	1	4	1	1.68	21843.4	23331.2	2	55	2	2	5.1	53124.5	5.218	2	8	3	0	0	1	3	#NULL!
35056	1	74.5	25.87	87	2	#NULL!	108	70	106	68	108	64	2	35	4	4	3	0.72	30541.4	31491.1	1	55	2	2	5.2	73742.2	5.773	2	6	1	1	2	1	1	#NULL!
35058	1	63.4	24.16	83.7	2	#NULL!	106	60	100	60	104	62	2	32	3	5	1	4.5	89230.5	93470.5	2	50	2	2	5.1	0	5.273	2	9	0	0	1	2	#NULL!	#NULL!
35061	10	91.5	29.78	115	1	1	136	56	138	44	140	60	1	71	3	5	1	5	39351.7	42162.1	1	55	2	2	5.8	91260.2	5.551	2	8	2	0	3	1	3	#NULL!
35062	7	83.8	28.26	95.9	2	#NULL!	122	96	126	98	130	94	1	46	4	2	1	1.16	26332.6	26394.1	2	57	2	2	5.5	78080.8	5.94	2	7	3	0	1	1	1	#NULL!
35067	2	133.8	43.64	136.5	1	1	146	66	148	60	140	64	1	54	5	4	2	3.57	84585.4	87201	2	54	2	2	5.6	0	6.772	2	7	0	0	1	2	#NULL!	#NULL!
35071	#NULL!	81.1	33.98	99	1	1	154	78	150	68	#NULL!	#NULL!	2	64	3	1	2	4.29	52974.6	55862.1	1	51	2	2	5.9	145577	6.162	2	7	2	2	2	2	#NULL!	#NULL!
35077	2	87.7	36.13	114.8	1	1	128	82	126	80	126	76	2	50	3	3	2	1.18	46029.5	46780.5	2	44	2	2	5.3	117745	5.162	2	5	2	2	3	2	#NULL!	#NULL!
35078	4	104.2	40.96	116.5	2	#NULL!	114	76	114	82	116	84	2	47	4	2	1	1.16	25741.4	25288.7	2	57	2	2	6.1	73448	5.607	2	8	2	0	1	1	1	#NULL!
35079	#NULL!	91.9	35.54	#NULL!	2	#NULL!	138	74	140	72	130	72	2	84	4	2	1	3.42	17444.4	18578	1	48	1	2	5.3	49038.9	5.107	1	5	0	0	0	2	#NULL!	#NULL!
35080	6	111	32.19	110.8	1	1	122	74	118	72	116	70	1	52	3	3	1	5	98473.7	100919	2	47	2	2	10.6	206877	15.654	2	4	2	0	2	2	#NULL!	#NULL!
35081	3	71	22.82	87.5	2	#NULL!	110	74	120	84	#NULL!	#NULL!	1	49	3	5	1	5	71926.2	74867.3	1	51	2	2	5.1	156141	4.996	2	7	2	0	2	2	#NULL!	#NULL!
35084	0	57	27	89.7	2	#NULL!	98	62	94	58	96	62	2	32	1	3	1	#NULL!	4205.27	4303.1	2	55	2	2	5.1	9798.06	4.274	2	8	0	0	1	2	#NULL!	#NULL!
35091	#NULL!	60	20.96	76.9	2	#NULL!	112	72	114	70	106	70	2	36	5	5	1	3.5	90822.4	96456	2	48	2	2	4.8	240726	5.495	2	8	0	0	0	2	#NULL!	#NULL!
35092	#NULL!	81.5	32.04	105	1	2	#NULL!	#NULL!	164	50	156	60	2	72	3	5	1	1.64	55138.8	55782.9	1	54	2	2	6.5	142657	7.993	2	7	3	0	3	2	#NULL!	#NULL!
35100	#NULL!	77.9	28.82	100.5	1	1	162	76	160	70	160	72	2	60	4	1	3	1.84	12111.7	12028.8	2	52	2	2	6.2	28261.7	5.662	2	4	0	0	2	2	#NULL!	#NULL!
35108	5	90.8	31.49	103.9	2	#NULL!	122	70	114	68	124	62	1	31	3	3	1	3.12	87099.3	88673.9	2	47	2	2	4.9	224612	5.051	2	7	2	0	2	2	#NULL!	#NULL!
35112	1	59.9	24.84	86.5	2	#NULL!	112	68	#NULL!	#NULL!	124	62	2	20	2	3	3	1.16	27304.3	27796.3	1	57	2	2	4.3	63291.4	4.996	2	10	2	0	0	2	#NULL!	#NULL!
35113	#NULL!	77.4	31.12	93.2	1	#NULL!	#NULL!	#NULL!	#NULL!	#NULL!	#NULL!	#NULL!	2	21	4	4	1	1.29	29856.8	30247.9	1	47	2	2	5.4	61102	4.607	2	6	0	0	3	1	1	#NULL!
35116	#NULL!	59.9	21.12	86.7	1	1	164	60	#NULL!	#NULL!	162	56	2	85	3	3	2	5	24050	25618	1	51	2	2	5.8	66760.5	5.607	2	8	9	0	0	2	#NULL!	#NULL!
35128	2	72.5	24.28	87.1	1	1	#NULL!	#NULL!	140	92	134	84	1	48	1	4	1	3.03	24368.2	25140	2	55	2	2	5.4	59467.4	5.551	2	6	2	0	0	2	#NULL!	#NULL!
35131	#NULL!	92.1	29.67	103.5	2	#NULL!	122	82	122	82	120	84	1	47	5	5	1	4	81004.9	84036.6	2	51	2	2	5.4	0	5.829	2	8	3	0	1	2	#NULL!	#NULL!
35134	2	54.4	18.54	66.1	2	#NULL!	#NULL!	#NULL!	126	60	124	66	1	21	2	4	3	0.37	24310.9	25259.5	1	45	2	2	4	56611.9	5.551	2	6	3	0	0	1	1	#NULL!
35135	15	81.9	24.62	99.5	2	#NULL!	112	72	112	68	108	72	1	33	3	3	1	1.3	36870	37536.5	2	44	2	2	4.7	95080.4	5.051	2	8	3	0	3	1	3	#NULL!
35154	1	104.6	38.42	124	2	#NULL!	100	56	102	54	98	50	2	23	3	4	3	0.77	60019.3	63213.4	1	48	2	2	5.4	156899	5.662	2	9	2	0	2	2	#NULL!	#NULL!
35155	2	89	34.34	111.6	1	1	86	66	#NULL!	#NULL!	#NULL!	#NULL!	2	41	4	5	3	5	23486.6	23916.8	2	52	2	2	#NULL!	0	#NULL!	2	8	0	0	0	2	#NULL!	#NULL!
35157	0	87.3	27.83	98.1	1	1	152	76	154	70	152	72	1	46	4	5	3	0	16736.4	17388.5	2	45	1	2	11.2	39880.6	11.435	2	7	3	1	2	2	#NULL!	#NULL!
35162	3	98.7	33.48	113.3	2	#NULL!	128	64	#NULL!	#NULL!	116	68	2	25	3	2	3	2.18	67802.8	71411.1	1	47	2	2	4.8	184855	5.329	2	5	3	0	3	1	3	#NULL!
35163	2	81.1	25.97	86.7	2	#NULL!	118	72	#NULL!	#NULL!	124	68	1	36	4	4	1	5	19475.4	21109.8	1	51	2	2	5.3	47311.6	5.551	2	6	1	0	3	2	#NULL!	#NULL!
35171	1	85.3	26.01	100.6	2	#NULL!	118	62	118	60	118	64	1	44	3	5	1	5	104644	108280	2	47	2	2	5.2	241088	5.44	2	8	1	2	0	1	1	#NULL!
35172	5	70.3	25.15	100.2	2	#NULL!	108	76	110	76	118	78	2	35	3	5	1	4.68	8002.87	8527.67	1	55	2	2	4.8	0	3.886	2	8	0	0	3	1	3	#NULL!
35181	#NULL!	75.8	27.44	96.9	1	1	144	68	146	66	146	66	2	66	3	4	2	2.55	65328.9	69657.2	2	44	1	2	7.1	154312	7.105	2	6	2	0	3	1	1	#NULL!
35183	0	100.3	37.2	117.5	2	#NULL!	100	64	98	70	96	62	2	28	3	3	2	1.15	68537.6	69410	1	49	2	2	4.9	151151	5.162	2	12	2	0	2	1	1	#NULL!
35184	#NULL!	84.3	30.08	106	1	#NULL!	116	76	#NULL!	#NULL!	116	82	2	21	1	3	1	1.19	3239.63	3219.25	2	49	2	2	5.5	8069.3	4.718	2	12	0	0	3	2	#NULL!	#NULL!
35190	7	65.7	19.86	82.3	1	1	130	62	130	66	126	62	1	54	3	5	1	3.79	86151.8	88815.8	2	54	2	2	5.5	190174	5.051	2	7	0	2	2	1	2	#NULL!
35195	#NULL!	93.8	28.89	#NULL!	1	1	116	78	112	76	118	74	1	59	4	2	1	2.63	26005.4	26846.5	2	53	2	2	#NULL!	0	#NULL!	2	8	3	0	0	1	3	#NULL!
35198	2	61.2	23.67	86.4	1	1	140	80	#NULL!	#NULL!	134	80	2	61	5	3	1	5	83716	84852.3	1	57	1	2	6.8	196345	8.937	2	8	2	0	2	2	#NULL!	#NULL!
35202	#NULL!	71.7	27.12	90.9	2	#NULL!	118	74	120	80	122	78	2	48	4	4	1	1.84	23486.6	23685.9	2	52	2	2	5.5	68792.9	5.44	2	5	0	0	2	2	#NULL!	#NULL!
35213	2	105.1	34.2	111.7	2	#NULL!	124	82	120	92	126	86	1	42	3	5	3	5	67429.9	70187.1	2	56	2	2	5.3	146381	6.828	2	8	2	1	0	2	#NULL!	#NULL!
35214	0	114.2	41.05	134.5	1	1	102	68	114	72	104	70	1	50	3	4	2	0.71	30802.5	31567.5	2	50	1	2	5.1	92051.6	5.162	2	6	3	2	4	1	1	#NULL!
35221	#NULL!	60.6	27.7	97.3	1	1	136	68	134	66	136	64	2	61	1	1	1	0.65	12006.2	9550.42	2	51	1	2	13.2	21153	20.594	2	10	9	0	2	2	#NULL!	#NULL!
35224	1	138.6	48.47	129.7	2	#NULL!	132	76	132	78	#NULL!	#NULL!	2	20	5	4	3	0.31	33020.6	32480.8	1	49	2	2	5.8	58089.6	5.773	2	7	1	9	3	2	#NULL!	#NULL!
35225	2	124	32.11	119.8	2	#NULL!	116	84	124	82	114	90	1	48	4	5	1	3.98	28551.5	29474.9	1	50	2	2	5.7	87194.6	5.718	2	6	3	0	0	2	#NULL!	#NULL!
35228	1	86.8	27.83	97.3	2	#NULL!	112	78	116	84	#NULL!	#NULL!	1	36	3	5	1	3.25	75218.8	77639.5	2	48	2	2	4.8	194996	5.607	2	7	2	2	2	1	3	#NULL!
35232	0	69.4	27.56	97.3	1	1	152	68	144	68	142	66	2	67	1	3	1	1.95	10668.7	8820.97	1	57	1	2	6.1	19537.4	7.05	2	5	9	9	3	2	#NULL!	#NULL!
35237	2	78.7	24.13	102.5	2	#NULL!	#NULL!	#NULL!	#NULL!	#NULL!	#NULL!	#NULL!	1	67	3	4	2	0.89	32937.3	35101.7	1	47	2	2	5.1	75411	4.552	2	8	9	9	2	1	1	#NULL!
35248	1	87.2	27.43	89.3	2	#NULL!	126	84	122	80	130	82	1	37	4	4	1	3.42	24338.1	26212.6	2	54	2	2	4.9	68668.8	4.607	2	5	2	0	4	2	#NULL!	#NULL!
35257	45	57.9	21.24	79.7	2	#NULL!	120	58	#NULL!	#NULL!	#NULL!	#NULL!	2	21	4	4	3	0.94	27764	28308.1	1	52	2	2	5	0	3.553	2	7	0	0	0	2	#NULL!	#NULL!
35263	#NULL!	92.6	36.17	112.5	2	#NULL!	126	76	118	68	120	78	2	27	4	2	1	1.55	26429.3	26728.9	1	48	2	2	5.3	60995.6	5.273	2	7	3	0	0	2	#NULL!	#NULL!
35265	1	69.8	24.64	92.2	2	#NULL!	108	58	102	68	102	68	2	33	3	5	1	5	7559.81	8028.74	2	51	2	2	4.6	0	3.442	2	8	0	0	3	2	#NULL!	#NULL!
35266	#NULL!	112.4	32.95	118.9	2	#NULL!	108	58	102	54	98	50	1	34	2	5	1	3.25	79687	82251.4	2	58	2	2	5.3	205449	5.051	2	6	0	0	0	2	#NULL!	#NULL!
35273	0	88	28.87	114.8	1	1	140	86	138	86	132	90	1	79	3	1	1	1.59	43718.5	43427.3	2	46	2	2	6.6	93480.9	9.936	2	5	1	0	1	2	#NULL!	#NULL!
35278	#NULL!	57.9	23.79	#NULL!	2	#NULL!	106	58	106	50	100	60	2	29	1	3	1	3.36	19484.4	19835.5	1	53	2	2	5.1	47841.9	5.218	2	6	0	0	0	2	#NULL!	#NULL!
35280	2	60.3	21.39	77.4	2	#NULL!	120	74	122	58	120	64	1	23	4	2	3	2.1	23610.9	24613.5	1	52	2	2	5.2	0	5.218	2	7	0	0	1	2	#NULL!	#NULL!
35284	#NULL!	61.8	21.31	74.8	2	#NULL!	162	90	144	84	144	96	1	54	4	1	3	1	32380.3	32455.9	1	49	2	2	5.8	0	5.162	2	6	9	0	1	2	#NULL!	#NULL!
35287	1	75.6	28.91	94.8	2	#NULL!	116	78	118	76	118	76	2	45	3	4	1	1.37	94787.9	93721.5	2	52	2	2	4.9	254393	5.107	2	10	3	0	2	2	#NULL!	#NULL!
35290	4	119.3	33.58	116.6	1	1	124	64	116	66	112	78	1	52	3	4	3	1.15	29758.5	30678.7	1	45	2	2	5.1	65689.7	5.829	2	6	9	0	3	1	1	#NULL!
35301	1	61.5	22.26	77.8	1	1	142	56	140	52	132	64	2	80	4	4	2	4.7	17444.4	18578	1	46	2	2	5.2	43648.9	6.051	2	8	0	0	1	2	#NULL!	#NULL!
35304	#NULL!	#NULL!	#NULL!	#NULL!	2	#NULL!	#NULL!	#NULL!	#NULL!	#NULL!	#NULL!	#NULL!	2	85	4	9	2	#NULL!	17444.4	18780.2	1	48	2	2	4.9	49846	4.552	2	8	9	9	4	9	#NULL!	#NULL!
35306	1	75.1	24.72	96.8	2	#NULL!	106	52	104	46	100	38	1	78	3	2	2	#NULL!	15485.9	17194.8	1	45	2	2	5.6	39288.2	5.107	2	6	9	9	3	1	3	#NULL!
35321	36	58.3	20.98	80.9	2	#NULL!	114	70	106	74	112	68	2	29	3	4	1	5	54031.1	56906.5	1	44	2	2	4.9	142022	4.718	2	9	1	0	2	1	3	#NULL!
35324	0	101.8	32.79	122.2	1	1	144	64	146	66	138	66	1	76	3	3	1	1.36	39086.2	41867	2	44	2	2	5.7	88407.3	5.607	1	7	0	0	0	1	1	#NULL!
35330	4	66.4	20.98	76.6	2	#NULL!	#NULL!	#NULL!	124	56	126	54	1	21	3	3	3	2.61	85938.8	91577.2	1	47	2	2	4.8	224308	4.607	2	6	0	0	2	1	1	#NULL!
35331	7	89.1	29.77	104.9	2	#NULL!	110	70	112	62	108	64	1	34	3	2	1	4.25	70893.7	70362.1	2	44	2	2	5.4	178228	5.773	2	7	0	0	0	1	1	#NULL!
35336	0	62.9	27.51	89.6	2	#NULL!	112	40	116	34	110	32	2	22	1	1	3	#NULL!	17968.8	18470.8	1	56	2	2	4.5	42057.5	4.052	2	10	0	0	0	2	#NULL!	#NULL!
35339	#NULL!	64	28.83	94.5	2	#NULL!	104	60	100	56	104	54	2	41	1	3	1	1.46	17702	18213	1	54	2	2	5.8	43157.3	6.384	2	6	9	0	2	2	#NULL!	#NULL!
35342	1	96.4	26.04	100.6	2	#NULL!	132	76	#NULL!	#NULL!	134	76	1	30	1	3	3	4.18	27433.6	28067.4	1	54	2	2	5.4	72615.3	5.44	2	7	0	0	2	2	#NULL!	#NULL!
35343	0	74.8	30.93	103.5	2	#NULL!	114	60	112	62	120	60	2	36	4	5	1	3.82	7576.09	7861.77	1	50	2	2	5.4	17940.6	4.274	2	6	0	0	4	1	3	#NULL!
35345	2	67.1	26.64	90.3	2	#NULL!	118	60	114	66	118	62	1	48	1	4	3	4.55	19361.7	20132.5	2	57	2	2	5.7	47082.6	6.495	2	6	9	0	1	1	3	#NULL!
35348	2	62.6	21.01	78.7	2	#NULL!	110	38	110	34	104	38	1	30	3	2	1	1.63	70893.7	74556.5	2	44	2	2	4.9	194960	4.441	2	8	3	3	2	1	1	#NULL!
35353	1	92	24.07	106.5	1	1	114	70	104	74	104	68	1	73	3	5	2	1.33	41470.8	42157.1	2	48	3	2	5.8	92984.6	7.161	2	5	2	2	3	1	3	#NULL!
35367	6	72.5	23.86	91.2	2	#NULL!	116	68	116	70	120	68	1	57	3	5	1	5	67592.2	69450.3	2	52	2	2	5.1	148521	4.885	2	7	0	2	2	1	3	#NULL!
35369	#NULL!	58.7	21.17	77.5	2	#NULL!	100	50	106	52	100	58	2	25	4	2	3	#NULL!	23792.4	24062.2	1	44	2	2	5.2	56346	4.718	2	7	9	0	2	9	#NULL!	#NULL!
35372	1	121.6	36.95	123.4	2	#NULL!	120	74	#NULL!	#NULL!	122	76	1	38	3	4	1	5	78679	81482.3	1	53	2	2	5.3	199582	5.551	2	8	1	1	0	2	#NULL!	#NULL!
35374	0	91.4	35	117.5	1	1	142	76	140	74	126	70	1	72	3	5	1	3.59	32996.8	34951	1	58	2	2	5.3	77090.3	5.607	2	5	0	0	0	2	#NULL!	#NULL!
35375	2	92.5	31.49	107.3	1	1	146	70	144	72	138	70	2	65	3	4	1	1.56	74588.9	75417.3	1	46	2	2	5.9	188157	6.106	2	8	9	0	1	1	3	#NULL!
35381	3	59.4	20.03	71.9	2	#NULL!	124	78	126	76	126	76	1	22	4	4	3	0.61	22501.3	23607.1	2	51	2	2	5.4	52908.7	4.774	2	6	2	0	2	1	1	#NULL!
35385	0	64.1	23.46	97.2	2	#NULL!	112	66	118	68	110	70	2	66	3	5	1	#NULL!	70512.6	74356.1	2	58	2	2	5.7	188737	5.495	2	8	3	0	0	1	1	#NULL!
35391	1	95.8	33.54	106.6	2	#NULL!	124	66	120	64	118	68	1	28	2	1	3	1.75	38870.1	46904.4	2	52	2	2	5.5	117159	6.328	2	7	9	9	2	2	#NULL!	#NULL!
35396	7	46	18.22	69.7	2	#NULL!	134	76	140	72	134	76	2	83	3	5	1	5	30046.3	32005.3	2	49	2	2	5.2	72684.8	5.607	2	7	1	0	2	1	3	#NULL!
35397	1	120.6	41.63	119	2	#NULL!	132	84	136	80	130	78	2	49	3	3	3	2.73	85351.4	88058.2	1	46	2	2	5.5	225579	5.051	2	5	1	1	2	2	#NULL!	#NULL!
35402	#NULL!	77.7	33.19	110.8	2	#NULL!	98	58	#NULL!	#NULL!	#NULL!	#NULL!	2	36	1	2	1	1.04	2839.03	2905.08	1	57	2	2	4.6	6614.79	5.162	2	6	3	0	2	2	#NULL!	#NULL!
35403	1	63.7	24.39	85.8	2	#NULL!	94	54	92	56	94	52	2	35	3	5	1	5	91953.1	97656.9	1	47	2	2	4.5	243723	4.441	2	7	0	0	1	2	#NULL!	#NULL!
35407	1	95	34.35	116.3	1	1	142	66	140	58	126	68	1	67	4	2	2	0.94	9716.92	9953.83	2	54	1	2	5.9	0	8.104	2	6	3	9	1	2	#NULL!	#NULL!
35414	5	92.9	35.01	109.2	2	#NULL!	114	74	118	74	112	72	2	42	5	5	2	1.4	31715.1	32375.4	1	49	2	2	5.4	78607.4	5.773	2	9	1	1	1	2	#NULL!	#NULL!
35432	7	69.6	22.14	89.6	2	#NULL!	140	96	134	94	136	88	1	84	3	4	1	5	17895.9	18228.7	1	44	2	2	5.4	39161.6	5.829	2	6	2	0	1	1	3	#NULL!
35434	0	97.8	31.32	118.2	2	#NULL!	160	70	162	72	152	64	1	71	4	2	2	2.04	8314.19	8163.71	2	45	1	2	7.6	18918	7.605	2	5	9	0	0	1	3	#NULL!
35435	#NULL!	66.4	20.82	86	2	#NULL!	104	76	104	70	104	76	1	29	3	5	3	5	63396.3	67781.3	2	56	2	2	4.7	0	5.162	2	8	0	0	1	1	2	#NULL!
35438	1	87.5	26.74	90.5	2	#NULL!	140	82	134	68	128	64	1	25	2	5	3	1.28	16499.6	17200.2	2	45	2	2	4.4	43910.8	5.44	2	8	9	0	0	2	#NULL!	#NULL!
35439	0	52.3	23.59	87	1	1	160	32	#NULL!	#NULL!	156	22	2	78	4	3	2	1.04	17444.4	18578	1	48	2	2	6.9	43648.9	7.105	2	6	0	0	0	2	#NULL!	#NULL!
35444	1	78.8	27.95	105.5	2	#NULL!	130	56	116	48	112	48	1	80	3	4	1	2.58	25709.5	26515	2	47	2	2	5	60813.4	4.829	2	8	1	0	0	2	#NULL!	#NULL!
35445	#NULL!	70.1	26.65	85.9	2	#NULL!	#NULL!	#NULL!	#NULL!	#NULL!	#NULL!	#NULL!	2	25	4	2	3	1.2	29518.2	29852.9	2	48	2	2	4.5	69906.1	5.329	2	8	1	0	0	2	#NULL!	#NULL!
35453	3	68.7	29.58	102.3	2	#NULL!	110	62	108	60	112	58	2	35	1	1	1	1.7	2451.52	2508.55	2	57	2	2	5.1	6050.46	4.829	2	8	2	0	0	2	#NULL!	#NULL!
35454	1	65.3	26.32	91.5	2	#NULL!	102	68	106	66	106	62	2	26	3	4	1	3.41	6515.6	6844.63	2	46	2	2	5.1	17785.2	4.885	2	12	9	9	2	2	#NULL!	#NULL!
35455	0	125.2	40.65	120.8	1	1	106	82	#NULL!	#NULL!	102	78	2	53	4	5	2	1.07	25713.1	26017.1	1	47	2	2	5.6	65655.4	5.718	2	6	9	0	0	1	1	#NULL!
35456	0	70.2	27.15	89.8	2	#NULL!	114	62	114	64	118	68	2	30	1	2	1	1.55	22077.1	23702.3	1	48	2	2	5.1	53969.4	5.495	2	7	2	0	2	2	#NULL!	#NULL!
35464	2	68.9	23.87	76	2	#NULL!	110	66	116	76	114	62	1	28	4	2	2	0.56	24960.8	26252.1	2	56	2	2	4.4	61833.3	5.495	2	6	0	0	3	1	1	#NULL!
35466	1	69.6	26.52	95.5	2	#NULL!	116	60	112	62	112	48	2	25	1	1	1	1.5	3347.8	3326.74	2	54	2	2	3.9	7574.9	4.385	2	8	9	0	2	2	#NULL!	#NULL!
35486	7	80.1	25.28	95.7	2	#NULL!	116	88	112	80	122	82	1	36	4	3	1	2.03	23015.2	24946.8	1	52	2	2	#NULL!	55911.1	5.329	2	5	3	3	2	1	3	#NULL!
35489	1	78.3	25.02	85.9	2	#NULL!	112	48	118	50	114	44	1	27	1	1	3	0.76	20866.7	21192.2	2	49	2	2	5.4	47720.9	5.495	2	7	3	0	1	1	3	#NULL!
35495	#NULL!	52.2	22.71	87.5	2	#NULL!	152	58	158	62	148	60	2	76	1	1	2	1.07	10668.7	14082.7	2	55	2	2	5.5	29574	5.884	2	9	9	0	0	2	#NULL!	#NULL!
35502	#NULL!	#NULL!	#NULL!	#NULL!	2	#NULL!	128	36	128	30	124	34	2	82	3	4	2	4.87	28653.5	35764	1	45	2	2	5.3	96548.6	6.106	2	7	0	0	0	2	#NULL!	#NULL!
35504	1	48.9	19.42	72.4	2	#NULL!	104	60	106	64	100	64	2	22	4	4	3	2.12	18997.2	19369.5	2	45	2	2	5	38804.4	4.94	2	8	0	0	0	1	1	#NULL!
35510	6	152	52.41	149.2	1	1	#NULL!	#NULL!	#NULL!	#NULL!	#NULL!	#NULL!	2	37	4	2	1	2.18	28817.9	29662.3	1	48	2	2	5.4	58813.8	5.607	2	8	1	0	0	2	#NULL!	#NULL!
35515	#NULL!	74.4	28.14	93.4	1	1	#NULL!	#NULL!	#NULL!	#NULL!	#NULL!	#NULL!	1	58	4	4	1	3.9	32380.3	32455.9	1	49	1	2	6.5	67141.6	6.051	2	5	2	0	0	2	#NULL!	#NULL!
35517	0	103.3	30.88	116	1	1	140	64	140	64	140	68	1	73	3	3	1	#NULL!	16029.2	16217.1	2	50	2	2	5.2	0	6.328	2	6	0	0	0	1	3	#NULL!
35521	1	180.2	46.57	142.4	2	#NULL!	162	70	160	68	164	72	1	25	4	3	1	1.74	31256.4	32873.3	1	49	2	2	5.3	77428.7	5.495	2	5	3	2	1	2	#NULL!	#NULL!
35528	1	88.4	24.54	102.9	1	1	198	84	186	76	190	80	1	71	3	3	3	0.52	20334.3	20198.9	1	49	2	2	5.3	39936	6.772	2	5	9	9	3	1	3	#NULL!
35530	1	54.2	24.41	79.3	2	#NULL!	100	70	104	66	94	66	2	44	2	3	1	2.21	67903.4	67139.4	1	58	2	2	5.3	168656	5.051	2	3	1	0	3	1	2	#NULL!
35535	#NULL!	54.6	21.82	78.9	2	#NULL!	#NULL!	#NULL!	166	0	#NULL!	#NULL!	2	85	3	5	2	1.25	38182.7	47657.9	1	57	2	2	5.1	0	4.885	2	7	0	0	0	2	#NULL!	#NULL!
35539	#NULL!	84.7	32.12	93	2	#NULL!	#NULL!	#NULL!	#NULL!	#NULL!	#NULL!	#NULL!	2	27	4	4	1	0.23	26369.7	25938.6	2	49	2	2	4.8	49483.2	5.384	2	8	9	0	2	2	#NULL!	#NULL!
35541	2	67	26.07	84.7	2	#NULL!	116	72	118	70	116	72	2	25	4	3	1	1.78	47023.2	47944.8	1	57	2	2	4.6	96051.6	4.996	2	9	0	0	0	2	#NULL!	#NULL!
35543	3	89.8	31.85	105.7	2	#NULL!	110	66	106	76	108	62	2	54	4	4	2	3.73	25327.1	25854.5	2	52	2	2	6.1	62774.5	6.217	2	6	3	9	2	2	#NULL!	#NULL!
35547	2	87.2	27.12	104.5	1	1	126	60	112	62	116	60	1	73	3	5	1	#NULL!	41470.8	44432.6	2	48	2	2	5.5	98003.4	4.996	2	7	1	0	0	2	#NULL!	#NULL!
35549	4	61.4	24.38	80.5	1	1	168	76	164	70	158	62	2	70	1	3	2	1.94	9128.33	12049.4	2	54	2	2	5.4	25333.7	6.883	2	6	1	0	2	2	#NULL!	#NULL!
35552	4	52.8	19.58	75.2	1	#NULL!	104	76	#NULL!	#NULL!	#NULL!	#NULL!	2	23	3	3	1	1.09	61684.9	64079.9	1	46	2	2	4.9	146863	4.829	2	7	0	0	2	1	1	#NULL!
35554	2	82.6	28.48	102	2	#NULL!	116	66	116	66	116	72	1	20	3	4	3	5	80567.8	85853.8	2	47	2	2	5.3	215627	4.94	2	5	3	0	4	2	#NULL!	#NULL!
35558	#NULL!	43.4	18.83	77.3	1	#NULL!	178	78	178	68	176	70	2	84	2	1	1	0.98	19030.2	21615.4	2	45	2	2	5.9	0	#NULL!	2	6	0	1	1	2	#NULL!	#NULL!
35559	0	88.5	30.95	113.2	2	#NULL!	132	74	132	70	124	72	2	62	3	3	2	0.67	42265	45065.2	1	46	1	1	7.4	118970	8.715	2	7	9	0	0	2	#NULL!	#NULL!
35564	#NULL!	77.5	33.15	109.8	2	#NULL!	134	60	138	54	128	60	2	66	3	2	2	1.16	73075.4	72265.3	1	50	2	2	5.6	0	5.107	2	7	9	9	2	1	1	#NULL!
35567	0	102.9	30.9	115.4	1	2	126	70	124	66	124	70	1	47	3	4	2	2.65	88700.2	91782.2	2	50	2	2	5	188146	5.718	2	7	9	0	0	1	1	#NULL!
35569	7	63.9	22.59	95.2	1	1	128	40	#NULL!	#NULL!	#NULL!	#NULL!	1	85	3	3	1	3.9	21068.2	23080.1	1	55	2	2	5.6	50907	6.162	1	8	1	0	0	2	#NULL!	#NULL!
35571	0	54.3	19.99	78	2	#NULL!	108	66	110	66	104	70	2	22	3	4	3	4.75	50017.5	52679.3	2	46	2	2	4.9	128218	4.774	2	9	3	0	3	1	1	#NULL!
35573	#NULL!	61.9	27.15	81.5	2	#NULL!	126	68	118	70	124	68	2	63	1	1	2	0.94	7733.28	7035.66	1	56	2	2	6.3	14775	6.162	2	7	1	0	0	2	#NULL!	#NULL!
35575	#NULL!	99	45.63	121	2	#NULL!	122	82	112	82	#NULL!	#NULL!	2	33	1	1	1	0.57	27071.4	29064.3	1	50	2	2	5.8	70101.1	4.996	2	5	3	9	0	2	#NULL!	#NULL!
35577	3	53.6	21.83	76.8	2	#NULL!	112	60	108	62	108	68	2	38	3	3	2	4.17	115858	123456	2	55	2	2	5.3	308109	4.663	2	6	0	0	3	1	1	#NULL!
35584	#NULL!	88.7	29.36	104.8	2	#NULL!	124	68	122	62	114	66	1	25	3	2	3	1.25	49520.2	52769.2	2	57	2	2	5.3	132533	3.83	2	6	3	0	4	1	1	#NULL!
35586	0	61.7	24.19	87.4	2	#NULL!	112	74	#NULL!	#NULL!	#NULL!	#NULL!	2	67	1	2	1	0.82	6660.84	5516.69	1	58	1	2	7.5	12781.3	8.438	2	7	2	0	2	2	#NULL!	#NULL!
35593	1	68.4	23.42	84.8	2	#NULL!	#NULL!	#NULL!	146	92	144	92	1	39	5	5	1	1.2	39119.4	40378.3	2	48	2	2	4.9	100858	6.051	2	7	2	0	2	2	#NULL!	#NULL!
35604	1	96.3	36.29	114.3	2	#NULL!	112	66	110	70	108	68	2	25	3	3	1	1.63	63179.5	67797.9	2	44	2	2	5.5	155384	5.718	2	7	0	0	1	2	#NULL!	#NULL!
35609	0	82.3	32.07	112.7	1	1	#NULL!	#NULL!	158	54	154	70	2	64	3	4	1	3.03	66182.6	65449	2	49	2	2	6.1	152888	6.439	2	8	0	0	1	1	3	#NULL!
35612	#NULL!	78.8	24.7	85.5	1	#NULL!	132	90	142	88	134	88	1	42	4	5	3	4.9	19404	20160	2	56	2	2	5.6	52792.3	5.718	2	4	1	0	1	1	2	#NULL!
35616	0	127.4	49.03	121.2	1	1	#NULL!	#NULL!	#NULL!	#NULL!	#NULL!	#NULL!	2	51	4	5	2	4.1	26487.6	26800.8	2	51	2	2	6.5	67633.2	7.66	2	6	1	1	3	2	#NULL!	#NULL!
35617	0	76.7	32.26	97.9	1	1	#NULL!	#NULL!	#NULL!	#NULL!	124	48	2	81	1	3	2	1.46	8534.97	11266.2	1	57	2	2	5.6	23687	5.218	2	6	0	0	2	1	3	#NULL!
35620	7	73.5	27.73	93.7	2	#NULL!	122	60	122	60	116	58	2	83	3	4	2	3.13	28673.1	31304.1	1	55	2	2	5.8	79458.7	5.44	2	8	3	9	1	1	3	#NULL!
35624	7	46.1	18.73	84.9	2	#NULL!	124	52	#NULL!	#NULL!	#NULL!	#NULL!	2	62	3	4	2	1.04	35787.7	41469.7	1	55	2	2	4.8	105262	4.718	2	7	0	0	1	1	1	#NULL!
35626	0	52	24.43	98.9	1	1	#NULL!	#NULL!	170	52	184	52	2	85	1	1	2	0.89	8868.72	11262.8	2	58	2	2	6	23680	5.384	2	5	9	0	2	2	#NULL!	#NULL!
35628	0	80.4	31.8	111.2	2	#NULL!	108	60	106	58	100	58	2	28	1	3	1	#NULL!	17928.4	18251.4	1	53	2	2	5	41558	4.052	2	9	1	0	1	2	#NULL!	#NULL!
35638	#NULL!	58.6	22.58	78.5	2	#NULL!	126	72	114	76	110	80	2	37	4	2	1	3.03	25581.8	26546.5	2	52	2	2	5.7	53182.6	5.495	2	7	0	0	0	2	#NULL!	#NULL!
35639	2	61.1	25.66	89.7	2	#NULL!	98	56	86	60	96	50	2	38	1	1	1	#NULL!	23397.4	25119.7	1	55	2	2	5.7	57197	5.273	2	7	2	0	1	2	#NULL!	#NULL!
35642	4	60.6	20.44	73	2	#NULL!	112	72	104	72	110	66	1	20	3	3	3	4.97	67603	81576.3	1	58	2	2	5.3	204884	5.384	2	7	9	9	3	1	3	#NULL!
35646	2	76.8	26.36	94.5	2	#NULL!	122	64	118	64	124	62	1	46	3	5	1	3.63	99218	102931	1	50	2	2	5	218916	5.162	2	8	1	0	2	2	#NULL!	#NULL!
35651	1	114.5	31.12	116.4	2	#NULL!	120	76	130	76	128	72	1	31	3	5	1	3.9	76081.5	78792.2	1	47	2	2	4.5	205258	5.218	2	9	1	0	1	2	#NULL!	#NULL!
35652	0	96.6	35.48	113	1	#NULL!	130	86	132	78	122	80	1	65	1	1	1	0.78	10415.5	10769.3	1	57	2	2	6.2	23186.1	7.771	2	8	3	0	0	1	3	#NULL!
35653	0	84.6	30.12	104.8	2	#NULL!	132	82	128	88	134	94	1	38	3	3	1	2.33	37095.1	38288.9	1	45	2	2	#NULL!	0	#NULL!	2	6	2	0	1	1	1	#NULL!
35654	#NULL!	83	30.6	93.9	2	#NULL!	120	74	114	78	120	76	2	56	1	1	1	2.35	22044.5	23796.9	2	55	1	2	6.3	52645.4	8.493	2	8	3	2	0	2	#NULL!	#NULL!
35662	1	73.5	26.87	88.2	1	#NULL!	114	52	114	52	110	50	2	34	3	4	1	4.68	8821.8	9400.31	1	53	2	2	4.8	23490	4.108	2	6	0	0	4	1	3	#NULL!
35665	#NULL!	99.2	32.32	#NULL!	1	1	#NULL!	#NULL!	#NULL!	#NULL!	#NULL!	#NULL!	1	85	4	1	1	3.42	10740.7	11242.9	1	48	2	2	6.8	31573.5	7.327	2	8	3	0	0	2	#NULL!	#NULL!
35667	#NULL!	94.7	39.93	124.7	1	1	146	60	#NULL!	#NULL!	#NULL!	#NULL!	2	73	3	4	1	1.43	60379.7	69998.4	1	46	1	2	5.2	159323	6.828	1	99	0	0	2	2	#NULL!	#NULL!
35668	0	80.5	28.22	104	2	#NULL!	122	48	114	64	112	62	2	81	3	3	1	#NULL!	28410.5	32547.6	1	45	2	2	5.5	82615	6.384	2	7	3	0	1	2	#NULL!	#NULL!
35675	0	75.3	29.52	106	2	#NULL!	148	60	154	60	150	58	2	70	3	3	1	1.21	38216	39386.3	2	50	1	2	6.7	103978	6.994	2	8	3	0	0	2	#NULL!	#NULL!
35684	1	87.7	33.67	109.5	2	#NULL!	118	90	124	92	116	92	2	42	3	1	1	5	90455.7	93324.4	1	55	2	2	5.4	249333	5.495	2	8	3	0	2	1	3	#NULL!
35685	3	66.5	23.99	78.7	2	#NULL!	136	90	136	84	140	86	1	51	4	4	1	1.72	24659.7	25457.3	1	45	2	2	6	0	5.829	2	3	2	0	1	1	1	#NULL!
35686	0	92.4	35.12	108.3	1	1	170	62	162	58	158	58	2	54	3	3	2	0.46	46631	45687.9	2	49	1	1	6.8	94766.7	8.215	2	9	2	0	3	1	1	#NULL!
35687	7	63.2	24.2	88.2	1	#NULL!	104	54	98	50	102	48	2	70	3	5	1	5	50781.4	51249.5	2	50	2	2	4.8	131371	5.495	1	7	0	0	0	1	3	#NULL!
35688	0	86.8	28.02	110	1	1	168	78	176	82	176	74	1	85	3	3	2	#NULL!	22077.2	22487.7	2	49	2	2	5.1	52202.4	6.106	2	7	3	0	1	1	3	#NULL!
35689	5	71	26.49	93.5	2	#NULL!	160	52	150	56	154	62	2	71	3	1	1	3.18	56799.7	56065.2	2	46	2	2	5.6	151927	6.606	2	7	2	0	1	2	#NULL!	#NULL!
35690	2	59.1	21.97	73	2	#NULL!	86	56	88	62	86	66	2	35	3	5	1	5	105269	110272	2	47	2	2	4.9	252728	4.774	2	8	0	0	0	2	#NULL!	#NULL!
35691	2	66	22.1	88.6	1	#NULL!	126	80	124	70	120	74	1	46	4	2	1	1.77	23284.1	23957.8	1	48	2	2	4.5	61580.3	4.718	2	7	2	2	4	1	1	#NULL!
35695	2	108.5	37.99	119.3	2	#NULL!	110	70	108	66	106	64	2	30	5	4	1	0.97	53528.1	56071.6	1	46	2	2	4.6	141133	4.663	2	9	1	0	2	1	3	#NULL!
35696	3	54	22.25	87.6	1	1	#NULL!	#NULL!	120	86	#NULL!	#NULL!	2	51	1	5	1	5	17838.4	18498.1	1	55	2	2	5.4	43884.4	5.384	2	5	0	0	1	2	#NULL!	#NULL!
35703	1	85.6	27.14	97.4	2	#NULL!	104	56	108	54	104	52	1	20	3	4	3	2.62	85938.8	88056.7	1	47	2	2	5.3	221160	5.162	2	5	2	0	2	1	1	#NULL!
35713	1	65.6	20.7	79.9	2	#NULL!	124	76	132	80	#NULL!	#NULL!	1	28	3	3	3	3.43	86950.3	92655	1	54	2	2	4.5	226948	4.441	2	8	2	1	2	2	#NULL!	#NULL!
35715	3	89.8	29.19	103.1	2	#NULL!	118	74	#NULL!	#NULL!	122	66	1	41	1	4	1	3.1	20000.7	20634.1	1	53	2	2	4.2	46077.8	5.384	2	7	3	1	2	1	3	#NULL!
35719	1	78.3	24.49	82.7	2	#NULL!	106	58	#NULL!	#NULL!	108	54	1	48	4	3	1	5	32380.3	33724.8	1	52	2	2	5	92046.8	5.051	2	4	2	2	0	1	3	#NULL!
35722	1	70.3	25.6	101	1	1	160	80	158	74	156	74	2	40	3	3	1	0	110383	113212	2	47	2	2	5.8	287200	5.884	2	3	1	0	1	1	1	#NULL!
35724	2	77.3	30.81	95.3	1	1	110	52	108	60	102	56	2	70	3	5	2	5	54497.4	57854	1	47	2	2	6.1	150767	7.105	2	6	9	9	2	1	3	#NULL!
35737	2	72.2	29.63	98.5	1	#NULL!	130	58	140	74	#NULL!	#NULL!	2	77	3	5	2	3.45	54497.4	57854	1	47	2	2	5.5	150767	5.495	2	7	0	0	0	1	2	#NULL!
35738	2	100.6	34	114	2	#NULL!	114	56	114	60	116	52	2	22	3	3	1	2.71	6515.6	6768.58	2	46	2	2	4.7	17036.6	4.441	2	10	3	0	1	1	3	#NULL!
35741	0	117.8	40.76	119.6	2	#NULL!	144	88	144	80	146	82	1	30	3	3	3	3.73	60628.2	62579.3	1	44	2	2	5.8	153281	5.273	2	5	2	0	4	1	1	#NULL!
35745	0	60.3	18.59	73.2	1	1	#NULL!	#NULL!	126	58	120	78	1	66	4	2	1	3.11	7775.48	7965.05	1	49	2	2	5.8	17923.6	4.996	2	6	9	0	0	1	1	#NULL!
35747	4	100.1	32.72	105.8	2	#NULL!	116	66	114	62	116	66	1	32	1	4	1	3.63	32950.9	34891.2	2	53	2	2	4.7	78568.5	5.384	2	6	0	0	0	2	#NULL!	#NULL!
35756	#NULL!	58.2	25.7	93.2	1	1	130	70	#NULL!	#NULL!	#NULL!	#NULL!	2	80	3	3	2	1.16	28238.1	30079.1	2	44	2	2	5.9	0	5.829	9	8	9	0	0	1	3	#NULL!
35765	1	69	22.66	89.3	2	#NULL!	110	68	#NULL!	#NULL!	110	70	2	23	3	5	2	4.08	71016	75045.1	1	58	2	2	4.7	182654	4.496	2	8	9	0	1	1	1	#NULL!
35770	1	76.7	27.5	88.9	1	#NULL!	122	74	118	70	122	68	2	43	4	4	3	0.93	23818	24099.6	1	44	2	2	5.2	60816.6	4.552	2	6	3	0	2	1	1	#NULL!
35775	1	78.2	31.77	94.3	2	#NULL!	112	72	108	72	112	70	2	42	1	4	1	3.85	17515.4	18021	2	57	2	2	5	45233.3	5.162	2	6	0	0	3	1	3	#NULL!
35781	3	64.2	24.77	86.2	2	#NULL!	#NULL!	#NULL!	#NULL!	#NULL!	122	88	2	50	3	3	1	5	97845.4	99699.3	1	54	2	2	4.9	250448	5.773	2	8	3	0	2	2	#NULL!	#NULL!
35783	#NULL!	79	23.18	96.4	2	#NULL!	132	80	122	76	122	70	1	80	3	5	2	5	22202.7	24393.1	2	48	2	2	5.3	52405.1	7.105	2	8	3	0	0	2	#NULL!	#NULL!
35784	10	73.1	33.42	112	2	#NULL!	112	54	#NULL!	#NULL!	#NULL!	#NULL!	2	78	1	1	2	0.61	16464.1	23913.9	2	53	1	1	7.5	48223.1	8.327	2	8	9	9	0	1	3	#NULL!
35789	1	85.3	33.07	100.6	2	#NULL!	126	68	124	72	132	66	1	21	1	3	1	3.06	20872.7	21888.2	2	54	2	2	5.6	56628.6	6.106	2	6	3	2	3	1	3	#NULL!
35792	#NULL!	58.8	24.63	100.7	1	1	#NULL!	#NULL!	#NULL!	#NULL!	#NULL!	#NULL!	2	75	5	3	2	5	42264.7	44485.3	2	52	2	2	5.8	0	6.717	2	8	0	0	0	2	#NULL!	#NULL!
35798	7	80.5	26.08	98.8	1	1	140	76	#NULL!	#NULL!	#NULL!	#NULL!	1	65	3	3	1	0.23	67421.6	71833.8	2	46	2	2	5.3	151686	4.663	2	6	3	0	2	1	3	#NULL!
35805	7	119.1	36.31	118.6	1	2	152	102	144	102	154	100	1	45	4	4	1	5	23310.4	24218.6	2	51	2	2	4.3	0	6.384	2	4	1	0	2	1	1	#NULL!
35808	4	65.3	21.57	80.4	2	#NULL!	100	68	98	70	#NULL!	#NULL!	2	50	3	5	1	5	76097.1	77797.9	1	51	2	2	5.4	195431	4.496	2	6	1	0	0	2	#NULL!	#NULL!
35818	0	85.2	30.51	105.8	1	1	144	86	#NULL!	#NULL!	#NULL!	#NULL!	1	85	3	3	2	1.28	20926	21315.1	2	44	2	2	6.1	46244.7	7.549	2	10	9	9	0	1	3	#NULL!
35821	3	74.6	29.58	81.7	2	#NULL!	104	56	104	64	102	56	2	22	5	3	3	1.86	63688.4	66161.1	1	48	2	2	4.9	151632	4.718	2	9	0	0	1	2	#NULL!	#NULL!
35823	3	#NULL!	#NULL!	#NULL!	2	#NULL!	#NULL!	#NULL!	#NULL!	#NULL!	#NULL!	#NULL!	2	47	3	4	1	5	93565.2	95962.7	2	50	2	2	4.6	282359	5.773	2	9	0	0	4	2	#NULL!	#NULL!
35826	0	75.6	29.46	100.5	1	1	170	84	166	86	162	84	1	72	1	2	1	2.96	3877.55	5883.34	1	55	2	2	5.8	14205	5.94	2	8	3	9	0	1	3	#NULL!
35838	7	105.1	32.8	120.5	2	#NULL!	122	92	120	82	120	86	1	43	3	2	1	3.25	34493.8	36460.3	2	50	2	2	5.1	0	5.273	2	8	3	0	1	1	1	#NULL!
35846	1	82	24.38	89.1	2	#NULL!	114	60	#NULL!	#NULL!	#NULL!	#NULL!	1	39	3	3	2	5	78679	81482.3	1	53	2	2	5.2	199582	6.162	2	6	0	0	2	2	#NULL!	#NULL!
35852	#NULL!	96.2	36.57	#NULL!	2	#NULL!	#NULL!	#NULL!	108	76	#NULL!	#NULL!	2	23	4	3	2	1.04	23461.4	23768.8	2	52	2	2	#NULL!	0	#NULL!	2	5	0	0	0	2	#NULL!	#NULL!
35856	1	108	30.92	108.5	1	#NULL!	130	78	132	74	124	76	1	42	5	5	1	5	71827.3	74515.5	2	52	2	2	5.7	157107	5.662	2	5	3	3	1	1	1	#NULL!
35863	7	97.7	33.18	111.1	1	1	134	70	130	72	128	68	1	56	3	4	1	3.74	95301.6	97668.6	1	46	2	2	5.6	200213	5.495	2	8	1	0	0	2	#NULL!	#NULL!
35865	2	#NULL!	#NULL!	103.8	2	#NULL!	118	62	114	66	116	72	1	39	4	3	3	1.33	24017.2	25115.1	2	50	2	2	6.3	58446.1	9.048	2	9	1	0	0	2	#NULL!	#NULL!
35874	5	88.5	26.78	102.6	1	1	138	84	132	82	132	86	1	51	3	3	1	2.18	86017.1	88381.7	1	47	2	2	5	189244	6.495	2	5	3	0	1	2	#NULL!	#NULL!
35877	0	40.6	19.07	#NULL!	1	1	196	74	#NULL!	#NULL!	#NULL!	#NULL!	2	85	1	1	2	1.03	21337.4	28213.8	1	57	1	2	#NULL!	0	#NULL!	2	10	3	0	0	2	#NULL!	#NULL!
35881	#NULL!	52.3	22.14	80.3	2	#NULL!	120	58	#NULL!	#NULL!	#NULL!	#NULL!	2	24	1	3	1	1.37	16264.1	16557.1	1	55	2	2	4.8	37700.2	5.495	2	8	9	9	2	1	3	#NULL!
35884	0	139.4	42.46	136.2	1	1	#NULL!	#NULL!	186	88	186	74	1	60	3	1	1	1.89	31962	31580.1	2	50	1	1	7	92088.4	8.549	1	4	3	3	1	1	3	#NULL!
35887	#NULL!	86.8	27.58	103	2	#NULL!	132	62	#NULL!	#NULL!	128	64	1	73	3	5	1	5	52851.2	56625.7	1	57	2	2	5.5	121652	6.439	1	8	1	0	0	2	#NULL!	#NULL!
35888	1	74.4	26.55	100.8	2	#NULL!	118	76	122	76	122	76	1	49	1	1	2	0.46	18144	19639.7	1	55	2	2	5.8	0	5.829	2	7	3	0	0	1	1	#NULL!
35890	#NULL!	75.8	32.13	98.2	2	#NULL!	104	56	100	56	100	56	2	23	1	3	1	1.33	1879.81	1913.68	2	56	2	2	4.7	4615.67	4.441	2	7	2	0	1	2	#NULL!	#NULL!
35896	1	111	38.18	115.7	2	#NULL!	104	66	102	72	114	70	2	34	3	2	1	1.98	95837.7	100392	2	46	1	2	6.9	213061	7.827	2	7	3	0	0	1	3	#NULL!
35902	#NULL!	91.3	38.1	108.2	1	1	#NULL!	#NULL!	140	82	132	80	2	50	1	1	1	3.41	29947.2	32327.8	1	57	2	2	5.4	81143.9	5.273	2	5	1	3	4	2	#NULL!	#NULL!
35904	0	91.1	32.59	118.4	1	1	#NULL!	#NULL!	#NULL!	#NULL!	#NULL!	#NULL!	2	64	4	2	3	2.5	15152.3	15048.6	2	52	1	1	#NULL!	0	#NULL!	2	5	0	0	0	1	3	#NULL!
35908	7	86.1	29.65	111.1	2	#NULL!	150	86	152	82	152	80	1	72	3	4	1	3.79	40704.5	41181.8	2	50	2	2	5.2	0	5.607	2	8	3	0	2	1	3	#NULL!
35915	2	88.2	31.29	96.6	1	#NULL!	118	84	120	80	114	78	1	30	4	2	1	0.56	24331.1	26438	2	56	2	2	5.4	62271.3	4.718	2	6	3	0	1	2	#NULL!	#NULL!
35918	1	75.1	27.52	93.8	2	#NULL!	140	86	144	86	152	84	1	51	1	1	1	#NULL!	20000.7	21649.4	1	53	2	2	5.2	48345	6.162	2	12	3	9	0	2	#NULL!	#NULL!
35919	0	59.3	20.21	82.7	2	#NULL!	116	64	116	56	116	54	1	30	1	1	3	0.7	34163.4	35016.9	2	55	2	2	4.9	91633.1	5.995	2	7	0	0	2	2	#NULL!	#NULL!
35927	1	72.8	28.8	94.7	2	#NULL!	118	74	110	70	114	72	2	50	3	3	1	5	110712	111268	2	47	2	2	4.4	327394	5.495	2	7	2	0	2	2	#NULL!	#NULL!
35936	0	84.4	24.11	98	1	1	172	104	166	110	160	104	1	62	4	3	2	3.2	6287.29	6754.16	2	45	2	2	5.8	15198.8	5.051	2	7	0	0	0	1	1	#NULL!
35941	2	126.7	41.75	132.7	1	1	#NULL!	#NULL!	130	66	124	68	2	51	3	3	1	2.98	119049	116641	1	49	2	2	6.1	269654	6.217	2	8	2	0	2	1	3	#NULL!
35942	3	72.1	21.65	80	2	#NULL!	112	72	112	70	104	70	1	25	3	5	1	2.65	84964.3	90841.3	2	48	2	2	4.7	222506	5.107	2	7	0	0	2	1	3	#NULL!
35956	3	99.6	38.81	104.4	2	#NULL!	130	72	#NULL!	#NULL!	120	66	2	37	4	2	2	3.11	25617	26367.6	1	51	2	2	5.7	60171	5.773	2	7	1	0	2	2	#NULL!	#NULL!
35961	3	69.6	25.85	93.8	1	2	126	68	#NULL!	#NULL!	122	70	1	66	3	3	2	4.39	79633.3	78681.8	1	49	2	2	5.7	155565	5.995	2	7	3	0	2	2	#NULL!	#NULL!
35976	2	92.7	27.29	109.1	1	1	84	78	82	60	82	56	2	59	3	3	1	5	95097.6	97223.1	2	54	2	2	5.2	250743	5.218	2	7	3	3	0	2	#NULL!	#NULL!
35991	2	73.8	26.49	93	2	#NULL!	#NULL!	#NULL!	100	54	#NULL!	#NULL!	2	28	3	3	1	3.9	4919.19	5198.29	1	51	2	2	4.7	0	2.998	2	8	1	9	0	1	1	#NULL!
35999	7	62.5	23.76	91.6	1	1	146	76	136	74	132	72	2	69	3	1	1	2.27	70166.3	72450.2	2	46	2	2	6	0	5.829	9	6	0	0	0	1	1	#NULL!
36003	#NULL!	75.4	26.87	94.1	2	#NULL!	118	80	118	82	114	74	2	26	3	4	1	2.5	6515.6	6768.58	2	46	2	2	5.1	0	#NULL!	2	5	0	0	1	1	3	#NULL!
36005	2	80.2	23.31	81.6	2	#NULL!	130	74	126	74	128	72	1	20	3	4	3	1.02	63396.3	67555.7	2	56	2	2	4.9	165470	5.773	2	10	0	0	3	2	#NULL!	#NULL!
36006	0	77	26.74	94.7	2	#NULL!	100	60	92	68	100	60	2	25	3	4	3	2.94	75121.3	78038	1	46	2	2	4.7	0	4.94	2	9	0	0	0	2	#NULL!	#NULL!
36007	1	65.4	25.14	90.9	2	#NULL!	114	72	112	76	108	74	2	45	3	4	2	5	89845.5	91123.8	2	44	2	2	4.7	215546	4.385	2	7	1	0	2	1	3	#NULL!
36011	2	73.9	27.28	88.3	2	#NULL!	#NULL!	#NULL!	116	92	114	88	2	43	4	5	2	2.54	26931.6	27250.1	2	58	2	2	5.3	81214.5	5.384	2	6	2	0	1	2	#NULL!	#NULL!
36014	1	78	25.35	97.2	2	#NULL!	124	70	118	70	112	76	1	49	2	2	1	3.5	27932.3	32814.3	2	52	2	2	4.9	0	5.495	2	5	1	0	0	1	3	#NULL!
36017	4	71.3	26.7	101	2	#NULL!	104	60	104	62	102	64	2	32	1	4	1	1.6	6683.12	6838.6	2	48	2	2	4.4	15571.3	4.274	2	9	0	0	2	1	3	#NULL!
36020	#NULL!	58.4	24.56	92.5	2	#NULL!	120	0	#NULL!	#NULL!	#NULL!	#NULL!	2	82	3	3	2	2.55	34989.8	38107.4	2	47	2	2	5.5	103265	5.162	2	8	0	0	0	2	#NULL!	#NULL!
36031	1	46.3	20.12	75.7	2	#NULL!	100	60	92	58	92	60	2	27	1	4	1	0.66	2524.19	2569.67	2	57	2	2	4.5	5851.06	4.94	2	10	0	0	4	1	3	#NULL!
36036	0	79.5	31.45	103.3	1	1	160	98	#NULL!	#NULL!	#NULL!	#NULL!	2	55	1	2	3	1.24	17838.4	19256.4	1	55	2	2	5.7	45683.3	5.662	2	6	0	0	2	2	#NULL!	#NULL!
36038	1	146.2	43.23	145.8	1	#NULL!	176	92	164	80	148	82	1	55	3	5	3	5	67592.2	69682.3	2	52	2	2	6.1	146420	6.162	2	8	0	0	2	2	#NULL!	#NULL!
36045	2	64.8	25.86	83.8	2	#NULL!	94	70	104	72	#NULL!	#NULL!	2	20	3	4	3	5	63565.2	66948	1	45	2	2	4.7	167083	4.496	2	8	0	0	1	1	1	#NULL!
36047	1	82.1	26.56	101	2	#NULL!	118	64	118	70	118	70	1	47	1	1	1	0.6	23503.3	23668.7	2	53	2	2	5.6	50704.4	6.55	2	8	3	0	0	2	#NULL!	#NULL!
36050	4	108.7	28.88	110.7	1	1	126	74	122	82	124	74	1	31	3	4	1	5	78679	81482.3	1	53	1	2	10.9	188547	13.989	2	8	1	0	1	1	1	#NULL!
36052	3	92.9	31.08	107.8	2	#NULL!	124	74	122	68	120	64	1	58	3	5	1	5	80641.1	82858	1	45	2	2	5.6	172807	5.94	1	8	0	0	3	1	3	#NULL!
36056	3	72.6	22.28	80.3	2	#NULL!	122	62	124	56	#NULL!	#NULL!	1	25	3	4	3	0.1	51809.9	55393.5	2	58	2	2	4.5	0	4.94	2	8	2	0	0	1	3	#NULL!
36069	5	53.2	19.14	76.7	2	#NULL!	108	66	112	70	#NULL!	#NULL!	2	40	4	5	1	3.62	27793.8	28122.5	1	52	2	2	5.2	83814.6	4.607	2	8	0	0	1	2	#NULL!	#NULL!
36070	0	100	33.07	110.6	2	#NULL!	124	64	124	60	122	56	1	42	4	2	1	0.23	26005.4	26985.2	2	48	2	2	4.9	70082.5	5.773	2	5	2	3	2	1	1	#NULL!
36076	2	40	16.71	61.3	2	#NULL!	96	52	102	54	100	60	2	37	3	5	1	5	99811.2	106002	1	50	2	2	4.6	264551	4.163	2	7	0	0	0	2	#NULL!	#NULL!
36090	0	76.2	31.47	101.3	1	2	122	72	120	80	#NULL!	#NULL!	2	30	1	1	1	0.7	26251.3	27123.6	2	55	2	2	5.6	65420.4	5.773	2	4	2	0	2	2	#NULL!	#NULL!
36092	#NULL!	74.2	24.2	78.3	2	#NULL!	118	42	114	50	112	50	1	21	4	4	1	0.21	25102.7	26168.6	2	48	2	2	5.3	68553.6	5.162	2	6	0	0	1	2	#NULL!	#NULL!
36093	#NULL!	99.5	29.91	107.1	2	#NULL!	108	64	114	60	106	60	1	31	3	5	1	3.42	82583.2	85240.8	1	50	2	2	5.6	214088	5.162	2	7	2	0	1	2	#NULL!	#NULL!
36095	#NULL!	73.8	23.53	80.8	2	#NULL!	128	58	132	60	130	50	2	24	3	4	3	3.03	68600.8	72251.6	1	54	2	2	4.5	180319	5.051	2	8	0	0	1	2	#NULL!	#NULL!
36099	#NULL!	100.5	36.69	114.6	2	#NULL!	114	68	112	70	118	66	2	30	3	5	1	5	10366.8	10981.4	2	53	2	2	4.5	31306.7	4.441	2	7	1	0	3	2	#NULL!	#NULL!
36104	#NULL!	82.9	36.26	#NULL!	2	#NULL!	116	72	112	68	112	72	2	22	4	4	3	2.64	31681	32381.5	1	49	2	2	5.5	61774.3	5.162	2	6	3	0	4	2	#NULL!	#NULL!
36112	0	83.2	31.62	114.1	1	1	190	90	178	92	188	88	2	74	3	3	2	1.55	43428.2	50229.4	1	44	1	2	5.6	114447	4.385	2	5	3	9	0	1	1	#NULL!
36119	0	77.2	29.24	102.7	1	1	200	106	200	104	200	106	1	83	2	3	1	0.98	6649.13	6931	2	45	1	2	6.3	15738.8	7.383	2	5	3	2	2	1	3	#NULL!
36122	#NULL!	84.3	30.37	105.1	2	#NULL!	104	58	108	54	102	54	1	41	1	1	1	0.95	20000.7	20835.1	1	53	2	2	5.2	49284.4	5.107	2	8	2	1	0	2	#NULL!	#NULL!
36125	40	79.9	30.48	104.1	2	#NULL!	108	56	112	56	110	62	2	30	3	5	1	5	8002.87	8527.67	1	55	2	2	5.1	20755.7	4.607	2	8	1	1	1	1	3	#NULL!
36129	1	99.8	34.17	111.6	1	1	126	78	136	76	136	74	2	68	4	4	2	2.55	15430.2	16336.9	2	57	2	2	6	37675.4	5.44	2	7	9	9	0	1	3	#NULL!
36133	2	91.8	34.59	93.5	2	#NULL!	108	60	106	62	104	70	2	43	4	5	1	5	18968.3	19192.6	2	56	2	2	5.3	55742.6	5.329	2	7	1	0	1	2	#NULL!	#NULL!
36138	3	75.8	31.67	96.9	2	#NULL!	96	74	#NULL!	#NULL!	#NULL!	#NULL!	2	30	1	4	3	3.41	39279.7	42171.2	1	57	2	2	5.2	96022.7	5.44	2	8	3	3	2	2	#NULL!	#NULL!
36140	7	87	30.53	115	1	1	#NULL!	#NULL!	144	56	138	58	1	61	3	4	1	2.18	60645.9	59921.2	1	45	2	2	5.5	130139	6.384	2	5	3	0	2	1	3	#NULL!
36143	#NULL!	72.9	28.16	99.6	2	#NULL!	116	70	106	74	112	78	2	32	3	3	3	1.12	53100.5	55623.7	2	50	2	2	5	127482	5.273	2	8	1	0	1	2	#NULL!	#NULL!
36148	3	117.9	40.65	124.3	2	#NULL!	144	80	140	72	142	76	1	44	4	3	1	1.81	16736.4	17277.7	2	45	2	2	6.4	51112	6.328	2	6	3	9	1	1	1	#NULL!
36155	#NULL!	130.1	45.07	124.5	1	1	162	116	162	114	164	116	2	53	4	4	2	4.49	27793.8	28122.5	1	52	2	2	6.1	72302	5.94	2	8	3	0	3	2	#NULL!	#NULL!
36159	7	94.4	31.54	106.5	1	1	#NULL!	#NULL!	#NULL!	#NULL!	#NULL!	#NULL!	1	65	4	1	1	2.04	11280.8	12118.4	1	56	1	2	#NULL!	27793.7	9.77	2	9	3	2	3	2	#NULL!	#NULL!
36161	#NULL!	130.7	42.97	126.7	2	#NULL!	#NULL!	#NULL!	#NULL!	#NULL!	#NULL!	#NULL!	2	25	4	4	3	0.36	25299.9	25859.3	2	49	2	2	5.4	0	4.663	2	5	0	0	2	1	1	#NULL!
36164	2	82.2	28.14	99.4	2	#NULL!	112	70	104	66	104	68	1	46	3	4	1	5	71827.3	74515.5	2	52	2	2	5.2	159352	5.829	2	8	3	0	2	2	#NULL!	#NULL!
36168	#NULL!	85.1	31.8	#NULL!	2	#NULL!	#NULL!	#NULL!	#NULL!	#NULL!	#NULL!	#NULL!	2	21	3	3	3	3.22	106787	108146	2	46	2	2	#NULL!	0	#NULL!	2	10	0	0	0	1	1	#NULL!
36171	2	65	27.69	92	2	#NULL!	116	76	110	76	112	76	2	45	3	4	1	3.63	104660	107620	1	50	2	2	5.1	275690	5.384	2	8	3	0	2	2	#NULL!	#NULL!
36176	2	112.7	39.6	122.6	1	1	110	76	102	70	104	70	2	41	3	3	1	0.2	51022.7	51748.7	2	53	2	2	4.4	122407	7.494	2	99	1	0	4	1	1	#NULL!
36177	4	75.5	26.66	93	2	#NULL!	104	50	106	48	110	48	2	20	3	3	1	0.91	6926.28	7195.2	1	46	2	2	4.8	16490.4	4.885	2	8	0	0	1	1	1	#NULL!
36179	0	72.8	26.64	95.7	2	#NULL!	126	72	136	72	132	70	1	49	1	2	1	0.79	18144	18718.6	1	55	2	2	6.2	41800.4	6.051	2	8	3	3	0	1	3	#NULL!
36182	#NULL!	64.6	27.81	87	2	#NULL!	112	78	108	76	110	74	2	34	2	1	1	1.24	64993.5	78163.9	1	56	2	2	#NULL!	0	#NULL!	2	7	0	0	0	2	#NULL!	#NULL!
36184	0	87.7	31.3	105.8	1	1	116	72	114	70	#NULL!	#NULL!	2	59	3	5	1	4.92	85702.3	87617.8	2	51	1	2	6.2	198961	5.995	2	8	2	2	4	2	#NULL!	#NULL!
36186	1	59	21.86	75	2	#NULL!	114	54	118	54	120	48	1	22	2	2	3	1.75	38870.1	46904.4	2	52	2	2	5.5	117803	5.995	2	8	9	9	2	2	#NULL!	#NULL!
36193	150	120.3	38.49	122.9	2	#NULL!	112	66	112	60	98	60	1	54	5	4	1	1.86	95301.6	96583.4	1	48	2	2	5.8	189675	5.662	2	5	3	3	2	1	3	#NULL!
36194	#NULL!	111.9	40.8	117.6	1	#NULL!	138	70	144	82	150	80	2	46	3	3	1	5	117174	118842	2	53	2	2	5.7	308726	6.828	2	7	1	0	0	2	#NULL!	#NULL!
36200	2	79.1	24.88	96.8	2	#NULL!	134	90	136	90	142	84	1	32	3	4	1	3.61	87099.3	88673.9	2	47	2	2	4.6	204520	5.162	2	8	2	0	1	2	#NULL!	#NULL!
36209	24	78.9	26.3	93.5	1	2	136	88	126	88	124	86	1	56	4	4	1	5	28551.5	29663.9	1	50	2	2	5.6	76247.3	5.718	2	5	3	0	3	2	#NULL!	#NULL!
36218	5	84.6	29.38	92.9	2	#NULL!	128	76	120	74	120	76	2	54	4	5	2	5	27793.8	28302.9	1	52	2	2	5.6	82202.2	5.107	2	6	1	0	1	2	#NULL!	#NULL!
36223	1	82.5	27.66	100.1	1	1	88	48	86	52	102	50	1	71	1	2	2	1.29	5542.4	7352.58	2	54	2	2	5.6	15830	5.218	2	6	0	0	0	2	#NULL!	#NULL!
36227	2	93	29.89	110.4	2	#NULL!	132	58	#NULL!	#NULL!	#NULL!	#NULL!	1	62	4	3	2	4.91	9270.15	10123.4	1	55	2	2	5.9	25734.8	6.717	2	7	2	0	0	1	3	#NULL!
36234	1	68.2	24.99	90.3	2	#NULL!	#NULL!	#NULL!	#NULL!	#NULL!	96	66	1	20	1	2	1	0.57	26744.1	28668.4	1	57	2	2	5.3	0	5.329	2	8	3	1	2	1	2	#NULL!
36235	0	60.3	22.72	83.5	2	#NULL!	108	64	104	60	108	64	2	28	1	3	1	1.75	3176.89	3234.14	2	55	2	2	4.8	7364.04	4.163	2	8	1	1	1	2	#NULL!	#NULL!
36237	0	#NULL!	#NULL!	#NULL!	2	#NULL!	#NULL!	#NULL!	#NULL!	#NULL!	#NULL!	#NULL!	1	82	3	1	1	2.27	11035.7	12565	2	46	2	2	5.3	31618.6	6.328	2	6	3	2	4	1	3	#NULL!
36241	15	107.6	36.8	115.7	2	#NULL!	94	50	92	58	96	52	2	24	3	4	1	3.31	75121.3	78038	1	46	2	2	4.7	178853	4.552	2	8	0	0	3	1	3	#NULL!
36247	0	85.3	26.27	101.1	2	#NULL!	#NULL!	#NULL!	132	68	132	62	1	60	5	3	1	5	50237.6	53538.9	1	51	2	2	6.2	115021	6.051	2	6	3	2	0	2	#NULL!	#NULL!
36266	0	47	21.06	72.5	1	1	158	0	#NULL!	#NULL!	#NULL!	#NULL!	2	85	3	1	2	4.29	24355.8	30399.8	1	44	1	2	6.4	75719	7.383	2	2	9	0	2	2	#NULL!	#NULL!
36267	6	71.2	23.49	79.2	2	#NULL!	114	66	114	64	112	62	2	20	4	3	3	3.2	18997.2	19246	2	45	2	2	5.5	38557.1	5.051	2	7	0	0	0	2	#NULL!	#NULL!
36268	2	94.5	38.39	103.3	2	#NULL!	138	72	142	70	138	72	2	49	3	5	2	5	71945.8	74227.5	2	56	2	2	5.6	198312	5.329	2	8	3	0	3	1	1	#NULL!
36275	0	63.9	19.61	84.9	2	#NULL!	124	52	120	44	116	48	1	84	3	2	2	2.55	25709.5	26914.4	2	47	2	2	5.4	61729.5	5.329	2	7	9	0	1	1	3	#NULL!
36281	0	92.3	33.29	111	1	1	130	84	126	82	122	76	2	66	4	4	2	2.76	14956.8	14854.5	2	50	2	2	7	0	6.828	2	6	9	0	2	2	#NULL!	#NULL!
36283	0	#NULL!	#NULL!	#NULL!	1	1	126	78	#NULL!	#NULL!	#NULL!	#NULL!	2	85	4	2	2	1.04	17444.4	18780.2	1	48	2	2	5	43310.1	4.885	2	7	0	0	2	2	#NULL!	#NULL!
36290	0	104.6	42.76	115.3	2	#NULL!	108	48	96	52	104	44	2	31	4	5	1	4.18	30273.3	31414.8	1	52	3	2	5.2	71688.7	4.718	2	8	3	0	0	2	#NULL!	#NULL!
36292	3	74.6	27.77	100.5	2	#NULL!	116	56	104	68	104	66	1	46	1	1	1	2.07	22079.3	23899.4	1	56	2	2	5.5	53369.5	4.94	2	8	2	0	0	2	#NULL!	#NULL!
36294	1	82.6	25.52	89.9	2	#NULL!	128	64	114	66	122	66	1	45	3	5	1	5	72840.6	75566.7	1	44	2	2	5	160717	4.885	2	7	3	3	2	1	1	#NULL!
36296	6	163	57.62	129.2	1	1	#NULL!	#NULL!	#NULL!	#NULL!	#NULL!	#NULL!	2	51	4	5	3	0.63	23818	24099.6	1	44	1	2	9.5	55272.6	14.877	2	4	3	0	4	2	#NULL!	#NULL!
36297	1	83.2	32.34	104.6	2	#NULL!	106	74	114	68	106	76	2	31	1	2	3	2.49	23397.4	23370	1	55	2	2	#NULL!	0	#NULL!	2	8	0	0	0	2	#NULL!	#NULL!
36301	3	94.7	38.52	117.2	2	#NULL!	98	68	108	72	106	70	2	22	1	2	3	1.68	19062.9	20361.2	1	54	2	2	5.5	49110	5.44	2	7	9	0	3	2	#NULL!	#NULL!
36302	0	78.3	32.8	100	2	#NULL!	112	60	112	62	110	62	2	26	1	1	1	1	2207.72	2193.83	2	49	2	2	5.3	4982.61	4.607	2	10	9	0	0	2	#NULL!	#NULL!
36307	#NULL!	124.2	50.45	143.4	2	#NULL!	118	54	112	60	112	56	2	40	4	4	3	1.2	25000.4	25521	2	44	2	2	5.4	56625.7	4.829	2	8	0	0	3	2	#NULL!	#NULL!
36309	6	70.2	27.32	88.4	2	#NULL!	#NULL!	#NULL!	#NULL!	#NULL!	#NULL!	#NULL!	2	47	4	5	3	5	23519	23949.7	1	51	2	2	5.7	69559	5.718	2	6	0	0	2	1	3	#NULL!
36311	2	75.6	25.98	93	1	#NULL!	134	84	136	72	132	78	1	63	3	2	1	5	60277.9	60660.1	2	50	2	2	5.6	130576	5.607	2	7	1	0	3	2	#NULL!	#NULL!
36319	2	91.6	29.5	104.5	2	#NULL!	136	80	124	78	120	86	1	65	3	4	2	2.58	30691.4	30703.8	2	50	2	2	5.5	70420.8	5.773	2	5	3	0	0	1	1	#NULL!
36321	1	61	24.31	78.3	2	#NULL!	98	74	96	66	96	68	2	22	4	5	3	1.33	22278.2	22714.9	2	56	2	2	4.8	45506.5	4.774	2	8	0	0	1	2	#NULL!	#NULL!
36323	1	52.4	18.22	68.6	2	#NULL!	142	96	144	90	156	96	2	50	3	3	1	1.95	110712	111268	1	45	2	2	5.2	298400	4.663	2	7	2	0	3	2	#NULL!	#NULL!
36332	2	59.6	25.36	84.6	2	#NULL!	92	58	94	62	94	58	2	33	5	5	1	5	67767.3	71970.8	1	46	2	2	5.3	179618	5.773	2	6	2	0	2	2	#NULL!	#NULL!
36333	#NULL!	51.7	22.58	77.7	1	1	150	60	144	58	142	58	2	79	3	3	1	1.13	50781.4	50124.7	2	44	2	2	5.8	125055	5.329	2	7	0	0	0	2	#NULL!	#NULL!
36335	4	52.9	18.26	70.4	2	#NULL!	#NULL!	#NULL!	#NULL!	#NULL!	#NULL!	#NULL!	2	46	3	5	2	5	89661.7	92505.2	1	52	2	2	5.1	0	5.051	2	6	9	0	2	2	#NULL!	#NULL!
36340	1	78.9	27.99	#NULL!	1	1	152	66	148	66	146	70	1	63	1	1	1	1.83	8128.86	7348.74	2	54	2	2	5.3	16739.9	6.273	2	7	3	3	1	1	3	#NULL!
36346	#NULL!	58.3	21.68	89	2	#NULL!	122	48	132	50	134	52	1	85	3	4	1	1.22	9866.37	10175.5	2	50	2	2	5.6	23338	5.218	2	9	0	0	0	2	#NULL!	#NULL!
36348	4	66.5	23.37	81.7	2	#NULL!	122	70	116	66	110	64	1	26	1	2	1	2.3	24232	25212	1	56	2	2	4.9	62283.9	5.607	2	8	2	0	2	1	2	#NULL!
36352	2	99.6	30.6	104.6	2	#NULL!	136	94	142	86	138	96	1	44	3	4	1	2.51	85693.9	88901	1	45	2	2	#NULL!	0	#NULL!	2	6	0	0	2	2	#NULL!	#NULL!
36354	0	94.8	30.29	107	1	1	120	64	#NULL!	#NULL!	#NULL!	#NULL!	1	70	4	3	2	1.12	12708.6	13086.2	2	58	1	2	6.3	38159.5	6.717	1	4	3	0	4	1	3	#NULL!
36357	2	78.7	26.79	97.4	2	#NULL!	118	78	114	76	112	72	1	47	4	4	3	5	20961	21777.7	2	49	2	2	5.9	64424.2	7.216	2	4	9	9	1	2	#NULL!	#NULL!
36362	2	65.4	27.08	92	1	1	150	72	146	72	144	62	2	49	4	2	1	1.72	24106	24391.1	1	45	2	2	5.7	62708.7	5.995	2	5	2	0	3	2	#NULL!	#NULL!
36363	1	71.6	22.32	80.5	2	#NULL!	108	50	108	54	106	56	1	39	3	4	1	4.22	74815.2	77222.8	2	54	2	2	5.3	193950	4.885	2	6	1	0	0	2	#NULL!	#NULL!
36365	1	75.6	23.52	83.2	2	#NULL!	114	68	104	68	106	66	1	22	3	3	3	2.09	68483.4	72976.5	1	44	2	2	5.3	178748	5.273	2	9	9	0	0	1	3	#NULL!
36370	#NULL!	58.5	24.63	86	2	#NULL!	110	56	108	56	106	50	2	24	1	4	1	0.9	4004.75	4252.78	2	53	2	2	4.9	9289.6	4.885	2	8	1	0	0	2	#NULL!	#NULL!
36379	1	54.7	24.38	81.3	2	#NULL!	124	76	128	76	#NULL!	#NULL!	2	58	1	3	1	3.73	19238.4	19793.7	1	54	2	2	5.5	49120	5.829	2	7	0	0	0	2	#NULL!	#NULL!
36391	#NULL!	139.6	52.03	148.8	2	#NULL!	120	24	118	40	120	42	2	24	4	2	1	2.5	5424.15	5544.08	2	52	2	2	5.3	10576.5	4.996	2	4	0	0	4	2	#NULL!	#NULL!
36394	12	79.4	34.14	117	1	1	94	72	102	72	#NULL!	#NULL!	2	54	3	5	1	5	121848	124571	1	57	2	2	5.2	321275	6.495	2	7	3	3	2	2	#NULL!	#NULL!
36396	#NULL!	69.2	24.61	96.4	2	#NULL!	#NULL!	#NULL!	#NULL!	#NULL!	#NULL!	#NULL!	1	31	4	3	1	0.07	19448.6	20946.5	2	52	2	2	#NULL!	0	#NULL!	2	7	0	0	0	2	#NULL!	#NULL!
36405	7	81.6	25.07	99	2	#NULL!	128	74	124	68	124	62	1	54	4	5	1	2.27	16736.4	17388.5	2	45	2	2	4.1	45159.1	6.439	2	7	3	0	2	2	#NULL!	#NULL!
36407	0	65.5	20.19	87.2	1	1	124	68	118	64	108	66	1	80	3	2	1	1.56	20883.2	22943.5	1	52	2	2	4.7	50605.7	5.218	2	10	3	3	2	1	3	#NULL!
36408	4	128.7	46.04	136.1	1	1	90	58	90	62	92	56	1	42	1	4	1	0.51	19018.4	19620.8	2	54	1	1	8.9	57214.7	2.498	1	6	3	3	0	1	3	#NULL!
36414	0	105.1	35.44	128	1	1	168	78	164	74	172	80	1	80	3	1	1	2.27	23406.1	23841.2	2	46	2	2	6.5	0	#NULL!	1	6	2	0	1	1	3	#NULL!
36418	#NULL!	47.8	16.74	66.5	2	#NULL!	#NULL!	#NULL!	#NULL!	#NULL!	#NULL!	#NULL!	1	23	2	2	1	1.29	25931.5	27032.6	1	47	2	2	5.3	70817.1	4.052	2	7	1	0	1	1	1	#NULL!
36424	#NULL!	50.9	19.02	72	2	#NULL!	120	78	114	78	114	80	2	24	4	3	1	2.75	5672.69	5747.01	2	51	2	2	4.9	13457.7	4.274	2	4	1	0	0	2	#NULL!	#NULL!
36427	4	69	25.13	77.8	2	#NULL!	112	72	108	70	#NULL!	#NULL!	2	53	3	5	1	3.74	107146	108894	1	46	2	2	5	292032	5.273	2	8	2	0	1	2	#NULL!	#NULL!
36432	4	78.2	33.02	105.5	1	1	148	0	#NULL!	#NULL!	#NULL!	#NULL!	2	84	3	3	2	1.32	28479.7	32708.9	2	44	3	2	6.1	0	6.828	2	8	1	1	4	1	3	#NULL!
36436	#NULL!	99.5	36.28	104.2	2	#NULL!	124	60	#NULL!	#NULL!	116	72	2	49	4	5	3	5	20233.1	20472.4	1	51	2	2	5.3	61014.6	4.718	2	5	1	0	1	2	#NULL!	#NULL!
36437	1	68.3	27.36	91.9	2	#NULL!	#NULL!	#NULL!	118	78	#NULL!	#NULL!	2	50	4	1	3	1.25	34121.7	34703.6	1	56	2	2	5.6	0	4.94	2	8	0	0	0	2	#NULL!	#NULL!
36438	#NULL!	63.6	23.11	85.5	2	#NULL!	88	74	100	66	88	72	2	35	5	5	1	5	6791.29	7212.55	1	44	2	2	5.1	18000.4	3.719	2	8	0	0	0	2	#NULL!	#NULL!
36444	2	63.6	22.24	80.9	2	#NULL!	116	66	116	70	114	70	2	22	3	4	3	1.37	66655.1	67503.5	2	52	2	2	4.7	0	5.495	2	8	0	0	1	2	#NULL!	#NULL!
36454	3	57.1	21.54	78.5	2	#NULL!	108	72	108	76	110	66	2	24	3	5	3	5	77621.8	80635.5	2	47	2	2	3.8	209525	5.051	2	6	1	0	1	2	#NULL!	#NULL!
36462	0	77.1	24.12	82.3	2	#NULL!	112	68	116	70	112	68	2	60	3	5	1	5	66558.9	67462.3	2	48	2	2	5.2	171239	5.329	2	9	3	0	0	2	#NULL!	#NULL!
36466	#NULL!	67	27.57	97.8	2	#NULL!	#NULL!	#NULL!	106	76	112	78	2	21	3	2	1	0.25	6251.51	7455.94	1	47	2	2	5	18607.8	4.996	2	9	0	0	0	1	1	#NULL!
36474	#NULL!	46.5	18.56	69.5	2	#NULL!	96	74	104	70	98	68	2	24	5	3	1	2.61	47698.8	56888.6	2	52	2	2	5.5	138463	5.495	2	6	0	0	0	2	#NULL!	#NULL!
36481	3	96.3	27.63	98.7	1	#NULL!	118	66	122	66	130	62	1	39	3	4	1	2.41	45298.1	46117	2	47	2	2	5.5	106366	5.829	2	8	3	0	0	1	1	#NULL!
36483	3	72.9	28.44	89.2	1	#NULL!	124	90	122	86	126	88	2	50	3	4	3	3.12	85605.6	87518.9	1	48	2	2	4.9	225715	4.441	2	7	0	0	1	2	#NULL!	#NULL!
36484	6	76.3	25.03	95.3	1	1	144	0	#NULL!	#NULL!	#NULL!	#NULL!	1	85	3	3	1	2.39	22492.5	24711.5	2	54	2	2	5.4	54505.4	5.884	2	8	3	2	2	2	#NULL!	#NULL!
36486	#NULL!	47.1	19.58	78.6	2	#NULL!	100	72	116	74	114	70	2	34	5	1	1	1.12	50168.1	60334.3	2	54	2	2	#NULL!	150577	4.885	2	9	0	0	4	2	#NULL!	#NULL!
36487	3	69.7	24.67	93.4	2	#NULL!	134	76	#NULL!	#NULL!	#NULL!	#NULL!	1	81	3	1	1	1.89	23406.1	24139.3	2	46	2	2	5	55364.8	5.051	2	7	1	0	0	2	#NULL!	#NULL!
36494	0	118.6	37.18	128.2	1	1	114	68	120	66	124	66	1	72	3	1	1	0.78	16238.7	18030.6	2	49	3	2	5.9	39118.8	5.551	1	6	1	0	0	1	3	#NULL!
36496	3	114	40.93	121.1	2	#NULL!	130	76	132	74	130	74	2	31	4	4	3	1.52	28752.9	28785.2	2	49	2	2	5.4	51480.4	4.774	2	7	0	0	0	2	#NULL!	#NULL!
36502	0	77.9	28.58	95.2	2	#NULL!	114	70	112	72	116	66	1	54	1	2	1	1.18	18144	18271.6	1	55	2	2	5.4	43220.6	5.773	2	4	3	0	2	1	1	#NULL!
36503	0	103.9	39.25	113.5	1	1	#NULL!	#NULL!	#NULL!	#NULL!	#NULL!	#NULL!	2	52	3	4	2	2.74	97845.4	99699.3	1	54	2	2	5.1	253186	5.495	2	6	1	1	3	2	#NULL!	#NULL!
36506	0	85.8	26.02	103.3	1	1	114	74	116	74	122	72	1	62	1	4	2	0.68	10976.2	10313.9	1	48	2	2	5.3	24902.5	4.829	1	8	0	0	0	2	#NULL!	#NULL!
36509	7	71.7	25.1	95	1	#NULL!	#NULL!	#NULL!	126	60	#NULL!	#NULL!	1	49	1	4	1	4.68	20000.7	20796.9	1	53	2	2	4.9	52142.5	5.718	2	6	1	0	1	1	3	#NULL!
36517	#NULL!	108.4	34.72	114.4	2	#NULL!	128	80	124	84	120	80	2	26	4	4	1	1.24	23493.7	23801.5	1	51	2	2	5.8	54315.2	5.607	2	8	0	0	2	2	#NULL!	#NULL!
36519	3	65.9	26	87.2	2	#NULL!	114	60	116	64	108	58	2	67	3	5	2	5	66201.7	76712.6	2	54	2	2	5.2	194718	5.051	2	6	9	3	4	1	3	#NULL!
36520	3	108.4	32.55	108.9	2	#NULL!	120	72	120	74	#NULL!	#NULL!	1	33	3	5	3	5	95860.2	99275.7	1	57	2	2	5.7	243165	5.773	2	8	3	0	1	2	#NULL!	#NULL!
36523	0	38.5	16.91	63	2	#NULL!	142	58	130	62	136	58	2	45	3	1	1	1.2	46517.2	47179	1	46	2	2	4.9	111598	5.607	2	8	9	0	0	1	3	#NULL!
36530	3	63.4	22.44	72.9	2	#NULL!	102	54	102	58	100	54	2	26	3	4	3	3.06	50017.5	52855.3	2	56	2	2	5.4	128646	4.663	2	7	9	0	0	1	1	#NULL!
36532	2	62.6	23.56	75	2	#NULL!	108	76	114	76	110	80	2	26	3	5	1	4.7	60019.3	64156.1	1	48	2	2	4.7	0	4.885	2	10	3	0	1	2	#NULL!	#NULL!
36534	#NULL!	57.9	22.2	87.1	2	#NULL!	100	64	98	60	100	62	2	45	5	3	1	0.85	37587.7	38650.6	1	47	2	2	5.4	99556	5.384	2	8	2	0	2	2	#NULL!	#NULL!
36537	5	113.8	33.91	107	2	#NULL!	120	78	118	78	120	74	1	31	1	5	1	1.5	25265.6	26753.4	2	44	2	2	5.1	63403.3	5.273	2	6	1	0	2	2	#NULL!	#NULL!
36538	1	71	26.4	83.2	2	#NULL!	114	70	112	70	108	72	2	43	1	5	3	5	19663.8	20391	1	53	2	2	5.1	50602.2	5.44	2	8	3	9	2	2	#NULL!	#NULL!
36549	#NULL!	74.2	24.42	#NULL!	2	#NULL!	#NULL!	#NULL!	#NULL!	#NULL!	#NULL!	#NULL!	1	36	3	3	3	4.18	43838.9	45132.9	1	48	2	2	#NULL!	0	#NULL!	2	6	0	0	2	1	3	#NULL!
36550	7	62.4	27.4	83.4	1	#NULL!	120	70	112	62	116	66	2	25	3	5	1	3.57	66674.3	71269.8	2	54	2	2	4.9	178093	4.718	2	7	3	0	3	2	#NULL!	#NULL!
36555	#NULL!	#NULL!	#NULL!	#NULL!	2	#NULL!	130	54	#NULL!	#NULL!	#NULL!	#NULL!	2	78	1	1	2	1.08	7995.11	11111.7	1	48	2	2	6.5	24717.9	6.162	9	12	1	9	0	2	#NULL!	#NULL!
36556	2	79	26.52	94.4	2	#NULL!	120	62	122	72	122	64	1	46	1	1	1	1.66	19361.7	19546.1	2	57	2	2	5.5	43648.2	5.384	2	7	3	0	0	2	#NULL!	#NULL!
36569	1	85.3	32.95	#NULL!	2	#NULL!	#NULL!	#NULL!	#NULL!	#NULL!	#NULL!	#NULL!	2	82	3	4	2	#NULL!	30563.7	38148.2	1	47	1	2	7.7	91444.3	11.768	2	9	0	9	4	1	3	#NULL!
36571	20	85.4	26.71	92.3	2	#NULL!	132	78	126	76	134	74	1	26	3	4	1	3.88	104437	107011	2	53	2	2	5.7	279826	5.44	2	8	3	3	4	1	1	#NULL!
36575	7	70.2	22.06	90	1	2	156	76	154	78	150	84	1	35	3	2	3	2.6	38909.5	45479	2	54	2	2	5.8	112614	5.773	2	8	9	0	3	1	1	#NULL!
36577	4	82.1	25.2	85.7	2	#NULL!	128	68	122	62	120	64	1	34	4	4	3	1.52	19723	21242	1	44	2	2	5.7	47607.8	5.773	2	8	0	0	0	1	3	#NULL!
36582	0	51.3	19.38	84.2	1	1	174	98	174	94	174	96	2	61	4	2	2	0.34	13659.3	13565.8	2	51	2	2	5.3	33501.2	5.329	1	5	1	0	4	1	3	#NULL!
36586	0	99.4	30.51	103.1	1	1	128	64	120	62	116	68	1	76	4	1	1	#NULL!	14745.4	14478.5	2	53	1	1	8.1	32074.2	10.047	2	6	1	0	2	1	2	#NULL!
36598	0	80.8	24.83	78.5	2	#NULL!	108	66	108	62	106	64	2	33	4	3	1	2.87	30400.3	31345.6	1	50	2	2	5.6	73401.5	4.829	2	6	2	1	4	2	#NULL!	#NULL!
36600	10	71.2	25.35	96.5	2	#NULL!	106	44	96	54	108	48	2	33	3	5	1	5	6703.31	7119.11	2	52	2	2	4.3	0	4.774	2	8	0	0	2	2	#NULL!	#NULL!
36601	4	82.9	29.51	109	2	#NULL!	122	82	114	78	108	78	2	46	3	5	3	5	90455.7	93324.4	1	55	2	2	5.9	234434	5.551	2	8	9	0	1	1	1	#NULL!
36625	#NULL!	95.1	36.6	104.7	2	#NULL!	124	88	124	90	#NULL!	#NULL!	2	36	1	2	1	0.12	23731.9	25478.9	1	53	2	2	5.3	61453.5	4.774	2	8	0	0	2	2	#NULL!	#NULL!
36627	2	73.8	25.72	91.3	2	#NULL!	106	66	106	68	108	58	2	29	3	5	1	3.61	77621.8	80635.5	2	47	2	2	4.8	184806	3.664	2	8	0	0	2	2	#NULL!	#NULL!
36629	#NULL!	58.4	19.95	85.6	2	#NULL!	#NULL!	#NULL!	#NULL!	#NULL!	#NULL!	#NULL!	1	85	3	4	2	#NULL!	9866.37	10837	2	44	2	2	5.2	0	6.051	2	8	0	0	9	1	3	#NULL!
36632	0	101.1	33.78	104.9	2	#NULL!	116	78	118	76	114	82	1	38	3	4	1	1.16	82583.2	81963.9	1	50	2	2	5	0	5.329	2	6	3	3	1	1	1	#NULL!
36634	2	63.4	24.4	83.4	2	#NULL!	128	78	136	76	132	76	2	61	3	5	1	5	70166.3	70945.6	2	46	2	2	5.2	0	5.551	2	8	1	0	0	2	#NULL!	#NULL!
36638	#NULL!	122.2	52.48	135	1	1	134	76	138	74	136	74	2	64	4	2	3	#NULL!	12282.6	12792.5	1	44	1	1	7	29339.6	3.164	2	7	9	9	2	2	#NULL!	#NULL!
36645	2	90.8	31.98	108.8	1	1	#NULL!	#NULL!	144	70	150	74	2	58	3	2	1	1.89	46029.5	47787	2	50	2	2	5.3	117990	4.996	2	7	1	0	0	2	#NULL!	#NULL!
36649	6	75.5	32.21	103	2	#NULL!	130	66	128	68	122	66	2	69	1	3	1	3.01	8881.62	7343.38	2	54	1	2	7	17013.5	6.328	2	8	2	0	0	2	#NULL!	#NULL!
36653	2	63.5	25.47	86	2	#NULL!	112	76	110	74	116	76	2	49	3	5	1	5	90394	92950.2	1	45	2	2	4.7	239421	4.552	2	6	0	0	1	2	#NULL!	#NULL!
36655	1	116.7	48.39	113.2	1	1	#NULL!	#NULL!	132	76	134	70	2	48	4	3	3	0.67	23519	23797.1	1	51	1	1	8.5	54578.7	8.327	2	8	3	2	0	1	3	#NULL!
36666	2	49.3	17.55	73.8	2	#NULL!	88	58	94	64	98	68	2	20	3	3	1	5	63179.5	66369.9	2	44	2	2	4.7	172457	4.996	2	10	1	0	0	2	#NULL!	#NULL!
36670	#NULL!	136.6	49.75	123.8	2	#NULL!	#NULL!	#NULL!	124	84	132	92	2	52	4	4	2	0.84	33056	32474.7	1	49	2	2	5.5	73918.7	5.607	2	5	3	3	3	2	#NULL!	#NULL!
36674	0	125.1	36.59	125	2	#NULL!	136	84	138	88	128	84	1	43	3	2	1	3.73	115169	119480	1	57	2	2	5.3	255509	5.162	2	7	1	0	0	2	#NULL!	#NULL!
36678	2	68.9	23.56	82	2	#NULL!	112	66	#NULL!	#NULL!	112	62	1	24	3	5	3	2.09	86950.3	92964.5	1	54	2	2	5.2	227706	4.774	2	6	1	0	1	1	2	#NULL!
36690	#NULL!	54.5	21.83	87.2	1	1	156	78	172	76	164	72	2	85	3	1	2	1.36	26855.9	30982.5	2	51	2	2	5.2	80740.3	4.94	2	6	2	0	3	2	#NULL!	#NULL!
36694	3	85	32.27	98.3	2	#NULL!	94	60	102	58	94	52	2	32	3	5	1	5	72256.7	76995.1	2	52	2	2	5.1	187400	4.94	2	6	1	0	2	1	3	#NULL!
36697	7	85.1	27.22	102	2	#NULL!	120	66	124	64	118	62	1	81	3	5	2	5	25637.7	28167	1	56	2	2	6.1	60512.8	5.44	2	4	9	9	4	1	3	#NULL!
36698	4	87.8	25.79	85.1	2	#NULL!	124	68	126	72	120	62	1	27	4	4	3	4.59	16155.4	16949.4	2	45	2	2	5.3	37987.3	5.495	2	5	2	0	1	2	#NULL!	#NULL!
36700	1	72.2	23.63	89.3	2	#NULL!	106	64	100	60	98	62	1	32	2	4	1	0.43	25176.2	25986.4	2	45	2	2	5.1	65266.4	5.607	2	8	3	3	4	1	3	#NULL!
36707	1	62	18.82	72.2	2	#NULL!	112	74	108	66	106	68	1	23	3	4	1	4.59	80078.9	85112.5	2	44	2	2	5.1	222563	5.551	2	5	1	0	3	1	1	#NULL!
36713	2	49.9	22.63	68.4	2	#NULL!	106	58	104	58	98	52	2	70	3	4	1	5	53879.4	54508.8	2	48	2	2	5.4	138359	5.218	2	8	0	0	0	2	#NULL!	#NULL!
36714	0	150.5	38.86	137.1	2	#NULL!	#NULL!	#NULL!	120	86	#NULL!	#NULL!	1	43	4	4	2	3.64	33141.7	33219.1	2	55	2	2	5.7	98271.1	5.829	2	5	3	0	0	1	1	#NULL!
36719	0	#NULL!	#NULL!	#NULL!	2	#NULL!	86	46	84	44	86	50	1	69	3	1	1	#NULL!	30691.4	30324.7	2	44	2	2	6.6	76309.1	8.882	2	12	0	0	4	1	3	#NULL!
36723	#NULL!	135.2	42.01	138.2	2	#NULL!	140	100	136	90	128	88	1	36	1	5	1	1.71	26663.2	27065.7	2	54	2	2	8	70826.2	7.605	2	7	2	0	1	2	#NULL!	#NULL!
36725	#NULL!	67.4	29.6	90.4	1	1	160	74	168	74	154	68	2	69	3	3	2	2.51	68114.6	69039.1	1	54	2	2	5.7	179916	5.107	2	6	9	9	3	2	#NULL!	#NULL!
36728	#NULL!	96.6	40.89	125.8	1	1	166	50	154	48	140	48	2	69	3	4	3	2.27	62731.7	62036.3	2	50	3	2	6	157776	7.605	2	6	9	0	1	1	3	#NULL!
36741	2	90.8	26.42	93.3	2	#NULL!	#NULL!	#NULL!	#NULL!	#NULL!	#NULL!	#NULL!	1	21	3	3	3	5	67623.6	81601.2	1	51	2	2	4.7	199873	4.996	2	6	2	1	0	1	1	#NULL!
36746	2	80.2	32.09	95	2	#NULL!	144	60	136	60	136	64	2	59	4	4	2	4.18	32632.5	32058.7	2	53	2	2	5.3	93122.5	5.829	2	7	3	0	0	2	#NULL!	#NULL!
36749	2	95.2	35.27	112.1	1	1	116	66	112	70	114	68	2	50	3	3	1	2.94	107146	107684	1	46	2	2	5.2	279740	5.995	2	8	2	0	1	1	3	#NULL!
36752	0	86.4	29.44	108.4	2	#NULL!	108	58	110	58	100	60	2	32	5	5	1	5	6900.49	7115.06	2	48	2	2	5.3	16236.6	5.551	2	7	0	0	0	2	#NULL!	#NULL!
36760	#NULL!	82.4	31.55	94.2	1	1	122	72	120	72	112	70	2	54	3	3	1	3.73	119049	116641	1	49	2	2	5.6	269654	5.718	2	7	2	0	1	2	#NULL!	#NULL!
36761	2	82.8	25.05	94.6	2	#NULL!	116	76	116	68	112	70	1	43	3	5	2	4.49	94527.4	98392.7	1	53	2	2	5.3	205206	5.107	2	7	9	9	2	2	#NULL!	#NULL!
36762	0	75	30.9	96	2	#NULL!	116	64	#NULL!	#NULL!	#NULL!	#NULL!	2	37	2	3	1	4.04	96217.4	102186	2	58	2	2	5.5	255025	5.495	2	8	2	0	0	2	#NULL!	#NULL!
36765	#NULL!	79.2	29.16	89.1	2	#NULL!	126	64	124	64	108	68	2	72	3	1	1	2.33	53574.9	52882.1	2	49	2	2	5.1	120097	5.829	2	6	0	0	1	2	#NULL!	#NULL!
36772	2	116.7	37.21	105.5	2	#NULL!	98	78	94	74	100	76	2	34	3	4	1	4.16	73276.1	77821.3	1	44	2	2	5.5	193157	5.273	2	7	0	0	0	1	1	#NULL!
36784	1	86	30.95	112.6	2	#NULL!	140	92	#NULL!	#NULL!	138	94	2	25	5	5	1	4.52	6245.45	6599.79	1	47	2	2	5.2	16063.4	5.773	2	8	2	0	3	2	#NULL!	#NULL!
36787	#NULL!	60.5	20.93	74.6	2	#NULL!	112	70	114	68	112	68	1	32	1	1	1	0.85	25213.9	26853.9	1	52	2	2	4.7	66340	4.052	2	7	0	0	0	2	#NULL!	#NULL!
36791	0	88.1	30.74	109.6	1	1	152	100	152	94	154	92	1	75	4	3	2	0.96	11996	12556.9	2	46	2	2	6.4	35263.6	6.495	2	5	9	0	0	2	#NULL!	#NULL!
36792	1	68.2	26.61	88.2	2	#NULL!	126	76	124	74	122	82	1	25	1	1	1	0.85	33430.1	36493.6	1	57	2	2	5.6	90153.8	6.051	2	8	3	3	2	2	#NULL!	#NULL!
36795	1	113.2	46.82	129.2	1	1	#NULL!	#NULL!	#NULL!	#NULL!	#NULL!	#NULL!	2	69	4	3	2	0.73	15413.2	16053.1	1	47	2	2	7	37020.9	7.438	2	10	3	0	0	1	3	#NULL!
36797	1	102.2	36.12	111.8	2	#NULL!	126	78	122	74	126	78	1	34	2	2	1	3.25	38396.5	40380.3	2	50	2	2	6.2	115851	6.217	2	7	3	0	1	1	1	#NULL!
36800	#NULL!	124.5	49.68	138.7	1	1	134	60	130	58	130	64	2	46	4	4	3	#NULL!	31308.7	31960.6	2	53	2	2	5.1	79415.3	5.884	2	5	0	0	2	2	#NULL!	#NULL!
36809	6	64.6	21.44	85.3	2	#NULL!	130	66	126	68	124	64	1	78	3	4	1	2.12	46474.1	49780.4	1	46	2	2	5.5	114174	5.495	2	9	2	2	2	1	3	#NULL!
36823	0	87.7	36.6	113.8	2	#NULL!	110	62	104	64	102	62	2	56	3	3	2	1.12	44199.6	44421.6	2	50	2	2	9.7	105076	12.989	2	8	1	0	0	2	#NULL!	#NULL!
36827	#NULL!	67.1	28.07	101.3	1	1	216	38	#NULL!	#NULL!	#NULL!	#NULL!	2	83	3	2	1	1.89	28479.7	35629.9	2	50	2	2	5.7	88892.4	5.384	2	6	0	0	3	2	#NULL!	#NULL!
36830	0	89.6	29.12	95.6	1	1	126	64	128	64	126	66	1	60	4	5	1	5	8756.93	8970.43	2	51	2	2	5.9	19813.7	5.551	2	5	3	1	3	2	#NULL!	#NULL!
36838	30	59.7	25.44	93.9	2	#NULL!	126	64	#NULL!	#NULL!	124	62	1	69	3	3	2	2.61	40546.5	40803.6	1	49	2	2	5.8	88310	5.718	1	7	0	0	2	1	3	#NULL!
36839	1	113.5	38.5	116.7	2	#NULL!	122	58	114	56	118	58	1	40	3	5	1	1.14	33324.7	33242.9	1	45	2	2	5.5	70701.6	5.384	2	6	3	2	2	1	1	#NULL!
36843	0	109.2	35.86	#NULL!	1	1	98	58	102	56	96	52	1	81	3	1	3	1.33	11035.7	12565	2	46	1	1	7.7	28375.2	11.38	2	11	9	9	0	2	#NULL!	#NULL!
36845	1	75.3	33.74	109.7	9	#NULL!	100	60	96	62	102	64	2	51	1	2	1	#NULL!	18698.1	19820.5	2	54	9	2	9.2	47021.5	11.158	2	5	9	0	2	1	1	#NULL!
36849	0	88.3	28.96	102	2	#NULL!	134	56	120	64	116	60	1	80	3	5	2	1.25	21053.8	22867.7	1	45	2	2	6.7	49127.8	7.216	2	8	0	0	0	1	3	#NULL!
36850	20	72	26	94.5	2	#NULL!	116	80	120	72	122	60	2	35	3	3	2	2.8	86265.1	91616	1	55	2	2	5.2	228646	4.774	2	7	9	0	1	2	#NULL!	#NULL!
36853	#NULL!	79.7	26.51	102	2	#NULL!	114	72	114	68	106	62	1	65	4	4	1	1.06	9714.12	9950.96	2	49	1	2	4.9	20585.5	7.327	2	6	0	0	2	2	#NULL!	#NULL!
36861	#NULL!	64.5	24.28	95.5	2	#NULL!	116	48	114	54	112	50	2	33	1	4	1	1.25	4816.12	4928.16	2	54	2	2	4.5	11221.3	4.33	2	8	9	9	0	2	#NULL!	#NULL!
36868	7	77.4	26.07	90.9	2	#NULL!	148	78	#NULL!	#NULL!	#NULL!	#NULL!	1	43	3	5	1	5	115169	119480	1	57	2	2	4.7	255509	4.663	2	8	3	3	2	1	3	#NULL!
36873	#NULL!	81.8	31.91	#NULL!	1	1	118	80	120	80	120	80	2	51	4	4	3	2.12	19017.6	19365.8	2	45	2	2	5.6	48870.6	6.106	2	6	3	1	4	1	1	#NULL!
36875	0	94.5	37.19	108.1	1	1	122	62	124	64	116	64	2	74	4	4	2	3.79	15485.5	16223.2	2	52	1	1	8.9	37207.9	10.269	2	6	3	2	2	1	3	#NULL!
36883	1	175.3	57.7	155.2	2	#NULL!	130	74	132	72	130	72	1	45	3	3	1	5	111082	113664	2	53	2	2	6.5	245149	6.939	2	8	3	2	1	1	1	#NULL!
36888	2	60	22.56	77.3	2	#NULL!	100	56	100	54	104	54	2	25	3	5	3	3.73	83466.7	84529.1	1	49	2	2	4.9	184075	4.996	2	8	9	2	1	2	#NULL!	#NULL!
36891	200	79.4	28.68	98.2	2	#NULL!	124	60	120	62	124	64	1	30	1	3	3	2.04	27157	27784.4	2	54	2	2	5.3	71883	5.162	2	8	9	0	2	1	1	#NULL!
36896	5	63	25.56	83.2	1	1	120	62	126	60	126	64	2	60	4	3	1	3.41	11491.2	11412.5	2	56	1	1	7.7	26666.5	6.883	2	9	9	0	2	2	#NULL!	#NULL!
36899	1	143.6	49.05	141.2	1	2	118	88	112	82	114	84	2	36	3	5	3	5	89230.5	94520.6	2	50	2	2	5.4	230509	5.051	2	7	0	1	3	1	1	#NULL!
36904	2	82.6	28.38	85.8	2	#NULL!	132	84	126	72	120	66	1	28	4	4	1	2.09	23610.9	24771.3	1	52	2	2	5.5	55517.9	5.218	2	6	1	0	1	2	#NULL!	#NULL!
36909	1	105.3	41.55	119.2	1	2	160	106	166	104	160	110	2	40	1	4	1	3.1	18093.4	18615.8	1	53	2	2	5.9	46726.2	6.162	2	7	3	0	2	2	#NULL!	#NULL!
36911	1	76.1	33.02	102.7	2	#NULL!	126	46	#NULL!	#NULL!	124	42	2	21	1	2	1	0.87	19484.4	20811.5	1	53	2	2	5.7	50195.9	6.106	2	1	3	0	2	2	#NULL!	#NULL!
36918	0	74.2	27.29	103	1	1	160	72	#NULL!	#NULL!	156	20	1	85	3	1	1	0.82	9926.6	10781.8	1	45	2	2	5.7	25598.2	5.384	2	5	0	0	0	2	#NULL!	#NULL!
36923	0	#NULL!	#NULL!	#NULL!	1	1	180	110	172	96	176	100	1	82	4	1	2	2.45	14745.4	14478.5	2	53	3	2	5.3	40659.9	6.051	9	12	0	0	0	2	#NULL!	#NULL!
36925	2	74.8	27.11	93.4	1	#NULL!	96	62	98	62	104	68	2	25	3	4	1	1.74	77621.8	80635.5	2	47	2	2	5	184806	5.44	2	6	2	0	2	1	3	#NULL!
36926	#NULL!	157.4	58.95	#NULL!	1	1	#NULL!	#NULL!	#NULL!	#NULL!	#NULL!	#NULL!	2	37	1	3	1	0.85	21546.2	21574.2	1	53	1	1	11.7	0	20.428	2	9	9	9	0	1	1	#NULL!
36931	6	96.2	30.12	121.3	1	1	144	84	136	84	126	78	1	81	3	4	2	1.22	9866.37	10175.5	2	44	2	2	5.4	21903.5	5.773	2	7	0	0	0	2	#NULL!	#NULL!
36935	1	109.2	44.25	113	1	1	132	74	128	80	#NULL!	#NULL!	2	34	4	4	1	3.62	34544.3	35935.2	1	49	2	2	5.8	68553.6	5.384	2	9	1	1	0	2	#NULL!	#NULL!
36941	#NULL!	79.5	33.01	101.3	2	#NULL!	108	66	108	68	108	70	2	66	3	3	1	2	66182.6	65449	2	49	2	2	5.9	148636	6.55	2	7	3	0	0	2	#NULL!	#NULL!
36947	0	70.2	26.2	89.5	2	#NULL!	122	44	122	50	128	36	2	85	3	3	2	0.76	36827.5	42296.4	2	53	2	2	5.6	108156	6.328	2	9	0	0	1	2	#NULL!	#NULL!
36950	0	113.9	37.97	125.5	1	1	134	68	118	66	#NULL!	#NULL!	1	67	4	1	1	1.45	9188.77	9871.09	1	52	1	2	6.1	24243.2	6.217	2	3	3	1	4	1	3	#NULL!
36957	#NULL!	78.3	32.97	100.7	1	1	#NULL!	#NULL!	#NULL!	#NULL!	#NULL!	#NULL!	2	72	4	1	2	1.56	21390.7	21369.3	1	50	2	2	5.6	50207	5.384	2	8	0	0	0	1	3	#NULL!
36965	1	152.3	48.34	#NULL!	2	#NULL!	134	70	128	70	138	76	1	33	3	3	1	2.25	95860.2	98945.2	2	55	2	2	5	247147	5.662	2	6	3	3	0	2	#NULL!	#NULL!
36969	7	71.4	25.39	84.2	2	#NULL!	118	68	114	64	116	62	1	39	4	2	1	2.18	21908.8	23555.1	1	48	2	2	5.4	60134.2	5.329	2	6	2	0	0	1	1	#NULL!
36971	2	97.8	35.62	115.3	1	#NULL!	102	70	110	60	110	68	2	60	3	5	1	2.26	63114.7	73135.5	1	45	2	2	5.6	190591	5.273	9	7	3	0	2	1	3	#NULL!
36974	0	63.8	23.84	86	2	#NULL!	116	56	110	58	104	60	1	65	1	1	1	1.15	3877.55	3649.84	1	55	2	2	5.8	8314.04	6.162	2	5	2	0	3	1	3	#NULL!
36975	1	69	25.31	95.1	2	#NULL!	144	0	136	0	136	0	1	75	3	5	1	5	33006.9	33553.1	1	51	2	2	5.7	72084	5.773	2	8	3	0	4	1	3	#NULL!
36978	0	64.9	28.05	100	1	1	122	80	122	76	130	72	2	67	1	1	1	3.11	11992.7	10440	1	48	2	2	4.8	21950	5.107	2	6	3	0	0	1	3	#NULL!
36984	2	72.7	24.86	88.8	2	#NULL!	122	82	116	72	124	78	1	38	1	3	1	1.25	26655.5	28225.1	2	56	2	2	5.6	76758.6	6.106	2	7	0	0	0	2	#NULL!	#NULL!
36992	2	87	30.53	100.3	1	2	138	78	134	74	#NULL!	#NULL!	2	49	4	4	1	2.88	23519	23949.7	1	51	1	2	6.7	0	7.993	2	7	9	2	1	2	#NULL!	#NULL!
36993	1	55.6	18.26	68.3	2	#NULL!	112	76	110	80	108	78	1	23	3	3	3	1.12	80078.9	84166.8	2	44	2	2	#NULL!	0	#NULL!	2	7	0	0	0	2	#NULL!	#NULL!
36998	3	76	25.87	86.4	2	#NULL!	124	84	#NULL!	#NULL!	128	82	2	55	3	5	1	5	90663.2	92380.9	1	45	2	2	5.5	232064	5.718	2	7	0	0	2	1	3	#NULL!
37001	2	103.9	39.44	106.6	2	#NULL!	108	72	110	78	112	70	2	32	4	3	1	2.8	25942.7	26749.4	1	44	2	2	4.8	61042.3	5.107	2	6	3	0	4	2	#NULL!	#NULL!
37002	4	107.7	35.33	123	1	#NULL!	#NULL!	#NULL!	#NULL!	#NULL!	150	70	1	23	3	4	1	3.87	105792	108400	1	49	2	2	5.4	244352	5.329	2	4	3	3	1	2	#NULL!	#NULL!
37012	0	59.5	21.67	77.1	1	#NULL!	#NULL!	#NULL!	134	82	140	84	2	60	1	5	2	5	9041.9	7192.44	2	57	2	2	5.6	0	5.607	2	5	3	9	1	2	#NULL!	#NULL!
37014	#NULL!	86.8	28.8	105.7	2	#NULL!	110	60	#NULL!	#NULL!	114	58	1	77	3	5	1	5	47886.8	50723	1	56	2	2	5.6	0	5.829	2	7	3	9	2	1	3	#NULL!
37025	#NULL!	65.6	21.13	90.5	2	#NULL!	130	66	120	68	#NULL!	#NULL!	1	83	3	3	1	1.64	22721.7	24679.2	1	54	2	2	5.8	53019.7	5.829	2	8	3	0	0	2	#NULL!	#NULL!
37031	2	102.9	40.55	124.2	1	1	#NULL!	#NULL!	148	58	#NULL!	#NULL!	2	53	4	4	1	5	29391.4	29738.9	2	54	2	2	5.6	75047.6	5.051	2	5	3	2	4	1	1	#NULL!
37034	2	171.6	50.19	148.4	2	#NULL!	112	80	112	78	108	74	1	35	3	5	1	2.4	87099.3	88673.9	2	47	2	2	5	224612	5.662	2	5	3	3	2	1	3	#NULL!
37037	1	69.2	25.51	99.4	2	#NULL!	98	52	102	50	104	44	2	29	3	5	1	4.55	4611.68	4873.33	2	46	2	2	4.6	11861.3	4.552	2	8	1	0	3	1	3	#NULL!
37038	0	74.7	27.61	89.6	2	#NULL!	102	62	102	58	96	62	1	49	4	3	3	4.08	26584.3	27620.2	2	54	2	2	5.7	81707.8	5.273	2	6	1	1	2	2	#NULL!	#NULL!
37040	0	86.5	36.24	104.5	1	1	116	74	106	74	108	76	2	51	4	4	1	0.91	26057.5	25599.2	2	50	1	1	8.3	57810.1	5.495	2	6	3	0	1	2	#NULL!	#NULL!
37049	#NULL!	49.3	22.75	79.7	2	#NULL!	110	54	106	44	106	48	2	70	1	1	1	5	15509.9	19696.8	2	47	2	2	5.4	44988.7	4.94	2	6	3	0	0	2	#NULL!	#NULL!
37050	0	80.7	29.04	107	1	1	132	90	140	94	138	92	1	69	4	3	2	0.73	10725.8	11522.3	1	50	1	2	10.8	26426.4	8.16	2	5	1	1	3	1	3	#NULL!
37056	5	98.2	31.24	104.3	2	#NULL!	104	74	102	74	110	80	1	45	3	4	1	0.96	37048	36957	2	46	2	2	5.3	79708.1	5.495	2	6	2	2	0	2	#NULL!	#NULL!
37075	0	45.8	18.53	72.2	1	1	#NULL!	#NULL!	160	94	142	90	2	61	4	5	1	4.68	18974	18844.2	1	51	2	2	6.2	39198	5.107	2	6	1	9	0	2	#NULL!	#NULL!
37078	0	62.6	25.3	88.3	2	#NULL!	102	60	102	62	102	66	2	45	3	4	1	2.05	90394	92950.2	1	45	2	2	5.2	233494	4.885	2	4	0	0	3	1	1	#NULL!
37084	2	148.1	52.16	146.1	1	1	138	64	134	60	130	62	2	29	3	5	1	#NULL!	7156.83	7518.23	2	47	2	2	4.6	18334.8	5.218	2	8	2	0	2	1	3	#NULL!
37088	2	92.9	28.86	118.1	2	#NULL!	166	68	150	72	156	74	1	66	5	1	1	3.74	50876.3	59039.7	1	44	3	2	5.2	0	6.55	2	10	3	0	4	1	3	#NULL!
37089	1	76	30.91	112.5	2	#NULL!	98	54	94	60	100	52	2	28	3	3	1	3.42	5864.8	6176.91	1	55	2	2	5.3	15415.7	4.663	2	8	3	0	4	1	1	#NULL!
37091	5	91	32.59	118.3	1	1	114	60	116	58	120	58	1	63	3	3	1	1.44	62773.4	72845.9	2	50	2	2	5.5	202479	6.162	1	8	3	0	0	1	1	#NULL!
37099	0	77.5	27.89	98.1	2	#NULL!	#NULL!	#NULL!	#NULL!	#NULL!	#NULL!	#NULL!	2	35	1	1	1	0.14	26251.3	27123.6	1	57	2	2	5.3	61759.8	5.551	2	8	0	0	0	2	#NULL!	#NULL!
37102	2	101.2	31.73	111	2	#NULL!	122	58	120	66	122	68	1	24	1	4	1	3.13	20872.7	21716.9	2	54	2	2	5	53649.5	5.94	2	5	2	0	2	2	#NULL!	#NULL!
37105	#NULL!	62	21.84	74.6	2	#NULL!	#NULL!	#NULL!	122	78	#NULL!	#NULL!	2	56	3	5	1	5	97845.4	100032	1	54	2	2	5.4	251284	5.495	2	8	0	0	1	2	#NULL!	#NULL!
37106	1	94.4	28.72	107.2	2	#NULL!	116	74	116	76	120	76	1	50	3	5	1	5	67592.2	69450.3	2	52	2	2	5.5	148521	5.551	2	7	1	0	2	1	3	#NULL!
37111	2	75.7	25.89	84.1	2	#NULL!	130	84	#NULL!	#NULL!	#NULL!	#NULL!	2	29	4	4	3	0.52	34085	34753.1	1	56	2	2	5.6	69623.6	4.996	2	5	0	0	2	1	1	#NULL!
37126	#NULL!	68.2	25.67	98.2	1	#NULL!	114	68	114	64	#NULL!	#NULL!	2	23	1	3	1	0.47	3127.29	3214.65	1	54	2	2	5.1	7328.28	4.441	2	8	0	0	1	2	#NULL!	#NULL!
37130	1	83.1	28.75	105.7	1	1	114	76	#NULL!	#NULL!	#NULL!	#NULL!	1	82	3	2	1	1.48	20926	25034.4	2	50	2	2	5.8	53888.6	6.217	1	4	9	9	2	1	3	#NULL!
37132	0	56.2	21.36	77.7	2	#NULL!	120	74	122	72	120	70	2	48	3	4	2	0.6	39122.5	40124.9	2	44	2	2	4.9	94912.2	3.775	2	5	0	0	2	1	1	#NULL!
37134	0	95.2	43.17	#NULL!	1	1	170	74	#NULL!	#NULL!	#NULL!	#NULL!	2	75	3	4	1	3.03	62389.5	66398.9	2	47	2	2	5.5	168871	5.829	2	8	3	3	3	2	#NULL!	#NULL!
37135	#NULL!	#NULL!	#NULL!	#NULL!	2	#NULL!	110	72	108	76	112	76	1	47	3	2	1	5	71827.3	74764.4	2	52	2	2	5.1	0	5.107	2	7	0	0	0	1	3	#NULL!
37138	7	98.5	36.49	115.8	1	#NULL!	134	60	136	74	118	56	1	66	1	4	3	1	13738.1	12931.3	1	46	2	2	5.6	27846.2	5.551	2	7	1	0	0	1	3	#NULL!
37140	#NULL!	62.2	23.32	88	2	#NULL!	118	68	116	72	108	62	2	45	1	4	1	0.79	16413.8	16887.7	1	55	2	2	5.3	40016.7	5.051	2	8	9	1	0	2	#NULL!	#NULL!
37142	#NULL!	122	39.79	#NULL!	2	#NULL!	#NULL!	#NULL!	#NULL!	#NULL!	#NULL!	#NULL!	2	23	4	2	3	0.52	31681	32381.5	1	49	2	2	5.5	61774.3	5.218	2	6	9	0	4	2	#NULL!	#NULL!
37147	0	68	23.64	93.4	2	#NULL!	136	78	#NULL!	#NULL!	#NULL!	#NULL!	1	60	1	1	1	3.21	4329.1	4283.03	2	58	1	2	12.2	9475.25	14.322	2	8	3	0	0	2	#NULL!	#NULL!
37148	0	93.6	32.54	119	2	#NULL!	132	50	132	46	134	60	1	84	3	2	2	1.38	22202.7	25279.5	2	46	2	2	5.8	0	5.607	2	8	9	9	0	1	3	#NULL!
37151	5	59.9	23.93	84.8	1	1	150	78	148	88	152	82	2	55	3	3	1	4.24	100793	102437	2	46	2	2	5.7	252926	6.162	2	6	3	0	3	1	1	#NULL!
37154	#NULL!	69.5	29.27	101	2	#NULL!	158	40	158	48	152	52	2	83	3	3	1	1.82	29658.8	34063.1	2	50	1	2	5.1	81961.6	5.329	2	7	1	0	2	2	#NULL!	#NULL!
37155	20	97.7	34.62	109.8	2	#NULL!	124	84	124	82	122	82	1	49	3	5	1	5	85693.9	88901	1	45	2	2	5.4	189076	5.94	2	9	3	2	2	2	#NULL!	#NULL!
37163	2	91.5	24.56	94.4	2	#NULL!	106	58	#NULL!	#NULL!	#NULL!	#NULL!	1	23	1	3	1	1.87	26744.1	28096.7	2	55	2	2	5.2	69410.3	5.495	2	8	1	1	0	1	1	#NULL!
37164	0	64.5	21.7	84.3	2	#NULL!	116	66	106	64	112	60	1	52	3	4	2	0.42	35168.5	36042	1	46	2	2	5.1	80248.7	5.273	2	8	9	0	1	1	3	#NULL!
37178	#NULL!	68	#NULL!	#NULL!	1	1	148	44	136	48	138	50	2	85	3	1	2	#NULL!	28653.5	33056.3	1	45	1	2	#NULL!	0	#NULL!	1	8	0	0	0	2	#NULL!	#NULL!
37179	0	67.8	22.84	88.7	2	#NULL!	140	58	142	54	144	58	1	81	3	3	1	2.17	20926	21709.7	2	44	2	2	5.3	49792.2	5.495	2	7	3	0	4	1	3	#NULL!
37187	#NULL!	92.5	25.68	#NULL!	1	1	146	78	142	82	160	80	1	44	4	5	3	5	16736.4	17388.5	2	45	1	2	6.5	39880.6	6.384	2	6	0	0	2	2	#NULL!	#NULL!
37188	2	89.3	30.94	110.4	1	1	132	50	124	42	124	42	1	78	4	3	2	1.38	14936.7	14666.4	1	49	2	2	5.4	29219.5	5.495	2	8	2	0	1	2	#NULL!	#NULL!
37190	#NULL!	89.5	30.82	104	1	#NULL!	#NULL!	#NULL!	170	124	178	122	1	36	2	1	1	1.24	45171.6	52798.5	1	56	2	2	#NULL!	0	#NULL!	2	8	3	0	0	2	#NULL!	#NULL!
37196	6	58	24.11	81.3	1	2	156	78	146	80	150	82	2	50	1	2	1	5	21707.4	22334	1	56	2	2	5.7	52984.6	5.884	2	7	2	0	2	2	#NULL!	#NULL!
37210	0	136.3	50.13	143.8	1	1	136	60	130	60	#NULL!	#NULL!	2	72	3	3	2	1.15	39382.1	45549.6	1	47	1	1	6.1	103433	9.326	2	6	3	3	3	1	3	#NULL!
37212	0	91.7	29.5	102.9	2	#NULL!	112	72	114	72	#NULL!	#NULL!	1	47	3	3	1	5	92482.5	95943.6	1	54	2	2	5.4	205177	5.884	2	5	3	0	2	2	#NULL!	#NULL!
37218	#NULL!	89.5	40.86	124.4	1	1	150	70	148	72	136	68	2	80	3	2	2	1.22	34693	36954.9	2	47	2	2	6.3	92198.3	7.549	2	9	3	0	0	2	#NULL!	#NULL!
37233	15	74.7	29.51	91.1	2	#NULL!	104	70	#NULL!	#NULL!	110	66	2	27	3	3	1	4.89	85429.4	90276.3	1	57	2	2	4.7	233690	5.162	2	7	0	0	2	1	3	#NULL!
37236	#NULL!	65.6	29.27	105.4	1	1	136	66	128	62	124	68	2	78	2	1	2	#NULL!	42264.7	41718.2	2	52	2	2	6.2	107050	5.773	2	7	1	0	0	2	#NULL!	#NULL!
37238	1	108.7	33.77	112	2	#NULL!	108	78	116	78	106	76	1	36	1	4	1	4.97	28040.2	28463.5	1	53	2	2	5.3	78948.3	5.051	2	6	3	1	3	2	#NULL!	#NULL!
37239	#NULL!	60.9	21.81	75.9	2	#NULL!	116	60	116	62	114	56	1	20	1	3	3	5	24232	25212	1	56	2	2	5	65227.9	4.219	2	8	1	0	1	2	#NULL!	#NULL!
37240	1	62.5	27.56	81.8	2	#NULL!	104	72	100	72	110	70	2	34	1	2	1	0.73	26994.8	26963.1	2	53	2	2	5.1	55962	5.384	2	7	3	0	1	2	#NULL!	#NULL!
37244	5	47.4	20.57	73	2	#NULL!	108	58	106	68	98	60	2	22	2	4	3	1.46	5855.12	6187.31	1	45	2	2	4.7	15059.5	4.663	2	5	2	0	3	1	1	#NULL!
37250	5	101.8	34.49	104.7	2	#NULL!	130	78	124	74	126	76	2	33	3	4	2	3.01	101878	107918	1	48	2	2	5.3	280417	5.384	2	7	9	1	1	2	#NULL!	#NULL!
37252	4	74.1	23.31	98.5	2	#NULL!	114	72	122	70	112	68	1	78	3	1	1	1.89	43718.5	44231.2	2	46	2	2	5.2	101446	5.94	2	8	1	1	0	1	3	#NULL!
37257	20	79.2	23.12	87.5	2	#NULL!	114	66	114	64	112	66	1	29	3	4	1	5	80078.9	85112.5	2	44	2	2	4.7	222563	4.607	2	6	1	0	1	1	1	#NULL!
37261	2	52	19.29	74.8	2	#NULL!	110	74	104	72	108	70	2	38	3	3	3	0.96	59393.6	62215.8	2	46	2	2	4.7	142590	5.329	2	6	3	3	3	1	1	#NULL!
37267	2	52.8	17.64	74.5	2	#NULL!	132	68	140	76	124	72	1	61	3	5	2	#NULL!	60277.9	64222.5	2	44	2	2	5	161610	4.829	2	8	0	0	2	1	3	#NULL!
37271	3	103	32	112	2	#NULL!	154	76	146	74	144	78	1	37	3	5	1	4.22	74815.2	77222.8	2	54	2	2	4.7	192889	5.162	2	7	3	0	2	1	1	#NULL!
37276	2	36.7	14.65	72	2	#NULL!	152	92	152	92	#NULL!	#NULL!	2	40	3	3	1	0	93565.2	95962.7	2	50	3	2	4.9	257353	4.94	2	6	2	0	2	1	1	#NULL!
37279	0	89.1	31.76	107.1	2	#NULL!	122	50	120	78	120	80	2	43	3	4	1	1.36	51022.7	51748.7	2	53	1	2	6.3	109826	4.441	2	2	0	0	4	1	1	#NULL!
37286	0	83.9	32.98	107.4	2	#NULL!	118	70	#NULL!	#NULL!	120	70	1	44	2	1	1	0.8	27970.7	27902	1	51	2	2	5.3	59668.9	5.329	2	7	1	0	0	1	3	#NULL!
37289	4	79.2	20.68	83.5	1	#NULL!	140	96	130	102	136	98	1	28	3	5	1	4.68	86950.3	92964.5	1	54	2	2	4.7	233781	5.607	2	8	1	0	2	1	3	#NULL!
37293	0	101.4	35	121.8	1	1	158	68	158	74	#NULL!	#NULL!	2	72	4	3	2	2.34	15506.8	16245.5	1	51	2	2	5.3	38168.7	5.218	2	7	1	0	0	2	#NULL!	#NULL!
37295	1	103.9	32.61	104	2	#NULL!	120	60	120	50	114	50	1	22	2	4	3	2.55	25163.7	25469.7	2	50	2	2	5	59271.5	5.607	2	7	3	0	0	2	#NULL!	#NULL!
37302	2	59.9	22.19	94.5	2	#NULL!	98	58	94	48	96	50	2	22	1	3	3	2.93	19062.9	19559.5	1	54	2	2	5	46641.6	4.552	2	6	0	0	3	1	3	#NULL!
37303	1	98.5	29.77	110.8	1	1	200	80	180	68	186	62	1	66	4	2	2	1.18	9714.12	9950.96	2	49	2	2	5.9	19825.1	6.384	1	6	0	2	2	1	2	#NULL!
37304	0	70.6	24.14	88	2	#NULL!	170	66	160	62	158	66	1	82	3	1	1	1.27	12867.5	13106.7	2	53	2	2	5.4	32981.9	6.106	2	9	3	0	0	2	#NULL!	#NULL!
37317	20	111.3	43.05	116.8	2	#NULL!	112	72	106	68	104	70	2	29	4	3	3	1.55	27764	28127.8	1	52	2	2	#NULL!	0	#NULL!	2	8	1	0	2	2	#NULL!	#NULL!
37319	#NULL!	50.4	19.99	75.8	2	#NULL!	106	78	#NULL!	#NULL!	#NULL!	#NULL!	2	23	3	4	1	2.02	6325.08	6661.69	1	54	2	2	5	16625.6	5.44	2	6	0	0	4	2	#NULL!	#NULL!
37324	#NULL!	#NULL!	#NULL!	#NULL!	1	1	126	58	120	56	118	56	2	79	3	4	2	3.98	42824	49530.6	2	52	2	2	5.2	162660	5.551	1	6	0	0	2	2	#NULL!	#NULL!
37329	#NULL!	97.3	34.47	110.1	2	#NULL!	114	58	114	62	112	58	2	69	3	2	1	1.42	37501.7	38115.3	2	49	2	2	5.7	86560.8	4.774	2	6	1	0	0	1	1	#NULL!
37336	0	90.2	36.92	103.9	2	#NULL!	116	60	110	66	114	68	2	34	4	3	1	0.7	27586.5	28697.2	2	49	2	2	5.2	60419.6	5.051	2	6	1	0	0	1	1	#NULL!
37342	1	81.3	30.98	89.1	2	#NULL!	110	58	114	50	114	64	2	24	3	5	3	2.55	67034	70837.2	2	48	2	2	4.1	183370	4.829	2	6	1	0	2	1	2	#NULL!
37352	0	53	20.22	80.7	2	#NULL!	140	72	126	66	124	70	2	51	3	3	1	4.75	71340	72691.7	2	46	2	2	5.6	182604	5.273	2	6	0	0	1	1	1	#NULL!
37355	3	95.5	30.76	112.4	1	1	110	58	108	66	110	62	1	48	5	3	2	3.71	104644	108280	1	45	2	2	5.1	233535	5.384	2	7	3	9	0	1	2	#NULL!
37360	0	120.1	43.69	128.6	2	#NULL!	116	48	114	56	118	60	2	23	3	4	1	2.49	7695.73	7793.69	1	49	2	2	4.8	18572.2	4.885	2	7	1	0	3	1	3	#NULL!
37368	2	80.1	28.48	96.1	2	#NULL!	114	72	112	76	108	76	2	35	3	5	1	4.3	105269	107501	2	47	2	2	4.9	246379	4.996	2	8	0	0	2	2	#NULL!	#NULL!
37369	0	83.5	26.8	102.1	2	#NULL!	120	46	116	50	120	48	1	70	4	4	1	5	9547.7	9994.13	1	51	2	2	5.5	22304.2	5.551	2	8	3	3	0	1	3	#NULL!
37373	#NULL!	84.2	33.26	106.5	1	1	158	48	140	42	138	50	2	77	3	3	1	2.27	47859.1	55483.1	2	53	1	1	7.8	125296	9.548	2	7	2	9	2	2	#NULL!	#NULL!
37374	#NULL!	67.8	22.27	84	1	#NULL!	#NULL!	#NULL!	136	80	140	84	1	31	3	4	1	5	76976.9	79454.2	1	54	2	2	5.1	196742	5.607	2	6	0	0	1	2	#NULL!	#NULL!
37377	#NULL!	96.5	32.32	104.8	2	#NULL!	#NULL!	#NULL!	116	70	116	78	2	43	4	5	1	5	20233.1	20472.4	1	51	2	2	5.8	0	5.44	2	5	0	0	1	2	#NULL!	#NULL!
37382	3	86.5	26.55	101.7	1	1	106	64	104	66	104	64	1	58	4	4	2	0.93	20691.5	21360.7	2	58	1	2	8.2	49911.5	9.936	2	8	9	9	0	2	#NULL!	#NULL!
37385	3	83.3	25.48	93.3	1	1	116	74	116	78	124	76	1	46	1	3	2	0.75	21427.9	21578.7	1	46	1	2	5.2	43514	2.831	2	3	3	0	0	1	1	#NULL!
37389	0	79.3	23	92.1	1	1	144	86	142	84	146	80	1	71	3	2	2	0.69	17082.2	16968.4	1	53	2	2	5.2	40286.5	5.162	2	8	0	0	0	1	1	#NULL!
37395	7	66.9	22.28	82.5	2	#NULL!	124	38	120	50	120	52	1	22	1	2	2	0.79	19913	20718.4	1	55	2	2	5.5	51182.7	5.44	2	5	9	9	0	1	2	#NULL!
37402	#NULL!	65	26.85	88.2	2	#NULL!	116	66	112	60	114	64	2	62	1	1	2	#NULL!	5328.67	4638.8	1	58	2	2	5.7	9741.54	5.773	2	8	9	0	0	1	3	#NULL!
37410	5	77.5	25.13	91	2	#NULL!	#NULL!	#NULL!	114	62	#NULL!	#NULL!	1	29	3	5	1	5	108280	115770	1	57	2	2	5.1	301587	5.384	2	8	0	0	1	2	#NULL!	#NULL!
37426	3	66.3	24.86	91.2	1	1	116	72	118	70	118	70	2	43	5	4	2	1.26	39437.6	40448.1	1	46	2	2	5.3	101807	4.441	2	8	1	1	2	1	1	#NULL!
37429	2	72.8	32.18	98.1	1	1	130	84	126	92	128	86	2	57	5	4	1	5	76398.4	77644.9	2	44	2	2	5.7	195430	6.217	2	3	3	2	2	2	#NULL!	#NULL!
37436	0	114.5	43.79	132.8	1	1	138	58	136	58	128	66	1	77	3	2	1	1.52	18910.4	22062.1	2	47	1	1	6.6	64333.7	8.16	1	7	0	0	2	2	#NULL!	#NULL!
37440	180	93.9	31.7	122	1	1	118	74	114	74	122	72	1	53	3	3	2	1.12	33083.3	33905	2	46	2	2	5.7	69502.5	5.94	2	6	9	0	3	1	1	#NULL!
37445	#NULL!	48.8	23.08	89.5	2	#NULL!	96	44	94	44	94	48	2	23	1	2	3	0.49	1618.7	1663.91	2	58	2	2	4.7	3788.69	4.274	2	7	0	0	2	2	#NULL!	#NULL!
37447	2	75.4	23.45	78.5	1	2	108	74	112	78	104	78	1	29	4	3	1	2.22	18730.4	19525.8	2	56	2	2	5.6	0	5.551	2	10	0	0	0	1	2	#NULL!
37452	4	66.6	24.29	84.5	2	#NULL!	138	72	130	60	124	58	1	29	1	1	1	0.31	24232	25457.6	1	56	2	2	#NULL!	0	#NULL!	2	6	0	0	0	1	3	#NULL!
37453	2	76.5	32.81	94.6	2	#NULL!	120	60	110	66	116	64	2	45	1	1	1	#NULL!	19915.7	21498.8	1	58	1	2	10.7	50380.5	14.377	2	6	2	2	0	1	3	#NULL!
37454	2	65.7	23.93	85.2	1	#NULL!	110	64	112	66	118	70	1	42	2	4	1	1.5	22617.3	23463.7	2	45	2	2	5.3	49470.4	5.44	2	6	2	0	0	2	#NULL!	#NULL!
37455	2	90.7	34.99	120.7	1	1	132	56	116	68	124	60	1	64	1	2	2	1.21	12193.3	11477.2	2	54	1	1	7.1	33467.9	6.162	9	6	3	0	0	1	1	#NULL!
37456	2	73.9	30.48	100.9	1	#NULL!	154	72	#NULL!	#NULL!	146	70	2	52	4	3	1	2.49	27793.8	28122.5	1	52	2	2	6.3	70968.4	6.606	2	6	2	0	4	2	#NULL!	#NULL!
37457	1	60.8	24.23	95	1	1	122	70	116	72	120	68	2	72	3	5	2	2.55	50781.4	52336.4	2	50	2	2	5.7	130573	4.607	2	8	3	3	0	1	1	#NULL!
37458	4	92.3	34.61	108.8	1	1	136	84	136	86	136	80	2	63	3	3	1	5	62731.7	62036.3	2	44	2	2	5.5	157776	5.607	2	6	1	0	1	1	3	#NULL!
37460	3	69.7	25.32	96	1	1	144	54	148	62	146	64	2	79	1	3	2	1.53	6781.42	8951.5	2	57	2	2	5.4	18820.4	5.551	2	8	9	0	0	1	1	#NULL!
37462	0	54.7	20.59	74	2	#NULL!	114	74	118	58	114	54	2	29	3	4	1	3.75	82397.3	85596.5	2	53	2	2	4.9	209879	5.384	2	6	1	0	2	2	#NULL!	#NULL!
37467	3	66.9	30.54	100	2	#NULL!	120	76	114	74	114	72	2	46	1	1	1	0.56	16649	17868.6	2	49	1	2	11.3	43516.4	13.544	2	7	3	0	2	2	#NULL!	#NULL!
37478	7	72.3	24.02	87.7	2	#NULL!	114	54	#NULL!	#NULL!	106	58	1	66	2	5	1	5	50237.6	49637.3	1	51	2	2	5.6	109345	5.773	2	6	3	0	0	1	3	#NULL!
37485	7	94.8	28.25	103	2	#NULL!	118	82	118	70	114	74	1	49	3	5	1	5	99218	102931	1	50	2	2	4.4	218916	4.94	2	6	3	1	4	1	3	#NULL!
37488	0	#NULL!	#NULL!	157.7	1	1	138	76	130	76	132	74	1	48	3	2	2	0.92	43197.7	43091.5	2	48	1	1	9.2	125656	14.599	1	5	3	3	2	1	3	#NULL!
37492	0	146.3	52.02	#NULL!	1	1	130	82	130	74	126	78	1	75	4	1	1	1.48	11383	11177	1	55	1	2	6.2	32592.4	5.995	2	1	0	1	0	2	#NULL!	#NULL!
37494	2	101.9	34.4	122	1	1	166	78	166	74	154	80	1	62	3	3	1	3.73	51549.6	50933.6	1	44	1	2	7.8	115659	8.882	2	7	1	0	0	1	1	#NULL!
37497	4	81.9	31.64	108.7	1	1	112	76	104	72	106	70	2	62	3	4	1	0.83	42265	45065.2	1	46	2	2	6.2	112433	6.717	2	6	9	0	0	1	2	#NULL!
37507	#NULL!	77.3	28.5	#NULL!	2	#NULL!	106	50	102	56	98	54	2	22	1	2	1	#NULL!	1339.05	1363.17	2	58	2	2	4.7	3484.95	4.385	2	5	0	0	0	2	#NULL!	#NULL!
37513	1	108.7	38.84	112.7	1	1	194	104	204	96	196	94	2	49	4	3	2	0.87	34121.7	34525.2	1	56	2	2	5.7	87125.8	6.55	2	6	0	0	2	2	#NULL!	#NULL!
37518	#NULL!	97.3	38.44	132	1	1	124	68	122	66	102	66	2	63	3	5	1	3.03	70166.3	70945.6	2	46	2	2	9.1	0	13.322	2	6	3	9	2	2	#NULL!	#NULL!
37521	12	107.1	29.24	98.1	2	#NULL!	138	78	128	74	128	72	1	52	4	3	2	5	25524.8	25584.4	2	50	2	2	6.4	0	7.771	2	4	9	9	3	1	3	#NULL!
37522	3	74.7	26.59	93.4	1	1	168	82	156	82	152	86	2	66	3	3	1	2.23	66182.6	65449	2	49	2	2	5.1	152888	4.829	2	7	3	0	2	2	#NULL!	#NULL!
37523	20	112.7	34.63	123.2	1	1	146	92	#NULL!	#NULL!	146	82	1	61	4	3	1	0.72	8756.93	9407.18	2	51	2	2	5.9	20778.4	5.829	2	6	1	0	3	1	3	#NULL!
37525	3	86.8	29.68	94.5	2	#NULL!	114	72	114	74	#NULL!	#NULL!	2	25	1	4	1	5	14821.2	15207.3	1	58	2	2	5.1	36263.4	5.329	2	6	2	0	3	2	#NULL!	#NULL!
37526	2	87.1	27.74	100.5	2	#NULL!	124	80	120	82	120	80	1	48	3	5	1	3.88	85752.4	88961.7	1	55	2	2	5.1	190246	6.606	2	6	2	0	0	1	3	#NULL!
37531	5	94.8	30.71	108.5	2	#NULL!	130	90	132	80	130	84	1	41	3	4	1	0.3	95268.2	97483.1	2	46	2	2	5.1	191442	6.939	2	6	3	2	3	1	3	#NULL!
37536	2	66.4	18.41	78.2	2	#NULL!	130	56	114	62	124	64	1	20	3	2	3	1.2	48628.4	49826.8	2	49	2	2	5.2	119491	5.718	2	6	2	2	4	1	1	#NULL!
37540	1	78.9	30.36	98	2	#NULL!	#NULL!	#NULL!	#NULL!	#NULL!	#NULL!	#NULL!	2	70	4	2	2	1.7	22497.5	22474.9	1	56	2	2	5.7	52369.2	5.829	2	7	2	0	1	1	3	#NULL!
37541	2	49.7	18.1	70.8	1	#NULL!	108	72	106	78	102	76	1	44	3	4	1	#NULL!	33122.5	34273.4	2	44	2	2	5.1	0	4.885	2	5	2	0	0	1	1	#NULL!
37544	0	68.7	23.86	84.8	1	1	134	80	130	78	#NULL!	#NULL!	1	56	2	2	1	1.29	31742.3	32614.9	1	47	2	2	5.3	68764.6	4.996	2	5	0	0	1	1	3	#NULL!
37545	1	71.4	23.47	80.9	2	#NULL!	114	70	112	72	112	74	1	45	1	5	1	4.27	24368.2	25140	2	55	2	2	5.3	59467.4	5.273	2	7	3	0	0	2	#NULL!	#NULL!
37556	0	99.5	33.02	114.8	1	1	#NULL!	#NULL!	136	98	122	92	1	58	4	4	1	1.48	32380.3	32455.9	1	49	2	2	5.9	75246.7	5.162	2	7	3	9	1	1	3	#NULL!
37557	4	69.4	22.51	86.7	2	#NULL!	110	54	#NULL!	#NULL!	#NULL!	#NULL!	1	31	1	2	1	2.89	27433.6	29218	1	54	2	2	5.2	72180.1	5.829	2	7	2	0	0	2	#NULL!	#NULL!
37558	0	91.2	25.5	98.3	1	2	134	50	136	60	138	52	1	62	3	5	1	5	63955.3	68158.1	2	48	1	2	5.6	0	7.105	2	8	2	0	0	1	3	#NULL!
37560	0	91.4	27.65	101.8	2	#NULL!	#NULL!	#NULL!	#NULL!	#NULL!	134	62	1	61	3	3	1	3.51	79633.3	78681.8	1	52	2	2	5.4	151238	5.995	2	6	2	0	1	1	3	#NULL!
37561	1	77.4	31.08	101.8	2	#NULL!	138	90	140	80	134	86	2	34	2	3	2	0.16	53409.3	56722.3	1	55	2	2	5.6	0	5.273	2	7	3	0	0	1	1	#NULL!
37573	5	98.8	31.79	105.3	2	#NULL!	110	58	112	52	#NULL!	#NULL!	1	22	3	1	3	0.48	60893.3	62394	1	49	2	2	5.4	136736	5.384	2	5	3	0	1	1	1	#NULL!
37576	6	85.2	28.83	102	2	#NULL!	#NULL!	#NULL!	106	72	#NULL!	#NULL!	2	35	1	4	1	5	31423.8	32154.8	2	55	2	2	5	77555.3	5.662	2	7	3	0	0	2	#NULL!	#NULL!
37580	0	70.4	28.31	100.5	1	1	164	48	160	50	148	56	2	70	3	3	2	1.88	62215.2	66047.2	1	56	2	2	5.5	172119	4.996	2	5	9	9	2	2	#NULL!	#NULL!
37593	0	71.1	27.81	97	1	1	128	80	134	80	132	82	1	73	4	3	1	1.74	11928.2	11712.3	2	49	2	2	5.8	23334.2	5.662	2	8	1	1	1	1	3	#NULL!
37599	4	73.9	29.38	97.5	1	1	120	62	#NULL!	#NULL!	116	62	2	48	4	5	1	3.42	30909.3	31274.8	1	53	2	2	5.2	78923.4	5.051	2	6	1	0	2	2	#NULL!	#NULL!
37600	1	96	31.17	109	2	#NULL!	154	68	144	72	140	72	1	47	4	5	1	5	19404	20031.5	2	56	2	2	6.2	60808.5	5.495	2	8	3	1	1	2	#NULL!	#NULL!
37604	#NULL!	111.5	45.18	122.3	1	1	160	64	160	60	158	62	2	73	3	1	1	1.44	56799.7	60721.1	2	46	2	2	5.3	154431	5.884	2	6	2	2	1	2	#NULL!	#NULL!
37606	7	81.2	28.53	99	2	#NULL!	152	90	156	102	150	92	1	53	3	4	2	5	89650.9	91877.5	2	46	2	2	4.8	204568	6.162	2	4	3	9	3	1	2	#NULL!
37609	#NULL!	85.3	28.17	102.8	2	#NULL!	120	48	116	58	116	52	1	21	3	3	3	3.63	93282.9	99403.2	1	50	2	2	5	249657	5.107	2	10	1	0	0	2	#NULL!	#NULL!
37617	0	100.8	43.63	125.6	1	1	116	56	114	58	108	58	2	60	4	4	2	2.29	13659.3	14226.3	2	51	2	2	6.3	41713.1	5.718	2	6	3	2	1	2	#NULL!	#NULL!
37625	#NULL!	74.8	30.97	#NULL!	2	#NULL!	96	62	104	66	106	62	2	28	2	3	1	#NULL!	47698.8	50237.2	2	52	2	2	5.4	0	4.274	2	8	2	0	0	2	#NULL!	#NULL!
37631	2	104.4	31.52	102.7	2	#NULL!	112	86	#NULL!	#NULL!	106	86	1	38	3	5	1	5	76081.5	78529.9	1	47	2	2	5.1	196154	5.551	2	7	3	0	0	2	#NULL!	#NULL!
37639	5	60.1	28.59	91.4	2	#NULL!	96	52	98	46	92	52	2	26	2	3	1	1.9	55781.7	57947.4	2	44	2	2	4.8	132808	4.663	2	6	0	0	1	2	#NULL!	#NULL!
37640	#NULL!	92.6	27.26	104	1	1	138	90	140	94	134	98	1	45	3	3	1	2.63	72840.6	75566.7	1	44	2	2	5.2	159323	5.662	2	5	3	3	1	1	1	#NULL!
37645	3	94	31.01	101	2	#NULL!	106	56	108	56	100	48	2	31	4	3	1	2.22	20660.4	21302.9	2	56	2	2	5.3	49884.6	5.551	2	6	3	0	3	2	#NULL!	#NULL!
37647	1	73	26.88	91.7	2	#NULL!	112	68	106	72	104	72	1	27	1	3	1	#NULL!	18789.3	19549.2	1	48	2	2	5	48294.5	5.44	2	5	9	9	2	2	#NULL!	#NULL!
37653	0	65.1	27.27	88.5	2	#NULL!	130	56	120	56	112	60	2	82	3	4	2	5	34989.8	40185.9	2	47	1	2	6.1	96693.9	5.995	2	7	9	9	0	2	#NULL!	#NULL!
37657	5	75.4	26	101.2	1	2	118	64	120	62	128	72	1	75	3	5	1	5	32961.5	35315.5	2	52	2	2	5.6	77894.3	5.607	2	8	3	2	0	2	#NULL!	#NULL!
37661	2	87.2	31.3	99	2	#NULL!	124	72	120	70	118	72	1	34	1	1	1	0.31	30954.4	31727.7	1	56	2	2	#NULL!	0	#NULL!	2	7	0	0	0	1	1	#NULL!
37670	3	75.8	24.98	100.4	2	#NULL!	128	66	126	52	110	58	1	78	3	2	2	1.83	39086.2	41867	2	44	2	2	4.6	90611.5	5.829	2	8	0	0	0	1	3	#NULL!
37671	1	69.2	24.66	86.6	2	#NULL!	132	80	128	76	122	72	2	46	4	5	1	5	28040	28553.5	1	55	2	2	5.4	72804.7	5.162	2	6	9	0	0	1	3	#NULL!
37682	3	91.8	31.84	117.7	1	1	108	62	112	64	112	66	1	74	3	5	2	2.24	40704.5	40938.9	2	50	2	2	5.9	88124.4	6.217	2	6	9	9	4	1	3	#NULL!
37686	0	65.8	23.29	94.7	2	#NULL!	104	72	106	78	108	70	2	29	3	5	3	4.97	68600.8	72251.6	1	54	2	2	5	180319	5.329	2	8	9	0	1	2	#NULL!	#NULL!
37688	2	106.6	29.94	98.5	2	#NULL!	#NULL!	#NULL!	#NULL!	#NULL!	122	82	1	24	5	5	3	3.06	26593.9	27900.9	1	58	2	2	5.3	71228.7	5.607	2	8	0	0	0	1	2	#NULL!
37690	0	140.1	48.48	144.1	1	1	164	56	#NULL!	#NULL!	160	54	2	58	3	4	3	1.88	119049	116641	1	49	2	2	5.4	269654	5.884	2	7	1	0	1	1	3	#NULL!
37700	1	97.5	28.64	108.7	2	#NULL!	138	66	128	64	134	66	1	72	3	3	1	5	48021	48584.1	2	47	2	2	5.7	111430	6.051	2	8	3	0	0	2	#NULL!	#NULL!
37702	2	77.8	24.75	96.1	1	2	162	94	160	86	146	92	1	71	3	3	1	2.03	41946.5	44942.2	1	47	2	2	5.6	99127.4	5.495	2	7	3	0	4	2	#NULL!	#NULL!
37705	#NULL!	74.9	25.67	99	2	#NULL!	112	74	114	68	102	68	2	35	3	4	1	5	10366.8	10981.4	2	53	2	2	5	28534.2	4.94	2	8	1	0	1	2	#NULL!	#NULL!
37708	0	85.6	28.4	107.5	2	#NULL!	176	60	146	70	156	78	1	54	3	3	3	0	29577.9	30312.5	2	44	2	2	5.2	67491.8	5.662	2	5	3	0	2	1	1	#NULL!
37710	3	61.6	22.17	82	2	#NULL!	110	70	108	72	108	74	2	43	3	5	2	3.51	76835.8	79272.5	1	44	2	2	4.9	204190	4.774	2	7	0	0	1	2	#NULL!	#NULL!
37714	1	51.9	19.85	70	2	#NULL!	124	74	122	70	118	72	2	52	3	5	1	5	77064.6	78524.7	1	44	2	2	5.1	202263	4.663	2	7	3	0	2	1	3	#NULL!
37722	#NULL!	71.8	28.08	96.5	1	2	144	54	144	54	#NULL!	#NULL!	2	84	3	4	2	#NULL!	38509.3	48065.6	2	55	2	2	5.7	0	4.496	2	6	1	1	0	2	#NULL!	#NULL!
37732	2	96.6	27.39	94.8	2	#NULL!	124	64	#NULL!	#NULL!	#NULL!	#NULL!	1	28	4	4	3	3.06	24968	26195.1	2	54	2	2	4.8	58708.9	4.441	2	6	9	9	1	1	2	#NULL!
37740	2	96.7	30.15	101.3	2	#NULL!	124	76	132	80	128	66	1	29	4	2	1	2.33	22475.9	23430.2	1	48	2	2	5.4	61379.9	5.607	2	8	0	0	0	1	3	#NULL!
37741	2	76	24.96	92.4	1	1	138	70	134	74	126	72	2	54	4	4	2	3.66	23818	24254.2	1	44	1	2	5.4	55627.1	5.44	2	6	9	9	3	2	#NULL!	#NULL!
37743	0	70.1	24.87	91.8	2	#NULL!	140	78	142	74	140	72	1	63	4	3	1	5	6287.29	6866	2	45	2	2	6	15323	5.773	2	8	1	0	2	1	3	#NULL!
37747	2	62.4	25.64	84.8	2	#NULL!	106	62	100	60	104	68	2	26	1	2	3	1.33	14805.4	15813.7	2	52	2	2	4.9	36007.5	4.94	2	8	0	0	0	1	3	#NULL!
37749	0	81.3	35.89	117.5	1	1	126	56	112	56	106	54	2	84	3	1	1	1.21	34989.8	40366.2	2	47	3	2	6.5	100709	7.161	2	8	3	0	1	2	#NULL!	#NULL!
37751	7	70.5	23.07	86	2	#NULL!	132	60	144	58	140	62	1	55	3	4	2	5	135473	139663	1	50	2	2	5	291277	4.996	2	8	1	0	1	2	#NULL!	#NULL!
37755	0	42.9	17.88	69.5	2	#NULL!	126	70	132	74	128	78	2	57	1	4	2	1.25	23957.8	24843.8	1	57	2	2	5.2	61652.2	5.662	2	7	1	0	3	2	#NULL!	#NULL!
37760	#NULL!	68.6	24.48	#NULL!	1	1	#NULL!	#NULL!	#NULL!	#NULL!	#NULL!	#NULL!	1	83	3	5	1	3.12	22457.3	24672.9	1	47	2	2	5	53404.6	5.162	2	8	9	0	0	1	3	#NULL!
37763	1	62.8	20.27	77.2	2	#NULL!	122	74	126	68	122	70	2	37	3	5	1	3.54	99811.2	106002	1	50	2	2	4.6	264551	4.94	2	7	1	0	1	2	#NULL!	#NULL!
37765	0	94.6	33.08	123.8	1	1	124	74	122	76	120	76	1	73	4	4	1	5	9547.7	9994.13	1	51	1	2	5.8	22921.6	6.606	2	6	0	0	3	2	#NULL!	#NULL!
37766	#NULL!	77.7	24.89	90.4	2	#NULL!	#NULL!	#NULL!	120	74	122	78	1	46	3	3	1	5	115169	119480	2	55	2	2	5	254112	5.551	2	7	2	0	2	2	#NULL!	#NULL!
37769	0	109.7	40.1	124.5	1	#NULL!	92	46	#NULL!	#NULL!	#NULL!	#NULL!	2	64	3	5	1	2.39	62731.7	66887.9	2	44	1	2	5.7	151051	6.828	2	8	1	0	1	2	#NULL!	#NULL!
37780	5	78.1	27.18	82.6	1	1	160	80	146	70	148	72	2	61	4	5	1	5	12128.4	12045.4	1	51	2	2	5.8	28300.6	5.607	2	6	3	0	3	2	#NULL!	#NULL!
37792	2	109.8	36.39	115.3	2	#NULL!	#NULL!	#NULL!	136	78	122	74	1	50	1	5	2	5	24368.2	25338.3	1	57	1	2	4.6	58705.1	5.94	2	4	1	0	3	1	1	#NULL!
37799	7	64.5	25.55	79.3	2	#NULL!	124	32	#NULL!	#NULL!	118	22	2	61	3	3	2	#NULL!	84823.9	89447.4	1	57	2	2	5.7	227043	5.829	2	6	9	0	0	1	3	#NULL!
37810	1	63.4	24.37	87.5	2	#NULL!	122	50	122	48	118	52	2	75	3	1	1	2.12	60379.7	62228.7	1	46	2	2	5.6	168630	5.884	2	8	3	0	1	2	#NULL!	#NULL!
37814	#NULL!	74.5	26.24	84.6	2	#NULL!	114	62	#NULL!	#NULL!	#NULL!	#NULL!	1	23	4	5	1	3.9	26257.5	27548	1	53	2	2	#NULL!	0	#NULL!	2	5	0	0	0	2	#NULL!	#NULL!
37815	#NULL!	66.4	26.43	94.5	1	1	#NULL!	#NULL!	#NULL!	#NULL!	#NULL!	#NULL!	1	63	5	3	1	1.21	34047.6	39510.8	2	58	2	2	4.7	87147.6	5.273	2	7	9	0	0	2	#NULL!	#NULL!
37816	0	75.3	28.13	91.2	2	#NULL!	#NULL!	#NULL!	114	66	#NULL!	#NULL!	1	30	1	3	1	1.39	27433.6	27847.7	1	54	2	2	5.3	72872.7	5.551	2	8	3	0	0	1	3	#NULL!
37819	2	90.2	26.58	97.4	2	#NULL!	122	70	126	66	126	66	1	51	3	3	1	5	108379	111358	2	55	2	2	5.5	236838	5.44	2	7	3	0	2	1	3	#NULL!
37820	1	63.3	24.6	91	2	#NULL!	100	68	104	68	104	70	2	30	1	2	3	#NULL!	25791.6	25761.4	1	53	2	2	4.8	61430.7	5.107	2	8	0	0	0	2	#NULL!	#NULL!
37821	#NULL!	55.2	20.83	77.4	2	#NULL!	110	52	96	60	96	58	2	21	1	3	3	#NULL!	12381.6	12303.7	2	58	2	2	5.8	28015.1	5.773	2	8	0	0	0	2	#NULL!	#NULL!
37822	2	74.3	23.72	82.5	2	#NULL!	106	66	104	62	104	68	2	33	3	4	1	4.97	81397.2	86446.2	1	46	2	2	5.2	215744	5.384	2	8	3	9	2	1	3	#NULL!
37825	7	99.9	28.78	105.9	2	#NULL!	132	66	130	64	128	60	1	74	3	4	1	5	48021	48297.5	2	47	2	2	5.8	110773	5.551	2	5	0	0	0	1	3	#NULL!
37832	#NULL!	75.5	24.74	#NULL!	2	#NULL!	110	58	112	54	106	56	2	22	4	3	3	2.14	23461.4	23768.8	2	52	2	2	#NULL!	0	#NULL!	2	4	0	2	0	2	#NULL!	#NULL!
37836	4	77.6	23.61	91.8	2	#NULL!	116	66	120	72	116	70	1	51	3	5	1	5	68545.7	70430.1	1	44	2	2	5.9	150616	5.384	2	8	1	0	2	1	3	#NULL!
37837	#NULL!	51.9	24.31	79.3	2	#NULL!	116	70	108	76	114	72	2	36	3	5	1	5	72256.7	76738.7	2	52	2	2	5.1	191517	5.273	2	8	0	0	2	2	#NULL!	#NULL!
37840	1	69.6	24.84	88.9	2	#NULL!	118	58	116	56	#NULL!	#NULL!	1	25	1	1	1	0.85	21950.7	22348.2	1	53	2	2	5.3	55209.1	6.328	2	6	9	0	0	2	#NULL!	#NULL!
37848	1	52.1	24.24	71.2	2	#NULL!	114	56	106	52	110	52	2	57	3	5	2	5	71340	72934.5	2	56	2	2	5.5	183214	5.607	2	6	0	0	0	2	#NULL!	#NULL!
37860	3	83.1	26.17	96	1	1	138	76	140	74	136	76	1	65	4	5	1	5	9207.61	9432.09	2	44	2	2	5.6	20123.1	4.94	2	9	3	0	0	1	3	#NULL!
37867	5	90.4	28.53	100.2	2	#NULL!	120	82	122	76	120	84	1	46	3	5	1	5	101273	103627	1	46	2	2	4.9	203509	5.607	2	8	2	0	0	2	#NULL!	#NULL!
37875	0	61.9	24.83	78.8	2	#NULL!	104	58	98	62	94	64	2	41	1	2	1	0.95	20581	20669.5	2	48	2	2	5.1	46985.9	4.996	2	9	1	0	0	2	#NULL!	#NULL!
37879	0	122.2	35.7	125.4	1	2	114	70	106	64	106	64	1	41	3	2	1	1.52	33122.5	33892.6	2	44	2	2	5.5	69477.1	5.495	2	4	3	3	4	1	1	#NULL!
37886	0	109.8	35.33	116.7	1	1	126	82	134	74	134	74	1	50	3	3	1	4.97	93367.8	95934.5	1	50	2	2	5.1	202266	5.384	2	6	3	1	4	2	#NULL!	#NULL!
37887	3	104.4	41.3	123.2	1	1	144	82	138	76	140	76	2	67	3	3	2	2.12	81813.3	87233.8	2	53	2	2	6.5	221860	8.493	2	7	3	0	4	1	1	#NULL!
37894	5	84.9	30.37	108	2	#NULL!	104	60	110	58	106	58	2	33	3	5	1	5	10366.8	10859.4	2	48	2	2	4.5	24888.2	4.94	2	7	2	0	2	2	#NULL!	#NULL!
37902	#NULL!	#NULL!	#NULL!	#NULL!	1	1	114	42	#NULL!	#NULL!	#NULL!	#NULL!	2	85	1	1	2	4.24	8881.62	11743.9	2	54	2	2	5	27689.9	5.829	9	4	3	0	4	2	#NULL!	#NULL!
37905	1	100.5	30.41	113.2	1	1	142	78	146	84	142	80	1	58	3	5	2	0.63	29778.8	30699.6	1	55	2	2	5.5	65734.5	6.273	2	6	3	0	1	1	3	#NULL!
37910	2	100.1	38.81	123.2	1	1	148	68	142	70	142	72	2	60	1	2	1	1.25	8473.24	6740.1	1	55	1	1	8.2	16741.5	10.103	2	8	3	1	2	1	3	#NULL!
37917	#NULL!	70	22.39	88.4	2	#NULL!	138	88	138	74	134	72	1	39	4	5	1	3.03	19448.6	21080.8	2	52	2	2	5.4	47246.6	5.495	2	7	1	0	2	2	#NULL!	#NULL!
37918	3	97.7	29.69	101.8	2	#NULL!	132	64	130	52	128	58	1	26	1	4	1	5	16697.2	17509.6	1	58	2	2	5.1	45300.4	5.218	2	3	3	0	3	2	#NULL!	#NULL!
37922	3	71.8	27.53	94	2	#NULL!	114	44	114	38	102	44	2	85	3	1	1	1.14	28479.7	30336.4	2	44	2	2	5.2	82206.7	5.495	2	6	1	0	0	1	3	#NULL!
37929	0	89.9	31.93	115.8	1	1	144	48	#NULL!	#NULL!	142	66	1	78	4	4	1	2.34	9547.7	9831.34	1	51	2	2	5.5	27609.4	5.662	2	10	3	0	0	2	#NULL!	#NULL!
37930	2	69.4	23.82	88.2	1	1	126	74	130	68	#NULL!	#NULL!	1	48	4	2	3	2.42	25858.4	25918.8	2	49	2	2	5.3	60090.7	5.884	2	6	1	9	2	1	1	#NULL!
37932	3	72.4	23.64	79.3	2	#NULL!	112	54	110	48	112	48	1	21	3	4	3	0.49	48904.8	52287.5	2	48	2	2	4.5	128072	5.495	2	7	0	0	0	1	3	#NULL!
37936	1	81.8	28.47	103	1	2	130	80	#NULL!	#NULL!	#NULL!	#NULL!	1	44	3	3	1	3.26	112523	112247	1	49	2	2	5.3	252954	5.162	2	1	3	3	0	1	1	#NULL!
37942	4	73.3	25.57	90.4	2	#NULL!	102	54	100	60	108	56	2	27	3	4	1	4.5	7597.14	7892.11	2	53	2	2	4.7	18087.7	4.663	2	7	0	0	1	2	#NULL!	#NULL!
37944	7	71.7	25.86	89	2	#NULL!	92	62	98	62	98	60	1	73	3	5	1	5	39086.2	39544.6	2	50	2	2	5.5	90697.5	5.44	2	8	0	0	0	1	3	#NULL!
37953	7	74.5	23.02	85	2	#NULL!	102	62	104	52	110	44	1	48	3	3	1	4.22	95268.2	97483.1	2	46	2	2	5.5	191442	5.384	2	5	0	0	0	1	2	#NULL!
37971	#NULL!	73.8	26.62	92.9	2	#NULL!	114	60	114	56	116	60	2	30	4	2	3	0.76	4440.97	4602.72	2	45	2	2	4.4	10778.1	4.552	2	7	0	0	1	2	#NULL!	#NULL!
37973	3	50.1	18.86	77.8	1	#NULL!	#NULL!	#NULL!	136	92	134	78	2	30	1	5	3	5	31423.8	32154.8	1	57	2	2	4.7	73301.7	5.718	2	6	1	0	2	2	#NULL!	#NULL!
37988	#NULL!	57.7	25.37	81	2	#NULL!	112	52	112	52	110	50	2	22	1	2	3	0.56	16497.1	17518.9	2	49	2	2	5	43912.4	5.051	2	9	1	0	0	2	#NULL!	#NULL!
37993	#NULL!	85.5	26.07	91.5	2	#NULL!	116	52	112	46	#NULL!	#NULL!	1	20	1	2	3	2.83	26744.1	27825.7	1	57	2	2	#NULL!	68740.7	5.162	2	6	0	0	1	2	#NULL!	#NULL!
37996	2	64.6	25.68	93.6	1	1	114	68	114	74	120	72	2	45	3	3	1	5	89845.5	91123.8	2	50	2	2	5.3	229357	5.551	2	7	1	0	2	1	1	#NULL!
38008	1	77.5	24.43	85.6	2	#NULL!	#NULL!	#NULL!	#NULL!	#NULL!	#NULL!	#NULL!	1	21	1	2	3	1.66	21249.4	21634.2	2	57	2	2	4.8	53445.2	5.051	2	5	1	1	2	2	#NULL!	#NULL!
38010	0	84.7	32.76	107.6	2	#NULL!	128	72	126	64	130	72	2	81	4	3	2	0.75	19373.1	19353.6	1	44	2	2	6.3	40257.8	5.329	2	7	0	0	2	2	#NULL!	#NULL!
38017	#NULL!	94.4	29.53	113.2	2	#NULL!	116	64	#NULL!	#NULL!	116	62	1	48	3	5	1	5	95738.4	99321.4	1	58	2	2	5.8	212400	5.829	2	7	2	0	0	2	#NULL!	#NULL!
38019	2	57.8	22.13	75.3	2	#NULL!	112	70	112	72	#NULL!	#NULL!	2	22	3	4	3	5	63565.2	66948	1	45	2	2	4.9	162946	4.441	2	8	0	0	1	2	#NULL!	#NULL!
38028	6	93.7	27.35	106	1	2	#NULL!	#NULL!	164	78	166	90	1	64	3	3	1	#NULL!	33324.9	32926.7	1	54	2	2	5.5	72625.4	5.273	1	8	3	3	4	1	1	#NULL!
38033	#NULL!	79.5	25.9	103.5	2	#NULL!	122	56	134	64	#NULL!	#NULL!	2	28	3	5	1	3.17	6325.08	6661.69	1	54	2	2	4.7	0	4.94	2	9	1	0	2	2	#NULL!	#NULL!
38038	3	89.2	27.87	98.5	2	#NULL!	142	84	144	82	140	80	1	34	4	2	3	2.51	21908.8	23718.1	1	48	2	2	5	60550.4	5.218	2	8	2	0	1	2	#NULL!	#NULL!
38050	#NULL!	58.4	27.66	90.5	2	#NULL!	154	58	#NULL!	#NULL!	150	58	2	85	1	1	2	1.02	11380	16529.2	2	55	2	2	5.3	38972.9	4.607	2	6	0	0	0	2	#NULL!	#NULL!
38054	2	67	22.57	78.7	2	#NULL!	112	78	112	78	108	74	2	25	3	5	1	5	63565.2	67171.7	1	45	2	2	5.2	163491	5.162	2	8	0	0	0	1	3	#NULL!
38055	3	101.8	33.05	117.7	2	#NULL!	150	84	142	78	140	76	1	55	3	2	1	4.24	89650.9	91877.5	2	46	2	2	5.3	204568	6.384	2	7	9	0	0	1	1	#NULL!
38057	#NULL!	109.3	39.43	119.8	2	#NULL!	118	38	122	0	120	40	2	29	4	4	2	0.51	5424.15	5544.08	2	49	2	2	4.7	10576.5	4.829	2	8	3	0	0	2	#NULL!	#NULL!
38060	#NULL!	70.9	27.63	104.9	1	1	168	96	160	96	#NULL!	#NULL!	2	69	4	2	2	0.64	15939.5	15830.4	1	53	1	2	8.4	36989.3	8.16	2	6	1	1	3	2	#NULL!	#NULL!
38062	4	81.6	24.94	92.7	2	#NULL!	136	74	134	72	132	66	1	26	1	3	3	1.87	23517.1	23883.9	1	46	2	2	4.6	64174	4.885	2	7	0	1	1	2	#NULL!	#NULL!
38063	7	84.6	24.91	98.9	1	1	154	78	140	72	142	74	1	71	3	3	1	3.79	48021	48584.1	2	47	2	2	5.6	102591	5.773	2	7	1	0	0	1	3	#NULL!
38065	0	85.4	26.92	108.7	1	1	154	84	154	86	158	80	1	66	4	2	1	1.2	9714.12	9950.96	2	49	2	2	6.3	19825.1	6.828	2	8	2	1	2	2	#NULL!	#NULL!
38073	#NULL!	56.9	22.03	87.6	1	1	132	60	132	56	126	58	2	75	3	4	1	#NULL!	53574.9	52882.1	2	49	2	2	5.7	123532	4.885	2	5	3	0	3	2	#NULL!	#NULL!
38075	0	95.1	27.34	103.8	2	#NULL!	102	74	114	70	110	68	1	37	3	3	1	2	70893.7	72175.3	2	44	2	2	5.3	166467	5.051	2	5	0	0	1	1	3	#NULL!
38078	1	92.2	32.78	109.5	2	#NULL!	126	72	130	82	126	80	1	39	1	1	1	0.05	25437.2	26072.7	1	55	2	2	5.5	64410.1	5.829	2	7	2	0	3	2	#NULL!	#NULL!
38079	1	56.8	21.59	76.5	2	#NULL!	100	60	98	62	102	62	2	40	3	4	1	5	118695	117360	1	49	2	2	5.2	318555	5.107	2	8	2	0	0	2	#NULL!	#NULL!
38081	6	75.5	28	93	2	#NULL!	140	86	132	82	134	88	2	44	3	5	1	5	90455.7	93324.4	1	55	2	2	5.3	234434	5.218	2	8	0	0	2	2	#NULL!	#NULL!
38089	#NULL!	77.1	29.23	#NULL!	2	#NULL!	#NULL!	#NULL!	#NULL!	#NULL!	#NULL!	#NULL!	2	36	1	1	1	1.39	20857.8	20833.4	2	57	2	2	5.4	50248.7	5.107	2	9	0	0	0	2	#NULL!	#NULL!
38095	0	98.7	36.39	107.9	1	#NULL!	118	88	114	90	116	88	2	35	3	4	1	1.86	101878	106719	1	48	2	2	5.3	244586	5.162	2	7	9	0	3	1	3	#NULL!
38098	1	59.8	25.22	91.7	2	#NULL!	122	54	110	52	114	56	2	67	2	4	2	1.67	75852.5	79987	1	56	1	2	5.8	180278	8.715	2	7	1	1	0	1	3	#NULL!
38106	0	88.6	28.93	112.7	1	#NULL!	128	82	124	76	116	78	1	73	1	2	1	0.82	4433.67	6124.04	1	58	2	2	6.4	14786.2	4.718	2	8	0	0	2	1	3	#NULL!
38108	4	89.3	25.11	86.7	2	#NULL!	128	78	126	74	124	76	1	29	4	4	1	3.12	28986.4	30411	1	56	2	2	#NULL!	0	#NULL!	2	6	3	0	0	2	#NULL!	#NULL!
38113	2	87.1	31.42	106	2	#NULL!	134	44	136	50	#NULL!	#NULL!	1	29	1	1	1	1.36	21950.7	22348.2	1	53	2	2	5.7	55209.1	5.44	2	8	9	0	0	1	1	#NULL!
38119	#NULL!	56	23.64	88.8	2	#NULL!	#NULL!	#NULL!	128	26	126	0	2	81	4	2	2	1.95	24259.3	26116.9	1	49	2	2	6.6	54326.1	8.604	2	7	0	0	1	2	#NULL!	#NULL!
38120	0	57.9	18.59	80.5	2	#NULL!	116	74	118	70	114	74	1	42	1	5	2	4.18	24368.2	25338.3	1	57	1	1	11.3	58705.1	14.488	2	8	0	0	4	1	3	#NULL!
38125	#NULL!	94.4	29.14	107.8	1	1	146	88	140	80	154	88	1	66	3	5	1	5	60687.3	61363.2	1	55	2	2	5.7	0	6.772	2	6	3	1	1	2	#NULL!	#NULL!
38126	2	71.8	29.81	102.9	2	#NULL!	104	60	#NULL!	#NULL!	#NULL!	#NULL!	2	23	4	2	3	0.27	5977.41	6045.17	1	50	2	2	4.9	14155.9	4.774	2	8	2	1	2	1	2	#NULL!
38139	2	84.9	25.41	90.2	2	#NULL!	122	74	120	76	#NULL!	#NULL!	1	34	4	2	1	0.26	30467.8	33106.1	1	49	2	2	#NULL!	0	#NULL!	2	8	3	0	0	1	2	#NULL!
38140	2	86.5	29.69	96.4	2	#NULL!	126	74	126	68	122	68	1	44	2	4	1	5	26416.9	27271.3	2	54	2	2	5.6	80675.7	5.551	2	6	3	2	2	2	#NULL!	#NULL!
38143	1	72.5	26.15	92.5	2	#NULL!	124	66	#NULL!	#NULL!	#NULL!	#NULL!	2	60	5	1	1	0.22	35082	37574.2	2	50	2	2	5.6	101820	5.662	2	6	1	0	0	1	1	#NULL!
38145	#NULL!	102.1	37.37	#NULL!	2	#NULL!	#NULL!	#NULL!	#NULL!	#NULL!	#NULL!	#NULL!	2	52	3	5	1	5	89928.6	91632.5	1	52	2	2	5.7	0	5.051	2	6	3	0	2	1	3	#NULL!
38148	#NULL!	64.9	26.13	86.9	1	2	142	76	146	76	134	72	2	54	3	3	1	2.1	119049	116641	1	49	2	2	5.1	269654	5.218	2	9	0	0	0	2	#NULL!	#NULL!
38154	1	110.6	35.22	121.1	1	1	124	74	126	62	126	68	1	66	3	3	1	5	60277.9	59557.6	2	44	2	2	5.7	125763	5.607	2	6	3	3	3	1	3	#NULL!
38156	7	91.2	34.79	117.5	2	#NULL!	114	78	114	78	116	74	2	55	3	5	1	5	90113	90565.7	2	44	2	2	5.4	266479	5.607	2	6	1	1	2	2	#NULL!	#NULL!
38159	#NULL!	#NULL!	#NULL!	#NULL!	1	1	#NULL!	#NULL!	#NULL!	#NULL!	#NULL!	#NULL!	2	74	4	4	2	5	15506.8	16245.5	1	51	1	2	#NULL!	0	#NULL!	2	8	2	0	1	2	#NULL!	#NULL!
38162	3	64.4	20.79	81.8	2	#NULL!	116	66	104	68	108	68	1	32	3	4	1	1.12	36870	37536.5	2	50	2	2	4.9	86575.3	5.051	2	5	0	0	3	1	1	#NULL!
38163	0	92.7	29.69	111	2	#NULL!	#NULL!	#NULL!	#NULL!	#NULL!	146	54	1	64	1	2	2	0.94	4329.1	4283.03	2	58	1	2	7.1	9475.25	9.659	2	9	0	0	0	1	3	#NULL!
38166	#NULL!	69.5	25.53	103	2	#NULL!	110	64	118	62	108	64	2	62	3	5	2	4.97	68114.6	71827.3	1	54	1	2	5.6	165996	5.551	2	7	0	0	2	2	#NULL!	#NULL!
38168	#NULL!	82.6	34.6	114.1	2	#NULL!	112	70	#NULL!	#NULL!	108	76	2	21	4	4	3	1.07	25685.5	26022	1	47	2	2	5.3	59382.3	4.496	2	6	1	0	1	2	#NULL!	#NULL!
38175	#NULL!	92.4	38.76	111.5	1	1	#NULL!	#NULL!	#NULL!	#NULL!	154	78	2	74	4	5	2	5	15506.8	15491.3	1	51	2	2	5.6	36396.6	6.661	2	6	3	0	0	2	#NULL!	#NULL!
38178	0	107.6	35.74	108.2	1	1	#NULL!	#NULL!	146	104	146	106	1	35	4	2	1	1.36	18452.1	19295.6	2	56	1	1	11	45086.1	8.215	2	6	3	1	2	1	1	#NULL!
38182	1	103.2	28.35	109.1	2	#NULL!	124	64	128	60	132	64	1	56	4	2	2	2.24	25858.4	25918.8	2	49	2	2	5.8	60090.7	5.94	2	6	1	0	2	1	3	#NULL!
38188	7	70.3	26.72	90.4	2	#NULL!	112	64	114	66	112	62	2	24	3	5	3	3.12	68600.8	72251.6	1	54	2	2	4.8	180319	5.162	2	7	0	0	0	1	3	#NULL!
38189	6	73.8	23.08	86.8	2	#NULL!	108	52	102	60	120	64	1	33	3	3	1	0.97	43838.9	44631.4	1	46	2	2	4.9	102939	5.162	2	5	2	0	1	1	3	#NULL!
38194	6	83	27.23	100.8	1	1	138	78	134	84	132	80	1	65	3	5	1	5	63593.8	63997	2	49	2	2	5.6	126531	6.55	2	7	2	0	1	1	3	#NULL!
38197	#NULL!	43.4	20.28	78.1	1	1	#NULL!	#NULL!	#NULL!	#NULL!	#NULL!	#NULL!	2	55	5	1	1	1.21	49633.7	50743.1	2	58	1	2	5.6	117418	5.995	2	6	0	0	4	2	#NULL!	#NULL!
38205	2	62.1	20.85	73.7	2	#NULL!	108	62	106	72	104	64	1	24	4	4	3	3.42	26257.5	27372.4	1	53	2	2	4.9	61347.5	5.107	2	5	0	0	3	2	#NULL!	#NULL!
38214	#NULL!	124.7	38.06	124.6	1	1	#NULL!	#NULL!	#NULL!	#NULL!	#NULL!	#NULL!	1	49	4	4	1	4.22	26332.6	27184.3	2	57	2	2	4.9	69873.7	5.218	2	5	1	0	1	2	#NULL!	#NULL!
38220	5	71	27.15	95.1	1	1	174	86	156	80	160	88	2	67	3	4	1	3.41	65328.9	66054.4	2	50	1	2	5.8	146331	9.048	2	7	2	0	0	1	3	#NULL!
38222	1	79.2	23.86	85	2	#NULL!	124	62	120	64	124	66	1	23	3	3	1	1.03	43787.2	44866.3	1	48	2	2	4.9	0	4.94	2	7	0	0	4	1	1	#NULL!
38225	#NULL!	61.3	22.9	84.3	1	1	104	56	102	48	96	52	2	85	3	1	2	2.23	30046.3	32005.3	2	49	2	2	5.3	74764.1	5.495	2	7	3	0	1	1	3	#NULL!
38226	2	72	25.12	90.2	2	#NULL!	130	74	122	76	128	76	1	30	3	3	1	1.88	82583.2	85525.6	1	50	2	2	4.8	209485	4.996	2	7	0	0	3	1	1	#NULL!
38235	0	91.6	28.49	104	1	1	102	70	106	74	102	76	1	55	3	5	1	2.71	68545.7	70430.1	1	44	2	2	5.4	150806	5.884	2	7	1	1	1	2	#NULL!	#NULL!
38236	7	85.3	27.2	93.5	1	2	140	90	142	84	140	88	1	41	3	1	1	0.6	33122.5	35010.8	2	44	2	2	5.5	68756	6.439	2	4	0	0	4	1	1	#NULL!
38239	5	113	31.07	116.7	1	1	118	62	114	62	120	58	1	62	3	4	1	5	63612.1	67020.9	2	54	2	2	5.7	145067	5.829	1	8	3	0	0	1	3	#NULL!
38241	2	#NULL!	#NULL!	#NULL!	2	#NULL!	#NULL!	#NULL!	#NULL!	#NULL!	#NULL!	#NULL!	1	22	3	3	3	2.05	80567.8	85853.8	1	45	2	2	#NULL!	0	#NULL!	1	2	0	0	1	2	#NULL!	#NULL!
38243	1	90.1	29.56	103	2	#NULL!	118	72	120	70	120	70	1	55	3	2	1	5	76142.6	78497.1	1	48	2	2	5.1	174116	5.384	2	5	9	2	0	2	#NULL!	#NULL!
38245	20	90	31.62	104	2	#NULL!	110	48	112	50	118	56	2	21	3	3	1	2.27	63738.1	66956.7	2	47	2	2	4.8	0	5.718	2	9	9	2	2	1	1	#NULL!
38246	#NULL!	68.3	27.22	90	2	#NULL!	120	72	122	78	116	76	2	44	5	1	1	2.61	67830.8	78983.8	2	52	2	2	5.9	211019	6.939	2	6	0	0	1	2	#NULL!	#NULL!
38247	0	83.3	32.18	107.6	1	#NULL!	#NULL!	#NULL!	92	68	#NULL!	#NULL!	2	48	1	1	1	2.43	22044.5	23796.9	2	55	2	2	5.6	59731	4.607	2	5	2	0	1	1	2	#NULL!
38249	1	76.2	27.22	95.2	2	#NULL!	108	54	104	60	104	62	2	21	1	3	1	0.97	18592.5	19744	1	46	2	2	5.2	40978.8	5.218	2	8	2	0	1	1	1	#NULL!
38250	0	64.2	26.31	84	1	1	#NULL!	#NULL!	#NULL!	#NULL!	128	70	2	85	3	2	2	0.73	37305.4	43037.6	1	49	2	2	5.5	100535	5.107	2	8	1	9	3	2	#NULL!	#NULL!
38261	#NULL!	66.7	26.15	96.9	2	#NULL!	122	76	132	78	122	72	2	32	4	4	1	2.14	27230.6	28327	2	50	2	2	5.5	51973.4	4.996	2	6	2	0	2	2	#NULL!	#NULL!
38267	#NULL!	60.7	20.3	#NULL!	2	#NULL!	112	80	108	78	116	76	2	38	3	3	1	2.15	95837.7	100392	2	46	2	2	#NULL!	0	#NULL!	2	6	0	0	0	1	1	#NULL!
38270	4	100.1	37.54	111	2	#NULL!	128	78	122	82	114	82	2	54	3	5	2	1.59	107146	108894	1	46	2	2	5.3	292032	5.273	2	6	3	0	1	2	#NULL!	#NULL!
38271	3	64.4	24.15	77.7	1	#NULL!	126	94	124	84	116	76	2	31	3	5	1	5	85507.8	91115.1	1	52	2	2	4.7	227683	4.885	2	7	0	0	3	2	#NULL!	#NULL!
38274	2	47.5	19.59	71.5	2	#NULL!	90	68	96	68	92	64	2	28	3	5	1	5	54031.1	56906.5	1	44	2	2	5.1	0	4.607	2	7	0	0	1	1	3	#NULL!
38275	1	100.3	38.65	112.9	2	#NULL!	110	70	110	74	106	68	2	26	2	4	3	4.08	18766.5	19134.3	2	45	2	2	5.4	43664.6	4.774	2	8	9	0	3	2	#NULL!	#NULL!
38280	2	55.7	19.59	79.7	1	1	102	60	94	56	90	60	1	54	3	3	2	3.37	89650.9	91877.5	2	46	2	2	5.5	188341	5.44	2	6	1	0	2	1	1	#NULL!
38290	7	93.8	28.95	113.8	2	#NULL!	130	62	136	54	134	56	1	73	3	4	1	5	41248.3	44194.1	2	54	2	2	5.6	0	5.829	1	7	1	1	1	1	3	#NULL!
38295	8	78.8	24.16	91.1	2	#NULL!	116	76	#NULL!	#NULL!	#NULL!	#NULL!	1	34	3	4	1	4.89	95860.2	99275.7	1	57	2	2	4.4	243165	5.329	2	8	0	0	3	1	3	#NULL!
38315	3	75.1	28.86	94.5	1	#NULL!	142	86	136	80	134	82	2	68	1	3	1	#NULL!	5328.67	4413.35	1	58	2	2	5.4	0	5.551	2	6	0	0	2	2	#NULL!	#NULL!
38317	6	58.2	19.72	80.5	2	#NULL!	134	48	128	48	124	56	1	84	3	4	2	#NULL!	19879.3	20722.1	1	48	2	2	5.4	44518.3	6.051	2	10	0	0	0	1	3	#NULL!
38322	1	123.4	51.23	133.7	1	1	#NULL!	#NULL!	#NULL!	#NULL!	#NULL!	#NULL!	2	56	1	4	2	1.23	21707.4	22510.2	1	56	1	1	11.2	55912.3	16.986	2	6	3	3	2	2	#NULL!	#NULL!
38324	3	72.2	21.19	83.9	2	#NULL!	116	66	116	72	112	62	1	26	1	3	1	2.8	21475.8	22344.4	1	54	2	2	5.1	55199.6	4.829	2	8	2	0	0	2	#NULL!	#NULL!
38334	#NULL!	38.7	17.22	#NULL!	1	1	224	110	230	106	234	108	2	85	4	2	2	#NULL!	12538.9	13136.2	2	45	2	2	5.7	0	4.552	2	9	9	9	0	1	3	#NULL!
38335	0	84.3	25.59	99	2	#NULL!	114	78	112	68	108	66	1	31	3	5	1	4.5	73828.8	75163.4	2	50	2	2	4.7	173359	5.162	2	8	0	0	0	1	3	#NULL!
38336	1	147	49.52	144.9	1	#NULL!	#NULL!	#NULL!	#NULL!	#NULL!	#NULL!	#NULL!	1	25	3	3	1	5	85938.8	91883.1	1	47	2	2	5.3	226749	5.829	2	6	3	1	1	2	#NULL!	#NULL!
38338	2	66.3	24.09	78.8	1	1	126	68	130	74	134	76	1	28	3	5	3	3.13	85938.8	91883.1	1	47	2	2	4.8	231061	4.94	2	5	9	0	1	1	2	#NULL!
38345	#NULL!	87.8	27.49	105.5	2	#NULL!	122	70	116	68	112	62	1	46	1	1	3	0.81	22079.3	23899.4	1	56	2	2	5.8	55892.2	5.995	2	8	9	9	0	1	1	#NULL!
38350	1	86.6	27.18	97.9	2	#NULL!	132	68	#NULL!	#NULL!	134	58	1	29	3	3	3	4.29	67623.6	72060.4	1	51	2	2	5.3	187721	5.718	2	8	2	1	0	2	#NULL!	#NULL!
38358	#NULL!	107	28.82	106.2	2	#NULL!	126	74	124	86	120	84	1	40	3	5	1	4.3	104644	104387	2	47	2	2	5.2	225139	5.329	2	8	0	0	2	2	#NULL!	#NULL!
38364	#NULL!	107	37.55	110.7	1	1	108	58	106	52	104	58	2	63	3	2	1	2.6	37512.5	40177.3	2	54	1	2	6.4	91543.3	7.161	2	7	9	9	3	2	#NULL!	#NULL!
38377	3	92.4	35.3	108.6	2	#NULL!	126	78	116	74	124	74	2	43	3	4	1	5	95326.8	98022.5	2	48	2	2	5.4	251105	5.773	2	6	3	0	3	1	3	#NULL!
38388	0	77.3	27.39	95.6	2	#NULL!	120	72	124	76	116	70	2	64	3	4	1	1.36	37017.9	38222.8	2	44	2	2	5.8	0	5.051	2	7	1	1	3	1	1	#NULL!
38394	2	95.1	29.91	102.3	2	#NULL!	106	64	104	66	106	62	1	47	3	4	1	5	104644	107077	2	47	2	2	5.3	210283	5.273	2	6	2	0	1	1	3	#NULL!
38396	#NULL!	80.4	24.9	90.8	2	#NULL!	120	76	112	78	114	62	1	24	3	4	3	0.73	46405.8	49615.7	1	55	2	2	5.3	121528	5.329	2	8	3	1	2	2	#NULL!	#NULL!
38402	3	57.8	21.81	74.1	1	1	142	96	134	92	138	90	2	45	4	3	3	1.09	23818	24254.2	1	44	1	2	#NULL!	56672.4	5.94	2	2	2	2	1	1	2	#NULL!
38410	#NULL!	77.4	30.93	93	1	1	132	52	130	58	128	50	2	63	1	4	2	5	8620.21	7139.49	2	45	2	2	5.7	15010.7	6.939	2	8	3	0	0	1	3	#NULL!
38417	7	79.1	29.96	100.8	2	#NULL!	112	54	114	62	116	64	2	36	5	4	1	3.25	86373.1	90477.4	1	46	3	2	5.6	227733	6.217	2	9	1	0	1	1	3	#NULL!
38422	4	91.8	29.74	98.2	2	#NULL!	116	64	116	62	108	66	1	27	1	3	1	0	25794.9	27995.9	2	53	2	2	5.3	63041.6	5.107	2	6	0	0	0	2	#NULL!	#NULL!
38426	3	133.5	40.48	123.8	1	1	102	86	102	88	98	86	1	53	3	4	1	5	104532	105938	2	53	2	2	4.7	221377	5.94	2	5	3	0	2	2	#NULL!	#NULL!
38427	0	90	30.96	109.6	1	1	132	58	134	54	#NULL!	#NULL!	1	77	4	2	1	0.78	11283.1	11078.9	1	52	2	2	5.8	24930.6	5.495	2	8	0	0	0	2	#NULL!	#NULL!
38429	3	122.7	36.96	117.5	2	#NULL!	122	70	114	60	116	64	1	21	3	1	1	2.55	80078.9	86943.7	2	44	2	2	4.7	249442	5.107	2	7	3	9	1	1	1	#NULL!
38432	#NULL!	80	27.65	96.3	1	1	162	74	144	80	142	74	2	69	4	3	2	2.27	15156.7	15785.9	2	54	2	2	5.5	37088.8	5.384	2	5	9	0	0	2	#NULL!	#NULL!
38433	0	81.1	30.75	109.1	1	1	148	58	140	56	144	58	2	72	4	3	1	3.11	15506.8	16514.5	1	51	1	2	6.9	37876.1	7.938	1	8	3	0	0	2	#NULL!	#NULL!
38442	#NULL!	79.5	28	101.7	2	#NULL!	108	66	102	64	108	62	2	25	3	4	1	5	5540.11	5854.43	2	51	2	2	4.2	0	6.384	2	8	0	0	2	1	3	#NULL!
38443	0	127.9	51.3	139.4	1	1	#NULL!	#NULL!	#NULL!	#NULL!	#NULL!	#NULL!	2	40	4	4	2	0.52	33056	32474.7	1	49	1	2	5.9	67180.4	5.884	2	6	3	0	1	1	3	#NULL!
38444	0	87.5	31.3	109.5	1	1	100	60	96	58	100	56	2	59	4	4	2	1.46	26457.7	26942.3	1	48	1	2	6.4	61792.2	7.938	2	6	3	2	2	1	2	#NULL!
38446	2	76.5	31.19	105.3	2	#NULL!	132	50	132	56	128	54	2	55	1	1	1	1.24	17496.1	18886.9	1	47	1	1	9.5	44259.7	12.712	2	9	3	0	1	1	3	#NULL!
38447	0	94.3	29.56	102.7	2	#NULL!	110	64	112	62	104	60	1	34	1	4	3	1.21	26663.2	27279.2	2	54	2	2	4.7	75663.5	5.218	2	7	0	0	0	1	3	#NULL!
38450	#NULL!	#NULL!	#NULL!	#NULL!	2	#NULL!	146	82	144	78	132	78	2	85	1	1	1	0.4	12598.3	15999.2	1	52	2	2	5.8	35590.1	4.718	1	1	0	0	4	2	#NULL!	#NULL!
38452	#NULL!	89.2	34.89	109.3	1	1	158	90	158	94	150	94	2	47	4	2	1	1.94	25327.1	25854.5	2	49	2	2	5.5	62774.5	5.662	2	5	3	0	4	1	3	#NULL!
38454	0	68.5	24.47	95	1	#NULL!	150	74	128	74	146	62	1	72	3	4	1	0.92	18301.2	18179.3	1	46	2	2	5.3	38387.9	5.495	2	7	2	0	2	2	#NULL!	#NULL!
38455	7	91.9	28.02	104	2	#NULL!	118	70	#NULL!	#NULL!	128	62	1	21	3	4	3	#NULL!	108280	115770	1	57	2	2	5.1	283565	4.94	2	5	2	0	1	1	1	#NULL!
38459	#NULL!	40.8	16.24	68.4	2	#NULL!	#NULL!	#NULL!	#NULL!	#NULL!	#NULL!	#NULL!	2	26	4	4	2	1.97	23461.4	23921.3	2	52	2	2	#NULL!	0	#NULL!	2	7	0	0	0	2	#NULL!	#NULL!
38461	#NULL!	73.1	23.1	93.6	2	#NULL!	98	54	98	56	92	56	2	30	3	5	1	0.44	8821.8	9369.01	1	53	2	2	4.5	23382.3	4.607	2	8	0	0	2	2	#NULL!	#NULL!
38464	1	158.5	54.78	129.6	1	1	#NULL!	#NULL!	#NULL!	#NULL!	#NULL!	#NULL!	2	37	4	4	1	1.56	35337.2	36669.7	1	50	2	2	5.8	0	5.273	2	7	2	0	2	1	1	#NULL!
38466	1	130.3	42.79	134.7	2	#NULL!	140	66	#NULL!	#NULL!	#NULL!	#NULL!	1	66	4	4	1	5	7775.48	7965.05	1	51	2	2	7	20248	8.382	2	8	3	3	0	2	#NULL!	#NULL!
38472	0	88.4	26.98	102.4	2	#NULL!	#NULL!	#NULL!	112	80	110	74	1	45	3	4	2	3.13	92482.5	96264.1	1	54	2	2	5.4	213525	5.273	1	8	0	0	0	1	1	#NULL!
38477	#NULL!	76.6	27.27	97	2	#NULL!	98	56	100	56	102	56	2	31	2	4	1	4.17	8926.16	9511.51	1	58	2	2	5.7	23150.3	5.551	2	11	3	0	4	2	#NULL!	#NULL!
38480	10	102.9	31.69	103.7	2	#NULL!	118	58	120	64	118	58	1	33	4	3	1	5	19475.4	20975.3	1	51	2	2	5.3	54948.7	5.607	2	5	2	0	2	2	#NULL!	#NULL!
38490	#NULL!	78	30.24	104.5	2	#NULL!	#NULL!	#NULL!	114	78	118	80	2	39	4	5	1	5	32591	33604.5	2	57	2	2	5.1	76685.5	5.329	2	6	1	0	3	2	#NULL!	#NULL!
38491	3	54.7	22.36	85.6	2	#NULL!	164	70	#NULL!	#NULL!	#NULL!	#NULL!	2	85	3	3	1	3.9	28673.1	35788.5	1	55	2	2	5.4	90841.3	5.329	2	8	0	0	2	2	#NULL!	#NULL!
38496	0	86.8	37.62	112	2	#NULL!	126	80	#NULL!	#NULL!	130	80	2	47	1	1	1	#NULL!	19663.8	21226.9	1	53	2	2	5.8	53280.2	5.551	2	6	7	7	2	2	#NULL!	#NULL!
38500	0	99.6	32.67	118	1	1	130	74	118	70	118	72	1	65	4	2	2	3.63	9588.81	9822.59	2	50	1	1	8.6	28642.9	3.83	2	2	1	0	0	1	3	#NULL!
38501	2	84	27.71	92.6	2	#NULL!	#NULL!	#NULL!	94	44	98	52	1	23	3	4	3	3.21	86033.5	91678.1	2	57	2	2	5.2	228996	5.162	2	8	2	0	2	2	#NULL!	#NULL!
38505	0	94.9	33.11	113.7	1	1	#NULL!	#NULL!	#NULL!	#NULL!	#NULL!	#NULL!	1	74	4	2	2	0.78	14936.7	14666.4	1	49	1	2	5.3	30340.3	6.661	2	7	1	9	0	2	#NULL!	#NULL!
38506	1	69.9	22.69	81	2	#NULL!	126	64	124	68	122	52	1	26	3	3	1	2.4	80567.8	86140.6	1	45	2	2	4.9	210992	5.718	2	5	9	0	2	1	1	#NULL!
38518	85	159.4	50.94	145.9	2	#NULL!	122	56	120	60	118	56	1	23	3	5	3	5	67530.7	72201.7	2	52	2	2	5.1	188089	5.273	2	7	3	0	1	1	1	#NULL!
38522	#NULL!	70.6	26.09	89.7	9	#NULL!	92	60	90	60	96	64	2	21	3	4	3	2.71	43707.3	46033.3	2	52	2	2	5.1	0	5.107	2	4	0	0	4	1	1	#NULL!
38525	1	62.4	22.14	82.2	2	#NULL!	136	76	134	76	130	68	1	40	1	1	1	1.33	22079.3	23899.4	1	56	2	2	5.2	56532.8	5.995	2	6	0	0	0	2	#NULL!	#NULL!
38532	#NULL!	70.8	25.17	79.7	2	#NULL!	138	60	#NULL!	#NULL!	134	50	1	21	4	4	3	1.55	31256.4	32873.3	1	49	2	2	5.3	65771.3	4.94	2	6	0	0	0	2	#NULL!	#NULL!
38535	3	56.1	21.89	75.8	2	#NULL!	114	52	110	58	104	60	2	20	4	4	3	2.3	29359.8	29744.5	2	54	2	2	5.2	69652.3	3.83	2	6	0	1	2	2	#NULL!	#NULL!
38539	0	71.9	27.36	91.9	1	1	96	58	102	60	94	60	2	70	3	4	2	4.55	50781.4	51249.5	2	44	2	2	5.7	127862	5.107	2	7	9	0	1	2	#NULL!	#NULL!
38541	#NULL!	61.1	21.62	88.7	1	1	#NULL!	#NULL!	#NULL!	#NULL!	#NULL!	#NULL!	1	80	5	2	2	3.06	10945.3	12462.1	1	58	2	2	#NULL!	0	#NULL!	2	7	2	2	1	1	3	#NULL!
38544	3	126.5	45.3	126.2	2	#NULL!	112	76	116	76	#NULL!	#NULL!	2	33	4	4	3	3.13	32555.2	33782.8	1	47	2	2	5.5	77092.4	4.94	2	8	0	0	1	2	#NULL!	#NULL!
38554	2	84.5	26.94	98	2	#NULL!	124	66	132	64	130	60	1	27	3	5	3	1.22	63396.3	67781.3	2	56	2	2	4.7	166023	5.218	2	7	2	0	1	1	1	#NULL!
38568	0	97.9	40.54	116.5	1	1	134	74	132	74	132	72	2	67	3	2	1	1.14	39759	40409.5	2	46	1	2	6.8	89519.3	7.494	2	8	1	0	0	2	#NULL!	#NULL!
38572	#NULL!	55.1	22.7	87.4	2	#NULL!	#NULL!	#NULL!	134	60	140	60	2	61	1	2	2	0.7	7005.23	6373.29	1	53	1	2	13.4	14766	23.203	2	8	9	9	1	2	#NULL!	#NULL!
38575	0	109.7	32.76	118	2	#NULL!	116	0	#NULL!	#NULL!	#NULL!	#NULL!	1	66	3	4	1	2.49	79633.3	80138.2	1	49	2	2	5.4	154038	5.94	1	6	3	0	1	1	1	#NULL!
38578	3	79.1	30.52	99.2	2	#NULL!	126	78	120	72	118	76	2	46	3	5	1	1.82	110383	111954	2	47	2	2	5.5	264817	5.162	2	7	3	1	0	2	#NULL!	#NULL!
38580	0	75.1	21.5	92.6	1	2	116	56	120	62	#NULL!	#NULL!	1	59	3	4	2	3.13	87029.4	89720.6	1	54	2	2	5.1	192111	4.829	2	8	3	0	3	1	1	#NULL!
38585	2	78.9	31.77	99.7	2	#NULL!	110	58	114	58	114	50	2	33	3	4	1	3.61	89230.5	93470.5	2	50	2	2	5.5	214222	5.551	2	7	0	0	1	1	3	#NULL!
38588	3	54.1	18.72	75.3	2	#NULL!	138	74	142	72	144	72	2	61	3	4	1	5	63114.7	63971.4	1	45	2	2	5.1	162378	5.273	2	8	1	0	1	1	3	#NULL!
38591	1	77.7	28.06	97.5	1	2	126	70	134	54	128	64	1	39	1	4	1	2.84	24001.8	24364.1	1	48	2	2	5.2	60260	5.107	2	5	9	0	0	1	1	#NULL!
38592	#NULL!	67.7	20.8	76	2	#NULL!	#NULL!	#NULL!	#NULL!	#NULL!	#NULL!	#NULL!	2	22	4	4	3	4.1	26459.2	26805.9	2	51	2	2	#NULL!	0	#NULL!	2	7	0	0	1	2	#NULL!	#NULL!
38598	0	83.9	33.35	102.9	2	#NULL!	174	66	164	66	158	62	2	63	1	1	2	0.85	6246.36	4968.71	2	56	1	2	9.4	11643.7	11.602	2	8	3	0	0	2	#NULL!	#NULL!
38606	0	96.1	35.34	116	2	#NULL!	144	72	132	68	126	66	1	77	3	2	1	3.56	43718.5	43970.3	2	46	2	2	5.4	110647	5.495	2	9	3	0	1	1	3	#NULL!
38611	5	101.3	35.72	125.2	1	1	116	58	112	52	118	56	1	77	4	3	2	0.94	10740.7	11059.8	1	48	2	2	4.8	31059.2	5.384	1	5	9	9	4	1	1	#NULL!
38613	#NULL!	75.2	26.39	91.5	2	#NULL!	#NULL!	#NULL!	#NULL!	#NULL!	#NULL!	#NULL!	1	48	4	3	1	1.6	58159.9	60336.5	2	45	2	2	5.7	128325	4.33	2	3	3	0	0	2	#NULL!	#NULL!
38615	0	89.4	37.99	97.6	1	1	136	72	132	74	134	74	2	46	4	4	1	3.3	25421.5	25722.1	2	48	2	2	5.7	64911	5.884	2	7	1	0	1	1	3	#NULL!
38617	7	81.9	25.68	102.6	1	1	150	52	140	52	138	54	1	64	4	2	1	#NULL!	9714.12	9950.96	2	49	2	2	4.8	19825.1	5.662	2	7	3	9	0	1	1	#NULL!
38619	10	73.6	27.84	96.2	2	#NULL!	122	58	112	60	114	56	1	33	1	3	1	1.86	25213.9	25594.5	1	52	2	2	5.1	63228.8	5.162	2	8	2	0	1	2	#NULL!	#NULL!
38621	0	124.3	39.19	113.5	1	1	168	92	160	90	158	92	2	40	4	4	3	2.23	25327.1	25854.5	2	49	2	2	#NULL!	0	#NULL!	2	7	2	0	0	2	#NULL!	#NULL!
38626	#NULL!	44.2	18.52	68.2	2	#NULL!	102	56	106	64	#NULL!	#NULL!	2	20	5	4	3	0.85	49843.8	52496.3	1	47	2	2	4.9	131015	4.94	2	9	0	0	0	2	#NULL!	#NULL!
38633	0	54.6	23.42	#NULL!	9	#NULL!	132	46	136	52	140	50	2	85	3	4	2	1.33	29791.5	31733.8	2	49	2	2	5.2	74129.9	4.94	2	4	9	9	4	2	#NULL!	#NULL!
38636	7	66.5	27.01	96	1	1	132	82	132	78	122	74	1	85	3	2	2	4.04	21053.8	21445.2	1	45	2	2	5.3	50915.3	4.996	1	6	0	0	0	2	#NULL!	#NULL!
38637	7	88.1	29.78	100.2	1	2	204	92	186	84	#NULL!	#NULL!	1	69	5	5	1	5	12164.2	12460.8	1	49	2	2	6	24825.3	6.55	2	6	9	0	1	1	3	#NULL!
38638	0	67.4	26.23	88.2	2	#NULL!	#NULL!	#NULL!	108	58	#NULL!	#NULL!	2	37	3	3	1	2.49	113196	115596	1	49	2	2	5.2	304012	5.607	2	6	2	1	1	1	3	#NULL!
38639	1	68.7	24.03	88	2	#NULL!	102	56	100	54	#NULL!	#NULL!	1	26	1	3	1	#NULL!	21950.7	22838.5	1	53	2	2	4.8	56420.2	5.551	2	6	0	0	0	1	3	#NULL!
38640	0	45.6	18.67	72	1	1	148	68	148	68	150	64	2	61	3	2	1	1.65	74588.9	73762	1	46	2	2	5.2	176301	5.273	2	8	0	0	1	1	2	#NULL!
38647	5	83.8	25.08	89.9	2	#NULL!	116	74	118	74	108	72	1	43	3	4	1	3.5	104644	107077	2	53	2	2	5.3	210283	4.607	2	6	3	2	3	1	3	#NULL!
38651	3	55.6	21.42	88.3	2	#NULL!	186	94	170	96	164	86	1	75	1	1	2	1.54	4433.67	5881.73	2	58	2	2	5.8	12648.4	6.328	2	8	9	1	0	1	1	#NULL!
38653	3	83.3	21.53	90.5	2	#NULL!	102	66	100	68	98	74	1	50	3	5	1	5	98198.7	100898	1	56	2	2	5.2	215772	5.607	2	7	1	0	2	2	#NULL!	#NULL!
38655	#NULL!	68.2	30.19	#NULL!	1	2	#NULL!	#NULL!	#NULL!	#NULL!	#NULL!	#NULL!	2	53	1	4	1	2.33	19663.8	20231.4	1	53	2	2	#NULL!	0	#NULL!	2	6	3	0	4	2	#NULL!	#NULL!
38660	#NULL!	63.9	24.96	86.5	1	#NULL!	158	46	#NULL!	#NULL!	#NULL!	#NULL!	2	84	3	2	2	1.46	28673.1	33078.9	1	55	2	2	5.6	86203.5	4.996	2	8	0	1	2	2	#NULL!	#NULL!
38673	0	44.5	15.92	64.7	1	#NULL!	136	56	128	60	#NULL!	#NULL!	1	69	4	1	2	0.71	12164.2	12460.8	1	52	2	2	5.3	29254.1	4.774	2	6	3	3	4	1	1	#NULL!
38675	3	65.2	24.81	79.3	1	1	124	50	114	50	108	54	2	73	3	5	1	3.79	62389.5	62964.7	2	47	2	2	5.4	157090	5.107	2	8	9	9	0	1	3	#NULL!
38676	1	67	24.31	92	2	#NULL!	122	78	#NULL!	#NULL!	116	78	2	45	3	5	1	5	121486	124922	2	55	2	2	#NULL!	0	#NULL!	2	7	1	0	0	2	#NULL!	#NULL!
38679	1	118.1	36.09	123	1	1	120	62	#NULL!	#NULL!	#NULL!	#NULL!	1	65	3	2	1	3.18	67421.6	67849.1	2	46	2	2	7.6	146051	8.493	2	7	1	0	2	2	#NULL!	#NULL!
38685	1	#NULL!	#NULL!	#NULL!	1	2	#NULL!	#NULL!	#NULL!	#NULL!	#NULL!	#NULL!	1	47	5	4	1	2.62	91406.6	91182.1	1	47	2	2	5.3	192246	5.829	2	8	2	0	1	1	3	#NULL!
38687	2	70.7	20.68	71.2	2	#NULL!	126	74	#NULL!	#NULL!	#NULL!	#NULL!	1	20	4	2	1	2.42	23610.9	24740.6	1	52	2	2	5.2	63160.8	5.218	2	9	2	1	3	2	#NULL!	#NULL!
38689	2	93.4	30.05	104.2	1	1	116	66	#NULL!	#NULL!	#NULL!	#NULL!	1	62	4	2	2	0.78	8747.04	8960.3	1	48	1	2	11.8	20550.5	13.711	2	5	0	0	2	1	1	#NULL!
38694	#NULL!	61.4	24.26	93.6	2	#NULL!	98	60	96	66	90	56	2	28	4	1	1	0.12	5571.62	5480.54	1	54	2	2	4.6	12833.7	3.997	2	6	0	0	2	2	#NULL!	#NULL!
38699	0	90.2	32.93	103	2	#NULL!	108	58	106	64	100	60	2	29	3	4	1	2.98	6926.28	7195.2	1	46	2	2	4.5	16490.4	4.607	2	7	0	0	3	2	#NULL!	#NULL!
38708	1	77.6	28.03	99.6	2	#NULL!	134	72	126	72	134	78	1	46	1	3	1	2.95	20256.9	20898.5	2	58	2	2	5.3	46668.1	5.218	2	7	3	2	2	2	#NULL!	#NULL!
38721	0	58.7	24.66	92	1	1	134	62	128	58	130	64	2	85	3	2	2	2.71	24355.8	25943.7	1	44	1	2	7.3	60032.8	6.384	2	8	0	0	3	2	#NULL!	#NULL!
38725	#NULL!	54.7	21.53	91.5	2	#NULL!	#NULL!	#NULL!	120	58	124	60	1	80	1	1	1	0.4	11530.5	15296.5	1	52	2	2	5.8	32894.4	4.996	2	1	3	3	0	1	1	#NULL!
38726	1	88.8	28.63	98.4	1	1	128	90	124	86	#NULL!	#NULL!	1	47	5	3	2	1.87	33324.7	34687.4	1	45	2	2	5.7	73134.2	5.829	2	6	2	0	4	2	#NULL!	#NULL!
38732	1	111.2	41.96	118.6	1	1	134	54	130	50	120	58	2	64	4	2	3	0.8	9807.06	10496.3	2	45	2	2	5.7	24661	7.771	2	8	9	9	1	1	3	#NULL!
38738	2	84.4	30.78	96.8	2	#NULL!	130	82	126	78	120	74	1	59	1	1	1	#NULL!	15213.9	16468.1	1	58	2	2	5	41289.1	5.051	2	8	1	0	1	1	3	#NULL!
38739	10	83.3	30.16	103.8	2	#NULL!	#NULL!	#NULL!	110	78	112	80	2	55	3	5	1	5	90113	91583.2	2	44	2	2	5.7	245609	5.162	2	7	2	2	2	1	3	#NULL!
38744	5	78.6	27.01	96.5	2	#NULL!	120	80	122	74	120	76	1	57	3	5	1	5	87029.4	89421.9	1	54	2	2	4.9	186496	5.94	2	7	3	0	0	1	3	#NULL!
38745	7	75.5	24.54	92.5	1	#NULL!	116	86	118	84	122	82	1	62	3	5	1	5	50832.4	54172.9	2	52	2	2	5.3	117257	4.774	2	6	9	0	2	2	#NULL!	#NULL!
38751	1	83.3	24.87	93.2	2	#NULL!	112	58	110	64	118	66	1	24	3	4	1	3.37	84508.4	90053	2	54	2	2	4.6	220575	4.774	2	8	0	0	2	2	#NULL!	#NULL!
38755	0	92.5	27.77	116.3	1	1	170	70	164	70	158	64	1	67	3	1	1	1.52	63593.8	62833.9	2	49	1	1	6	130331	4.33	2	8	3	3	1	1	3	#NULL!
38758	#NULL!	121.8	36.25	118	2	#NULL!	104	60	110	64	112	58	1	48	3	3	1	#NULL!	101273	103627	1	46	2	2	5.2	223501	5.107	2	6	3	3	0	2	#NULL!	#NULL!
38762	#NULL!	71.2	23.36	89.2	2	#NULL!	108	58	108	54	102	56	1	39	2	2	1	1.81	74815.2	87447.2	2	54	2	2	5.6	218428	5.662	2	6	0	0	0	2	#NULL!	#NULL!
38773	#NULL!	109.2	41.66	134.6	2	#NULL!	148	84	152	86	154	88	1	64	3	4	1	4.92	57327.5	61094.7	2	51	2	2	5.5	139595	6.273	2	8	3	2	0	2	#NULL!	#NULL!
38775	#NULL!	67.4	22.29	84.5	2	#NULL!	112	70	112	68	108	64	1	47	5	3	1	0.85	35546.3	36876.7	1	47	2	2	6	78861.3	6.051	2	6	2	0	2	1	3	#NULL!
38777	0	77.6	24.27	100.5	2	#NULL!	112	70	110	52	110	56	1	82	4	3	1	1.71	11375.3	11907.2	2	47	2	2	5.7	26573.5	5.773	2	4	2	2	3	1	3	#NULL!
38779	2	91.6	26.45	86.8	2	#NULL!	#NULL!	#NULL!	148	54	#NULL!	#NULL!	1	32	4	5	3	5	25041.4	27142.9	1	54	2	2	5.6	60833.2	5.551	2	7	2	1	2	2	#NULL!	#NULL!
38782	2	101	31.77	107	2	#NULL!	#NULL!	#NULL!	142	84	154	80	1	51	3	5	2	5	135473	139663	1	57	2	2	5.4	309789	5.718	2	8	2	0	1	1	3	#NULL!
38783	0	57	21.51	#NULL!	2	#NULL!	144	74	#NULL!	#NULL!	148	76	2	66	3	2	1	2.49	82875.1	81956.3	1	49	2	2	#NULL!	0	#NULL!	2	9	2	0	0	1	3	#NULL!
38784	#NULL!	85.3	28.27	109	2	#NULL!	128	78	134	70	132	78	2	25	3	5	1	4.02	7876.7	8323.59	2	55	2	2	4.5	21546.5	4.274	2	9	1	0	2	2	#NULL!	#NULL!
38786	#NULL!	80.2	27.85	102.4	1	#NULL!	140	98	148	98	146	100	1	45	5	1	1	2.61	71827.3	84381.3	2	52	2	2	5.8	180679	6.106	2	7	0	0	2	1	1	#NULL!
38788	1	110.6	35.58	123.3	1	#NULL!	154	100	150	100	#NULL!	#NULL!	1	46	3	3	1	3.43	94527.4	94295.2	1	53	2	2	5.4	0	#NULL!	2	5	9	3	1	1	3	#NULL!
38790	#NULL!	74	24.9	96.7	2	#NULL!	#NULL!	#NULL!	#NULL!	#NULL!	#NULL!	#NULL!	1	85	3	4	2	3.66	21053.8	21946.3	1	45	1	2	5.9	49463.5	5.662	2	9	3	3	0	1	3	#NULL!
38791	0	87	31.99	95.8	2	#NULL!	#NULL!	#NULL!	#NULL!	#NULL!	#NULL!	#NULL!	1	25	1	2	1	0.25	21950.7	23962.2	1	53	2	2	5.1	59196.3	5.94	2	7	9	0	0	2	#NULL!	#NULL!
38792	1	70.8	28.98	86.9	2	#NULL!	112	56	120	56	112	52	2	33	4	4	1	5	25617	26413.6	1	51	2	2	4.9	61852.4	4.885	2	8	1	0	1	2	#NULL!	#NULL!
38797	2	112.1	32.58	112.8	1	2	120	78	118	76	#NULL!	#NULL!	1	45	5	2	2	5	88700.2	93756.9	2	50	2	2	5.5	195922	5.884	2	6	3	1	3	1	1	#NULL!
38798	7	54.1	19.05	72.5	2	#NULL!	118	70	118	72	116	68	2	59	3	5	1	5	95610.6	97747.6	2	48	2	2	5.3	0	5.218	2	8	0	0	0	1	3	#NULL!
38801	2	83.8	31.46	104.2	1	1	136	86	136	86	130	88	1	55	1	1	3	1.28	19013	19146.7	2	49	2	2	5.7	38973.2	5.829	2	6	2	0	4	1	1	#NULL!
38803	2	95.6	31	105.4	2	#NULL!	126	62	130	54	126	56	1	47	4	4	1	0.27	16736.4	17388.5	2	45	2	2	5.2	45159.1	4.108	2	6	2	9	1	1	1	#NULL!
38810	1	80.7	23.43	82.8	2	#NULL!	98	60	#NULL!	#NULL!	#NULL!	#NULL!	1	26	3	4	1	1.09	95214.9	101200	1	46	2	2	4.7	0	#NULL!	2	8	0	0	1	2	#NULL!	#NULL!
38819	365	59.7	23.61	86.1	2	#NULL!	114	58	112	54	116	58	2	52	3	3	1	5	96707.2	98539.5	1	47	2	2	5.1	253817	4.441	2	10	1	0	3	1	1	#NULL!
38826	0	52.3	20.18	81	2	#NULL!	112	60	102	66	106	54	1	82	1	1	2	0.46	5287.57	7676.57	1	55	2	2	6.1	0	6.051	2	8	3	1	1	1	1	#NULL!
38830	6	60.6	23.5	85.8	2	#NULL!	112	58	108	58	108	56	1	42	1	2	1	1.13	18144	19639.7	1	55	2	2	5.4	46456.7	4.996	2	7	2	0	0	2	#NULL!	#NULL!
38836	2	78.5	25.78	91.2	2	#NULL!	138	82	128	68	132	70	1	37	4	3	1	2.23	28255.1	29546.7	1	56	2	2	5.4	75430.3	4.496	2	5	3	0	1	2	#NULL!	#NULL!
38850	2	69.8	24.24	84.6	2	#NULL!	130	80	134	76	130	84	2	61	5	4	1	4.44	14459.8	14360.9	1	55	2	2	5.3	33462.5	5.273	2	7	0	0	1	1	3	#NULL!
38852	0	92.6	32.35	115.9	2	#NULL!	120	72	118	76	114	70	2	28	3	3	1	3.12	77621.8	80635.5	2	47	2	2	5	184806	5.495	2	6	1	0	1	1	3	#NULL!
38854	2	91.4	28.75	105.3	2	#NULL!	122	86	#NULL!	#NULL!	122	84	1	64	1	1	2	1.87	7101.45	6419.93	2	55	2	2	5.5	14624.1	5.384	2	5	2	2	3	1	3	#NULL!
38857	4	75.2	26.08	85	2	#NULL!	110	52	106	46	114	52	2	24	3	4	1	4.08	77621.8	81541.5	2	47	2	2	5.2	0	4.552	2	6	0	0	3	1	3	#NULL!
38859	1	100.4	34.58	119.3	2	#NULL!	116	66	114	60	106	62	1	44	3	2	3	2.45	34493.8	35295.8	2	50	2	2	4.7	78587.2	5.94	2	7	3	0	0	2	#NULL!	#NULL!
38860	6	69	26.19	90.7	1	1	144	86	142	84	136	82	2	54	3	2	1	4.55	93843.8	97426.9	2	50	2	2	5.8	240555	6.217	2	8	0	0	1	2	#NULL!	#NULL!
38861	0	113.4	37.67	123.7	1	1	160	66	154	64	148	64	1	73	3	2	2	3.79	39086.2	38825.9	2	44	1	2	7	87679.6	9.77	2	8	3	2	0	1	3	#NULL!
38867	8	79.1	30.55	112	2	#NULL!	102	64	102	54	104	50	2	38	3	4	1	5	8002.87	8499.28	1	55	2	2	5	21211.7	4.885	2	9	1	0	2	2	#NULL!	#NULL!
38871	#NULL!	100.3	39.98	108	2	#NULL!	138	90	134	94	144	90	2	30	4	3	3	2.18	37165.6	38321.3	1	56	2	2	6	87449.3	5.44	2	8	2	2	1	2	#NULL!	#NULL!
38877	0	59.1	22.55	80	2	#NULL!	108	68	106	70	110	74	2	42	1	1	1	2.25	20581	20669.5	2	53	2	2	5.1	46985.9	6.217	2	7	2	0	0	2	#NULL!	#NULL!
38883	0	106	38.33	112	2	#NULL!	112	74	108	68	108	70	2	32	1	1	1	0.84	26994.8	28814.4	2	48	2	2	5.1	59804.3	4.718	2	7	1	1	2	2	#NULL!	#NULL!
38886	1	65.4	25.74	102.9	2	#NULL!	140	76	136	72	136	70	2	77	3	3	2	3.66	51091.4	51688.2	1	45	2	2	5.4	131199	5.107	2	6	1	0	0	1	3	#NULL!
38897	0	90	29.66	112.1	1	1	130	64	126	56	122	56	1	78	3	2	2	1.43	50975.4	50635.9	2	53	1	1	7.5	114350	5.273	2	4	9	9	4	1	3	#NULL!
38900	0	#NULL!	#NULL!	#NULL!	2	#NULL!	220	50	#NULL!	#NULL!	#NULL!	#NULL!	1	82	1	1	2	2.09	4718.56	7159.4	1	56	2	2	5.3	17286	5.495	2	6	0	0	0	1	3	#NULL!
38901	5	92.4	27.74	106.2	1	1	144	94	136	84	136	86	1	53	3	4	1	5	80151.8	81229.9	2	44	2	2	5.3	159523	5.94	2	8	3	9	0	1	3	#NULL!
38903	2	78.8	27.79	107.9	2	#NULL!	126	82	132	80	130	78	1	66	1	1	2	0.52	4718.56	4668.35	1	56	9	2	4.5	10513.6	5.829	2	7	3	0	1	2	#NULL!	#NULL!
38904	2	72.8	22.77	89.7	1	#NULL!	122	76	124	68	120	76	1	32	3	1	1	3.92	87099.3	88673.9	2	47	2	2	#NULL!	0	#NULL!	2	8	1	1	1	1	1	#NULL!
38905	2	69.2	24.32	76.8	1	1	146	62	142	90	146	88	2	38	4	4	1	3.54	26043.8	26853.6	1	52	2	2	5	54245.3	4.33	2	6	1	0	2	2	#NULL!	#NULL!
38910	1	123.2	36.47	128	1	1	116	72	108	70	114	72	1	56	5	5	1	1.17	32826.1	33841.1	1	53	3	2	5.6	91314.4	6.606	1	6	3	3	4	1	1	#NULL!
38914	2	93	31.8	98.2	2	#NULL!	114	72	118	76	120	76	2	41	3	4	1	3.63	95326.8	98022.5	2	48	2	2	5.2	251105	6.217	2	7	0	0	2	2	#NULL!	#NULL!
38915	5	63.2	21.44	72.1	2	#NULL!	#NULL!	#NULL!	122	38	#NULL!	#NULL!	1	21	3	3	3	1.57	85938.8	91577.2	1	47	2	2	4.8	224308	4.718	2	6	3	1	2	1	1	#NULL!
38918	7	67.1	24.44	88.9	2	#NULL!	110	56	96	62	102	62	2	45	3	4	2	2.09	106827	109565	1	46	2	2	5.4	293832	5.329	2	8	3	0	0	1	3	#NULL!
38920	3	76.3	30.07	96.8	2	#NULL!	#NULL!	#NULL!	106	74	#NULL!	#NULL!	2	40	5	3	2	1.16	33168.3	32795.1	2	44	2	2	5.5	77574.1	5.607	2	6	1	0	3	1	1	#NULL!
38921	1	109.6	35.79	121	2	#NULL!	118	60	124	72	#NULL!	#NULL!	1	30	3	4	1	3.75	92458	94129.4	2	53	2	2	4.9	238431	5.773	2	7	1	0	1	1	3	#NULL!
38925	72	137.6	40.78	141.5	1	1	112	64	#NULL!	#NULL!	#NULL!	#NULL!	1	63	3	2	2	#NULL!	40027	40646.4	2	53	1	1	6	92515.4	6.661	1	8	3	3	0	1	3	#NULL!
38929	0	98	31.46	109.7	2	#NULL!	134	92	132	88	134	86	1	59	3	3	1	4.47	80151.8	82142.5	2	44	2	2	5.7	182893	5.495	2	5	3	3	2	1	3	#NULL!
38931	#NULL!	63.3	25.65	90.1	2	#NULL!	102	58	96	60	94	60	2	25	1	1	1	0.48	2207.72	2193.83	2	49	2	2	4.8	5499	4.496	2	6	0	0	2	2	#NULL!	#NULL!
38933	#NULL!	58	21.83	90.1	2	#NULL!	124	74	#NULL!	#NULL!	#NULL!	#NULL!	1	85	3	1	2	0.92	11035.7	11240.9	2	46	2	2	5.6	25781.5	5.329	2	8	0	0	0	2	#NULL!	#NULL!
38937	7	90.9	31.34	120.9	2	#NULL!	166	68	160	56	160	58	2	61	4	2	2	0.84	13643.8	14602.7	1	48	3	2	7.1	0	5.662	2	5	0	0	0	1	1	#NULL!
38941	1	86.2	24.73	96	2	#NULL!	124	66	116	64	122	76	1	37	4	3	1	2.87	26865.1	28934.2	1	50	2	2	5.7	75798.6	4.885	2	6	1	1	3	2	#NULL!	#NULL!
38942	#NULL!	103.7	40.36	117	2	#NULL!	132	76	136	80	134	84	2	44	3	4	1	2.58	85351.4	87765.1	1	48	2	2	#NULL!	0	#NULL!	2	8	3	0	0	1	1	#NULL!
38944	1	89.2	33.25	112.6	2	#NULL!	132	78	130	70	134	72	2	60	1	5	1	5	7943.67	6567.88	1	55	2	2	5.5	14444.6	5.773	2	8	2	0	0	2	#NULL!	#NULL!
38958	0	151.9	55.12	133.5	1	1	148	64	154	58	148	58	2	69	4	4	2	3.88	15238.4	15871	2	48	1	1	7.3	36400.3	7.993	2	6	3	9	2	1	3	#NULL!
38963	4	94.9	32.04	116.6	2	#NULL!	114	68	112	70	112	66	2	29	3	4	1	2.98	6926.28	7195.2	1	46	2	2	5.9	16490.4	4.385	2	7	1	0	0	1	3	#NULL!
38972	#NULL!	56.1	25.47	95	2	#NULL!	94	38	94	38	#NULL!	#NULL!	2	24	1	3	1	#NULL!	2607.49	2654.48	1	53	2	2	4.6	6044.17	4.774	2	6	0	0	4	2	#NULL!	#NULL!
38977	0	73.8	30.84	91.8	2	#NULL!	102	70	104	64	110	70	2	28	4	4	3	1.94	25299.9	25859.3	2	49	2	2	5.2	49331.9	5.107	2	5	0	0	0	2	#NULL!	#NULL!
38978	#NULL!	59.2	28.08	97.2	1	1	140	66	136	84	124	72	2	76	1	1	2	1.81	7943.67	11040.2	1	55	2	2	6	23211.9	6.439	2	10	9	0	0	2	#NULL!	#NULL!
38980	1	76.1	28.26	94.2	1	1	136	70	126	64	124	72	1	64	3	5	1	3.5	74056.8	73171.9	2	47	2	2	5.1	162566	5.495	2	8	1	0	1	2	#NULL!	#NULL!
38982	4	115.9	33.68	122.7	1	1	130	90	120	84	136	82	1	45	3	4	1	5	94527.4	98065.1	1	53	2	2	5	206758	6.106	2	6	3	2	0	1	3	#NULL!
38983	30	88.7	26.84	95.4	2	#NULL!	136	72	134	76	136	70	1	23	4	2	3	1.2	24960.8	26252.1	2	49	2	2	5	52523.8	5.273	2	7	0	0	0	1	3	#NULL!
38987	3	102.9	34.74	130	1	#NULL!	144	70	132	66	130	64	1	61	1	4	2	4.59	4157.78	3906.91	2	56	3	2	8.8	9433.03	10.214	2	6	3	1	1	2	#NULL!	#NULL!
38991	2	84	30.89	100.6	2	#NULL!	136	82	132	76	140	80	2	59	3	3	1	3.9	85605.6	87518.9	1	48	2	2	5.3	219850	5.495	2	7	3	0	1	2	#NULL!	#NULL!
38995	5	57.3	20.21	77.7	2	#NULL!	126	86	128	80	116	88	2	49	3	5	2	3.11	104660	107620	1	50	2	2	4.9	270344	4.718	2	8	2	1	1	1	1	#NULL!
38999	1	71.6	21.54	77.5	2	#NULL!	124	78	126	80	118	78	1	22	4	4	3	2.11	22501.3	23456.7	1	49	2	2	4.4	52571.6	5.273	2	6	0	0	1	2	#NULL!	#NULL!
39000	0	100.5	40	114.9	1	1	118	72	124	70	128	70	2	54	4	4	1	5	32443.1	33037.2	1	50	2	2	5.1	83371	5.107	2	5	3	3	3	2	#NULL!	#NULL!
39003	7	134.4	42.8	135	2	#NULL!	#NULL!	#NULL!	#NULL!	#NULL!	#NULL!	#NULL!	1	64	4	4	1	5	7775.48	8491.16	1	51	2	2	10.9	21585.5	5.44	2	7	1	1	2	2	#NULL!	#NULL!
39009	7	88.7	28.86	106.4	1	1	114	52	#NULL!	#NULL!	#NULL!	#NULL!	1	78	3	4	1	#NULL!	41992.7	44479.7	2	57	2	2	#NULL!	0	#NULL!	2	6	3	2	4	1	3	#NULL!
39010	0	65.4	24.46	92.7	2	#NULL!	104	66	#NULL!	#NULL!	#NULL!	#NULL!	2	35	1	4	1	2.48	28914.3	29587	2	55	2	2	5.2	67368.7	5.551	2	8	2	0	1	2	#NULL!	#NULL!
39032	2	41.3	16.93	72.5	1	#NULL!	#NULL!	#NULL!	126	54	130	50	2	39	2	2	3	0.37	30150	30984.9	1	45	2	2	4.3	62590.6	4.885	2	6	3	0	3	1	1	#NULL!
39037	0	95.6	34.86	101.4	2	#NULL!	122	72	116	70	#NULL!	#NULL!	2	38	4	5	2	1.86	25942.7	26749.4	1	44	2	2	6.1	62638.8	5.773	2	3	2	0	4	1	3	#NULL!
39039	0	66.5	27.01	88	1	1	140	68	136	70	134	64	2	73	3	2	1	3.18	60379.7	62228.7	1	46	2	2	6.1	155254	6.051	2	8	0	0	1	1	3	#NULL!
39042	1	100.7	30.1	103.5	2	#NULL!	114	38	#NULL!	#NULL!	#NULL!	#NULL!	1	24	3	5	1	4.59	98384.1	104568	2	47	2	2	#NULL!	0	#NULL!	2	6	3	2	2	2	#NULL!	#NULL!
39044	3	50.3	22.27	71.7	2	#NULL!	112	66	108	64	112	66	2	43	1	2	1	4.27	22044.5	22680.9	2	55	3	2	5.5	53744.3	5.829	2	6	0	0	0	2	#NULL!	#NULL!
39045	5	104.2	35.39	112.4	2	#NULL!	#NULL!	#NULL!	128	78	#NULL!	#NULL!	2	38	3	4	1	5	95092.5	101328	1	53	2	2	5.6	262299	5.94	2	7	3	0	0	1	3	#NULL!
39046	5	99.1	32.18	122.2	1	#NULL!	144	78	142	76	142	78	1	70	3	3	2	1.21	15391.9	15572.4	2	50	2	2	5.3	32883.1	5.107	2	9	9	0	0	1	3	#NULL!
39048	12	70.6	24.52	92.2	1	1	156	70	146	74	148	74	1	64	1	3	1	0.94	3251.36	3060.42	1	58	2	2	5.8	6589.05	5.551	2	8	2	2	0	2	#NULL!	#NULL!
39051	#NULL!	75.7	27.64	94.5	1	1	134	54	126	48	118	50	2	77	3	4	1	2.27	53574.9	55215.5	2	49	1	1	6.3	114529	8.215	1	5	0	0	2	2	#NULL!	#NULL!
39054	0	71.7	26.11	89.5	2	#NULL!	108	66	98	62	104	60	2	50	3	3	2	0.71	46029.5	46780.5	2	50	2	2	5.6	125456	5.773	2	6	3	0	3	1	1	#NULL!
39055	#NULL!	80.1	25.03	#NULL!	2	#NULL!	#NULL!	#NULL!	#NULL!	#NULL!	#NULL!	#NULL!	1	31	3	3	1	#NULL!	70748.6	73269.4	1	52	2	2	#NULL!	0	#NULL!	2	8	9	0	2	1	3	#NULL!
39058	1	105.6	29.72	111.4	2	#NULL!	126	88	116	88	#NULL!	#NULL!	1	42	3	4	1	5	112523	112247	1	49	2	2	5.7	0	5.273	2	9	3	3	0	1	1	#NULL!
39061	#NULL!	60.4	21.22	81	2	#NULL!	108	68	#NULL!	#NULL!	112	82	2	45	5	5	2	3.66	90368.1	93234	1	55	2	2	4.8	234207	4.718	2	7	3	9	3	1	1	#NULL!
39068	1	75.2	31.83	103.4	2	#NULL!	120	66	106	66	110	62	2	58	1	2	2	0.97	19973.9	21561.6	1	56	2	2	5.8	54120.5	5.495	2	7	3	0	2	2	#NULL!	#NULL!
39080	0	90.9	35.78	116	2	#NULL!	132	64	126	62	130	60	2	70	3	5	1	0.34	53879.4	54508.8	2	48	2	2	5	138359	5.273	2	6	0	0	2	1	3	#NULL!
39081	34	75.3	26.12	95	2	#NULL!	106	56	108	56	110	60	2	23	3	3	3	1.48	5825.23	6119.39	2	44	2	2	4.9	15900.8	4.607	2	6	3	0	1	1	1	#NULL!
39082	2	63	22.84	82.3	2	#NULL!	110	60	102	68	108	68	1	35	1	1	1	0.05	25437.2	26072.7	1	55	2	2	12.8	64410.1	17.597	2	8	0	0	0	2	#NULL!	#NULL!
39084	1	95.6	31.69	117.2	2	#NULL!	156	70	146	74	150	70	1	79	3	3	1	#NULL!	41236.4	48109.2	2	49	2	2	5.8	92473.2	5.44	2	6	3	2	1	1	3	#NULL!
39086	2	116.8	38.23	125	1	1	118	58	122	70	120	62	1	62	4	1	1	3.65	12164.2	12460.8	1	49	1	1	9	25777.6	8.215	2	5	0	0	0	2	#NULL!	#NULL!
39088	#NULL!	50.8	18.75	74	2	#NULL!	108	48	108	52	108	58	2	21	4	4	1	0.21	29518.2	29905	2	48	2	2	5	70028.1	3.886	2	5	0	0	2	2	#NULL!	#NULL!
39092	1	86.3	24.63	90.7	2	#NULL!	122	76	108	78	112	72	1	50	3	5	1	5	63454	65198.4	2	56	2	2	5	139428	5.662	2	7	1	0	0	2	#NULL!	#NULL!
39110	2	124.5	42.88	141.5	1	1	102	68	104	70	94	72	2	52	5	3	1	5	76398.4	77644.9	2	44	1	2	6	175344	5.773	2	4	2	0	3	2	#NULL!	#NULL!
39112	1	106.2	39.53	107.5	1	#NULL!	108	64	#NULL!	#NULL!	112	64	2	32	1	3	2	2.81	25791.6	26391.6	1	53	2	2	5.3	63654.9	5.107	2	6	3	1	1	1	3	#NULL!
39113	1	119.6	36.07	119.5	2	#NULL!	118	78	122	78	122	80	1	49	5	5	1	5	71827.3	74515.5	2	52	2	2	5.6	165284	5.273	2	6	3	2	0	1	1	#NULL!
39116	#NULL!	112.9	32.15	117.5	1	1	162	80	156	78	152	78	1	60	4	5	1	5	6287.29	6866	2	45	1	2	13.7	16043.1	20.095	2	6	1	0	2	2	#NULL!	#NULL!
39124	1	65.2	24.94	86.9	2	#NULL!	114	66	108	64	106	68	2	58	3	4	1	5	90113	91583.2	2	50	2	2	5.2	245609	5.607	2	7	3	0	0	2	#NULL!	#NULL!
39125	6	71.9	22.17	87	1	1	108	64	104	64	100	60	1	76	3	5	1	#NULL!	39086.2	39311.3	2	50	2	2	5.3	83010.7	5.607	2	9	0	0	1	2	#NULL!	#NULL!
39132	0	46.8	17.72	67.2	2	#NULL!	94	54	92	50	96	50	2	22	5	4	3	4.08	66969.1	70768.6	2	48	2	2	4.9	172245	4.663	2	7	0	0	2	2	#NULL!	#NULL!
39148	10	129.1	38.09	136.5	1	1	132	76	134	62	134	66	1	54	3	4	2	0.98	31792	32775.1	2	54	2	2	#NULL!	0	#NULL!	2	8	9	9	1	1	3	#NULL!
39150	1	88.5	36.51	102.2	2	#NULL!	118	70	#NULL!	#NULL!	#NULL!	#NULL!	2	30	1	3	1	1.71	26994.8	28814.4	2	53	2	2	5.3	59804.3	5.718	2	8	1	0	2	2	#NULL!	#NULL!
39154	0	62.5	24.94	85.5	1	#NULL!	116	72	122	66	114	64	2	50	1	4	2	0.88	16831.8	17454.3	1	48	2	2	5	41408	4.829	2	8	2	0	2	1	1	#NULL!
39164	#NULL!	65.1	24.81	90.5	2	#NULL!	114	68	106	64	110	68	2	35	5	5	1	1.2	56285.4	59776.8	2	48	2	2	4.7	148369	4.663	2	6	2	0	2	2	#NULL!	#NULL!
39175	7	84.6	29.03	108.2	1	1	142	78	146	70	#NULL!	#NULL!	1	83	3	4	1	2.03	21068.2	23080.1	1	55	3	2	5.9	49957	7.327	2	8	0	0	0	1	3	#NULL!
39177	2	72.8	28.83	95.9	2	#NULL!	94	60	102	58	#NULL!	#NULL!	2	61	3	5	2	1.57	46960.3	46439.7	1	49	2	2	5.6	105466	5.329	2	8	9	1	2	1	3	#NULL!
39179	5	77.4	27.49	91.2	2	#NULL!	110	64	112	70	102	68	2	26	3	4	1	2.11	70667.2	73410.9	2	46	2	2	4.9	168248	5.218	2	6	0	0	1	2	#NULL!	#NULL!
39184	3	80.6	28.76	92.5	2	#NULL!	98	52	92	58	94	54	2	21	4	4	3	0.33	33020.6	32480.8	1	49	2	2	4.3	58089.6	5.273	2	7	1	0	2	2	#NULL!	#NULL!
39190	5	53.9	17.34	77	2	#NULL!	134	62	128	64	134	66	1	85	3	5	1	5	22077.2	22903.9	2	49	2	2	5.4	49570.3	4.94	2	8	1	0	0	1	3	#NULL!
39195	#NULL!	80.9	26.18	88.3	2	#NULL!	#NULL!	#NULL!	#NULL!	#NULL!	#NULL!	#NULL!	1	25	4	4	3	1.96	22501.3	23456.7	2	51	2	2	4.2	59883.1	5.218	2	5	3	1	2	2	#NULL!	#NULL!
39203	1	84	28.79	99.2	2	#NULL!	164	72	#NULL!	#NULL!	#NULL!	#NULL!	1	80	3	3	1	2.34	17895.9	19604.9	1	44	2	2	5	42118.3	5.384	2	8	1	0	1	1	3	#NULL!
39204	10	95.9	36.59	106.4	2	#NULL!	116	62	#NULL!	#NULL!	120	66	2	42	3	4	1	5	118695	117360	1	49	2	2	5.3	263770	6.273	2	9	3	3	3	1	2	#NULL!
39205	#NULL!	47.3	18.9	74	2	#NULL!	114	70	114	76	118	72	2	69	3	2	2	0.9	35763.3	36348.4	1	45	2	2	6	92262.6	5.273	2	5	9	0	4	1	1	#NULL!
39207	1	53.4	23.11	75.3	2	#NULL!	132	66	126	70	130	64	2	26	3	5	3	3.94	53279.4	56302.3	2	52	2	2	#NULL!	0	#NULL!	2	5	1	0	2	2	#NULL!	#NULL!
39208	#NULL!	73.8	27.81	97	2	#NULL!	132	74	126	80	122	82	1	37	1	1	3	0.81	30954.4	32967.7	1	56	2	2	5.8	0	5.662	2	7	9	9	0	2	#NULL!	#NULL!
39215	0	63.9	24.9	79	1	1	120	78	110	74	112	78	2	64	4	2	2	3.13	16730.4	17713.5	1	50	1	2	5.9	0	14.488	2	10	0	1	0	1	1	#NULL!
39225	#NULL!	57.7	23.32	92.5	1	#NULL!	118	78	#NULL!	#NULL!	#NULL!	#NULL!	2	32	1	4	1	1.23	28914.3	29587	2	55	2	2	5.2	67447.9	4.607	2	7	3	0	2	2	#NULL!	#NULL!
39226	6	82.1	25.23	103.2	1	1	118	64	126	60	116	58	1	79	3	4	1	5	39324.9	45879	1	45	2	2	6.1	108926	5.662	1	7	2	1	1	1	3	#NULL!
39230	3	59.3	22.35	80	1	1	112	76	116	78	120	86	2	47	3	3	1	1.49	106827	108347	1	46	2	2	5	256287	5.384	2	7	0	0	2	2	#NULL!	#NULL!
39244	#NULL!	70.3	29.53	102.7	2	#NULL!	124	74	114	64	114	68	2	60	1	1	1	0.84	5328.67	4238.73	1	58	2	2	5.8	8901.39	5.051	2	8	2	0	0	2	#NULL!	#NULL!
39245	0	81.2	27.64	108.2	2	#NULL!	110	90	#NULL!	#NULL!	108	90	1	83	3	3	2	4.26	24376.5	26781.4	1	50	1	1	7.5	60360.9	7.161	2	8	9	0	0	1	3	#NULL!
39251	7	58	21.99	78	1	1	150	96	142	94	138	90	2	67	3	5	1	5	70166.3	70945.6	2	48	2	2	5.4	177001	5.273	2	8	1	0	0	1	3	#NULL!
39259	#NULL!	89.8	29.63	108.2	2	#NULL!	#NULL!	#NULL!	#NULL!	#NULL!	#NULL!	#NULL!	1	31	1	4	3	2.76	32950.9	32649.5	2	53	2	2	5.7	87726.3	5.662	2	6	3	2	2	1	1	#NULL!
39265	0	72.7	25.58	96	2	#NULL!	152	84	158	82	150	86	1	71	3	3	1	2	41236.4	40961.7	2	49	1	2	5.9	82600.6	6.828	2	9	2	0	0	1	3	#NULL!
39271	3	61.3	20.36	81.8	2	#NULL!	102	68	94	62	96	60	1	66	3	2	3	0.75	35752	35324.8	1	50	2	2	5.5	75890.3	5.384	2	8	3	0	2	1	1	#NULL!
39272	2	74	21.34	79.5	2	#NULL!	110	58	108	52	110	52	1	20	3	3	3	1.57	85938.8	91577.2	1	47	2	2	4.7	224308	5.551	2	6	2	0	2	1	1	#NULL!
39277	7	69.4	26.48	97.6	2	#NULL!	136	42	140	56	132	46	1	66	3	3	1	3.03	63593.8	63997	2	49	2	2	5.5	123012	6.661	2	9	3	0	0	1	1	#NULL!
39278	0	71.7	23.15	88.9	1	1	116	74	112	66	114	64	1	60	3	1	3	0.71	31962	35300.2	2	50	2	2	5.5	0	6.051	2	7	3	0	0	1	1	#NULL!
39279	3	80.9	27.44	87.6	1	#NULL!	112	76	108	60	112	64	1	27	3	1	1	5	84508.4	91396.1	2	54	2	2	5.2	229837	4.94	2	5	3	0	3	1	1	#NULL!
39281	6	63.5	22.71	73.4	2	#NULL!	92	66	92	60	94	64	2	50	3	4	1	5	77064.6	78787	1	44	2	2	5.2	197915	5.384	2	7	3	0	1	2	#NULL!	#NULL!
39290	4	81.6	29.26	89.8	2	#NULL!	#NULL!	#NULL!	#NULL!	#NULL!	122	68	1	22	4	3	1	1.57	39989.2	41954.6	1	57	2	2	5.4	0	5.162	2	3	0	0	2	1	3	#NULL!
39291	3	69.4	24.62	91.7	2	#NULL!	104	52	100	58	102	58	2	24	1	4	1	2.71	18861.9	19201.8	2	57	2	2	4.9	43721.9	4.718	2	6	0	0	0	2	#NULL!	#NULL!
39293	3	86.3	25.57	92.8	2	#NULL!	106	70	104	74	#NULL!	#NULL!	1	42	4	4	1	1.55	32380.3	33724.8	1	49	2	2	5.8	92046.8	5.218	2	6	3	3	1	2	#NULL!	#NULL!
39300	1	100.5	28.89	98.2	2	#NULL!	132	38	#NULL!	#NULL!	#NULL!	#NULL!	1	28	4	3	1	0.62	31256.4	32873.3	1	49	2	2	5.5	77428.7	5.051	2	7	2	0	2	1	1	#NULL!
39302	0	103.3	35.45	101.9	2	#NULL!	114	52	118	50	116	52	2	40	4	4	2	1.07	25713.1	26017.1	1	47	2	2	5.2	77539.8	5.051	2	4	0	0	2	2	#NULL!	#NULL!
39304	6	75.4	27.73	94	2	#NULL!	126	78	120	82	116	70	1	34	1	1	1	0.73	32950.9	32649.5	2	53	2	2	5.7	77376.6	6.273	2	8	3	0	0	2	#NULL!	#NULL!
39307	10	54.8	21.92	78.3	2	#NULL!	138	82	134	74	136	72	1	81	3	5	1	1.17	8437.71	8795.41	1	44	2	2	5.2	20141.4	4.607	1	7	1	0	2	1	3	#NULL!
39315	#NULL!	77.4	23.52	80.4	2	#NULL!	132	72	116	70	124	52	1	27	4	2	1	0.08	25390.6	26381.4	1	47	2	2	5.2	67349.5	4.829	2	8	1	0	1	1	1	#NULL!
39322	1	87.9	29.64	103.7	2	#NULL!	120	72	116	62	114	68	1	41	1	1	1	0.74	17120.1	18531.4	1	48	2	2	5.7	41382.3	6.273	2	7	1	0	0	1	2	#NULL!
39328	0	89.2	31.16	103.2	1	#NULL!	126	78	118	82	128	82	1	45	1	3	1	4.17	20256.9	21063.3	1	58	1	2	6.6	52318.3	7.272	2	5	3	0	2	1	3	#NULL!
39338	1	55.1	22.85	81.8	2	#NULL!	124	72	126	60	126	62	2	25	3	5	3	3.57	53279.4	56302.3	2	52	2	2	4.8	137035	4.552	2	8	0	0	0	2	#NULL!	#NULL!
39339	#NULL!	73.4	29.66	98.9	2	#NULL!	122	68	122	70	120	64	2	45	1	1	2	1.52	14026.9	14868.9	2	56	2	2	5.5	39558.3	5.94	2	5	0	0	2	1	3	#NULL!
39340	#NULL!	90.5	27.62	#NULL!	2	#NULL!	#NULL!	#NULL!	#NULL!	#NULL!	#NULL!	#NULL!	1	62	3	4	2	1.22	34328.7	34342.6	2	46	2	2	5.8	0	4.385	2	8	9	0	1	1	1	#NULL!
39343	2	51.7	18.76	74.2	2	#NULL!	106	62	112	58	106	60	2	60	3	4	2	1.43	35546.3	35152.2	2	44	2	2	5.9	95256.7	5.384	2	4	0	0	0	1	1	#NULL!
39347	2	81.4	26.79	85.1	1	2	104	42	102	42	100	44	1	20	3	4	3	0.38	62325.2	66636.2	1	57	2	2	5	167572	5.218	2	9	0	0	2	2	#NULL!	#NULL!
39351	3	#NULL!	#NULL!	#NULL!	2	#NULL!	#NULL!	#NULL!	#NULL!	#NULL!	#NULL!	#NULL!	1	23	3	4	1	3.57	89569.3	95199.5	2	46	2	2	5.2	273128	5.44	2	6	3	9	2	1	1	#NULL!
39352	#NULL!	55.1	19.02	#NULL!	1	1	#NULL!	#NULL!	#NULL!	#NULL!	#NULL!	#NULL!	2	77	4	1	2	0.27	19123.2	20587.5	2	50	2	2	#NULL!	0	#NULL!	2	6	0	0	0	2	#NULL!	#NULL!
39353	0	67.3	25.52	92.2	2	#NULL!	102	68	106	70	106	64	2	42	3	5	3	5	71945.8	74227.5	2	56	2	2	4.8	186462	4.496	2	7	0	0	2	2	#NULL!	#NULL!
39354	0	74.3	24.29	88.2	2	#NULL!	98	70	98	66	96	66	1	54	4	5	1	1.77	20961	21638.9	1	44	2	2	5.5	65687.9	5.051	2	7	3	0	0	2	#NULL!	#NULL!
39356	5	76.6	25.59	86.4	2	#NULL!	130	62	134	68	122	56	1	21	3	2	1	0.15	56629.1	61483.7	2	47	2	2	5.3	176397	4.718	2	3	3	1	4	1	1	#NULL!
39363	1	126.6	47.07	131.3	1	1	122	58	122	52	122	54	2	50	4	3	1	1.2	25327.1	25854.5	2	49	1	2	7.6	53485.1	6.273	2	7	3	0	1	1	1	#NULL!
39365	2	74.4	28.18	94.3	2	#NULL!	128	76	120	70	118	74	1	36	1	1	1	0.05	25437.2	26072.7	1	55	2	2	5.2	64410.1	5.829	2	7	1	0	3	2	#NULL!	#NULL!
39378	2	62.8	23.46	81	2	#NULL!	#NULL!	#NULL!	102	68	104	68	2	43	3	2	1	2.62	96420.1	95335.3	1	47	2	2	5.6	245564	4.552	2	5	0	0	2	1	1	#NULL!
39382	5	76.8	27.87	104.6	2	#NULL!	146	64	150	66	146	58	2	76	3	4	1	1.89	56799.7	58539	2	46	2	2	6	158631	5.884	1	9	2	0	0	1	3	#NULL!
39392	0	93.2	32.9	112	2	#NULL!	130	78	134	76	128	72	2	46	3	3	1	4.97	104660	107620	1	50	2	2	5.1	275690	4.885	2	7	1	0	2	1	3	#NULL!
39399	2	75	24.08	88.2	2	#NULL!	112	62	#NULL!	#NULL!	106	70	2	51	1	5	1	5	17297.7	17797.1	2	48	2	2	4.7	42171.6	5.551	2	6	0	0	1	2	#NULL!	#NULL!
39402	8	83.9	30.41	105	2	#NULL!	106	74	102	76	100	70	1	57	3	4	1	5	80151.8	82142.5	2	44	2	2	#NULL!	0	#NULL!	2	6	2	0	1	1	3	#NULL!
39405	#NULL!	78	27.74	96.7	1	1	124	52	128	48	120	58	2	69	3	4	1	5	84823.9	85975.2	1	57	2	2	5.7	224051	6.717	2	9	0	0	2	2	#NULL!	#NULL!
39410	4	57.2	22.94	94	2	#NULL!	94	68	94	68	96	68	2	27	5	5	1	5	4660.17	4924.57	2	56	2	2	5	0	5.329	2	7	0	0	2	2	#NULL!	#NULL!
39411	0	61.4	24.47	84.3	1	2	152	78	152	62	#NULL!	#NULL!	2	44	5	4	1	2.12	90569.1	91857.7	1	46	2	2	5.1	217282	5.44	2	8	0	0	1	1	1	#NULL!
39413	#NULL!	94.3	36.93	115.7	1	1	136	88	134	90	#NULL!	#NULL!	2	53	3	3	3	1.67	47434	48494.1	1	47	2	2	5.2	122735	5.884	2	7	9	9	2	2	#NULL!	#NULL!
39415	2	73.1	28.73	93.1	2	#NULL!	136	80	#NULL!	#NULL!	#NULL!	#NULL!	2	51	3	5	1	5	90663.2	92380.9	1	45	2	2	5.4	237954	5.329	2	8	2	0	0	2	#NULL!	#NULL!
39417	#NULL!	74.3	26.58	102.1	2	#NULL!	90	46	96	52	94	50	2	25	5	1	2	0.3	5859.12	6987.96	1	55	2	2	4.9	0	4.663	2	8	9	9	0	1	1	#NULL!
39420	7	62.2	21.05	80.6	1	1	172	74	156	74	148	68	2	74	3	5	1	#NULL!	50781.4	54044.8	2	50	1	2	6.4	0	10.103	2	8	2	0	2	1	3	#NULL!
39426	2	62.2	25.92	80.4	2	#NULL!	110	72	106	68	104	68	2	40	1	2	1	#NULL!	19973.9	21561.6	1	56	2	2	4.5	54761.4	4.33	1	6	1	1	3	1	2	#NULL!
39428	3	80.1	24	85.5	2	#NULL!	124	74	122	68	122	76	1	23	4	4	3	1.89	22501.3	23607.1	2	51	2	2	4.9	52908.7	4.496	2	9	1	1	1	2	#NULL!	#NULL!
39432	3	81.4	27.39	97	2	#NULL!	114	90	116	82	110	80	1	49	3	4	2	1.51	85173.9	87154.2	2	44	2	2	4.9	171158	5.162	2	7	1	0	1	2	#NULL!	#NULL!
39433	#NULL!	83.8	32.94	113	1	1	184	56	182	62	180	58	2	80	3	3	1	1.21	28238.1	31406.3	2	44	1	1	8.7	69574.6	13.211	2	7	2	0	2	2	#NULL!	#NULL!
39435	4	75.1	31.91	109	2	#NULL!	106	60	102	48	#NULL!	#NULL!	2	27	2	3	3	1.29	55621.5	58581.5	1	47	2	2	5.2	145402	5.218	2	7	0	0	3	1	1	#NULL!
39436	15	68.5	22.44	78.5	2	#NULL!	100	66	98	70	94	68	1	48	4	4	1	5	24459.9	25413	1	52	2	2	5.6	0	5.94	2	7	1	0	0	1	1	#NULL!
39438	1	104.2	44.34	108	2	#NULL!	148	88	124	78	136	84	2	47	3	4	2	3.9	90455.7	93324.4	1	55	2	2	5.2	249333	5.495	2	6	3	0	2	2	#NULL!	#NULL!
39439	2	145.1	56.4	144.6	2	#NULL!	124	70	118	76	118	72	2	34	4	3	2	0.8	32013.3	33008.8	2	54	1	2	5.9	87130.7	6.328	2	6	1	0	3	2	#NULL!	#NULL!
39448	#NULL!	43	19.76	69.8	2	#NULL!	98	48	92	50	96	46	2	60	5	5	1	1.52	65689.6	69270.1	2	53	2	2	5.3	175827	4.996	2	8	0	0	1	2	#NULL!	#NULL!
39452	7	83.5	23.47	97.2	1	2	144	86	140	78	146	76	1	36	3	4	1	3.25	84293.6	85817.4	1	46	2	2	4.9	197932	5.551	2	4	3	0	4	1	1	#NULL!
39454	0	72.8	25.07	95	1	1	142	54	#NULL!	#NULL!	#NULL!	#NULL!	1	67	4	2	2	0.63	8747.04	8960.3	1	48	2	2	5.5	0	5.607	2	8	9	9	0	1	1	#NULL!
39456	0	81.6	24.69	96.1	2	#NULL!	#NULL!	#NULL!	130	82	#NULL!	#NULL!	1	50	3	4	1	1.2	35168.5	35641.6	1	46	2	2	4.7	76871	5.495	2	10	9	9	2	1	3	#NULL!
39463	2	67.1	23.05	88	1	1	#NULL!	#NULL!	#NULL!	#NULL!	146	80	2	50	3	4	1	0.9	44199.6	44421.6	2	44	1	1	8.1	0	21.427	2	5	0	0	2	1	3	#NULL!
39482	4	57.5	20.32	87	1	1	150	0	#NULL!	#NULL!	#NULL!	#NULL!	2	75	3	3	1	#NULL!	54557.4	63101.6	2	57	2	2	5.3	164443	6.106	2	8	3	0	3	2	#NULL!	#NULL!
39493	0	64.5	24.13	97.2	2	#NULL!	164	66	150	68	148	62	1	82	3	2	1	1.14	20926	22984.6	2	44	2	2	5.2	52716.4	4.94	2	6	3	0	0	2	#NULL!	#NULL!
39494	0	69	26.69	90.3	2	#NULL!	116	66	112	70	108	70	1	24	1	3	1	3.24	19738.2	20536.5	1	52	2	2	5.5	53131.5	4.441	2	6	1	9	0	2	#NULL!	#NULL!
39502	0	106.6	34.3	109	1	1	#NULL!	#NULL!	140	82	140	78	1	60	4	3	1	1.55	12164.2	12460.8	1	49	2	2	4.7	24825.3	5.829	2	9	3	0	0	2	#NULL!	#NULL!
39505	7	65.9	22.8	84	1	1	140	80	138	70	138	74	2	74	3	4	1	5	53574.9	52882.1	2	49	2	2	5.2	123532	5.94	2	8	3	9	1	2	#NULL!	#NULL!
39506	2	75.5	29.86	94.8	2	#NULL!	100	68	98	68	102	66	2	25	4	4	3	3.9	23792.4	24104.1	1	44	2	2	#NULL!	0	#NULL!	2	5	0	0	2	2	#NULL!	#NULL!
39511	1	50.2	23.42	85.6	1	2	150	90	148	92	152	84	2	65	2	2	1	1.48	35320.3	35898.2	1	55	2	2	5.5	91804.8	6.162	2	8	3	1	0	1	1	#NULL!
39512	#NULL!	102.4	29.95	106.9	1	#NULL!	116	84	116	84	120	82	1	35	3	5	1	5	59784.8	61708.8	2	52	2	2	4.8	152801	5.773	2	6	2	0	2	2	#NULL!	#NULL!
39521	3	91.6	40.28	99.5	2	#NULL!	114	58	108	56	112	54	2	24	1	2	1	1.19	2144.76	2290.84	1	57	2	2	5.1	5216.18	4.385	2	8	0	0	0	2	#NULL!	#NULL!
39524	0	99.2	33.11	119.3	1	1	112	74	96	72	106	70	1	68	1	1	1	0.93	5642.42	5582.38	2	57	1	1	#NULL!	0	#NULL!	2	12	3	3	3	1	3	#NULL!
39525	#NULL!	#NULL!	#NULL!	#NULL!	2	#NULL!	#NULL!	#NULL!	#NULL!	#NULL!	#NULL!	#NULL!	2	20	4	2	3	#NULL!	23792.4	24024.6	1	44	2	2	5.4	54824.1	4.718	2	5	9	0	1	2	#NULL!	#NULL!
39531	1	85.5	34.34	109.5	2	#NULL!	122	62	#NULL!	#NULL!	122	62	2	23	4	4	3	1.95	47023.2	47944.8	1	57	2	2	5.5	109410	4.885	2	5	1	0	0	2	#NULL!	#NULL!
39532	3	86.2	28.67	94.4	2	#NULL!	126	84	124	86	126	82	1	33	4	3	1	3	21933.6	23622.9	2	51	2	2	5.6	61884.5	5.329	2	4	0	0	0	2	#NULL!	#NULL!
39538	#NULL!	108.4	42.34	114.8	1	1	134	70	142	72	140	72	2	60	3	5	3	1.02	35546.3	35941	2	44	2	2	5.2	0	4.163	2	5	3	0	0	2	#NULL!	#NULL!
39541	0	57.6	23.31	79.5	2	#NULL!	102	70	96	70	104	74	2	34	4	2	1	0.86	7406.08	7704.28	2	51	2	2	5.5	16220.7	4.385	2	6	3	9	0	1	3	#NULL!
39546	1	74.9	29.33	105	2	#NULL!	110	62	110	60	110	68	2	38	1	1	1	0.55	18398.1	19752.5	2	56	2	2	5.7	44975.8	5.662	2	10	3	0	0	2	#NULL!	#NULL!
39551	1	52.2	22.36	73.3	1	#NULL!	102	60	100	60	#NULL!	#NULL!	2	20	3	4	3	5	85429.4	89975.7	2	55	2	2	#NULL!	0	#NULL!	2	7	3	3	2	2	#NULL!	#NULL!
39560	2	52	20.09	73.1	2	#NULL!	108	64	104	54	104	60	2	25	3	5	3	3.45	63608.7	67217.5	1	55	2	2	5.2	163602	4.552	2	7	1	0	2	2	#NULL!	#NULL!
39566	0	93.3	31.5	112.4	1	1	132	60	132	60	130	64	1	35	1	3	1	0.84	32950.9	34891.2	2	48	2	2	5.8	82689.2	7.549	2	7	3	3	4	2	#NULL!	#NULL!
39568	24	83.8	31.89	110.7	2	#NULL!	116	74	114	78	114	74	2	34	3	2	1	2.14	8890.94	9313.41	2	46	2	2	4.6	21345.1	4.052	2	8	0	0	3	2	#NULL!	#NULL!
39569	#NULL!	61.4	23.81	83.4	1	2	104	58	#NULL!	#NULL!	#NULL!	#NULL!	2	39	3	3	1	1.16	99811.2	101927	1	50	2	2	5.1	250796	3.997	2	4	1	0	4	1	1	#NULL!
39580	0	96.3	33.36	109.5	2	#NULL!	114	62	114	68	108	72	2	34	5	3	3	3.25	46882.8	50730.8	2	50	3	2	5.1	144628	5.384	2	7	2	0	2	1	1	#NULL!
39584	0	129.9	48.06	132	1	1	146	90	#NULL!	#NULL!	150	90	2	72	4	3	1	2.49	15506.8	16245.5	1	51	2	2	6.7	38168.7	8.104	2	8	1	0	1	1	3	#NULL!
39588	5	100	31.24	108	1	1	164	66	162	74	158	68	1	61	3	4	1	3.48	74056.8	74526.4	2	47	2	2	5.4	160424	6.162	1	8	1	9	0	1	3	#NULL!
39599	3	70.5	26.63	91.3	2	#NULL!	112	78	112	78	106	80	2	37	3	4	1	5	73276.1	77821.3	1	44	2	2	5.2	194219	4.996	2	8	2	0	1	1	1	#NULL!
39602	#NULL!	111.2	39.92	123.8	2	#NULL!	104	64	102	60	104	60	2	30	1	4	1	3.5	24967.6	25548.5	2	57	2	2	4.9	61621.2	4.774	2	8	0	0	2	2	#NULL!	#NULL!
39615	0	140.1	39.26	131.9	2	#NULL!	134	86	#NULL!	#NULL!	#NULL!	#NULL!	1	46	3	4	1	5	104644	107077	2	47	1	2	6.6	249573	7.161	2	7	2	0	2	2	#NULL!	#NULL!
39616	1	63.5	27.52	86.3	1	2	148	76	142	80	142	84	2	49	5	5	1	2.71	26688.4	27443.1	2	45	2	2	5.6	70777	5.44	2	5	0	0	4	2	#NULL!	#NULL!
39620	0	118.5	34.36	117.7	2	#NULL!	134	88	136	88	130	84	1	36	4	5	1	4.65	21908.8	23596.2	1	48	2	2	#NULL!	0	#NULL!	2	7	2	0	1	2	#NULL!	#NULL!
39621	0	73.4	24.75	99	1	1	166	76	168	74	168	70	1	78	3	1	1	2.33	41236.4	42098.6	2	49	2	2	5.5	83234.8	5.94	2	7	3	0	0	1	3	#NULL!
39638	2	54.6	22.61	82	1	1	170	70	168	68	160	62	2	70	3	2	2	1.02	41045.8	40515	2	48	2	2	5.3	101080	5.829	2	7	0	0	0	1	1	#NULL!
39640	#NULL!	61.5	25.24	#NULL!	2	#NULL!	#NULL!	#NULL!	#NULL!	#NULL!	#NULL!	#NULL!	2	31	5	1	1	#NULL!	6703.98	8062.49	1	58	2	2	#NULL!	0	#NULL!	2	8	9	9	2	2	#NULL!	#NULL!
39646	1	66.2	21.11	84.8	2	#NULL!	120	80	114	76	108	72	1	51	3	4	1	5	67592.2	69682.3	2	52	2	2	6	145328	6.162	2	8	1	0	0	1	1	#NULL!
39650	1	95.8	28.39	112.3	2	#NULL!	112	80	112	84	116	84	1	45	3	4	1	5	90370.2	93752.3	2	48	2	2	5.7	199394	5.773	2	8	3	1	3	2	#NULL!	#NULL!
39657	#NULL!	#NULL!	#NULL!	#NULL!	1	1	#NULL!	#NULL!	#NULL!	#NULL!	#NULL!	#NULL!	2	45	1	1	1	1.81	19915.7	21498.8	2	58	1	2	6.6	50380.5	8.604	2	8	3	1	2	2	#NULL!	#NULL!
39659	1	94.8	34.32	110	1	1	146	76	#NULL!	#NULL!	#NULL!	#NULL!	2	84	4	3	1	1.12	18487.6	19368.3	1	55	2	2	5.6	45505.8	4.718	2	8	1	0	2	1	1	#NULL!
39662	2	85.8	30.84	101.4	2	#NULL!	130	74	120	66	#NULL!	#NULL!	1	50	1	1	1	1.24	19340.3	20934.7	1	47	2	2	5.4	46749	6.883	2	5	3	0	2	1	3	#NULL!
39665	0	59.9	21.15	75.3	1	2	#NULL!	#NULL!	106	78	114	74	2	31	3	5	1	5	9451.33	10011.7	1	46	2	2	4.8	23951	4.718	2	8	0	0	1	1	3	#NULL!
39668	#NULL!	65.6	23.08	85.5	2	#NULL!	104	68	98	64	100	64	1	37	1	4	3	2.45	21306.6	21628.2	2	52	2	2	5	0	5.773	2	8	0	0	0	1	2	#NULL!
39673	#NULL!	68.9	22.99	90.2	2	#NULL!	124	74	120	76	124	72	1	44	1	2	1	3.32	17120.1	17662.4	1	48	2	2	4.9	0	5.495	2	8	1	0	1	1	3	#NULL!
39676	1	88.3	35.96	91	2	#NULL!	110	70	#NULL!	#NULL!	#NULL!	#NULL!	2	67	4	5	2	5	12111.7	12614.5	2	52	2	2	6.2	33481.2	5.607	2	6	1	0	0	2	#NULL!	#NULL!
39690	7	67.6	24.89	96.3	2	#NULL!	166	90	154	78	140	82	1	69	1	1	1	1.9	4718.56	4668.35	1	56	2	2	4.9	10513.6	5.495	2	8	2	0	0	1	3	#NULL!
39692	#NULL!	82.5	27.66	93.6	2	#NULL!	116	72	118	78	114	70	1	39	1	4	3	2.04	26663.2	27279.2	2	54	2	2	#NULL!	0	#NULL!	2	5	0	0	1	1	3	#NULL!
39696	#NULL!	81	29.04	93.5	1	1	112	76	106	68	110	66	2	41	4	5	3	1.45	22048.7	22309.5	2	56	2	2	5.5	57356.9	5.607	2	8	0	0	0	2	#NULL!	#NULL!
39715	#NULL!	78	30.74	89.5	2	#NULL!	106	64	106	60	102	52	2	40	1	3	1	4.1	19238.4	19793.7	1	54	2	2	4.9	49683	5.773	2	5	0	1	2	1	3	#NULL!
39726	#NULL!	122.4	34.74	110	2	#NULL!	142	86	130	88	#NULL!	#NULL!	1	29	4	4	1	3.1	22475.9	23389.4	1	48	2	2	#NULL!	0	#NULL!	2	9	3	0	0	2	#NULL!	#NULL!
39732	3	68.8	23.47	89.1	2	#NULL!	148	70	126	66	134	68	1	53	3	4	1	2.88	83470.2	85543.3	2	50	2	2	5.5	0	5.107	2	6	2	2	2	1	1	#NULL!
39734	1	84.4	30.37	103.4	2	#NULL!	132	74	138	66	138	68	1	35	1	1	1	0.82	17252.3	17512.7	2	45	2	2	5.6	45827.8	6.273	2	8	9	0	0	2	#NULL!	#NULL!
39735	#NULL!	58.8	21.24	75.2	2	#NULL!	112	74	114	78	118	76	2	31	4	3	1	2.18	37165.6	38321.3	1	56	2	2	5.3	76772	5.218	2	9	1	0	4	1	1	#NULL!
39736	2	64.2	23.5	88.4	2	#NULL!	116	64	114	64	114	68	2	27	3	5	1	4.68	68600.8	72492.9	1	54	2	2	4.3	176442	4.219	2	8	0	0	3	1	3	#NULL!
39765	1	72	26.57	87.3	2	#NULL!	116	70	118	76	120	78	2	34	4	2	1	2.22	20660.4	21302.9	2	56	2	2	5.3	0	4.496	2	5	1	0	1	1	1	#NULL!
39768	0	78.3	25.48	85.7	2	#NULL!	#NULL!	#NULL!	118	70	120	62	1	34	4	4	1	2.18	28255.1	30431.3	1	56	2	2	5.3	68203	5.218	2	6	2	0	2	1	1	#NULL!
39770	2	86.9	28.47	91.6	2	#NULL!	136	80	#NULL!	#NULL!	138	76	1	28	4	3	3	3.03	26257.5	27548	1	53	2	2	5.5	61741	5.051	2	5	3	0	3	2	#NULL!	#NULL!
39776	2	86	33.59	107.7	2	#NULL!	116	68	118	60	116	62	1	29	1	1	3	0.56	20866.7	22647.2	2	49	2	2	5.5	55805.7	5.607	2	9	0	0	0	2	#NULL!	#NULL!
39782	7	70.3	21.65	89.8	2	#NULL!	118	62	120	80	#NULL!	#NULL!	1	42	3	1	1	4.18	89859.4	89638.6	2	49	2	2	5.6	167264	5.051	2	6	3	0	0	1	1	#NULL!
39785	0	78	25.07	99	1	1	116	70	104	66	104	64	2	71	3	3	1	2.18	48241.3	55796.2	1	48	2	2	5.8	145405	5.884	2	7	3	0	4	1	1	#NULL!
39786	1	57.5	22.72	80.5	2	#NULL!	#NULL!	#NULL!	86	58	#NULL!	#NULL!	2	35	3	4	1	2.25	111746	117056	2	47	2	2	5.2	268276	4.774	2	7	3	0	2	1	1	#NULL!
39787	0	68.1	25.51	87.1	2	#NULL!	106	68	104	66	110	56	2	38	4	4	2	0.62	51273.1	52867.5	1	50	2	2	5	123799	5.107	2	6	9	9	2	2	#NULL!	#NULL!
39793	4	93.7	29.05	102.6	1	1	124	56	#NULL!	#NULL!	110	52	1	70	3	5	1	5	41470.8	44432.6	2	48	2	2	5.6	96174.6	6.273	2	7	0	1	3	2	#NULL!	#NULL!
39794	#NULL!	65.4	21.73	78.5	2	#NULL!	110	64	106	60	102	56	1	22	5	1	3	0.75	53692.9	64791	1	50	2	2	5	158698	3.775	2	12	0	0	0	1	1	#NULL!
39799	0	104.7	35.89	117.7	2	#NULL!	124	74	120	76	114	72	1	50	4	5	2	#NULL!	25524.8	26584.7	2	50	2	2	6	78654.7	5.551	2	6	1	1	3	2	#NULL!	#NULL!
39802	4	100.5	39.65	117.9	2	#NULL!	128	80	128	80	134	84	2	45	4	2	1	0.2	32632.5	32058.7	2	53	2	2	5.7	93122.5	5.773	2	8	3	3	0	1	1	#NULL!
39806	3	52.2	20.31	77.6	2	#NULL!	126	74	124	82	#NULL!	#NULL!	2	23	1	3	3	1.68	21843.4	23331.2	2	55	2	2	5	53124.5	4.885	2	8	0	0	1	1	3	#NULL!
39808	5	90.8	36.6	110.7	2	#NULL!	96	58	98	62	98	60	2	33	3	5	1	3.54	6797.88	7219.54	1	44	2	2	5	17919.3	4.829	2	7	1	0	3	2	#NULL!	#NULL!
39809	#NULL!	74.5	30.85	97	2	#NULL!	128	62	130	64	#NULL!	#NULL!	2	23	4	5	1	3.9	30876.1	31481.3	1	53	2	2	#NULL!	0	#NULL!	2	5	0	0	1	2	#NULL!	#NULL!
39820	5	85.2	32.63	98.6	2	#NULL!	106	72	114	64	112	68	2	27	3	2	1	5	65795.2	70604.8	2	50	2	2	5	183461	5.051	2	7	3	0	1	1	1	#NULL!
39828	2	84.3	31.38	105.5	2	#NULL!	108	58	106	54	110	60	2	26	4	4	3	1.71	6948.13	7084.31	1	50	2	2	4.8	16589.2	4.885	2	8	2	0	2	2	#NULL!	#NULL!
39831	1	99.4	29.11	111.2	1	1	164	50	170	60	172	52	1	66	3	5	1	5	63593.8	62833.9	2	49	2	2	5.3	124231	5.718	1	5	9	0	0	2	#NULL!	#NULL!
39833	2	98.8	38.35	113.8	2	#NULL!	112	72	112	66	112	68	2	37	2	2	1	1.55	34544.3	35935.2	1	49	2	2	5.3	68553.6	5.495	2	6	1	0	3	2	#NULL!	#NULL!
39835	#NULL!	63.3	25.2	90.3	1	2	100	58	102	54	92	54	2	40	1	4	1	1.25	17838.4	18353.3	1	55	2	2	5.4	43540.9	5.162	2	4	0	0	1	2	#NULL!	#NULL!
39840	2	106.9	44.61	121.7	2	#NULL!	116	82	102	82	110	78	2	35	3	4	1	3.92	105269	110272	2	47	2	2	5.6	252728	5.495	2	5	3	0	3	2	#NULL!	#NULL!
39842	5	106.1	31.37	114.7	1	1	194	80	172	78	180	90	1	71	3	5	1	5	41236.4	40961.7	2	49	2	2	5.6	80987	5.162	2	7	3	2	1	1	3	#NULL!
39845	#NULL!	88.1	34.59	112.4	2	#NULL!	110	50	110	56	108	48	2	24	1	4	1	2.13	18861.9	19201.8	2	57	2	2	5.2	46313.4	5.051	2	7	9	9	2	2	#NULL!	#NULL!
39846	2	47.4	19.91	76.5	2	#NULL!	110	66	112	80	116	74	2	31	5	3	1	3.09	52759.1	56031.7	1	53	2	2	4.8	139838	4.718	2	5	2	0	3	2	#NULL!	#NULL!
39854	#NULL!	104.3	35.96	110.6	2	#NULL!	#NULL!	#NULL!	#NULL!	#NULL!	#NULL!	#NULL!	1	30	2	3	1	1.86	19890.3	21422.2	1	51	2	2	#NULL!	0	#NULL!	2	5	3	0	4	2	#NULL!	#NULL!
39858	#NULL!	78.1	31.89	98.1	2	#NULL!	#NULL!	#NULL!	#NULL!	#NULL!	#NULL!	#NULL!	2	34	1	2	1	0.95	21546.2	22262.2	1	53	2	2	5.2	50690.4	4.996	2	6	1	1	0	2	#NULL!	#NULL!
39861	0	88.7	26.34	107.7	1	1	154	68	150	64	140	66	1	63	4	4	1	1.5	9714.12	9950.96	1	44	1	2	5.2	29017.2	7.05	2	8	0	0	0	1	3	#NULL!
39866	#NULL!	57	19.68	72	2	#NULL!	#NULL!	#NULL!	#NULL!	#NULL!	#NULL!	#NULL!	2	48	3	4	1	5	75766.9	78169.7	2	52	2	2	5.4	0	5.218	2	7	0	0	3	2	#NULL!	#NULL!
39868	4	98.8	30.77	111	2	#NULL!	108	64	122	76	106	62	1	58	1	5	1	3.11	22079.3	22778.6	1	56	2	2	5.5	53881.6	5.384	2	7	1	0	0	1	3	#NULL!
39869	5	56	21.31	73.1	2	#NULL!	#NULL!	#NULL!	122	86	#NULL!	#NULL!	2	48	3	5	1	5	110383	113212	2	47	2	2	5.1	303612	4.829	2	9	1	0	1	2	#NULL!	#NULL!
39872	0	81.8	26.83	103.7	1	1	136	66	128	54	128	60	1	64	3	3	1	1.36	66541.1	65746	2	46	2	2	11.2	138831	15.654	2	6	2	9	2	1	1	#NULL!
39878	2	72.8	25.22	93	2	#NULL!	110	78	116	78	110	70	2	43	1	4	2	#NULL!	14026.9	14431.8	2	56	2	2	5	36224.3	5.495	2	7	9	0	1	2	#NULL!	#NULL!
39883	7	93.8	29.54	89.5	2	#NULL!	120	72	124	76	126	76	2	29	3	3	1	1.06	6926.28	7195.2	1	46	2	2	4.9	0	4.774	2	6	3	0	2	1	1	#NULL!
39884	2	66.5	22.27	76.3	2	#NULL!	94	50	90	50	92	52	2	47	3	4	1	3.01	100493	101923	2	46	2	2	5.1	241091	5.273	2	8	2	0	2	1	1	#NULL!
39886	5	#NULL!	#NULL!	#NULL!	2	#NULL!	112	68	134	82	120	76	2	48	3	4	3	0.75	41246.6	42554.6	2	54	2	2	4.8	109012	4.496	2	5	9	9	4	1	3	#NULL!
39896	2	110.7	36.65	118.3	2	#NULL!	118	76	116	76	120	70	1	32	3	2	2	0.75	37095.1	43358.3	1	45	2	2	5.5	108301	5.884	2	7	1	2	0	2	#NULL!	#NULL!
39903	1	140.3	38.3	112.5	2	#NULL!	144	100	140	96	142	96	1	36	4	5	1	5	15747.9	16960.7	2	45	2	2	5.7	0	5.718	2	6	2	0	0	2	#NULL!	#NULL!
39914	2	60.4	24.85	83.7	2	#NULL!	110	68	112	68	110	68	2	47	3	5	1	5	89661.7	92505.2	1	52	2	2	5.3	232376	4.663	2	7	3	1	3	1	3	#NULL!
39927	2	87.1	23.78	102	2	#NULL!	124	80	132	78	126	76	1	46	3	5	1	5	85693.9	88901	1	45	2	2	5.1	190116	5.273	2	8	3	0	0	2	#NULL!	#NULL!
39930	1	57.7	19.37	78.5	2	#NULL!	102	62	98	64	98	60	1	50	3	4	3	0.72	29517.4	30430.1	1	49	2	2	4.4	63464.4	5.718	2	12	0	1	1	1	1	#NULL!
39935	#NULL!	#NULL!	#NULL!	#NULL!	2	#NULL!	#NULL!	#NULL!	#NULL!	#NULL!	#NULL!	#NULL!	1	44	3	4	1	1.86	35964.7	37310.7	1	54	2	2	5.3	82759.6	4.33	2	5	1	1	3	1	1	#NULL!
39946	#NULL!	66.5	26.6	89.9	1	2	150	78	150	80	142	76	2	55	2	2	1	#NULL!	61472.9	70930.8	2	45	1	2	9.3	161069	19.873	2	6	3	9	2	1	2	#NULL!
39953	1	81.5	30.19	106.8	2	#NULL!	114	66	#NULL!	#NULL!	112	68	1	69	1	5	1	5	12399.7	11651.5	1	47	1	2	6.5	28940.6	8.327	2	6	3	3	0	1	3	#NULL!
39956	#NULL!	64.3	24.59	83.3	2	#NULL!	#NULL!	#NULL!	102	56	102	60	2	35	1	3	1	1.24	28914.3	29587	1	57	2	2	4.7	71361.8	4.274	2	7	0	3	0	2	#NULL!	#NULL!
39958	0	66.1	23.36	87.2	1	1	130	64	130	72	124	64	2	78	1	3	1	2.03	5328.67	6767.16	1	58	1	2	5.8	14988.4	5.718	2	5	1	0	0	2	#NULL!	#NULL!
39960	2	75	27.65	98.7	2	#NULL!	96	58	98	60	98	50	2	26	3	4	1	4.68	67802.8	71649.6	1	47	2	2	5.2	174390	4.829	2	7	0	0	0	2	#NULL!	#NULL!
39963	0	106	35.83	117.9	2	#NULL!	#NULL!	#NULL!	#NULL!	#NULL!	#NULL!	#NULL!	2	41	3	2	2	0.78	41985.4	43816.5	1	47	2	2	5	117325	5.107	2	3	3	3	2	1	1	#NULL!
39972	0	76.4	23.32	91.5	2	#NULL!	106	66	106	62	108	64	1	60	1	5	1	5	5287.57	4968.52	1	55	2	2	4.8	11189.6	5.162	2	5	3	0	0	1	3	#NULL!
39976	5	89	31.27	111	2	#NULL!	134	68	#NULL!	#NULL!	134	70	1	70	1	1	1	0.55	4329.1	6568.46	1	58	2	2	5	14792.9	5.162	2	8	3	3	2	1	3	#NULL!
39978	5	82	25.48	96.4	2	#NULL!	124	68	118	74	114	68	1	48	3	4	1	2.12	101273	103627	1	46	2	2	4.7	223501	5.329	2	6	3	0	1	1	3	#NULL!
39989	3	65.9	27.11	86.5	2	#NULL!	106	68	#NULL!	#NULL!	#NULL!	#NULL!	2	44	5	5	3	0.76	30909.3	31475.4	1	53	2	2	5	80254.8	3.997	2	5	0	9	3	2	#NULL!	#NULL!
39996	#NULL!	78.4	25.87	88.6	2	#NULL!	128	66	120	60	120	60	2	21	3	4	3	3.09	70117.7	73849.2	1	53	2	2	5.3	184306	5.773	2	8	0	0	1	2	#NULL!	#NULL!
40000	2	99.6	30.81	99.9	2	#NULL!	116	62	120	64	124	64	1	21	3	4	3	2.65	83394.2	88636.2	2	50	2	2	4.8	231778	5.329	2	10	1	0	2	2	#NULL!	#NULL!
40001	1	69.9	24.8	82.8	2	#NULL!	84	54	84	46	82	50	2	38	3	5	1	5	72256.7	76995.1	2	52	2	2	5.1	0	5.162	2	7	3	0	2	1	1	#NULL!
40002	0	91.7	40.81	#NULL!	1	1	126	58	138	50	132	48	2	75	3	3	2	0.88	54497.4	63032.1	1	47	2	2	6.5	161196	7.105	2	8	0	0	3	1	1	#NULL!
40004	3	81.8	31.75	111.8	1	#NULL!	140	62	128	58	122	66	2	51	3	3	1	2.18	96707.2	98539.5	1	47	2	2	5.2	320261	5.718	1	6	1	0	1	1	3	#NULL!
40005	7	79.1	28.81	103.8	2	#NULL!	144	84	148	70	142	72	1	70	1	3	1	1.95	7101.45	9792.11	1	57	2	2	4.9	22052.9	6.661	2	8	3	0	0	1	3	#NULL!
40007	4	91.9	28.88	108.2	1	1	142	66	142	68	142	68	1	69	3	4	1	3.99	71671.2	71700.2	1	46	2	2	6.1	151404	6.994	2	9	2	0	0	1	3	#NULL!
40008	1	102.1	35.16	127.5	1	1	#NULL!	#NULL!	#NULL!	#NULL!	#NULL!	#NULL!	1	73	3	1	1	0.26	51637	57335.2	1	49	1	2	6	118926	5.051	2	7	9	9	0	1	1	#NULL!
40011	1	68.3	23.38	83.9	2	#NULL!	112	68	112	62	114	68	1	36	1	4	2	1.87	30041.2	29766.4	1	46	2	2	4.9	79979.8	4.774	2	7	9	1	3	1	3	#NULL!
40017	#NULL!	83.2	31.16	102.9	2	#NULL!	#NULL!	#NULL!	#NULL!	#NULL!	#NULL!	#NULL!	2	39	1	1	2	0.6	26251.3	27123.6	2	55	2	2	5.3	65420.4	5.607	2	6	0	0	2	1	3	#NULL!
40018	#NULL!	62.1	26.84	#NULL!	2	#NULL!	122	74	118	68	#NULL!	#NULL!	2	23	1	2	2	0.46	16264.1	17371.8	1	55	2	2	5.1	41899.7	5.218	2	8	0	0	1	2	#NULL!	#NULL!
40024	0	69	26	91.8	1	#NULL!	138	76	144	82	128	74	1	41	5	5	1	3.08	35585.5	36917.3	2	57	2	2	5	0	5.218	2	6	2	2	0	2	#NULL!	#NULL!
40036	3	89.8	33.39	108.6	2	#NULL!	92	66	98	60	92	66	2	27	1	4	1	0	20393.3	21656.4	2	53	2	2	4.5	47305.2	4.774	2	6	0	0	0	2	#NULL!	#NULL!
40038	2	91.7	29.2	102.2	2	#NULL!	118	74	116	68	122	70	1	38	1	4	1	3.76	21329.4	21651.3	1	58	2	2	5.3	53487.5	5.107	2	5	9	0	1	2	#NULL!	#NULL!
40041	3	59.3	23.37	83.8	2	#NULL!	110	54	#NULL!	#NULL!	#NULL!	#NULL!	2	34	3	4	1	2.47	113196	115596	1	49	2	2	4.7	304012	4.94	2	6	1	0	1	1	1	#NULL!
40065	0	132.7	48.57	132.3	1	#NULL!	136	76	142	76	144	78	2	63	4	4	2	4.49	18974	18844.2	1	49	2	2	6.2	39198	6.661	2	5	3	9	1	2	#NULL!	#NULL!
40068	3	93.4	38.18	103	1	#NULL!	#NULL!	#NULL!	#NULL!	#NULL!	#NULL!	#NULL!	2	38	3	4	1	5	67833	72040.6	2	56	2	2	6	177258	5.329	2	9	0	0	2	2	#NULL!	#NULL!
40077	5	74.7	29.25	84.5	2	#NULL!	112	50	108	50	114	52	2	32	4	5	1	2.8	6490.4	6692.22	1	52	2	2	4.7	15671.1	4.33	2	5	1	1	3	2	#NULL!	#NULL!
40084	0	60.1	22.62	89	2	#NULL!	#NULL!	#NULL!	162	66	#NULL!	#NULL!	1	77	1	1	1	2.35	7101.45	10310	2	55	1	2	6	22808.6	6.162	2	5	3	0	0	1	3	#NULL!
40088	#NULL!	78.6	36.03	113.5	2	#NULL!	170	78	172	86	158	80	2	69	1	1	1	0.7	10668.7	8486.5	2	55	2	2	6.9	18878.1	8.049	2	8	9	9	1	9	#NULL!	#NULL!
40095	30	74.9	23.12	85.1	2	#NULL!	106	48	110	46	106	40	1	25	1	2	1	2	22231.9	23131	2	58	2	2	5	57143	4.441	2	9	2	0	0	1	1	#NULL!
40098	#NULL!	45.3	18.54	71	1	2	82	56	92	52	92	58	2	23	1	4	1	2.12	3638.36	3733.14	2	54	2	2	5.1	8510.25	4.607	2	12	0	0	4	2	#NULL!	#NULL!
40099	0	72.1	27.51	97.7	2	#NULL!	116	80	114	80	110	84	1	41	1	1	2	1.29	15213.9	16468.1	2	58	2	2	#NULL!	0	#NULL!	2	8	2	0	0	1	3	#NULL!
40104	12	57.9	17.89	77.9	2	#NULL!	150	50	140	50	130	42	1	81	3	5	1	4.09	21792.4	22608.5	2	50	2	2	5.5	51853.7	5.218	2	10	2	0	0	1	3	#NULL!
40106	10	70.4	20.48	78.7	2	#NULL!	128	84	132	80	128	86	1	50	4	4	3	0.93	20691.5	21360.7	2	58	2	2	6	63190.8	6.495	2	8	9	0	1	1	2	#NULL!
40110	1	62.8	24.75	94.5	1	#NULL!	116	60	116	56	112	64	2	65	5	1	2	0.75	40866.6	43769.7	1	50	2	2	5.7	122779	4.885	1	6	3	0	4	1	1	#NULL!
40111	2	89.2	27.14	111.2	2	#NULL!	#NULL!	#NULL!	128	66	120	68	1	70	3	4	2	2.09	20812.5	22045.1	1	57	2	2	5.4	47360.7	5.218	2	5	2	1	1	1	3	#NULL!
40112	8	74.3	25.68	90	2	#NULL!	130	58	126	56	130	60	1	31	4	4	1	4.49	23015.2	24787.8	1	52	2	2	5.7	63281.3	5.329	2	7	2	1	1	2	#NULL!	#NULL!
40119	2	68.4	24.85	87.5	2	#NULL!	108	68	112	64	104	64	1	36	2	2	3	2.21	59848.8	59400	1	58	2	2	#NULL!	0	#NULL!	2	6	1	0	0	1	1	#NULL!
40122	0	47.1	21.89	83.6	2	#NULL!	110	62	114	62	108	60	2	58	1	2	3	0.97	13763.1	14160.5	1	58	1	2	6.6	0	9.215	2	9	9	9	2	1	1	#NULL!
40131	0	94.1	30.94	120.2	1	1	154	70	#NULL!	#NULL!	#NULL!	#NULL!	1	85	3	1	2	0.84	11731.2	12281	2	56	1	2	6.5	27206.2	8.049	2	8	3	9	2	1	3	#NULL!
40133	2	51.6	16.77	75.8	2	#NULL!	98	56	#NULL!	#NULL!	102	66	2	21	1	4	3	0.42	23739.2	24357.6	1	57	2	2	5.4	58083.3	5.273	2	6	2	1	3	1	2	#NULL!
40138	#NULL!	69	28.83	86.6	2	#NULL!	106	70	104	68	106	70	2	24	1	1	1	0.31	17968.8	18470.8	1	56	2	2	4.9	42057.5	5.218	2	8	1	0	0	2	#NULL!	#NULL!
40144	0	85.8	28.9	106.3	2	#NULL!	114	62	116	68	114	58	2	24	1	3	1	0.66	15346.3	15622.8	1	48	2	2	5.1	37681.3	5.107	2	5	0	0	3	2	#NULL!	#NULL!
40151	1	98.5	33.18	110.8	2	#NULL!	122	60	122	56	118	60	1	54	3	2	1	5	33083.3	33905	2	46	2	2	5.6	75490.5	5.995	2	8	1	0	2	1	3	#NULL!
40152	#NULL!	74.9	29.08	102.5	2	#NULL!	#NULL!	#NULL!	138	66	#NULL!	#NULL!	1	68	1	5	1	5	5903.31	5547.11	1	58	2	2	5.6	12492.7	7.716	2	7	3	0	0	2	#NULL!	#NULL!
40155	5	83.2	31.24	95.5	2	#NULL!	112	70	108	68	104	72	2	40	3	5	1	4.01	89661.7	92197.2	1	52	2	2	5.4	236182	5.384	2	7	3	0	1	2	#NULL!	#NULL!
40158	4	87.9	35.03	107.2	2	#NULL!	134	76	134	72	130	70	2	26	1	4	1	2.3	21509.4	21897	1	56	2	2	5.1	52814	4.496	2	8	3	0	0	2	#NULL!	#NULL!
40161	#NULL!	40.1	20.87	#NULL!	2	#NULL!	162	58	160	60	154	54	2	83	3	2	2	1.15	30217.1	34860.2	2	48	2	2	5.6	88485.1	5.551	2	7	0	0	0	2	#NULL!	#NULL!
40176	0	61.3	23.24	80.7	2	#NULL!	#NULL!	#NULL!	#NULL!	#NULL!	#NULL!	#NULL!	2	54	2	1	1	3.73	75918.9	77357.3	2	52	2	2	4.7	194324	4.607	2	7	0	0	2	2	#NULL!	#NULL!
40196	0	80.8	30.49	105.7	2	#NULL!	114	72	116	74	120	70	1	59	5	5	1	3.43	87029.4	89421.9	1	54	2	2	4.6	186496	4.829	2	5	3	0	3	2	#NULL!	#NULL!
40200	5	102.1	35.96	120.6	1	1	#NULL!	#NULL!	134	88	136	86	2	44	3	3	2	2.49	90394	92950.2	1	45	2	2	6.3	236047	7.105	2	7	2	0	3	1	1	#NULL!
40208	1	70.1	24.03	82	2	#NULL!	132	86	128	86	130	90	1	22	3	4	3	#NULL!	83394.2	85449.5	2	50	2	2	4.5	223444	4.219	2	6	9	9	2	1	2	#NULL!
40217	0	87.1	29.68	110	2	#NULL!	96	52	96	54	104	76	1	71	3	5	1	4.92	32961.5	38455.1	2	52	2	2	5.3	87865.7	5.44	2	8	0	0	0	2	#NULL!	#NULL!
40220	2	68.7	25.57	85	2	#NULL!	118	88	#NULL!	#NULL!	114	72	2	45	3	5	1	5	90394	92950.2	2	47	2	2	5.4	239421	5.218	2	8	1	1	0	1	3	#NULL!
40232	1	82.5	27.95	93.6	2	#NULL!	124	60	122	66	126	66	1	26	1	4	1	4.25	21249.4	22108.8	2	57	2	2	4.9	54617.6	5.162	2	6	2	1	2	2	#NULL!	#NULL!
40237	#NULL!	80.4	24.51	106.7	1	2	134	70	132	68	124	66	1	85	3	2	1	0.91	9383.45	10683.8	2	51	2	2	5	23564.9	5.329	2	5	2	3	2	1	3	#NULL!
40239	0	#NULL!	#NULL!	#NULL!	1	1	164	78	152	92	#NULL!	#NULL!	1	70	3	1	1	1.14	17216.1	19115.9	2	46	1	1	6.9	43169	8.715	2	8	0	0	3	2	#NULL!	#NULL!
40244	1	80.4	26.77	95.3	1	1	128	70	124	70	124	60	1	46	4	4	1	5	26332.6	27184.3	2	57	2	2	5.6	69873.7	5.162	2	6	2	2	1	2	#NULL!	#NULL!
[truncated: 10,233 more rows]
