# Supplementary material for: Non-linear association between weight-adjusted-waist index and obstructive sleep apnea: a cross-sectional study from the NHANES (2005–2008 to 2015–2020)
Source: Front Public Health. 2025 Mar 25;13:1546597. doi: 10.3389/fpubh.2025.1546597 (PMC11975944; doi:10.3389/fpubh.2025.1546597)
Supplement: Supplementary file 2 [file Data_Sheet_1.zip › Raw/20052020.xlsx(cleaning).xlsx]

## Sheet: 20052020.xlsx(删xy已编码缺失值)
SEQN	Sex	Age	Race	Educational_level	Marital_status	PIR	BMI	WC	Weight	Alcohol_consumption	Smoking	HBP	Diabetes	CHD	Sleep_duration	WWI	Osa	WTMEC2YR	SDMVPSU	SDMVSTRA	SDMVSTR_A	SDMVPS_U	WTSAF2YR	WTSAF2Y_R	WTMEC2Y_R
31131	2	2	4	3	1	3	3	96	75.2	0	0	1	0	0	3	11.0704	0	26770.6	1	48	9.6	0.2	67556.8	13511.4	5354.12
31132	1	3	3	3	1	3	1	96.5	69.5	1	0	1	1	0	2	11.5754	1	35315.5	2	52	10.4	0.4	80194	16038.8	7063.11
31134	1	3	3	2	1	9	3	117.1	101.9	1	0	1	0	0	2	11.6003	0	44231.2	2	48	9.6	0.4	93399.5	18679.9	8846.23
31150	1	3	3	2	2	2	2	107.7	85	1	1	0	0	0	2	11.6817	0	15572.4	2	44	8.8	0.4	0	0	3114.49
31151	2	2	4	2	1	3	2	101.2	82.9	0	1	1	1	0	1	11.1148	1	32058.7	2	53	10.6	0.4	71019.7	14203.9	6411.73
31153	2	2	5	2	3	2	3	117.4	109.3	0	1	1	0	0	2	11.2294	1	42554.6	2	54	10.8	0.4	108067	21613.5	8510.93
31155	1	1	5	3	1	3	2	87.7	90.5	9	0	0	0	0	2	9.21882	0	77639.5	2	48	9.6	0.4	194996	38999.2	15527.9
31158	1	3	3	3	1	3	1	85.5	69.2	1	2	1	0	0	3	10.2781	1	43600.3	2	50	10	0.4	93853.4	18770.7	8720.07
31162	2	3	3	2	1	2	2	105.9	66.5	0	0	1	1	0	2	12.9863	1	66398.9	2	47	9.4	0.4	147094	29418.7	13279.8
31167	1	1	3	3	1	3	3	121	129.9	1	2	1	0	0	1	10.6165	1	62579.3	1	44	8.8	0.2	154957	30991.4	12515.9
31183	2	1	3	3	1	3	2	86	76.3	1	0	0	0	0	2	9.84546	0	97983.1	1	47	9.4	0.2	253640	50727.9	19596.6
31186	2	2	1	1	2	2	3	105	75.4	1	2	0	1	0	1	12.0922	1	20767.7	1	54	10.8	0.2	45943.9	9188.78	4153.54
31187	2	1	3	3	1	3	2	87.4	78.6	9	0	0	0	1	2	9.85826	0	70222.5	2	54	10.8	0.4	170916	34183.3	14044.5
31193	1	2	3	1	2	2	2	101.7	84.1	0	2	0	0	0	2	11.0898	0	38606.2	1	49	9.8	0.2	72038.6	14407.7	7721.24
31195	1	3	3	3	1	3	1	84.6	62.7	1	1	1	0	0	2	10.6841	0	44231.2	2	48	9.6	0.4	93399.5	18679.9	8846.23
31199	2	1	3	3	1	2	1	77	62.5	1	0	0	0	0	2	9.73982	0	78914.8	1	46	9.2	0.2	205054	41010.8	15783
31203	2	1	1	1	1	1	2	101.6	71.9	9	0	0	0	0	2	11.982	0	2050.64	2	57	11.4	0.4	4669.26	933.853	410.129
31205	2	1	1	3	1	3	3	110.3	87.7	0	0	0	0	0	2	11.7781	1	24649.4	1	57	11.4	0.2	58408.8	11681.8	4929.88
31207	2	1	4	3	3	1	1	66	43.7	9	0	0	0	0	1	9.98397	0	32480.8	1	49	9.8	0.2	58089.6	11617.9	6496.16
31212	2	1	4	1	3	1	3	163.1	186	9	0	0	0	0	1	11.9591	1	25293.4	2	57	11.4	0.4	57719.7	11543.9	5058.69
31214	2	2	3	3	1	1	3	113.5	87.8	1	1	0	0	0	2	12.1129	1	87765.1	1	48	9.6	0.2	224828	44965.6	17553
31221	2	2	3	2	1	3	3	103.5	81.5	0	0	0	0	0	2	11.4647	0	93147.4	2	49	9.8	0.4	209352	41870.5	18629.5
31223	1	3	1	1	1	2	3	103.2	85.2	1	0	1	0	0	2	11.1805	1	4476.16	2	58	11.6	0.4	9637.11	1927.42	895.232
31227	1	3	3	3	1	3	1	88.4	77	1	0	1	0	0	2	10.0741	1	68158.1	2	48	9.6	0.4	150334	30066.8	13631.6
31228	1	1	1	1	1	2	1	88	61.5	1	1	0	0	0	2	11.2214	1	29218	1	54	10.8	0.2	72180.1	14436	5843.59
31241	1	1	2	1	1	2	3	108	84.7	0	1	0	0	0	2	11.735	1	27902	1	51	10.2	0.2	59342.5	11868.5	5580.41
31242	1	2	3	3	1	3	2	101	90.7	1	0	0	0	0	2	10.6052	0	69682.3	2	52	10.4	0.4	145328	29065.6	13936.5
31248	1	1	1	1	1	1	2	91	72.8	1	0	0	0	0	2	10.6654	1	19762	2	51	10.2	0.4	48820	9764	3952.39
31252	1	1	4	3	1	3	3	102.4	101.5	1	0	0	0	0	2	10.1641	1	24787.8	1	52	10.4	0.2	0	0	4957.56
31257	1	3	3	3	1	2	1	98	75.3	0	0	0	1	0	1	11.2935	0	17169.6	2	50	10	0.4	41312.8	8262.56	3433.91
31259	2	1	4	3	3	2	2	103.2	75.8	9	0	0	0	0	1	11.8535	0	6794.79	1	55	11	0.2	13612.5	2722.51	1358.96
31261	2	2	4	3	1	3	2	91.9	80.1	1	0	0	0	0	1	10.2683	0	29138.4	1	46	9.2	0.2	84639.8	16928	5827.68
31262	1	2	1	1	1	2	2	104.7	82.1	1	1	0	0	0	1	11.5551	1	26377	2	55	11	0.4	58902.2	11780.4	5275.4
31263	2	3	4	1	1	2	3	94	76.2	0	1	1	1	0	2	10.7684	1	19353.6	2	49	9.8	0.4	40257.8	8051.55	3870.73
31266	1	3	3	2	2	2	2	115.6	96.2	1	1	1	0	0	1	11.7861	0	66881.4	2	50	10	0.4	0	0	13376.3
31268	2	1	3	2	1	1	3	103.6	76.3	0	2	0	0	0	2	11.8603	1	40810.3	2	49	9.8	0.4	100371	20074.2	8162.05
31273	1	3	3	1	1	3	2	109.3	102.2	1	0	1	0	0	2	10.8117	1	61025.7	1	48	9.6	0.2	132091	26418.1	12205.1
31280	2	3	3	2	2	2	3	97.5	77.9	2	1	0	0	0	2	11.0468	0	54376.3	1	44	8.8	0.2	146794	29358.8	10875.3
31284	1	3	3	3	1	3	1	85.7	61.2	1	1	1	0	0	2	10.9548	0	21315.1	2	44	8.8	0.4	45009.5	9001.89	4263.02
31286	1	1	1	3	1	1	1	74	58.2	1	0	0	0	0	2	9.69997	0	22647.2	2	49	9.8	0.4	61589.3	12317.9	4529.44
31290	1	1	1	1	1	1	2	88.3	67.8	1	0	0	0	0	2	10.7237	0	12695.5	2	45	9	0.4	28350.3	5670.06	2539.11
31294	2	3	3	3	2	3	2	92.5	53.5	0	0	1	0	0	2	12.6463	0	50775.8	1	48	9.6	0.2	128884	25776.7	10155.2
31298	2	1	1	3	1	2	2	92.1	70.6	0	0	0	0	0	2	10.9612	0	29587	1	57	11.4	0.2	67368.7	13473.7	5917.39
31302	2	1	3	3	1	2	2	118	86.7	1	1	0	0	0	2	12.6728	0	7276.04	1	46	9.2	0.2	20743.3	4148.65	1455.21
31304	1	2	1	1	2	9	3	115.3	96.6	1	2	1	1	0	2	11.7312	1	20579.8	2	57	11.4	0.4	0	0	4115.96
31311	1	3	3	2	1	2	1	99.2	73.7	0	1	0	1	0	2	11.5552	0	39311.3	2	44	8.8	0.4	0	0	7862.27
31324	2	2	4	3	1	3	2	99	83.2	9	0	1	0	0	2	10.8536	0	30436.2	1	47	9.4	0.2	76807.3	15361.5	6087.25
31325	1	1	3	1	1	2	3	141	152.2	1	0	0	0	0	2	11.4291	1	86943.7	2	44	8.8	0.4	220229	44045.8	17388.7
31332	1	3	4	1	1	2	1	95.9	68.5	1	1	0	0	0	2	11.5871	0	8491.16	1	51	10.2	0.2	21585.5	4317.09	1698.23
31334	2	2	4	3	3	1	3	109.4	108.3	0	0	1	0	0	1	10.5124	1	34746.6	1	56	11.2	0.2	87684.6	17536.9	6949.31
31337	1	2	3	3	1	3	3	120.3	110.4	1	1	1	0	0	2	11.4494	0	82142.5	2	44	8.8	0.4	168385	33677.1	16428.5
31339	2	3	5	1	2	3	1	96.1	58.7	9	0	0	0	0	3	12.5431	0	31596.4	2	54	10.8	0.4	80200.6	16040.1	6319.27
31343	2	3	3	3	2	3	3	123.5	91.8	1	0	1	1	1	1	12.8898	1	55785.3	2	52	10.4	0.4	126676	25335.3	11157.1
31344	2	2	3	3	1	3	3	102.6	89.1	1	0	1	0	0	2	10.8695	1	77691	2	52	10.4	0.4	196629	39325.9	15538.2
31348	1	3	4	1	1	3	3	105.5	92.5	0	2	1	0	0	1	10.9694	0	12460.8	1	49	9.8	0.2	24825.3	4965.06	2492.15
31358	2	3	4	3	1	1	3	102.4	82.8	9	0	1	1	0	1	11.2534	0	14226.3	2	51	10.2	0.4	32628.1	6525.62	2845.26
31361	2	1	3	3	1	2	2	102.4	73.6	0	0	0	0	0	2	11.9361	0	10723.9	1	49	9.8	0.2	0	0	2144.79
31380	1	3	4	1	1	2	1	81	62.6	1	2	1	0	0	2	10.2376	1	12460.8	1	49	9.8	0.2	29225.4	5845.08	2492.15
31381	2	1	5	1	1	2	1	75.6	52.1	1	0	0	0	0	2	10.4738	0	76094.5	2	44	8.8	0.4	174398	34879.7	15218.9
31383	2	1	3	2	1	3	2	103.3	87.4	1	2	1	0	0	2	11.0496	0	70222.5	2	54	10.8	0.4	172785	34557	14044.5
31396	2	2	1	3	2	3	3	99.2	85.6	1	0	0	0	0	2	10.722	1	15712.8	1	44	8.8	0.2	41803.6	8360.73	3142.57
31399	1	2	3	3	2	3	2	94	76.7	0	2	0	0	0	2	10.7332	0	91877.5	2	46	9.2	0.4	204568	40913.6	18375.5
31403	2	1	4	3	1	2	2	89.7	70.3	1	0	0	0	0	1	10.6983	0	26775.6	1	48	9.6	0.2	62700	12540	5355.12
31410	1	1	3	3	1	3	1	93.2	82.4	1	0	0	0	0	2	10.2672	0	102931	1	50	10	0.2	220120	44024	20586.3
31413	1	1	2	2	1	2	2	90.1	67.1	0	1	0	0	0	2	10.9993	1	75163.4	2	44	8.8	0.4	190390	38077.9	15032.7
31415	2	1	1	1	1	1	1	71.7	40.1	9	0	0	0	0	3	11.3226	1	29164	1	57	11.4	0.2	66405.6	13281.1	5832.79
31416	2	2	3	3	1	9	3	95.7	77	9	2	0	0	0	3	10.906	1	108894	1	46	9.2	0.2	0	0	21778.7
31432	2	2	3	3	1	3	2	93.6	72.1	1	0	1	0	0	2	11.0232	1	108347	1	46	9.2	0.2	256287	51257.4	21669.5
31435	1	1	4	2	1	2	2	103.9	82	9	0	0	0	0	1	11.4738	0	26212.6	2	54	10.8	0.4	58748	11749.6	5242.51
31437	2	2	5	3	1	2	2	96	62.3	1	2	0	0	0	1	12.1626	1	39220.2	2	50	10	0.4	99252.2	19850.4	7844.03
31439	2	1	3	3	1	3	3	127.4	96.8	1	0	1	0	0	2	12.9489	0	9059.7	1	47	9.4	0.2	22291.7	4458.34	1811.94
31442	1	3	1	3	1	2	2	104.6	82.5	0	1	0	1	0	2	11.5161	0	14680.5	2	55	11	0.4	31569.8	6313.96	2936.1
31447	1	3	3	2	2	1	2	104.8	77.7	9	0	1	0	0	2	11.8891	0	10175.5	2	44	8.8	0.4	21486.7	4297.35	2035.09
31452	2	2	4	3	1	3	2	99.8	79	1	2	0	0	0	1	11.2284	1	28371.6	1	55	11	0.2	72340.8	14468.2	5674.31
31457	2	3	1	2	2	3	1	83.6	61.4	0	0	0	0	0	2	10.669	0	14113.5	1	57	11.4	0.2	31039.6	6207.93	2822.71
31463	1	2	4	2	2	3	2	105.9	89.2	1	2	1	0	1	1	11.2128	0	26584.7	2	50	10	0.4	0	0	5316.93
31471	2	2	4	1	1	3	1	72.5	45.7	1	2	1	1	0	1	10.7246	0	28267.8	1	52	10.4	0.2	66050.6	13210.1	5653.56
31472	1	3	3	3	1	2	3	111	87.4	9	1	0	0	9	2	11.8732	1	49780.4	1	46	9.2	0.2	107738	21547.7	9956.08
31487	2	1	4	3	2	2	1	77.3	58.3	9	0	0	0	0	2	10.1238	0	38567	1	56	11.2	0.2	77264.3	15452.9	7713.4
31488	1	1	3	3	1	2	3	106.7	98.7	1	1	0	0	0	1	10.74	1	80729.1	2	46	9.2	0.4	186196	37239.2	16145.8
31491	2	2	4	3	3	3	3	110	107.5	1	0	0	0	0	2	10.6093	1	25599.2	2	50	10	0.4	67774.1	13554.8	5119.84
31496	2	2	1	3	2	9	2	88.9	65.8	1	0	0	0	0	3	10.9595	1	15389.4	2	58	11.6	0.4	38628	7725.6	3077.89
31501	1	1	3	3	1	1	2	101.5	95.8	1	2	0	0	0	2	10.3701	0	37536.5	2	44	8.8	0.4	95080.4	19016.1	7507.31
31503	1	2	3	3	1	2	3	103.3	92.5	1	0	0	0	0	2	10.7406	1	103627	1	46	9.2	0.2	203509	40701.8	20725.5
31504	1	2	3	3	1	3	3	105	92.6	1	1	1	0	0	2	10.9115	1	69953.4	2	56	11.2	0.4	147488	29497.7	13990.7
31506	1	3	3	1	1	2	2	95.3	70.1	0	1	1	0	1	2	11.3824	1	39311.3	2	44	8.8	0.4	83010.7	16602.1	7862.27
31508	1	3	3	1	1	2	1	75	48.6	0	2	0	0	0	2	10.7583	1	14524.6	1	48	9.6	0.2	31996.1	6399.22	2904.93
31509	1	1	3	3	2	1	1	90.5	73.6	1	2	1	0	0	1	10.549	1	45132.9	1	46	9.2	0.2	104096	20819.1	9026.58
31510	1	1	1	1	1	2	3	101.1	86.5	1	0	1	1	0	3	10.8703	1	34679.1	2	55	11	0.4	76810	15362	6935.82
31512	1	2	1	1	1	1	3	105.6	81.7	1	1	1	0	0	2	11.683	1	22723.7	1	50	10	0.2	50744	10148.8	4544.74
31519	2	2	3	2	2	3	3	131.5	120.9	1	1	0	1	0	1	11.9595	1	112518	2	47	9.4	0.4	297044	59408.8	22503.7
31520	1	2	4	1	2	2	2	90.6	70.4	9	0	1	1	0	2	10.798	0	25918.8	2	49	9.8	0.4	60090.7	12018.1	5183.75
31522	1	1	3	2	1	3	2	93.6	88.1	1	2	0	0	0	2	9.97213	1	99735.2	1	50	10	0.2	244290	48858	19947
31525	2	1	3	3	1	2	3	109.8	106.5	1	1	0	0	0	1	10.6397	0	110272	2	47	9.4	0.4	252728	50545.5	22054.3
31527	1	2	3	3	2	2	1	87	61.3	1	2	0	0	0	1	11.1119	0	65416.2	2	56	11.2	0.4	145101	29020.2	13083.2
31530	2	1	4	3	3	3	3	105.2	92.4	0	0	0	0	0	2	10.9441	1	22313.6	2	56	11.2	0.4	50919.8	10184	4462.73
31545	2	1	1	1	1	2	1	81	60.5	0	0	1	0	0	2	10.4138	0	28045	1	58	11.6	0.2	63932.7	12786.5	5608.99
31550	1	1	3	3	1	2	3	145.1	164	1	2	1	0	0	3	11.3304	1	48445.8	2	44	8.8	0.4	111737	22347.3	9689.15
31559	2	3	3	2	1	3	3	115	73.6	9	0	1	1	0	2	13.4048	1	62457.7	1	55	11	0.2	144525	28905	12491.5
31563	2	3	3	2	1	3	3	120.4	114.2	0	1	1	0	0	1	11.2666	1	76869.2	2	49	9.8	0.4	179566	35913.2	15373.8
31567	1	2	3	3	1	3	2	99.2	88.8	1	0	1	0	0	1	10.527	1	69682.3	2	52	10.4	0.4	149205	29840.9	13936.5
31577	2	2	3	3	2	3	1	76.8	57.4	2	2	0	0	0	2	10.1369	0	91583.2	2	44	8.8	0.4	245609	49121.7	18316.6
31585	2	1	1	3	1	2	3	103.3	90.7	9	0	1	0	0	2	10.8467	0	18213	1	54	10.8	0.2	45715.3	9143.07	3642.61
31592	2	3	1	1	1	1	2	87.6	63.4	0	0	1	0	0	2	11.0017	1	7379.33	2	57	11.4	0.4	15514.9	3102.99	1475.87
31593	2	2	1	2	1	3	2	98	76.8	1	2	1	0	0	1	11.1827	0	24649.4	1	57	11.4	0.2	65579	13115.8	4929.88
31601	2	3	3	3	1	3	1	87	64.7	1	0	0	0	0	3	10.816	0	34421.3	1	47	9.4	0.2	87371.1	17474.2	6884.26
31603	1	3	3	1	3	1	2	109.7	71.6	1	1	0	0	0	2	12.9643	0	15809.7	1	45	9	0.2	33964.8	6792.97	3161.94
31606	2	3	3	2	1	2	3	110.2	84.2	9	1	1	0	0	2	12.0095	0	38568.3	2	50	10	0.4	98090.1	19618	7713.67
31610	1	3	3	3	1	2	2	110	85.7	1	1	1	0	1	1	11.8823	1	22475.1	2	50	10	0.4	47459	9491.79	4495.02
31619	2	1	3	3	2	3	3	93.5	92.9	1	0	0	1	0	2	9.70072	0	123045	2	55	11	0.4	284362	56872.4	24608.9
31625	1	3	1	1	1	2	2	100	77.8	1	2	1	1	0	2	11.3373	0	4476.16	2	58	11.6	0.4	10080.8	2016.16	895.232
31633	2	3	3	1	2	2	2	97.4	63.3	0	0	1	0	1	1	12.2421	1	40366.2	2	47	9.4	0.4	103473	20694.6	8073.24
31635	2	1	1	1	1	1	2	106.4	69.1	9	0	0	0	0	3	12.7998	0	3584.14	1	53	10.6	0.2	8160.99	1632.2	716.828
31636	2	3	4	1	2	2	3	101	76.2	0	1	1	0	0	2	11.5703	1	20856.5	2	49	9.8	0.4	43383.9	8676.79	4171.31
31640	2	2	1	1	1	1	2	93.2	68.5	1	2	0	0	0	2	11.2608	0	21498.8	2	58	11.6	0.4	50943.3	10188.7	4299.77
31652	2	1	3	3	1	3	2	109.5	81.8	1	1	0	0	0	3	12.107	0	6223.91	2	49	9.8	0.4	13553.5	2710.7	1244.78
31658	2	2	4	3	1	3	3	104.6	83.6	0	0	0	1	0	1	11.4401	1	26972.7	2	51	10.2	0.4	71197.7	14239.5	5394.54
31663	1	3	3	2	1	2	3	116.1	96	9	1	0	0	0	2	11.8494	1	20309.2	2	53	10.6	0.4	51106.2	10221.2	4061.84
31666	1	1	4	2	3	1	2	85.6	73.8	1	0	0	0	0	2	9.96427	0	25443.3	2	49	9.8	0.4	50905.7	10181.1	5088.66
31668	2	3	3	3	2	2	1	78.2	49.4	9	0	0	0	0	2	11.1261	0	32005.3	2	49	9.8	0.4	72684.8	14537	6401.05
31680	2	1	1	1	1	1	2	91.9	59.8	1	0	0	0	0	2	11.8841	0	1430.25	2	58	11.6	0.4	0	0	286.05
31690	2	1	3	3	1	3	2	84.5	70.6	0	0	0	0	0	1	10.0567	0	77821.3	1	44	8.8	0.2	194219	38843.8	15564.3
31702	1	1	5	3	3	2	1	78.2	59.9	1	0	0	0	0	2	10.104	1	85442.7	1	52	10.4	0.2	209282	41856.5	17088.5
31703	1	2	4	3	1	2	2	97.2	80.3	0	1	0	0	0	2	10.847	1	26702.4	2	54	10.8	0.4	69348.1	13869.6	5340.48
31706	2	2	3	3	1	3	1	77.5	58.1	1	0	0	0	0	1	10.1675	0	101923	2	46	9.2	0.4	241091	48218.2	20384.7
31714	1	1	1	1	1	2	1	82.6	65.1	1	2	0	0	0	1	10.2374	0	26537.2	1	49	9.8	0.2	72168.3	14433.7	5307.44
31720	2	3	4	2	3	1	2	92	68.8	9	0	1	0	0	2	11.0916	0	13136.2	2	45	9	0.4	30863.4	6172.67	2627.24
31721	1	3	4	3	2	3	3	104.5	97	0	0	1	0	0	2	10.6104	0	9950.96	2	49	9.8	0.4	19825.1	3965.01	1990.19
31734	1	3	1	3	2	3	3	120.5	108.3	1	1	1	1	0	2	11.579	0	6672.96	2	55	11	0.4	14779.8	2955.96	1334.59
31742	2	1	3	3	3	2	1	82.4	53.9	1	1	0	0	0	2	11.2236	0	7518.23	2	47	9.4	0.4	17230.8	3446.15	1503.65
31744	2	3	3	1	1	3	3	100	64.7	1	0	1	1	0	2	12.4322	1	69657.2	2	50	10	0.4	154312	30862.4	13931.4
31746	2	3	3	1	2	2	2	96.1	68.1	9	0	1	1	1	2	11.6453	0	43879.6	2	46	9.2	0.4	93125.3	18625.1	8775.92
31757	1	1	3	2	1	3	3	118.3	119.6	0	2	0	0	0	1	10.8173	1	84166.8	2	50	10	0.4	0	0	16833.4
31762	2	3	1	1	2	1	2	97.5	66.1	9	0	1	1	0	2	11.9923	1	10747.8	1	56	11.2	0.2	23805.1	4761.03	2149.57
31765	1	3	3	3	1	3	3	117.8	95.7	1	1	1	0	0	2	12.0417	1	43970.3	2	56	11.2	0.4	92848.7	18569.7	8794.06
31767	2	2	3	2	1	3	3	122.3	100.2	1	2	1	0	0	1	12.2178	0	92147.6	2	44	8.8	0.4	247122	49424.4	18429.5
31779	1	2	1	1	1	1	1	85.5	61.6	9	2	0	0	0	2	10.8937	0	21649.4	1	53	10.6	0.2	48345	9669.01	4329.88
31781	2	2	4	3	1	2	3	130.5	127.5	1	2	1	1	0	1	11.5573	1	28122.5	1	52	10.4	0.2	64499.1	12899.8	5624.5
31795	2	3	1	1	1	2	1	82.2	62.6	9	0	1	0	0	2	10.3893	0	4413.35	2	58	11.6	0.4	0	0	882.67
31800	2	3	3	2	2	3	1	88	64.1	1	0	0	0	0	2	10.9914	0	53619.8	2	52	10.4	0.4	136102	27220.5	10724
31802	2	3	3	2	1	3	2	97.8	73.4	1	1	1	1	0	1	11.4154	1	57548	2	56	11.2	0.4	149970	29994	11509.6
31807	2	2	2	3	2	3	3	131.3	113.6	1	0	1	0	0	1	12.319	1	77644.9	2	44	8.8	0.4	195430	39086.1	15529
31816	2	1	3	3	1	2	3	109.5	83.9	0	0	0	0	0	1	11.9545	1	6474.61	2	54	10.8	0.4	16158.7	3231.74	1294.92
31821	2	1	3	3	1	2	2	105.5	72.3	9	0	0	0	0	2	12.4075	0	6661.69	1	54	10.8	0.2	16625.6	3325.12	1332.34
31827	2	2	4	1	3	2	2	86.4	70.8	1	2	1	1	0	1	10.2683	1	32474.7	1	49	9.8	0.2	67180.4	13436.1	6494.94
31830	2	3	1	2	1	1	2	87	58.1	1	0	0	0	0	2	11.4138	1	4405.78	1	58	11.6	0.2	9689.55	1937.91	881.157
31833	1	1	1	1	1	2	2	97	75.3	0	0	0	0	0	2	11.1783	0	23899.4	1	56	11.2	0.2	53369.5	10673.9	4779.88
31839	2	1	1	2	3	9	3	112.3	89.2	0	0	0	0	0	2	11.8904	0	12303.7	2	58	11.6	0.4	28015.1	5603.02	2460.73
31847	2	1	3	3	1	3	1	74.3	59.8	1	2	0	0	0	2	9.60812	1	115596	1	49	9.8	0.2	304012	60802.4	23119.2
31858	1	1	4	2	1	2	3	105.5	102.2	0	0	0	1	0	2	10.4358	0	30431.3	1	56	11.2	0.2	0	0	6086.25
31868	1	1	4	3	3	3	3	132.7	156.4	1	1	0	0	0	3	10.6109	1	32380.4	2	55	11	0.4	0	0	6476.08
31873	1	1	4	2	1	3	3	98.2	87.8	1	0	0	0	0	2	10.4801	1	27142.9	1	54	10.8	0.2	69293.7	13858.7	5428.59
31874	2	1	1	1	1	3	1	80.6	55.9	1	0	0	0	0	3	10.7803	1	19744	1	46	9.2	0.2	43128	8625.6	3948.8
31877	1	3	4	3	2	2	2	107	80.8	1	2	1	0	0	1	11.9036	0	12460.8	1	49	9.8	0.2	24825.3	4965.06	2492.15
31878	1	2	1	3	1	3	2	100.3	90.8	1	2	0	0	0	1	10.5259	1	21578.7	1	46	9.2	0.2	52410.2	10482	4315.73
31893	2	3	3	3	1	3	1	91	64.8	1	0	1	0	0	3	11.3046	0	33368.2	1	47	9.4	0.2	0	0	6673.63
31894	2	3	1	3	1	2	3	100.9	84.8	1	0	1	1	0	3	10.957	1	5263.33	1	55	11	0.2	12334.1	2466.82	1052.67
31897	1	3	3	3	1	2	3	134.9	123.4	1	0	1	1	0	1	12.1438	1	40961.7	2	49	9.8	0.4	80987	16197.4	8192.35
31898	1	3	3	3	2	3	1	96.4	76.3	0	2	0	0	0	1	11.0361	0	15488	1	48	9.6	0.2	33273.8	6654.75	3097.6
31899	1	1	3	1	1	1	1	94.3	65.9	9	0	1	1	0	2	11.6163	0	38489.2	1	50	10	0.2	88464	17692.8	7697.85
31903	2	3	3	3	1	3	1	84.1	61.3	9	0	0	1	0	1	10.7415	1	62942	1	56	11.2	0.2	141861	28372.2	12588.4
31914	1	2	3	2	1	2	1	83.8	60.5	1	1	0	0	0	2	10.7737	1	81229.9	2	44	8.8	0.4	159523	31904.7	16246
31923	1	3	4	2	1	3	3	120.9	127.2	1	1	1	0	0	1	10.7197	1	7965.05	1	51	10.2	0.2	17593	3518.61	1593.01
31937	1	2	3	3	1	3	3	122.5	102.2	0	1	1	1	0	2	12.1174	1	82142.5	2	50	10	0.4	171652	34330.4	16428.5
31939	1	1	4	3	2	3	3	110.2	107.2	0	2	1	0	0	1	10.6435	1	25918.8	2	49	9.8	0.4	60090.7	12018.1	5183.75
31944	2	3	3	3	3	2	2	106.4	72.1	1	2	0	0	0	1	12.5307	0	54376.3	1	44	8.8	0.2	146794	29358.8	10875.3
31945	1	3	3	1	1	2	2	117.2	89.4	1	2	0	1	0	1	12.3954	0	30324.7	2	50	10	0.4	0	0	6064.93
31948	2	1	4	1	3	1	1	75	49.6	1	0	0	0	0	1	10.6493	0	26286	1	45	9	0.2	61553.6	12310.7	5257.2
31962	2	2	1	2	2	2	2	93.4	66.1	1	2	1	0	0	2	11.488	0	22334	1	56	11.2	0.2	52984.6	10596.9	4466.81
31967	2	3	4	1	2	2	3	105.3	93.3	0	1	0	0	0	2	10.9015	1	13565.8	2	51	10.2	0.4	36947.8	7389.57	2713.16
31973	1	1	1	2	3	1	2	93.1	75	0	0	0	0	0	2	10.7503	0	36493.6	1	57	11.4	0.2	90153.8	18030.8	7298.72
31976	2	2	4	2	1	9	2	94.3	78.3	9	0	1	0	0	1	10.6569	0	19242.4	2	45	9	0.4	49471.7	9894.33	3848.49
31978	2	2	3	3	1	3	3	101.4	92.7	0	1	0	0	0	2	10.5317	1	111954	2	47	9.4	0.4	264817	52963.5	22390.8
31979	1	2	3	3	3	3	1	84.2	79.1	1	0	0	0	0	2	9.46725	1	88774.6	2	57	11.4	0.4	196913	39382.6	17754.9
31980	2	1	3	3	3	1	3	119.6	98.1	9	2	0	0	0	2	12.0753	0	58167.1	2	46	9.2	0.4	144374	28874.7	11633.4
31985	2	1	4	3	1	3	3	110.3	91.4	1	0	0	0	0	3	11.5373	1	31214.6	1	52	10.4	0.2	73094.9	14619	6242.92
31989	1	1	1	1	1	2	2	94	76.2	1	2	0	0	0	1	10.7684	1	29218	1	54	10.8	0.2	76458.4	15291.7	5843.59
31991	2	1	1	3	2	2	1	84.1	54.6	0	0	0	0	0	1	11.3815	0	25095.6	2	54	10.8	0.4	57142	11428.4	5019.11
31992	1	3	3	3	1	2	2	98.1	76	0	1	1	0	0	2	11.2528	1	26672.3	2	47	9.4	0.4	56321.8	11264.4	5334.46
31996	2	1	1	1	1	2	2	87.7	65	9	0	0	0	0	2	10.8778	0	17856.6	1	54	10.8	0.2	43068.9	8613.79	3571.32
32008	1	3	5	2	1	2	1	84	60.6	1	0	0	1	0	2	10.7905	0	52856.9	2	52	10.4	0.4	126702	25340.4	10571.4
32012	2	1	4	3	3	2	3	107.2	114.5	0	1	0	0	0	2	10.0183	0	36436.1	1	50	10	0.2	83147.3	16629.5	7287.21
32013	2	2	3	3	1	3	1	82.2	63.4	0	0	0	0	0	1	10.3235	0	77691	2	52	10.4	0.4	195162	39032.4	15538.2
32014	2	2	3	3	2	3	2	92.8	77.5	1	0	1	0	0	1	10.5414	0	93147.4	2	49	9.8	0.4	215341	43068.2	18629.5
32015	2	3	4	3	2	3	1	82.8	55.5	9	2	0	0	0	1	11.1143	0	14461.9	2	51	10.2	0.4	0	0	2892.37
32016	2	1	1	3	1	2	1	97.6	52.8	9	0	0	0	0	3	13.4318	0	1913.68	2	56	11.2	0.4	0	0	382.736
32027	1	1	1	2	3	2	1	74.8	65.3	9	2	0	0	0	2	9.25646	0	22348.2	1	53	10.6	0.2	55209.1	11041.8	4469.64
32030	1	3	3	1	1	2	1	83.3	61.1	9	1	0	0	0	2	10.6567	0	21709.7	2	44	8.8	0.4	49792.2	9958.44	4341.93
32035	1	3	4	3	1	3	2	97.9	92.6	0	1	0	1	0	2	10.1737	1	12301.1	2	53	10.6	0.4	32474.5	6494.9	2460.22
32037	1	1	1	1	1	2	2	102.4	84.4	1	0	0	0	0	3	11.1462	1	25821.2	1	55	11	0.2	63788.8	12757.8	5164.24
32040	1	1	3	3	3	3	1	80.4	68.3	1	0	0	0	0	2	9.7285	1	92655	1	54	10.8	0.2	226948	45389.6	18531
32046	2	1	4	3	3	3	3	83.5	76	1	0	0	0	0	1	9.57811	1	29938.4	2	51	10.2	0.4	59978	11995.6	5987.68
32061	2	3	3	2	2	3	2	87.1	67.7	0	1	0	0	0	2	10.5858	0	54275.2	1	55	11	0.2	137766	27553.2	10855
32062	1	3	1	1	1	1	3	109	93.1	1	1	1	1	0	3	11.2967	0	10774.9	1	57	11.4	0.2	26763.3	5352.67	2154.98
32066	1	3	4	1	1	3	2	101.5	87.7	9	2	1	0	0	1	10.8384	1	7965.05	1	51	10.2	0.2	17923.6	3584.72	1593.01
32067	2	1	3	2	1	2	2	86	68.8	1	1	0	0	0	2	10.3682	0	6844.63	2	46	9.2	0.4	0	0	1368.93
32079	1	2	2	3	1	3	2	99	85.8	1	1	1	1	0	2	10.6879	1	83191.5	1	55	11	0.2	188910	37782	16638.3
32086	1	1	1	1	1	2	1	88.7	71.6	1	2	0	0	0	1	10.4826	0	23899.4	1	56	11.2	0.2	56532.8	11306.6	4779.88
32091	1	1	1	1	1	2	2	99.9	82	1	2	0	0	0	2	11.0321	0	21628.2	2	52	10.4	0.4	0	0	4325.63
32098	2	1	5	2	3	2	1	75.1	52	9	0	0	0	0	2	10.4145	0	56888.6	2	52	10.4	0.4	138463	27692.5	11377.7
32107	1	2	3	3	1	3	1	72.7	55.2	1	1	1	0	0	2	9.78509	0	97668.6	1	46	9.2	0.2	217462	43492.4	19533.7
32109	1	1	2	1	1	3	2	103.2	88.4	1	1	1	0	0	2	10.9762	0	61708.8	2	52	10.4	0.4	152801	30560.2	12341.8
32113	2	3	1	1	1	2	3	101.6	75.3	0	0	0	0	0	2	11.7084	1	6454.94	2	58	11.6	0.4	15219.6	3043.91	1290.99
32114	1	1	4	1	1	2	1	89.5	83.1	9	0	0	0	0	2	9.81799	1	32040.1	2	53	10.6	0.4	76207.1	15241.4	6408.03
32115	2	1	3	2	1	3	2	105.5	81.5	1	0	0	0	0	2	11.6862	0	7276.04	1	46	9.2	0.2	0	0	1455.21
32122	1	1	2	3	3	2	3	102.4	97.3	1	0	0	0	0	1	10.3811	1	33538.8	2	45	9	0.4	82149.6	16429.9	6707.76
32130	2	1	3	3	3	3	1	64.2	55	1	0	0	0	0	2	8.65673	1	67217.5	1	55	11	0.2	163602	32720.5	13443.5
32135	2	1	3	3	3	3	3	89.6	83.6	1	0	0	0	0	1	9.79952	0	91859.3	1	45	9	0.2	223579	44715.7	18371.9
32138	2	2	3	3	1	3	2	84.8	65.8	1	0	0	0	0	2	10.454	0	107620	1	50	10	0.2	277206	55441.2	21523.9
32140	2	3	4	3	1	3	3	113.5	91.9	9	0	0	0	0	1	11.8396	1	18844.2	1	51	10.2	0.2	39198	7839.6	3768.84
32141	1	1	4	3	1	1	1	92.5	75.4	1	2	0	0	0	2	10.6526	1	38606.6	2	49	9.8	0.4	102178	20435.7	7721.31
32150	2	1	3	3	1	3	3	108.2	106.7	1	2	0	0	0	1	10.4748	0	100392	2	46	9.2	0.4	230084	46016.9	20078.3
32161	2	1	5	2	2	2	1	75.1	57.8	1	0	0	0	0	1	9.87816	0	78005.6	1	44	8.8	0.2	194679	38935.8	15601.1
32162	2	1	1	1	1	1	1	70.2	46.9	9	0	0	0	0	3	10.2506	0	17219.3	1	52	10.4	0.2	39208	7841.6	3443.87
32163	2	2	1	1	2	2	3	97.1	77.8	1	0	1	0	0	2	11.0085	1	23796.9	2	55	11	0.4	56455	11291	4759.38
32164	1	1	3	2	1	3	1	88	75	1	0	0	0	0	2	10.1614	0	90353.8	2	54	10.8	0.4	221312	44262.3	18070.8
32167	1	3	3	2	1	3	3	132.5	120.7	0	1	1	1	0	2	12.0604	1	51293	1	49	9.8	0.2	101413	20282.7	10258.6
32168	1	2	4	3	2	1	2	99.1	90.1	1	2	0	0	0	1	10.4403	0	28261.6	1	53	10.6	0.2	73397.3	14679.5	5652.31
32175	1	2	2	3	1	3	2	93.3	69.4	1	0	0	0	0	1	11.1996	1	69450.3	2	52	10.4	0.4	148521	29704.1	13890.1
32180	2	1	3	3	1	3	1	94.2	65.9	1	0	0	0	0	3	11.604	0	9833.92	1	50	10	0.2	0	0	1966.78
32193	1	3	3	3	2	3	2	101.5	79.5	1	1	1	0	1	2	11.3837	1	56625.7	1	57	11.4	0.2	134441	26888.1	11325.1
32198	2	1	3	3	3	3	1	67.7	52.3	1	2	0	0	0	1	9.36134	1	73410.9	2	46	9.2	0.4	168248	33649.6	14682.2
32199	2	1	3	3	3	2	1	72	53.5	1	0	0	0	0	2	9.84364	0	84529.1	1	49	9.8	0.2	222307	44461.4	16905.8
32200	2	3	1	1	1	2	3	99.7	79	1	0	1	0	0	2	11.2171	0	9287.49	2	55	11	0.4	20659.9	4131.98	1857.5
32202	1	3	3	2	1	2	1	92	64.2	2	1	0	0	0	3	11.4821	0	21946.3	1	45	9	0.2	47148.5	9429.7	4389.26
32205	2	1	5	2	1	2	1	85.9	55	1	0	0	0	9	2	11.5828	0	96258.9	2	54	10.8	0.4	240537	48107.4	19251.8
32208	2	1	1	2	1	3	1	86.4	64.4	1	0	0	0	0	1	10.7664	0	23216	2	48	9.6	0.4	52862.3	10572.5	4643.21
32212	1	2	3	2	2	2	3	112.7	100.2	1	2	0	0	0	1	11.2587	1	89638.6	2	49	9.8	0.4	202005	40400.9	17927.7
32214	2	2	3	2	1	1	2	95.4	80.6	1	2	0	0	0	2	10.6263	1	43172.7	1	47	9.4	0.2	111204	22240.8	8634.53
32221	1	1	3	2	1	3	3	102.5	91	1	1	0	0	0	2	10.7449	0	62579.3	1	44	8.8	0.2	157172	31434.4	12515.9
32223	2	1	3	2	1	2	1	75.3	50.8	1	2	0	0	0	1	10.5648	1	68665.8	1	47	9.4	0.2	171370	34273.9	13733.2
32225	1	1	4	1	3	1	1	79.1	73.5	1	0	0	0	0	2	9.22641	0	21092.6	1	44	8.8	0.2	47273	9454.6	4218.51
32226	1	1	4	3	2	3	1	69.6	53	1	1	1	0	0	1	9.5603	0	21474.7	2	52	10.4	0.4	56235.2	11247	4294.95
32229	1	3	4	3	1	3	3	108.6	100.8	1	1	1	1	0	1	10.8168	1	10494.8	2	48	9.6	0.4	24522.1	4904.42	2098.96
32230	1	2	3	3	1	3	2	97.4	90.8	1	0	0	0	0	1	10.2215	1	96255	1	50	10	0.2	200747	40149.5	19251
32239	2	3	3	2	1	3	1	81	54.8	1	2	1	0	0	2	10.942	0	84476.3	2	53	10.6	0.4	210759	42151.7	16895.3
32241	1	1	4	3	3	9	3	95.5	97.8	1	2	0	0	0	2	9.65682	0	25913.4	2	50	10	0.4	66163.4	13232.7	5182.68
32245	1	3	3	3	1	3	3	119.1	115.3	1	0	0	0	0	2	11.0917	1	54937.1	1	44	8.8	0.2	118024	23604.9	10987.4
32250	2	1	3	3	1	3	2	98.4	69	1	0	0	0	0	2	11.846	0	63496.2	2	51	10.2	0.4	0	0	12699.2
32251	1	1	3	2	1	2	1	87.5	59.2	1	2	0	0	0	1	11.3723	0	40939.6	1	48	9.6	0.2	0	0	8187.92
32265	2	3	3	1	2	2	2	90.6	77.4	0	1	1	0	0	2	10.2981	0	67188.1	2	50	10	0.4	0	0	13437.6
32266	1	1	3	2	1	3	1	85.5	63.7	1	0	0	0	0	2	10.7126	0	123681	1	57	11.4	0.2	0	0	24736.3
32267	1	2	4	2	2	2	3	113.1	116.6	0	1	1	0	0	2	10.474	1	31160.1	1	56	11.2	0.2	0	0	6232.02
32272	2	3	3	1	2	9	2	94.9	70.9	0	1	1	0	0	1	11.2705	0	34216	2	44	8.8	0.4	85364.9	17073	6843.19
32273	1	1	1	1	1	2	2	91.1	67.9	1	0	0	0	0	2	11.0556	1	26452.6	1	56	11.2	0.2	65348.5	13069.7	5290.51
32283	1	3	1	1	1	1	2	94.2	69.1	0	0	0	0	0	2	11.3321	0	5582.38	2	57	11.4	0.4	12004.7	2400.93	1116.48
32287	1	1	4	2	1	2	3	138.6	152.5	1	2	1	1	0	2	11.2235	1	33106.1	2	51	10.2	0.4	80625.4	16125.1	6621.23
32292	2	1	4	3	3	2	1	70.5	50.7	9	0	0	0	0	2	9.90114	1	4152.7	2	45	9	0.4	9724.31	1944.86	830.539
32294	2	3	3	2	2	2	2	94.5	61	0	0	1	1	0	1	12.0995	0	52882.1	2	49	9.8	0.4	109689	21937.8	10576.4
32296	1	1	3	3	3	3	3	132.9	131.9	9	0	1	0	0	2	11.5718	0	75566.7	1	44	8.8	0.2	158785	31757	15113.3
32303	1	1	4	1	1	2	1	72	66.5	1	2	0	0	0	1	8.82921	1	23555.1	1	48	9.6	0.2	61707	12341.4	4711.02
32321	1	3	5	3	2	2	2	99.8	87.6	0	1	0	0	0	1	10.663	0	9953.83	2	54	10.8	0.4	0	0	1990.77
32324	1	1	1	3	1	3	2	98.2	97.8	1	0	0	0	0	2	9.92984	0	31669.5	1	56	11.2	0.2	81934.6	16386.9	6333.91
32325	1	1	2	1	3	2	2	91.5	76.7	1	1	0	0	0	1	10.4478	1	30901.9	1	51	10.2	0.2	77187.4	15437.5	6180.38
32334	1	1	3	2	1	2	3	119.5	110.7	1	2	0	0	0	1	11.3578	1	97483.1	2	46	9.2	0.4	191442	38288.5	19496.6
32342	2	2	3	3	1	3	2	105.2	75.2	9	1	0	0	0	2	12.1313	0	92752.8	1	55	11	0.2	0	0	18550.6
32343	2	3	4	2	1	3	3	106.2	89.4	9	0	0	0	0	2	11.232	0	9739.96	2	45	9	0.4	25851.7	5170.33	1947.99
32349	2	1	4	3	1	1	3	106.3	90.8	1	0	0	0	0	1	11.1555	1	28697.2	2	56	11.2	0.4	54745.8	10949.2	5739.44
32355	1	3	1	1	1	1	3	112.9	96.9	1	2	0	0	0	3	11.4692	1	3152.62	2	56	11.2	0.4	7611.84	1522.37	630.524
32360	2	2	3	2	1	3	1	82.8	62.8	1	2	0	0	0	2	10.4484	1	95374.9	2	50	10	0.4	255777	51155.4	19075
32361	1	1	1	2	1	1	2	95.7	75.8	1	0	0	0	0	2	10.992	0	24160.8	1	50	10	0.2	67014.2	13402.8	4832.17
32363	2	1	3	1	1	3	1	67.4	51.7	9	2	0	0	0	2	9.37378	0	87499.7	2	44	8.8	0.4	200538	40107.5	17499.9
32381	2	1	5	3	1	2	2	89.1	76.3	1	1	0	0	0	1	10.2004	0	7119.82	2	58	11.6	0.4	17769	3553.8	1423.96
32382	2	1	3	3	1	3	1	72.5	58.9	1	0	0	0	0	1	9.44671	0	76738.7	2	52	10.4	0.4	191517	38303.4	15347.7
32383	2	3	3	2	2	3	2	106.5	73.3	9	0	1	0	0	2	12.4393	0	36585.4	2	46	9.2	0.4	91276.4	18255.3	7317.08
32386	1	1	3	3	1	3	1	87.7	87.6	1	2	0	0	0	2	9.37017	0	50133.6	2	45	9	0.4	122797	24559.3	10026.7
32388	1	2	5	2	2	3	2	99.5	72.9	1	2	0	0	0	2	11.6536	1	92246.5	1	50	10	0.2	196192	39238.3	18449.3
32391	2	1	3	2	2	2	3	101.5	90.8	1	1	0	0	0	2	10.6518	0	47179	1	46	9.2	0.2	0	0	9435.81
32401	2	1	1	2	1	2	2	87	64	1	0	1	0	0	1	10.875	1	28351.1	1	57	11.4	0.2	71162.3	14232.5	5670.22
32414	2	3	3	2	1	2	1	92.5	64.9	0	0	1	1	0	2	11.482	0	66398.9	2	47	9.4	0.4	147094	29418.7	13279.8
32428	2	3	3	2	1	3	1	76.1	50.5	1	1	1	0	0	2	10.7088	0	76217.2	2	47	9.4	0.4	182169	36433.9	15243.4
32441	2	1	3	3	1	2	3	113.5	105	1	1	0	0	0	1	11.0765	1	89754.5	2	44	8.8	0.4	205705	41141.1	17950.9
32442	1	3	1	1	2	2	1	91.7	64.3	1	1	1	0	0	2	11.4357	1	9762.81	1	56	11.2	0.2	21019.2	4203.84	1952.56
32443	2	3	3	3	2	3	3	123	110.7	9	0	1	1	0	2	11.6905	0	62165.8	1	44	8.8	0.2	143850	28769.9	12433.2
32444	1	3	3	1	2	2	2	118	89.5	9	1	1	1	0	3	12.473	0	29190.6	1	56	11.2	0.2	0	0	5838.12
32447	1	3	3	3	1	3	2	97.7	83.6	1	1	0	0	0	2	10.6854	0	63171.5	2	50	10	0.4	144887	28977.4	12634.3
32452	1	3	3	3	1	3	2	105.1	81.8	1	1	1	0	0	2	11.6205	1	41720	2	49	9.8	0.4	80192.1	16038.4	8343.99
32455	1	3	3	3	1	3	1	94.1	64.2	1	0	1	0	0	3	11.7442	0	25708.6	2	46	9.2	0.4	54286.9	10857.4	5141.73
32467	2	2	3	2	1	9	1	78.1	71.7	1	0	0	0	0	1	9.22341	0	108347	1	46	9.2	0.2	256287	51257.4	21669.5
32483	1	1	1	1	1	1	2	97.2	76.1	1	1	0	0	0	2	11.1423	1	20384.4	1	54	10.8	0.2	48218.2	9643.63	4076.87
32494	1	1	3	2	3	2	2	98	92.5	1	0	0	0	0	2	10.1896	1	90988.3	1	56	11.2	0.2	222866	44573.1	18197.7
32497	2	3	3	2	2	2	1	96.8	62.7	0	1	1	0	0	2	12.2248	0	39055	2	44	8.8	0.4	105833	21166.5	7811
32500	1	1	4	3	3	3	1	80.4	66.5	1	0	0	0	0	1	9.85928	0	20759	1	51	10.2	0.2	0	0	4151.8
32502	2	1	4	3	1	2	1	86.3	56	9	0	0	0	0	2	11.5323	0	6030.42	1	52	10.4	0.2	0	0	1206.08
32509	1	1	2	1	1	3	3	102.5	84.3	9	0	0	0	0	2	11.1637	0	46904.4	2	52	10.4	0.4	114887	22977.4	9380.89
32513	2	1	1	2	1	1	3	110.5	82.5	0	0	0	0	0	3	12.1656	1	15418.5	2	54	10.8	0.4	35107.4	7021.49	3083.69
32530	2	3	3	3	1	2	1	91	59.3	9	1	1	1	0	2	11.8172	1	66219.9	1	49	9.8	0.2	0	0	13244
32548	1	3	3	1	1	3	1	92.7	81.6	1	1	1	0	0	2	10.2621	0	71833.8	2	46	9.2	0.4	155849	31169.8	14366.8
32550	1	2	3	2	1	3	1	86	68.3	0	0	1	0	0	2	10.4061	1	81229.9	2	44	8.8	0.4	159523	31904.7	16246
32551	1	2	4	3	1	2	1	72.1	60.2	1	0	0	0	0	1	9.2926	1	25251	1	52	10.4	0.2	0	0	5050.21
32552	2	1	4	2	1	2	3	121.4	98.6	9	0	0	0	0	2	12.2259	0	32381.5	1	49	9.8	0.2	61774.3	12354.9	6476.3
32556	2	1	3	3	3	3	2	93.5	72	1	1	1	0	0	2	11.0191	0	73384	2	56	11.2	0.4	189261	37852.1	14676.8
32566	1	1	4	2	1	3	3	107.4	90.2	1	0	1	0	0	2	11.3084	1	21474.7	2	52	10.4	0.4	0	0	4294.95
32572	2	1	2	3	1	3	2	102.1	74.1	1	1	0	0	0	2	11.8609	0	1780.75	1	55	11	0.2	4246.37	849.274	356.149
32573	1	2	4	3	2	3	2	102.7	88.5	1	0	0	0	0	1	10.9169	0	24218.6	2	51	10.2	0.4	62897.5	12579.5	4843.73
32574	1	2	4	3	2	9	1	77.7	55.3	0	2	1	1	0	1	10.4486	1	21367.3	1	49	9.8	0.2	0	0	4273.45
32577	1	2	3	3	3	3	3	136.6	139.2	0	2	0	0	0	2	11.5779	0	75566.7	1	44	8.8	0.2	160717	32143.3	15113.3
32596	2	1	4	1	1	3	3	104.8	92.5	0	0	0	0	0	2	10.8966	1	34753.1	1	56	11.2	0.2	79306.6	15861.3	6950.61
32599	2	2	3	2	1	2	1	84.8	63.2	1	1	1	0	0	2	10.6669	0	101923	2	46	9.2	0.4	241091	48218.2	20384.7
32601	2	2	3	1	1	9	3	119.6	81	0	2	1	1	0	1	13.2889	1	45887.2	2	44	8.8	0.4	0	0	9177.44
32613	1	1	1	2	1	9	1	80	60.3	1	1	0	0	0	1	10.3022	0	27825.7	2	55	11	0.4	68740.7	13748.1	5565.14
32619	1	2	1	1	1	3	2	103	80.2	1	0	1	0	0	1	11.5014	1	32971.3	1	57	11.4	0.2	73714.3	14742.9	6594.25
32630	1	3	5	3	1	2	1	87.1	69.3	1	1	0	0	0	2	10.4629	1	67267.9	2	53	10.6	0.4	144515	28903.1	13453.6
32649	2	1	3	3	1	3	2	97.4	60.7	1	0	0	0	0	2	12.5016	0	5246.85	1	44	8.8	0.2	13094.6	2618.92	1049.37
32653	1	1	1	1	1	1	2	99.8	89	1	2	0	0	0	1	10.5788	1	28096.7	2	55	11	0.4	69410.3	13882.1	5619.35
32655	2	1	1	3	1	3	1	81.9	61.6	1	0	0	0	0	2	10.435	0	28814.4	2	53	10.6	0.4	62940.9	12588.2	5762.88
32663	2	1	3	1	1	2	3	124.1	126.2	1	2	1	1	0	1	11.0469	1	43276.5	1	48	9.6	0.2	0	0	8655.3
32668	2	1	3	1	1	3	1	80.6	65.5	1	2	0	0	0	3	9.95897	1	114115	2	53	10.6	0.4	296519	59303.8	22823
32671	2	1	3	3	1	2	1	63.9	44.8	1	2	1	0	0	1	9.54689	0	78038	2	56	11.2	0.4	191815	38362.9	15607.6
32687	2	3	3	1	2	2	2	94.5	73.9	9	0	0	1	0	1	10.9928	1	53182.7	2	48	9.6	0.4	119865	23973.1	10636.5
32688	2	3	4	1	3	2	3	96.5	77.5	9	2	0	0	0	2	10.9617	0	13565.8	2	51	10.2	0.4	0	0	2713.16
32693	2	1	1	3	3	1	1	80.5	58	1	1	0	0	0	1	10.5702	0	16557.1	1	55	11	0.2	37700.2	7540.04	3311.43
32703	1	3	3	3	1	3	2	104.3	79.9	0	1	1	0	1	1	11.6684	0	29262.2	2	45	9	0.4	69474.2	13894.8	5852.43
32704	2	1	3	2	1	3	2	101.4	65.4	1	1	0	0	0	2	12.5386	0	8493.48	1	45	9	0.2	21197.2	4239.45	1698.7
32706	1	1	1	1	1	1	2	107.2	94.8	1	2	0	0	0	2	11.0101	1	21926.8	2	58	11.6	0.4	51866.6	10373.3	4385.35
32708	2	2	4	2	1	3	3	113.4	92.9	9	0	1	0	0	2	11.7654	0	23949.7	1	51	10.2	0.2	60438.2	12087.6	4789.94
32709	2	2	3	3	1	2	3	128.2	108.7	1	0	0	0	0	1	12.2963	1	43220.2	2	57	11.4	0.4	110718	22143.5	8644.05
32711	2	3	1	1	2	1	3	98.8	78	0	0	0	0	0	1	11.1869	1	4847.98	2	58	11.6	0.4	10662.1	2132.41	969.595
32712	2	1	4	2	3	1	1	105.4	63.4	0	0	0	0	0	1	13.2372	0	6030.42	1	52	10.4	0.2	14121.4	2824.27	1206.08
32714	2	1	3	3	1	2	1	72.5	51.9	1	1	0	0	0	2	10.0636	0	70837.2	2	48	9.6	0.4	172412	34482.5	14167.4
32716	2	3	1	1	2	2	3	132	121	0	0	0	1	0	2	12	1	9706.29	2	55	11	0.4	22885.6	4577.13	1941.26
32717	2	1	1	1	1	2	2	95.4	74	1	0	0	0	0	2	11.09	1	17718.6	1	55	11	0.2	41985.7	8397.14	3543.72
32729	2	3	3	2	2	2	2	97.3	66.5	9	0	1	0	0	2	11.9317	0	30754.1	2	44	8.8	0.4	0	0	6150.82
32738	1	1	3	1	3	2	3	108.7	106.9	1	2	0	0	0	1	10.5133	1	115384	2	55	11	0.4	289795	57959	23076.9
32743	1	3	5	1	1	3	1	78.2	58.2	9	0	0	0	0	1	10.2505	1	32348.9	1	58	11.6	0.2	74078.6	14815.7	6469.78
32745	2	1	5	2	2	2	1	87.3	68	0	2	0	0	0	2	10.5867	0	79457.7	2	49	9.8	0.4	178584	35716.8	15891.5
32755	1	1	4	2	3	2	1	71.1	55.7	1	2	0	0	0	1	9.52669	0	27142.9	1	54	10.8	0.2	60833.2	12166.6	5428.59
32756	1	3	3	2	1	3	3	128.8	126.6	1	1	0	0	0	2	11.4472	0	61321.3	1	45	9	0.2	131740	26348	12264.3
32775	1	3	4	1	2	2	3	126	108	1	1	0	0	0	1	12.1244	1	9950.96	2	49	9.8	0.4	19825.1	3965.01	1990.19
32779	1	1	5	3	1	3	2	93	86.7	1	1	0	0	0	2	9.98788	0	85817.4	1	46	9.2	0.2	197932	39586.3	17163.5
32789	2	1	5	3	1	2	2	102.4	64.2	9	0	0	0	0	2	12.78	0	6677.46	1	54	10.8	0.2	17285.3	3457.07	1335.49
32791	2	1	3	3	1	2	2	89.6	73	1	0	0	1	0	1	10.4869	0	72251.6	1	54	10.8	0.2	166977	33395.4	14450.3
32794	2	1	3	1	1	1	1	87.4	49	1	2	0	0	0	1	12.4857	0	6509.85	2	50	10	0.4	14919.7	2983.94	1301.97
32799	1	1	3	3	3	3	2	91.2	77.8	1	1	0	0	0	2	10.3396	1	73269.4	1	52	10.4	0.2	179465	35893	14653.9
32804	1	3	3	1	1	2	2	110.8	90.9	1	1	1	0	0	1	11.6214	0	21315.1	2	44	8.8	0.4	45009.5	9001.89	4263.02
32812	2	2	4	1	1	2	1	89.1	66.9	1	2	1	0	0	1	10.8934	1	34703.6	1	56	11.2	0.2	88485.8	17697.2	6940.71
32819	1	1	1	3	3	9	1	79.2	56.8	9	2	0	0	0	1	10.5087	0	16957.7	2	58	11.6	0.4	44375.3	8875.07	3391.53
32825	1	1	4	3	2	3	3	107.7	111.6	1	1	0	0	0	2	10.1949	1	21080.8	2	52	10.4	0.4	53817.6	10763.5	4216.16
32829	1	1	3	3	3	2	1	86.9	75.9	1	2	1	0	0	1	9.97468	1	72976.5	1	44	8.8	0.2	183516	36703.3	14595.3
32832	2	3	3	2	1	2	1	62	36.3	0	1	0	0	0	2	10.2905	0	50229.4	1	44	8.8	0.2	127496	25499.3	10045.9
32833	2	1	3	3	1	2	3	93.7	89.4	1	1	0	0	0	2	9.90994	1	55623.7	2	44	8.8	0.4	127482	25496.4	11124.7
32835	1	1	1	3	1	2	3	106.2	95.6	1	0	1	1	0	1	10.8616	1	25821.2	1	55	11	0.2	57123.7	11424.7	5164.24
32837	1	1	4	3	1	2	3	113.9	113.8	1	0	0	0	0	1	10.6771	1	21242	1	44	8.8	0.2	54229	10845.8	4248.39
32842	2	2	3	3	1	3	1	76.9	57.3	1	1	0	0	0	2	10.159	1	90565.7	2	44	8.8	0.4	214226	42845.1	18113.1
32849	2	1	1	3	1	2	2	80	63.7	9	0	0	0	0	2	10.0235	0	16605.4	2	44	8.8	0.4	36272.1	7254.41	3321.08
32868	2	1	5	2	3	1	3	132.6	121.8	1	2	1	0	0	2	12.0149	0	35033	2	50	10	0.4	93951.8	18790.4	7006.6
32870	2	1	1	2	1	2	2	93.4	65.1	1	1	0	0	0	1	11.5759	1	14064.1	1	44	8.8	0.2	32023.7	6404.73	2812.83
32880	2	3	4	1	1	2	3	109.8	92.4	9	1	1	1	0	1	11.4226	1	18844.2	1	49	9.8	0.2	41582.8	8316.55	3768.84
32881	2	1	1	1	1	2	3	110.3	83.4	9	0	0	0	0	1	12.0779	0	18735.2	1	54	10.8	0.2	45188.1	9037.63	3747.04
32885	2	2	3	3	1	3	2	96.2	79.3	1	1	0	0	0	1	10.8029	1	79008.6	1	44	8.8	0.2	203510	40702	15801.7
32900	1	1	3	3	3	1	3	115.4	105.7	9	0	0	0	0	1	11.2245	1	42627.4	1	50	10	0.2	107061	21412.2	8525.47
32904	2	1	4	3	1	2	3	95.8	91.5	1	0	0	0	0	1	10.0151	0	26775.6	1	48	9.6	0.2	0	0	5355.12
32908	2	3	4	2	2	1	3	101.1	79.5	9	2	1	0	0	1	11.3388	1	12041.7	2	58	11.6	0.4	28058.6	5611.72	2408.34
32910	1	1	3	2	1	3	3	152.3	162	1	0	1	1	0	1	11.9658	1	37536.5	2	50	10	0.4	87489.6	17497.9	7507.31
32916	2	1	3	3	1	3	3	99.2	74.3	1	1	0	0	0	2	11.5085	0	7146.86	1	50	10	0.2	0	0	1429.37
32918	2	3	4	1	2	9	3	112.5	93.8	0	2	1	1	0	1	11.6159	0	15785.9	2	54	10.8	0.4	0	0	3157.18
32923	2	1	3	3	1	1	1	74.8	64.5	1	1	0	0	0	2	9.31369	0	66627.5	1	52	10.4	0.2	0	0	13325.5
32931	1	1	1	1	1	2	3	118.8	110.8	1	2	0	1	0	2	11.2862	1	30246.6	2	58	11.6	0.4	79150.2	15830	6049.32
32946	1	1	3	3	1	3	2	99.6	96.5	1	0	0	0	0	1	10.139	1	88673.9	2	47	9.4	0.4	204520	40904	17734.8
32954	2	3	3	2	2	1	3	99	77	0	1	1	1	0	3	11.2821	1	39386.3	2	50	10	0.4	87252.7	17450.5	7877.26
32956	2	1	4	3	1	2	3	128.7	112.2	9	0	0	0	0	1	12.1502	1	23801.5	1	51	10.2	0.2	54315.2	10863	4760.31
32958	2	2	3	3	1	3	1	85.6	65.3	1	1	0	0	0	2	10.593	0	77909.5	2	52	10.4	0.4	200679	40135.8	15581.9
32963	1	1	1	1	1	2	2	95.7	78.8	1	1	0	0	0	2	10.7807	1	25563	1	48	9.6	0.2	0	0	5112.59
32964	2	1	4	3	1	3	2	95.9	73.3	1	0	0	0	0	1	11.2013	0	31214.6	1	52	10.4	0.2	71231.9	14246.4	6242.92
32969	1	3	4	2	1	3	2	93.3	74.3	0	0	0	0	0	1	10.824	0	9374.89	1	51	10.2	0.2	20922.2	4184.44	1874.98
32977	1	1	3	1	2	3	1	71.5	61.8	1	2	0	0	0	1	9.09519	1	78718.7	2	46	9.2	0.4	197707	39541.4	15743.7
32991	2	3	3	3	1	2	3	106.5	91.8	1	1	0	0	0	2	11.1155	1	65449	2	49	9.8	0.4	148636	29727.3	13089.8
32997	1	1	4	3	1	2	1	70	58.2	1	0	0	0	0	1	9.17564	1	25251	1	52	10.4	0.2	65578.7	13115.7	5050.21
33001	1	3	3	2	1	9	1	83	63.6	9	0	1	1	9	3	10.4076	0	10347.4	1	45	9	0.2	23943.6	4788.72	2069.48
33011	2	1	3	3	3	1	1	92.9	73.2	1	2	0	0	0	3	10.8583	0	78914.8	1	46	9.2	0.2	0	0	15783
33014	2	1	3	3	1	3	1	94	72.2	1	0	0	0	0	2	11.0627	0	8956.97	2	48	9.6	0.4	22354	4470.79	1791.39
33020	1	1	3	3	3	2	3	117.4	104.6	1	2	1	1	0	1	11.479	1	79454.2	1	54	10.8	0.2	196742	39348.4	15890.8
33022	2	1	5	3	1	3	3	113.4	83.9	1	1	0	0	0	1	12.3803	0	11403.9	1	57	11.4	0.2	28460.7	5692.14	2280.77
33039	1	1	1	1	1	2	2	102.5	86.8	1	1	0	0	0	1	11.0018	0	22108.8	2	57	11.4	0.4	57854.9	11571	4421.76
33046	2	1	3	3	1	2	2	92	85.3	1	0	0	0	0	2	9.96124	0	100392	2	46	9.2	0.4	230084	46016.9	20078.3
33050	2	3	4	2	2	2	3	100.9	84.5	9	0	1	0	0	1	10.9765	0	11842.2	2	56	11.2	0.4	0	0	2368.44
33061	2	2	4	3	1	3	1	81.3	63.4	1	0	0	0	0	1	10.2105	1	28302.9	1	52	10.4	0.2	72165.6	14433.1	5660.57
33069	1	3	3	1	1	1	1	89.6	65.1	1	0	1	0	0	2	11.105	1	12565	2	46	9.2	0.4	26532.5	5306.51	2513
33072	2	1	3	3	1	3	1	75.8	57.8	1	0	0	0	0	2	9.97023	0	98806.2	1	54	10.8	0.2	246591	49318.2	19761.2
33073	2	1	3	3	1	2	2	90.6	58.9	9	0	0	0	1	1	11.8051	0	79008.6	1	44	8.8	0.2	203510	40702	15801.7
33076	1	2	1	1	1	2	2	103.5	71.7	1	1	1	1	0	2	12.2231	0	21259	1	53	10.6	0.2	47086.2	9417.23	4251.8
33077	1	3	3	3	1	2	2	120	95.5	1	1	0	1	1	2	12.2795	1	39668.5	1	48	9.6	0.2	115674	23134.9	7933.7
33080	1	2	3	3	1	3	2	110	100	1	0	1	1	0	2	11	1	93752.3	2	48	9.6	0.4	197665	39533.1	18750.5
33081	1	1	3	1	1	1	2	102.5	89.9	0	0	0	0	0	3	10.8105	0	39286.4	2	56	11.2	0.4	77152.6	15430.5	7857.28
33088	2	2	3	3	1	3	1	85.7	68	1	0	0	0	0	1	10.3927	0	124922	2	55	11	0.4	321773	64354.6	24984.3
33093	1	3	3	2	1	3	3	140	137.7	1	0	1	1	0	3	11.9306	1	44231.2	2	46	9.2	0.4	97985.5	19597.1	8846.23
33096	1	3	4	3	2	3	1	82.8	60.8	9	0	1	0	0	2	10.6189	0	9831.34	1	51	10.2	0.2	22123.3	4424.66	1966.27
33099	2	2	3	3	2	3	2	87.2	70.1	1	0	0	0	0	2	10.415	0	112870	1	56	11.2	0.2	283534	56706.8	22574.1
33107	2	2	4	3	1	3	3	91.7	82.8	9	0	1	0	0	1	10.0775	0	32474.7	1	49	9.8	0.2	73918.7	14783.7	6494.94
33114	1	3	3	3	1	2	2	99.4	89.8	0	1	1	1	0	1	10.4893	0	34053.7	2	44	8.8	0.4	0	0	6810.74
33116	2	1	1	1	1	2	2	101.5	77.7	9	1	0	0	0	1	11.5148	0	2624.28	2	58	11.6	0.4	5975.42	1195.08	524.856
33121	1	2	4	2	3	2	1	87.9	75.1	0	2	0	0	0	2	10.1431	1	29474.9	1	50	10	0.2	76548.5	15309.7	5894.98
33123	2	2	3	3	1	3	3	106.4	78.8	0	2	0	1	0	1	11.9861	0	98868.6	1	47	9.4	0.2	222834	44566.8	19773.7
33130	1	1	3	1	1	1	1	82	68.5	1	2	0	0	0	1	9.9076	0	61483.7	2	47	9.4	0.4	141808	28361.5	12296.7
33139	2	1	1	1	1	9	3	96	77.8	1	0	0	0	0	1	10.8838	0	24575.9	1	56	11.2	0.2	59275.4	11855.1	4915.17
33153	1	3	3	3	1	3	2	116.7	92.5	1	0	1	1	1	1	12.1339	0	22475.1	2	44	8.8	0.4	54078.9	10815.8	4495.02
33154	1	2	1	2	1	2	3	124.7	110.3	1	2	1	1	0	1	11.8735	1	22778.6	1	56	11.2	0.2	53881.6	10776.3	4555.72
33161	1	1	4	2	1	2	3	128.3	143.2	1	2	1	0	0	1	10.7215	1	26354	2	48	9.6	0.4	58457.7	11691.5	5270.8
33163	2	1	4	3	3	2	1	72.2	61.7	9	0	0	0	0	2	9.19167	0	28127.8	1	52	10.4	0.2	56350.6	11270.1	5625.55
33169	2	1	4	3	3	3	3	107.1	105	9	0	0	0	0	1	10.4519	1	28245.8	1	50	10	0.2	66142.7	13228.5	5649.15
33186	1	1	1	1	1	9	1	88.4	61	1	0	0	0	0	2	11.3185	0	31727.7	1	56	11.2	0.2	78380.2	15676	6345.54
33190	1	1	3	2	1	1	1	78	69.2	1	2	0	0	0	2	9.37652	0	41985.1	2	46	9.2	0.4	96835.7	19367.1	8397.03
33192	2	2	3	3	2	2	3	108.3	82.3	1	2	1	0	0	1	11.9379	1	40810.3	2	49	9.8	0.4	110773	22154.6	8162.05
33196	2	1	3	3	1	3	2	99	76.7	1	0	0	0	0	2	11.3041	0	6372.74	2	50	10	0.4	16559.1	3311.82	1274.55
33197	2	3	3	3	2	3	2	95.1	67.2	1	1	0	0	0	3	11.601	0	34693.2	2	46	9.2	0.4	94012.8	18802.6	6938.63
33198	2	1	2	3	1	2	3	109.8	85.8	1	1	0	0	0	1	11.8538	0	9259.39	1	56	11.2	0.2	22982.3	4596.46	1851.88
33200	2	2	4	1	3	2	3	124.9	114.9	0	2	1	0	0	1	11.6521	1	25933.8	2	49	9.8	0.4	59030.2	11806	5186.75
33201	2	2	3	3	2	2	2	103.9	68.9	9	0	1	1	0	1	12.5172	1	37943	2	52	10.4	0.4	0	0	7588.6
33202	1	1	3	3	1	3	3	119.8	110.9	1	1	1	0	0	2	11.376	1	98065.1	1	53	10.6	0.2	206758	41351.7	19613
33206	2	1	3	3	3	2	1	86.1	63	9	0	0	0	0	2	10.8476	0	99136.3	1	54	10.8	0.2	241290	48258.1	19827.3
33213	2	2	4	3	3	3	1	67.9	49.7	1	1	0	0	0	1	9.63145	0	26972.7	2	51	10.2	0.4	68774	13754.8	5394.54
33214	1	3	4	3	1	3	2	98.5	97.8	1	1	1	0	0	1	9.96017	0	8491.16	1	51	10.2	0.2	18755.1	3751.02	1698.23
33217	1	1	3	3	1	1	1	85.2	81.4	1	1	0	0	0	1	9.44338	1	85442.7	1	52	10.4	0.2	209282	41856.5	17088.5
33225	2	1	1	3	3	9	3	115.8	116.5	1	2	0	0	0	1	10.7287	0	21078.1	1	58	11.6	0.2	47994.3	9598.85	4215.62
33230	1	1	4	2	1	3	3	122.3	118.1	1	2	0	0	0	2	11.2539	0	27328.5	1	47	9.4	0.2	70974.1	14194.8	5465.7
33232	2	1	4	3	3	3	3	116.1	128.7	0	0	1	0	0	2	10.2339	0	36436.1	1	50	10	0.2	72244.7	14448.9	7287.21
33235	1	3	3	3	1	3	2	103	86.5	0	2	0	0	0	2	11.0746	1	63939.3	1	55	11	0.2	137364	27472.9	12787.9
33236	2	3	3	3	1	3	2	95.9	74.9	1	1	1	1	0	2	11.081	0	79580.3	2	47	9.4	0.4	176294	35258.9	15916.1
33239	1	1	3	1	1	2	1	68.3	52.4	1	2	0	0	0	2	9.43529	1	60188.7	2	47	9.4	0.4	0	0	12037.7
33241	1	1	3	2	3	3	2	94.3	92.7	9	1	0	0	0	2	9.79426	1	85525.6	1	50	10	0.2	0	0	17105.1
33244	2	1	3	2	1	3	1	81.9	63.1	1	0	0	0	0	2	10.3103	0	6143.14	1	52	10.4	0.2	14951.9	2990.39	1228.63
33247	2	2	3	3	1	3	2	98.3	71.4	1	0	1	0	0	1	11.6333	1	72691.7	2	56	11.2	0.4	0	0	14538.3
33256	1	1	3	3	1	3	2	92.2	81.6	1	0	0	0	0	2	10.2067	0	61914.9	2	52	10.4	0.4	151654	30330.7	12383
33260	1	3	3	1	2	2	2	115.1	85.9	0	1	1	0	0	2	12.4188	0	32237.7	2	51	10.2	0.4	71105.6	14221.1	6447.54
33265	1	3	3	3	2	3	2	100.1	73.1	1	1	0	0	0	2	11.7078	0	24601.9	1	47	9.4	0.2	56212.6	11242.5	4920.38
33270	1	1	3	1	2	2	1	82	66.1	1	2	0	0	0	2	10.0859	1	83369.5	1	45	9	0.2	209388	41877.5	16673.9
33272	1	1	3	3	1	3	2	93.7	93	2	0	0	0	0	2	9.71624	0	85240.8	1	50	10	0.2	214088	42817.5	17048.2
33274	2	2	4	2	1	2	1	81.3	55.1	9	0	1	1	0	1	10.9525	0	29738.9	2	54	10.8	0.4	0	0	5947.79
33277	2	3	4	1	1	2	3	113.5	84.4	0	1	1	0	0	1	12.3545	1	19903.3	1	55	11	0.2	45900.2	9180.03	3980.66
33280	2	1	3	3	1	3	2	105.6	91.7	9	0	0	0	0	1	11.0276	1	97108.6	1	53	10.6	0.2	242354	48470.9	19421.7
33287	2	2	4	3	2	1	2	96	72.4	1	1	1	0	0	1	11.2824	0	20855.5	2	45	9	0.4	53618.8	10723.8	4171.11
33300	2	2	1	1	1	2	1	83.7	60.1	0	1	0	0	0	1	10.7966	0	19585	2	57	11.4	0.4	46408.4	9281.68	3917.01
33302	1	2	3	3	1	3	3	113.5	98.4	1	0	0	0	0	1	11.4419	1	88815.8	2	54	10.8	0.4	0	0	17763.2
33309	2	1	4	3	1	2	1	72.1	52.4	1	0	0	0	0	2	9.96024	0	19246	2	45	9	0.4	45068.2	9013.64	3849.21
33316	1	3	3	2	1	2	1	93.6	75.9	1	1	1	0	0	2	10.7437	1	19940.1	2	53	10.6	0.4	43261.6	8652.31	3988.02
33317	2	1	3	3	1	3	2	101.5	77.2	0	0	0	0	0	2	11.552	0	72251.6	1	54	10.8	0.2	180319	36063.7	14450.3
33321	1	3	3	3	1	3	2	98	87.6	1	0	1	0	0	2	10.4707	0	63171.5	2	50	10	0.4	133394	26678.9	12634.3
33323	2	1	4	2	1	2	3	104.5	97.9	1	0	1	0	0	1	10.5615	0	26805.9	2	51	10.2	0.4	61171.1	12234.2	5361.17
33324	1	3	1	1	2	9	2	102.5	75.2	1	2	0	0	0	2	11.8199	0	15242.3	2	53	10.6	0.4	35650.7	7130.13	3048.46
33328	1	2	4	2	3	2	1	89.1	76.3	0	2	0	1	0	1	10.2004	1	32455.9	1	52	10.4	0.2	75246.7	15049.3	6491.19
33330	2	1	3	2	1	2	3	106.4	96.1	1	2	0	0	0	2	10.8538	0	54557.3	1	45	9	0.2	136159	27231.8	10911.5
33337	2	3	4	1	2	2	3	114	101	1	0	1	1	0	2	11.3434	1	11292.4	2	49	9.8	0.4	26385.8	5277.17	2258.48
33338	2	3	3	3	1	2	2	94.5	62.3	0	0	1	0	0	3	11.9726	0	32826	1	45	9	0.2	85544.5	17108.9	6565.2
33344	1	1	4	2	3	3	3	106.4	106.3	9	0	1	0	0	2	10.3199	1	20759	1	51	10.2	0.2	46047	9209.4	4151.8
33347	1	2	1	1	1	2	1	92.7	72.5	1	0	0	0	0	2	10.8871	0	19497.9	2	57	11.4	0.4	43540.5	8708.09	3899.57
33357	2	2	1	3	1	2	1	76.7	53.1	1	0	1	0	0	1	10.5256	1	19389.6	2	54	10.8	0.4	45999.4	9199.88	3877.93
33360	1	1	4	2	3	2	2	94.6	93	1	2	0	0	0	1	9.80956	0	26952	1	54	10.8	0.2	60405.3	12081.1	5390.4
33362	2	2	3	2	1	3	2	102.8	80.3	9	0	0	0	0	2	11.4719	1	116641	1	49	9.8	0.2	262155	52431	23328.2
33375	2	1	3	3	1	3	1	74	58.9	9	0	0	0	0	2	9.64215	0	106002	1	50	10	0.2	264551	52910.1	21200.5
33383	1	3	2	1	1	2	1	77.9	47.9	1	2	0	0	0	1	11.2556	1	30131.9	1	55	11	0.2	64734	12946.8	6026.38
33385	2	3	3	3	1	2	2	113.1	77.5	1	1	0	0	0	2	12.8473	0	85975.2	1	57	11.4	0.2	218230	43645.9	17195
33387	1	2	3	2	1	2	3	114.9	106.4	1	1	0	0	0	2	11.1391	0	96583.4	1	46	9.2	0.2	189675	37935.1	19316.7
33390	1	2	4	2	3	3	2	94.7	84.6	9	1	1	0	0	1	10.2959	1	33724.8	1	51	10.2	0.2	78188.5	15637.7	6744.96
33397	1	1	3	3	3	1	1	82.4	75.6	1	1	0	0	0	2	9.4769	0	52287.5	2	48	9.6	0.4	128072	25614.5	10457.5
33409	1	1	1	1	3	1	2	85.9	71.7	1	0	0	0	0	3	10.1446	0	22344.4	1	54	10.8	0.2	55199.6	11039.9	4468.88
33410	2	1	3	3	1	1	1	84.6	61.6	1	1	0	0	0	2	10.779	0	43266.7	2	46	9.2	0.4	102344	20468.7	8653.34
33413	2	1	3	2	1	3	2	105	90.2	1	2	0	0	0	2	11.0557	0	110272	2	47	9.4	0.4	252728	50545.5	22054.3
33414	1	1	1	1	3	1	1	81.3	58.7	1	2	0	0	0	2	10.6114	0	22348.2	1	53	10.6	0.2	55209.1	11041.8	4469.64
33416	1	3	3	1	1	2	3	119.5	116.9	0	1	1	0	0	2	11.0525	1	47019	1	46	9.2	0.2	101212	20242.5	9403.81
33419	2	3	1	1	1	9	3	107.7	72	9	0	1	1	0	2	12.6926	1	12329.2	1	53	10.6	0.2	28892.4	5778.48	2465.85
33425	1	2	4	2	2	3	2	95.3	84	1	0	1	0	0	1	10.3981	1	24218.6	2	51	10.2	0.4	62250.8	12450.2	4843.73
33430	2	1	4	3	2	3	2	85.6	73.4	1	0	1	0	0	1	9.99139	1	29738.9	2	54	10.8	0.4	75047.6	15009.5	5947.79
33437	1	1	5	3	1	1	2	101.2	91.5	2	2	0	0	0	2	10.5796	1	36876.7	1	47	9.4	0.2	78429.9	15686	7375.33
33441	2	1	3	3	1	3	1	79.5	70.1	1	2	0	0	0	2	9.49529	0	67217.5	1	55	11	0.2	163602	32720.5	13443.5
33443	1	1	3	2	1	2	2	90	71.7	1	1	0	0	0	2	10.6288	1	48954.3	2	53	10.6	0.4	124002	24800.3	9790.86
33445	2	1	2	3	1	3	1	78.2	59.6	1	2	0	0	0	2	10.1294	1	56060.5	2	52	10.4	0.4	139910	27982.1	11212.1
33446	1	1	3	3	1	3	2	96	94.4	1	0	0	0	0	2	9.88064	1	61708.8	2	52	10.4	0.4	0	0	12341.8
33450	1	3	3	2	1	3	3	117.5	108	1	1	0	0	0	2	11.3064	1	73171.9	2	47	9.4	0.4	148024	29604.8	14634.4
33452	1	2	3	3	1	3	2	108.4	97.2	1	1	0	0	0	2	10.995	0	85543.3	2	50	10	0.4	190465	38093	17108.7
33454	1	3	4	1	1	2	2	101.7	79.8	0	1	1	1	0	2	11.3846	1	11721.2	1	55	11	0.2	27387.8	5477.55	2344.24
33464	1	2	1	1	1	2	2	99.3	78.4	0	0	0	0	0	1	11.2148	0	21926.8	1	58	11.6	0.2	48964.4	9792.88	4385.35
33467	1	3	3	2	1	3	3	126.4	121.4	1	0	0	1	1	1	11.472	1	62023.4	2	50	10	0.4	0	0	12404.7
33468	1	1	3	2	1	9	2	100.1	85.8	1	2	0	0	0	1	10.8066	0	52769.2	2	57	11.4	0.4	129252	25850.5	10553.8
33474	2	3	3	3	2	2	1	95.9	67.7	9	2	0	0	0	1	11.6553	1	32056.1	1	44	8.8	0.2	81367.5	16273.5	6411.22
33477	1	1	4	3	3	2	3	109.6	108.8	9	2	1	0	0	1	10.5074	1	21092.6	1	44	8.8	0.2	47666.1	9533.21	4218.51
33478	2	3	3	3	1	3	1	89.3	60.5	9	0	1	0	0	1	11.4808	1	43324.3	2	52	10.4	0.4	112903	22580.6	8664.85
33483	2	3	4	1	1	2	3	111.7	78.1	0	0	1	1	0	2	12.6394	0	14461.9	2	51	10.2	0.4	33168.3	6633.67	2892.37
33485	2	2	1	1	1	2	2	89.7	66.2	9	0	0	0	0	1	11.0246	0	23433	1	56	11.2	0.2	55526.4	11105.3	4686.6
33489	2	1	3	3	1	3	1	77.4	61.7	9	2	0	0	0	2	9.85368	0	62344.3	2	45	9	0.4	151741	30348.3	12468.9
33492	1	2	4	2	2	3	3	136	141	1	0	1	0	0	2	11.4533	0	25918.8	2	49	9.8	0.4	60090.7	12018.1	5183.75
33500	1	2	4	1	1	2	3	153.6	172.1	1	0	1	1	0	1	11.7085	1	26932.1	2	49	9.8	0.4	66604.2	13320.8	5386.41
33519	1	1	5	3	3	2	1	88.4	76.5	1	2	0	0	0	1	10.107	1	73269.4	1	52	10.4	0.2	179465	35893	14653.9
33520	1	3	3	3	1	2	2	91.9	78.1	1	0	1	0	0	2	10.399	1	41720	2	49	9.8	0.4	82486.1	16497.2	8343.99
33528	1	1	4	3	3	2	2	91.6	89.2	9	0	1	0	0	1	9.69869	0	23456.7	2	51	10.2	0.4	0	0	4691.34
33529	2	1	3	1	2	2	3	103.1	86.8	1	2	0	0	0	2	11.0662	1	103675	1	45	9	0.2	257327	51465.5	20735
33530	2	2	3	2	1	3	1	78.7	66	1	0	0	0	0	1	9.6873	1	107318	1	50	10	0.2	269586	53917.1	21463.5
33534	1	3	3	1	1	2	1	93.7	69.6	0	1	1	0	0	2	11.2314	0	15572.4	2	44	8.8	0.4	32883.1	6576.62	3114.49
33543	1	3	3	2	1	3	1	80.8	59.7	1	0	1	1	0	2	10.4574	1	48584.1	2	47	9.4	0.4	111430	22286	9716.82
33546	2	1	1	1	1	3	1	80.2	62	1	1	0	0	0	3	10.1854	1	20146.6	2	57	11.4	0.4	45873.2	9174.64	4029.31
33551	1	3	3	3	1	9	2	103.5	78	1	1	1	1	1	2	11.7191	0	44661.4	2	58	11.6	0.4	111241	22248.3	8932.28
33559	2	1	4	3	3	2	3	110.2	89.2	9	2	1	0	0	1	11.6681	0	28539.4	1	45	9	0.2	56587.3	11317.5	5707.87
33562	2	2	5	3	1	3	1	85.2	53.7	9	2	0	0	0	1	11.6266	1	69749	2	52	10.4	0.4	0	0	13949.8
33570	2	2	4	2	2	3	2	81.2	74.5	1	2	0	0	0	1	9.40758	0	30275.6	2	57	11.4	0.4	0	0	6055.12
33576	2	3	3	2	1	2	2	88.9	61.8	0	0	0	0	0	2	11.3086	0	66887.9	2	44	8.8	0.4	181255	36251.1	13377.6
33582	2	1	3	2	3	2	3	121.7	99	1	2	0	1	0	2	12.2313	1	6844.63	2	46	9.2	0.4	0	0	1368.93
33585	1	2	3	3	2	1	2	101	89.7	1	2	0	0	0	1	10.6641	1	32723.9	1	47	9.4	0.2	68248.2	13649.6	6544.78
33587	2	2	3	3	1	3	3	92.7	75.9	1	1	0	0	0	2	10.6404	0	88859.6	2	57	11.4	0.4	228884	45776.8	17771.9
33591	2	3	1	3	2	2	2	97.7	67.6	9	0	0	0	0	2	11.8829	0	7343.38	2	54	10.8	0.4	16150.2	3230.03	1468.68
33592	1	3	4	2	1	3	1	92.5	77.6	1	1	1	0	0	2	10.5005	1	7106.91	2	45	9	0.4	15697.6	3139.52	1421.38
33596	2	1	4	1	1	1	1	81	50.3	1	2	0	0	0	2	11.4209	1	26983.6	1	45	9	0.2	61576.6	12315.3	5396.71
33597	2	2	5	1	1	3	1	89.9	54.4	9	0	0	1	0	1	12.1888	1	77440.1	1	58	11.6	0.2	174538	34907.5	15488
33605	2	3	3	3	2	2	3	124.3	109.3	9	0	1	0	0	3	11.8894	1	78929.2	1	54	10.8	0.2	205689	41137.9	15785.8
33606	2	1	4	2	1	2	3	110.2	101.8	9	0	1	0	0	2	10.9221	1	28550.3	2	48	9.6	0.4	57672.7	11534.5	5710.06
33607	2	1	3	3	1	2	3	99.4	86.3	9	0	0	0	0	3	10.6999	0	7793.69	1	49	9.8	0.2	16972	3394.39	1558.74
33616	1	2	4	2	1	3	3	103.7	94.6	1	2	1	0	0	2	10.6619	0	26702.4	2	54	10.8	0.4	0	0	5340.48
33617	1	2	3	2	1	3	2	96.8	80.5	1	1	0	0	0	2	10.7889	0	104792	1	46	9.2	0.2	255993	51198.6	20958.3
33625	2	3	3	2	1	2	2	97.7	69.4	9	0	0	0	0	3	11.7278	1	32560.1	1	52	10.4	0.2	0	0	6512.01
33627	1	2	3	3	2	3	2	98.1	93.6	1	0	0	0	0	2	10.1398	0	75819.1	1	44	8.8	0.2	158127	31625.3	15163.8
33630	2	1	4	1	2	1	1	80.5	73.8	1	2	1	0	0	1	9.37061	1	21287.7	2	45	9	0.4	0	0	4257.53
33642	2	3	3	3	1	3	1	80.2	46.3	1	2	1	0	0	3	11.7865	0	57323.3	2	46	9.2	0.4	155337	31067.3	11464.7
33647	1	1	4	3	1	2	3	143.6	158.1	1	1	1	0	0	1	11.4206	1	26097	2	50	10	0.4	50896.8	10179.4	5219.39
33652	1	1	4	2	1	2	3	102.2	94.9	0	0	0	0	0	1	10.491	1	26097	2	50	10	0.4	50896.8	10179.4	5219.39
33659	2	1	4	2	2	2	3	87.2	87.8	9	0	0	0	0	2	9.30613	0	35935.2	1	49	9.8	0.2	75658.5	15131.7	7187.03
33662	2	2	3	3	2	2	1	84.6	76.5	1	2	0	0	0	3	9.67252	0	40124.9	2	44	8.8	0.4	94912.2	18982.4	8024.99
33663	1	3	3	3	2	2	3	135.7	135	9	0	0	1	1	1	11.6792	0	16601.4	1	54	10.8	0.2	38156.7	7631.34	3320.27
33666	1	3	3	3	1	3	1	89	72.2	1	1	1	0	0	2	10.4742	0	31455.6	2	56	11.2	0.4	68085.9	13617.2	6291.12
33667	1	3	1	1	2	2	3	121.2	85	0	1	1	0	0	1	13.146	1	4720.38	2	58	11.6	0.4	10162.9	2032.58	944.076
33668	2	2	4	3	2	3	2	86	77.8	0	1	1	0	0	2	9.75009	1	32826.7	1	50	10	0.2	84396.3	16879.3	6565.34
33673	1	3	3	3	1	2	3	109.7	79.2	0	1	0	0	0	1	12.3266	1	12170.5	2	56	11.2	0.4	27913.8	5582.76	2434.11
33681	1	1	3	3	1	3	3	106.4	97.5	1	0	0	0	0	2	10.7755	1	85442.7	1	52	10.4	0.2	209282	41856.5	17088.5
33691	2	2	4	2	1	2	3	95.3	78.8	9	0	1	1	0	1	10.7357	1	32375.4	1	49	9.8	0.2	66975	13395	6475.08
33694	1	2	3	2	2	2	3	126.5	122.2	1	0	1	1	0	1	11.4434	1	91877.5	2	48	9.6	0.4	198159	39631.9	18375.5
33698	1	3	3	1	1	2	3	131.6	115.4	0	0	0	0	0	2	12.2505	0	17090.5	2	44	8.8	0.4	43006.5	8601.31	3418.09
33700	1	1	2	3	1	2	3	110.5	100.4	1	0	0	0	0	2	11.028	1	72038.4	1	58	11.6	0.2	179939	35987.8	14407.7
33709	1	2	3	3	2	2	2	92.8	75.7	1	2	0	0	0	1	10.666	0	89720.6	1	54	10.8	0.2	187119	37423.9	17944.1
33728	1	1	1	2	2	3	2	96.2	90.7	0	0	0	0	0	1	10.1012	1	20464.2	2	56	11.2	0.4	56761	11352.2	4092.84
33730	2	2	3	2	2	9	1	85.5	68.8	1	2	1	0	0	1	10.3079	0	43220.2	2	57	11.4	0.4	109387	21877.4	8644.05
33731	1	1	4	1	3	2	3	141.5	152.5	9	0	1	1	0	2	11.4583	0	25727.7	2	57	11.4	0.4	59006.6	11801.3	5145.54
33743	1	1	4	2	1	2	2	93	103.8	1	0	1	0	0	3	9.12818	0	20827.8	1	51	10.2	0.2	0	0	4165.55
33745	1	2	3	3	1	3	2	88.2	75.2	1	2	0	0	0	1	10.1709	1	119879	1	57	11.4	0.2	250017	50003.3	23975.8
33750	1	1	3	2	1	2	1	84.2	72.6	1	0	0	0	0	1	9.88198	0	46712.8	2	51	10.2	0.4	117322	23464.4	9342.56
33756	2	1	3	3	1	3	3	97.1	80.2	9	0	0	0	0	1	10.8426	1	102532	1	53	10.6	0.2	262656	52531.2	20506.4
33768	2	3	3	2	1	3	3	110.5	90.4	1	1	0	0	0	2	11.6219	1	79530.7	1	46	9.2	0.2	236456	47291.1	15906.1
33770	1	2	3	2	2	3	3	113.1	104.7	1	0	1	0	0	1	11.0532	0	107077	2	47	9.4	0.4	219499	43899.7	21415.4
33777	1	1	1	2	1	3	2	97.5	83	0	0	0	0	0	1	10.702	1	29766.4	1	46	9.2	0.2	67028.5	13405.7	5953.28
33780	2	1	4	2	1	3	3	102.2	87.4	1	0	0	0	0	1	10.9319	1	29747.6	2	51	10.2	0.4	69659.7	13931.9	5949.53
33793	1	3	3	3	1	2	3	135.3	115.1	0	1	1	0	0	2	12.6113	0	51437.4	2	47	9.4	0.4	108616	21723.3	10287.5
33796	2	3	3	3	2	2	2	102.8	68.2	9	0	1	0	0	2	12.448	0	36567	1	46	9.2	0.2	91230.6	18246.1	7313.41
33805	1	1	4	1	1	3	1	77.4	69	9	2	0	0	0	2	9.31787	0	24938.4	2	50	10	0.4	0	0	4987.69
33812	1	3	4	1	1	1	3	112	87.7	0	0	0	1	0	2	11.9596	1	11561.2	2	50	10	0.4	0	0	2312.25
33819	1	3	3	3	1	3	3	108.7	91.5	1	1	1	0	0	3	11.3637	0	11037.2	1	47	9.4	0.2	24344.5	4868.89	2207.45
33825	2	3	1	1	1	1	3	102	79.3	0	0	1	0	0	2	11.4542	0	6454.94	1	58	11.6	0.2	13571.4	2714.28	1290.99
33827	2	1	3	2	3	3	1	76.2	65.7	1	2	0	0	0	1	9.40096	0	113566	1	56	11.2	0.2	285281	57056.2	22713.2
33838	2	2	3	2	1	2	1	73.2	54.4	1	2	0	0	0	2	9.92457	0	95374.9	2	50	10	0.4	0	0	19075
33840	2	1	3	3	3	3	1	75.4	51.1	1	0	0	0	0	2	10.5478	1	91922	1	55	11	0.2	223731	44746.3	18384.4
33845	1	1	1	2	1	9	2	94.7	81.4	1	0	0	0	0	1	10.4963	0	34679.1	2	55	11	0.4	90749.2	18149.8	6935.82
33847	2	2	1	1	1	1	3	131.4	128.2	1	0	0	1	0	1	11.6052	1	17701.6	2	54	10.8	0.4	41481.9	8296.38	3540.31
33853	1	3	2	3	2	3	1	97.2	85.9	0	1	0	0	0	2	10.4874	1	52856.9	2	52	10.4	0.4	120772	24154.4	10571.4
33854	2	3	1	1	2	1	3	106.5	84.2	9	1	1	1	0	1	11.6063	1	6176.43	1	58	11.6	0.2	13680	2736.01	1235.29
33856	2	1	4	3	3	1	1	77.4	53.8	9	0	0	0	0	2	10.5524	0	32480.8	1	49	9.8	0.2	58089.6	11617.9	6496.16
33861	1	3	3	2	1	2	3	120.3	112.7	0	1	1	0	0	1	11.3319	1	23130.9	1	45	9	0.2	50066.9	10013.4	4626.17
33864	2	3	3	3	1	3	2	90.1	65.3	1	1	0	0	0	2	11.1498	1	63428.4	2	44	8.8	0.4	171881	34376.1	12685.7
33867	1	1	3	3	3	3	2	93.1	78	1	2	0	0	0	1	10.5415	1	86199.4	1	55	11	0.2	211136	42227.2	17239.9
33871	2	3	4	1	2	9	3	99.3	72.1	0	0	1	0	0	3	11.6945	0	10214.2	2	45	9	0.4	23998.2	4799.63	2042.84
33874	2	1	1	3	1	2	3	105	92	1	0	0	0	0	2	10.947	0	25820.7	1	54	10.8	0.2	0	0	5164.14
33876	1	2	3	2	1	3	2	95.6	74.5	1	2	1	0	0	1	11.0759	0	75819.1	1	44	8.8	0.2	159315	31863.1	15163.8
33880	2	1	3	3	1	2	1	83.6	68.9	1	2	0	0	0	1	10.0716	0	53893.3	2	44	8.8	0.4	123516	24703.3	10778.7
33885	2	1	3	3	1	3	1	78.2	54.8	1	0	0	0	0	3	10.5637	0	124922	1	57	11.4	0.2	321773	64354.6	24984.3
33892	2	3	3	2	2	3	1	67.9	49.6	1	1	0	0	0	1	9.64115	0	51723.5	1	55	11	0.2	131289	26257.8	10344.7
33894	2	3	3	3	2	2	3	99.8	85	1	1	1	1	0	2	10.8248	1	48488.8	1	49	9.8	0.2	113270	22653.9	9697.77
33895	2	3	4	3	1	3	3	103.2	80.2	1	0	1	0	0	1	11.5237	1	17424.9	1	50	10	0.2	40939.7	8187.95	3484.99
33907	2	1	1	3	1	1	1	77.8	52	9	0	0	0	0	2	10.7889	0	17518.9	2	49	9.8	0.4	43912.4	8782.48	3503.77
33917	1	2	1	1	1	3	1	93.8	81.2	1	0	1	0	0	1	10.4094	1	20187.7	1	54	10.8	0.2	45134	9026.8	4037.54
33918	2	1	1	3	3	2	2	85	70.7	1	0	0	0	0	2	10.109	0	25750	2	57	11.4	0.4	0	0	5150
33922	2	3	3	2	1	2	1	94	56.9	1	1	1	1	0	2	12.4615	1	38208	2	54	10.8	0.4	86762.1	17352.4	7641.6
33924	2	1	2	1	3	1	1	84.1	59.4	9	0	0	0	0	2	10.912	0	62191.7	1	45	9	0.2	154363	30872.6	12438.3
33925	2	3	3	3	2	3	1	77.7	52.5	9	0	0	0	0	2	10.7236	0	46498.2	2	56	11.2	0.4	118026	23605.1	9299.64
33928	1	3	1	2	1	3	3	137	129.8	1	0	0	0	0	2	12.0249	1	7638.37	2	54	10.8	0.4	18442.5	3688.49	1527.67
33929	1	2	3	3	1	3	2	92	84.5	0	1	0	0	0	1	10.0083	1	89421.9	1	54	10.8	0.2	198349	39669.7	17884.4
33934	1	2	3	3	1	3	3	133.4	127.7	1	0	0	0	0	1	11.8048	1	104617	1	49	9.8	0.2	195214	39042.8	20923.4
33941	2	3	1	2	1	2	2	96	67.6	1	1	1	1	0	2	11.6761	0	9378.49	2	58	11.6	0.4	20772.2	4154.44	1875.7
33945	1	3	3	1	2	3	3	107	98.6	1	2	1	0	1	2	10.7757	1	63744.8	2	50	10	0.4	177182	35436.3	12749
33952	1	1	1	1	3	2	2	84.5	71.2	1	0	0	0	0	2	10.0142	0	29194.9	2	55	11	0.4	72123.1	14424.6	5838.97
33954	2	1	3	3	1	3	3	116.1	95.1	1	0	0	0	0	2	11.9053	0	91859.3	1	45	9	0.2	0	0	18371.9
33959	2	3	3	1	2	1	2	95.8	60.4	9	0	1	0	0	3	12.3267	0	35260	1	47	9.4	0.2	91887.5	18377.5	7052
33965	1	2	4	3	2	2	1	84	70.5	0	2	0	0	0	1	10.0043	1	29474.9	1	50	10	0.2	76548.5	15309.7	5894.98
33971	2	3	3	2	1	1	3	103.5	88	0	2	1	0	0	1	11.0331	0	74815.1	2	46	9.2	0.4	191778	38355.6	14963
33972	1	3	4	3	1	3	1	86	71.6	1	2	0	1	0	2	10.1635	0	11522.3	1	50	10	0.2	29290.9	5858.18	2304.46
33974	2	1	3	3	1	3	1	92.2	61.2	0	1	0	0	0	2	11.7857	0	6223.91	2	49	9.8	0.4	16368.6	3273.71	1244.78
33979	1	3	4	1	2	1	1	81.5	55.8	0	1	1	0	0	2	10.9104	0	10546.3	1	48	9.6	0.2	23732.2	4746.43	2109.26
33983	2	1	3	3	1	3	1	86	62.7	1	1	0	0	0	2	10.8609	1	8527.67	1	55	11	0.2	0	0	1705.53
33988	2	1	3	1	1	2	2	97.9	74.8	9	0	0	0	0	2	11.3196	0	6503.23	2	48	9.6	0.4	16141.4	3228.27	1300.65
33992	1	1	3	3	3	3	2	86.3	78.6	1	2	0	0	0	1	9.73418	1	67555.7	2	46	9.2	0.4	165470	33094	13511.1
34000	2	1	1	1	1	1	3	101.2	74.6	1	0	1	0	0	2	11.7169	1	20984	1	50	10	0.2	53645.5	10729.1	4196.8
34002	1	1	4	2	3	2	1	72	59.8	1	0	0	0	0	2	9.31069	0	23607.1	2	51	10.2	0.4	52908.7	10581.7	4721.43
34004	1	2	3	2	1	2	3	133.6	144.8	1	0	0	0	0	2	11.1025	1	88901	1	45	9	0.2	197193	39438.6	17780.2
34006	1	3	3	3	1	2	2	113.2	87.4	0	1	1	0	0	3	12.1085	0	23409.4	1	47	9.4	0.2	65067.4	13013.5	4681.87
34012	2	3	3	1	1	2	3	102.5	71.7	1	0	1	0	0	3	12.105	1	42486.2	2	53	10.6	0.4	105998	21199.6	8497.24
34016	2	3	4	1	2	3	2	101	69.4	9	0	1	0	0	2	12.1239	0	26116.9	1	52	10.4	0.2	54326.1	10865.2	5223.38
34021	2	1	3	2	1	2	2	101.7	84.9	1	0	0	0	0	3	11.0374	1	7892.11	2	53	10.6	0.4	18087.7	3617.53	1578.42
34023	1	1	1	2	1	2	3	106.7	101.9	1	2	0	0	0	2	10.5701	0	29194.9	2	55	11	0.4	72123.1	14424.6	5838.97
34037	1	1	3	3	3	2	1	70.6	64.8	9	0	0	0	0	2	8.77036	0	103407	1	45	9	0.2	270401	54080.2	20681.3
34040	2	3	3	3	2	2	2	99.6	65.2	9	0	1	0	0	1	12.3349	0	32708.9	2	44	8.8	0.4	81605.1	16321	6541.79
34042	2	2	4	3	2	1	2	90.9	68	9	0	1	0	0	1	11.0232	1	28302.9	1	52	10.4	0.2	71423.6	14284.7	5660.57
34043	2	1	1	3	3	1	2	92	75.4	1	0	0	0	0	2	10.595	0	16393.3	2	49	9.8	0.4	34024.4	6804.87	3278.66
34046	1	2	3	2	1	2	2	96.8	82.2	0	1	0	0	0	2	10.6768	1	97483.1	2	46	9.2	0.4	210250	42049.9	19496.6
34050	2	3	3	1	2	2	2	103.5	76	0	0	1	0	0	1	11.8723	0	39230.2	2	44	8.8	0.4	97875	19575	7846.05
34051	1	1	3	3	3	2	3	104.1	93.2	0	0	1	0	0	1	10.7831	1	39090.6	2	50	10	0.4	94111	18822.2	7818.12
34052	1	1	3	2	3	2	2	101.4	92.4	1	2	0	0	0	1	10.5488	1	100076	1	46	9.2	0.2	230817	46163.4	20015.1
34060	2	3	1	3	2	1	3	123.3	90.8	1	1	0	0	0	2	12.9396	0	11328	1	54	10.8	0.2	25199.1	5039.81	2265.61
34070	1	1	3	2	1	2	2	93.6	88.2	1	1	0	0	0	1	9.96647	1	85817.4	2	56	11.2	0.4	197932	39586.3	17163.5
34074	1	1	2	3	2	2	3	123	109.8	0	0	1	0	0	1	11.7383	0	71727.6	1	58	11.6	0.2	150718	30143.6	14345.5
34079	1	3	1	1	1	3	1	94	64.9	1	0	1	0	0	1	11.6682	1	6113.55	1	58	11.6	0.2	13162.4	2632.48	1222.71
34080	1	2	3	3	1	2	1	102	92.2	9	0	1	0	0	1	10.6227	1	93752.3	2	48	9.6	0.4	197665	39533.1	18750.5
34083	2	2	1	1	1	2	3	103.2	79.4	0	0	0	0	0	1	11.5816	0	14857.2	1	58	11.6	0.2	37292.1	7458.42	2971.44
34086	1	3	3	1	1	3	3	122.7	108.7	1	2	1	1	0	3	11.7687	0	74086.8	2	47	9.4	0.4	159478	31895.6	14817.4
34090	1	3	3	1	2	2	3	128.8	114.9	1	2	1	0	0	3	12.0159	0	34588.9	1	53	10.6	0.2	0	0	6917.78
34091	1	3	5	3	1	3	1	90.3	66.3	1	1	1	0	1	1	11.09	1	84751.9	1	57	11.4	0.2	183446	36689.2	16950.4
34108	1	1	3	2	3	1	3	123.2	115.9	1	0	0	0	0	2	11.4438	0	50044.1	2	44	8.8	0.4	143577	28715.4	10008.8
34111	1	2	3	2	1	3	2	100.4	89.3	1	2	0	0	0	2	10.6245	1	94827.6	1	47	9.4	0.2	197770	39554	18965.5
34114	1	3	4	2	2	2	1	82.7	73.1	1	2	0	0	0	2	9.67268	0	9951.71	1	45	9	0.2	25298.3	5059.67	1990.34
34118	1	1	4	3	1	3	3	111.7	109.4	1	0	0	0	0	3	10.6793	1	27566.3	1	53	10.6	0.2	70374.6	14074.9	5513.27
34120	1	1	5	3	1	2	3	130.6	127.3	0	0	1	1	0	2	11.5752	0	85817.4	1	46	9.2	0.2	200022	40004.4	17163.5
34127	1	3	3	3	1	3	2	104.6	79.9	1	1	0	0	0	2	11.702	1	28167	1	56	11.2	0.2	60512.8	12102.6	5633.4
34128	1	2	3	2	1	3	3	109.5	92.6	1	0	0	0	0	1	11.3791	1	65198.4	2	46	9.2	0.4	144618	28923.6	13039.7
34129	2	1	1	1	1	1	2	106.7	69.3	0	0	0	0	0	2	12.8173	0	1770.43	2	58	11.6	0.4	4270.16	854.031	354.085
34131	2	1	1	1	1	1	3	93.3	65.9	9	0	0	0	0	3	11.4931	1	20811.5	1	53	10.6	0.2	47387.2	9477.44	4162.29
34132	2	1	1	3	1	2	3	90	80.4	0	0	0	0	0	1	10.0372	0	22237	2	55	11	0.4	50633.1	10126.6	4447.4
34133	1	3	4	2	1	2	2	92.2	88.2	0	1	0	0	0	2	9.8174	0	12301.1	2	53	10.6	0.4	28505.1	5701.03	2460.22
34136	1	1	3	3	2	3	3	148.4	149.9	1	0	0	0	0	1	12.1209	0	85912.4	1	55	11	0.2	223806	44761.3	17182.5
34141	1	1	3	3	1	3	1	84.3	79.2	1	2	0	0	0	2	9.47251	0	86199.4	1	55	11	0.2	224554	44910.8	17239.9
34145	1	2	3	2	2	3	2	107	91.3	1	0	1	0	0	2	11.1982	1	82142.5	2	44	8.8	0.4	168385	33677.1	16428.5
34150	1	3	2	2	1	3	3	99.6	85.3	1	2	0	0	0	2	10.7841	1	52856.9	2	52	10.4	0.4	113555	22711.1	10571.4
34161	2	1	1	1	1	1	2	96	57.8	9	0	0	0	0	2	12.6272	0	3805.97	2	58	11.6	0.4	8666.09	1733.22	761.194
34165	2	2	3	2	1	3	3	113.9	99	1	2	1	0	0	1	11.4474	1	47787	2	50	10	0.4	0	0	9557.39
34168	1	1	4	3	3	2	3	117.1	124.6	9	0	1	0	0	1	10.4905	1	23456.7	2	51	10.2	0.4	52031	10406.2	4691.34
34173	1	3	3	2	1	2	1	91.3	60.6	1	1	0	0	0	2	11.7283	1	59471.3	2	48	9.6	0.4	136401	27280.1	11894.3
34176	2	2	1	1	1	2	1	78.5	58.6	0	1	0	0	0	1	10.2547	1	16010	2	57	11.4	0.4	37937.1	7587.43	3202.01
34184	1	3	4	1	1	1	3	132.3	127.3	0	2	1	0	0	1	11.7259	1	8960.3	1	48	9.6	0.2	19791.3	3958.26	1792.06
34203	1	2	3	3	1	2	3	130.7	128.8	1	0	1	0	9	1	11.5164	1	83134.8	1	45	9	0.2	174687	34937.5	16627
34205	1	2	1	2	1	3	1	86.6	63.7	1	1	0	0	0	2	10.8505	1	15700.6	1	51	10.2	0.2	35060.7	7012.15	3140.11
34206	2	1	4	3	1	2	3	92.5	77.6	1	0	0	0	0	1	10.5005	1	35474.8	2	53	10.6	0.4	65087.8	13017.6	7094.95
34214	1	1	1	3	3	3	2	94.8	79	1	0	0	0	0	1	10.6658	1	22106.3	1	44	8.8	0.2	61315.7	12263.1	4421.27
34220	1	2	4	2	2	2	2	97.7	85.8	1	0	0	1	0	1	10.5475	1	32455.9	1	49	9.8	0.2	75246.7	15049.3	6491.19
34226	2	1	3	3	3	3	1	69.7	48.5	1	1	0	0	0	2	10.0083	0	71411.1	1	47	9.4	0.2	173809	34761.8	14282.2
34227	2	1	1	2	1	3	3	105.5	84.4	1	1	0	0	0	2	11.4837	1	1988.12	2	58	11.6	0.4	4740.87	948.173	397.623
34240	2	1	1	1	1	1	3	108.5	76.6	0	0	0	0	0	2	12.397	0	4154.29	1	57	11.4	0.2	9459.2	1891.84	830.857
34248	2	3	3	2	2	2	1	79.5	46.8	1	0	0	0	0	2	11.621	0	37513.3	2	54	10.8	0.4	95219.5	19043.9	7502.66
34249	2	3	3	2	2	9	1	95.7	65.4	1	1	1	1	0	2	11.8338	0	30336.4	2	44	8.8	0.4	67204.4	13440.9	6067.29
34250	1	2	3	3	1	3	1	90.9	80.8	1	2	0	0	0	2	10.1125	1	75566.7	1	44	8.8	0.2	161601	32320.1	15113.3
34256	1	2	1	1	1	2	3	101.2	78.8	1	0	0	1	0	2	11.4003	0	23668.7	2	53	10.6	0.4	47728.7	9545.73	4733.74
34268	2	1	1	1	1	1	3	141.8	133.9	0	1	0	1	0	1	12.2542	1	2829.01	1	56	11.2	0.2	6629.51	1325.9	565.801
34272	1	1	4	2	1	1	3	119	117.4	1	0	1	0	0	1	10.9828	0	26252.1	2	49	9.8	0.4	0	0	5250.41
34273	1	1	2	3	2	3	3	112.5	106.6	1	0	0	0	0	2	10.8962	1	73918.3	1	55	11	0.2	181055	36210.9	14783.7
34281	1	3	4	2	2	2	1	82.7	61	1	0	1	0	0	2	10.5886	0	14666.4	1	49	9.8	0.2	29219.5	5843.9	2933.27
34283	2	2	3	2	1	3	1	89	63	1	2	1	0	0	3	11.2129	1	109565	1	46	9.2	0.2	270524	54104.9	21913
34292	2	2	3	3	1	1	1	89.2	52.8	1	0	0	0	0	3	12.2757	0	43826.7	1	54	10.8	0.2	110094	22018.8	8765.34
34295	1	1	4	3	1	3	3	95.1	105.3	0	0	0	0	0	1	9.26758	1	32873.3	1	49	9.8	0.2	70157.6	14031.5	6574.66
34300	1	3	3	2	1	2	2	86.4	63.8	1	2	0	0	1	1	10.8169	0	10874.6	1	45	9	0.2	24902.6	4980.52	2174.91
34305	2	1	3	1	1	1	1	74.2	46.8	1	2	0	0	0	2	10.8463	0	57458.8	2	44	8.8	0.4	131688	26337.6	11491.8
34310	2	1	3	1	1	1	3	136.2	118.4	9	2	0	1	0	1	12.517	1	42685.2	2	44	8.8	0.4	110887	22177.5	8537.04
34312	2	1	3	3	1	2	3	105.4	87.5	1	0	0	0	0	2	11.2677	0	98022.5	2	48	9.6	0.4	251105	50221	19604.5
34329	2	3	3	2	2	1	1	79.8	55.3	0	1	0	0	1	3	10.731	0	37784.2	2	47	9.4	0.4	96617.6	19323.5	7556.84
34338	1	1	2	3	1	3	2	103.4	88.4	0	0	0	0	0	1	10.9975	0	20187.7	1	54	10.8	0.2	45081	9016.2	4037.54
34354	1	1	4	3	3	2	2	87.5	83.4	1	0	1	0	0	1	9.58131	1	31860.6	1	49	9.8	0.2	63745	12749	6372.11
34361	2	3	3	1	2	2	3	83.7	65.8	1	1	0	1	0	2	10.3184	1	25943.7	1	44	8.8	0.2	65852.5	13170.5	5188.74
34374	2	1	2	1	1	1	2	94.2	58.9	0	0	0	0	0	1	12.2742	1	68467.6	1	47	9.4	0.2	169940	33988	13693.5
34383	2	1	3	3	1	3	2	100.1	70.7	1	0	0	0	0	1	11.9049	1	7219.54	1	44	8.8	0.2	18017.8	3603.57	1443.91
34393	1	3	3	2	2	3	1	95.1	65.7	1	2	0	0	0	2	11.7327	0	60660.1	2	44	8.8	0.4	139127	27825.4	12132
34396	2	3	4	1	2	2	3	121.4	96.6	0	1	1	0	0	2	12.3518	0	13145.8	1	44	8.8	0.2	30316.3	6063.26	2629.16
34401	1	1	4	3	1	2	2	88.1	76.3	1	2	1	0	0	1	10.0859	1	16960.7	2	45	9	0.4	38328.7	7665.75	3392.14
34402	2	1	1	2	1	2	3	104.1	84.1	0	0	0	0	0	2	11.3515	0	1389.3	2	49	9.8	0.4	3551.73	710.346	277.859
34418	1	3	3	2	1	3	1	82.2	63.9	1	1	1	0	1	2	10.283	0	79111.5	2	53	10.6	0.4	171638	34327.7	15822.3
34423	2	2	4	3	2	1	3	115.7	91.9	1	1	1	1	0	1	12.0691	1	26942.3	1	48	9.6	0.2	78564.3	15712.9	5388.45
34424	2	1	3	2	1	2	1	89.5	64.6	9	1	0	0	0	2	11.1354	0	6584.19	1	47	9.4	0.2	16432.2	3286.44	1316.84
34427	2	3	1	1	3	2	2	94.4	52.8	0	1	1	0	0	1	12.9914	0	7739.83	1	58	11.6	0.2	16272.9	3254.57	1547.97
34437	2	1	3	3	2	3	2	84.7	75.6	1	1	0	0	0	1	9.74143	1	96031.5	2	54	10.8	0.4	239666	47933.2	19206.3
34450	1	2	3	2	2	2	1	77	65.9	1	2	0	0	0	1	9.48523	1	104792	1	46	9.2	0.2	233322	46664.4	20958.3
34454	1	1	5	2	1	2	3	102.9	97.6	1	2	1	0	0	2	10.4157	1	33586	1	57	11.4	0.2	75899.4	15179.9	6717.2
34461	2	3	2	1	1	2	2	98.4	71.4	9	0	1	0	0	1	11.6452	0	55115.7	1	58	11.6	0.2	140951	28190.2	11023.1
34465	2	2	4	3	1	2	3	100.8	87.4	1	0	0	0	0	2	10.7821	0	19365.8	2	45	9	0.4	56245.7	11249.1	3873.17
34467	2	1	3	3	1	3	2	88	74.9	1	0	0	0	0	3	10.1681	1	97496.6	2	54	10.8	0.4	251131	50226.2	19499.3
34469	2	1	3	3	1	2	2	112.5	74.8	1	1	0	0	0	2	13.0077	0	54973.5	2	47	9.4	0.4	137198	27439.5	10994.7
34477	2	3	1	3	2	2	2	93.6	65.6	0	0	0	0	0	1	11.5564	0	10571.7	1	48	9.6	0.2	22200.7	4440.14	2114.34
34479	2	1	4	2	1	2	2	98	69.2	9	0	0	0	0	2	11.7808	1	33008.8	2	54	10.8	0.4	66129.1	13225.8	6601.76
34490	2	1	2	1	1	3	3	103.6	94.5	1	0	0	0	0	1	10.6572	0	95938.4	2	54	10.8	0.4	239434	47886.8	19187.7
34499	1	2	3	1	1	2	1	75.3	64.7	0	2	0	0	0	2	9.36144	0	100699	2	46	9.2	0.4	197758	39551.7	20139.9
34500	1	2	3	1	2	3	2	107.1	82.1	0	2	0	0	0	1	11.82	1	90762.4	2	50	10	0.4	202085	40417.1	18152.5
34501	2	2	1	3	1	3	1	75.7	56.7	1	0	0	0	0	2	10.0532	0	18615.8	1	53	10.6	0.2	44111.6	8822.32	3723.15
34514	1	3	3	3	2	2	2	104.2	83.1	1	2	1	0	1	1	11.4306	0	36723.9	1	46	9.2	0.2	0	0	7344.77
34518	1	2	3	3	1	3	2	99.3	80.8	1	1	0	0	0	2	11.047	0	74515.5	2	52	10.4	0.4	0	0	14903.1
34531	1	3	3	1	1	2	3	120.3	103.4	0	1	1	1	1	3	11.8306	1	12292.1	2	50	10	0.4	35844	7168.8	2458.42
34534	1	2	3	3	1	2	2	102	92.8	9	0	0	0	0	2	10.5883	1	32998.8	1	54	10.8	0.2	70568.4	14113.7	6599.76
34538	1	3	3	2	1	3	1	92.4	68.3	1	0	0	0	0	2	11.1805	1	48584.1	2	47	9.4	0.4	122257	24451.5	9716.82
34542	2	1	1	2	1	2	3	107.3	80.7	0	0	0	0	0	2	11.9444	0	23309.3	2	56	11.2	0.4	52940	10588	4661.86
34548	1	1	4	1	3	3	2	81.2	83.8	1	2	0	0	0	2	8.87021	0	19525.8	2	56	11.2	0.4	0	0	3905.15
34555	1	1	3	2	1	2	3	111.5	111.2	1	2	1	0	0	1	10.5736	1	83941.7	1	48	9.6	0.2	0	0	16788.3
34557	1	3	1	1	1	3	2	93	67.7	0	2	1	0	0	1	11.3029	1	10859.4	1	48	9.6	0.2	23380.2	4676.04	2171.88
34564	2	1	3	3	1	2	2	84.8	60.8	1	2	0	0	0	2	10.8754	0	110272	2	47	9.4	0.4	252728	50545.5	22054.3
34569	1	3	3	3	1	9	1	89.3	65.2	1	0	1	0	0	2	11.0593	1	67382.5	2	48	9.6	0.4	148623	29724.7	13476.5
34574	2	2	3	3	2	2	3	117.6	102.4	0	2	1	0	0	2	11.6214	0	44920.7	2	50	10	0.4	110913	22182.6	8984.14
34577	1	1	4	2	1	2	3	137.5	140.3	1	2	1	1	0	1	11.6084	1	29119.8	1	50	10	0.2	0	0	5823.95
34578	1	2	4	2	1	3	3	107.5	97.5	0	0	0	0	0	1	10.8869	1	26846.5	2	48	9.6	0.4	81496.1	16299.2	5369.3
34584	2	3	3	2	2	2	3	89.2	82.5	1	0	0	0	0	1	9.8206	1	74815.1	2	46	9.2	0.4	202737	40547.3	14963
34596	2	3	4	1	2	1	3	94.2	85	9	0	1	0	0	1	10.2174	1	24220.2	1	56	11.2	0.2	56905.2	11381	4844.04
34604	1	1	4	1	3	9	2	90.3	73.8	1	2	0	0	0	2	10.5114	0	16812.1	2	45	9	0.4	44042.4	8808.49	3362.42
34605	1	2	3	3	1	3	3	121.6	108	1	0	1	1	0	2	11.701	1	88381.7	1	47	9.4	0.2	201376	40275.2	17676.3
34606	2	1	2	1	3	9	1	80.9	61.6	1	0	0	0	0	2	10.3076	0	81499.7	2	56	11.2	0.4	203399	40679.9	16299.9
34608	2	2	1	3	1	3	3	104.8	101.2	1	1	1	0	0	1	10.4177	1	24649.4	2	55	11	0.4	58477.4	11695.5	4929.88
34609	1	1	3	3	1	3	2	90.4	78.6	1	0	1	0	0	2	10.1966	1	86140.6	1	45	9	0.2	210992	42198.3	17228.1
34614	2	1	3	3	2	2	2	105.7	81.5	1	0	0	0	0	2	11.7084	0	6301.94	2	50	10	0.4	14443.2	2888.64	1260.39
34615	2	2	4	3	1	3	2	88	70.2	9	0	1	0	0	1	10.503	1	19242.4	2	45	9	0.4	49471.7	9894.33	3848.49
34625	2	3	4	3	1	3	3	120.2	92.9	0	1	1	0	0	2	12.4709	1	19689	1	55	11	0.2	45406	9081.21	3937.81
34627	1	2	3	2	2	1	2	103.1	91.8	1	2	0	0	0	1	10.7606	1	29975.7	2	44	8.8	0.4	66741.9	13348.4	5995.15
34630	1	1	1	1	1	1	1	85.4	71.4	9	2	0	0	0	2	10.1067	1	25384.9	1	57	11.4	0.2	0	0	5076.97
34647	2	3	3	1	1	3	1	82.3	48.2	0	2	0	0	0	1	11.8543	1	52199.9	2	50	10	0.4	0	0	10440
34650	2	1	2	3	3	3	3	91.9	86.9	1	0	0	0	0	1	9.85838	0	56060.5	2	52	10.4	0.4	139910	27982.1	11212.1
34663	2	3	4	1	3	1	3	123.8	118.6	0	0	1	0	1	2	11.3678	0	13565.8	2	51	10.2	0.4	31872.7	6374.55	2713.16
34669	1	1	3	2	2	3	1	86.5	81.1	1	2	0	0	0	1	9.60518	0	108280	2	47	9.4	0.4	241088	48217.7	21656
34674	2	3	3	1	1	2	3	119	76.4	1	0	1	0	0	2	13.6145	0	30336.4	2	50	10	0.4	75685.9	15137.2	6067.29
34675	2	3	4	2	2	1	2	101.5	68.5	9	0	1	1	0	1	12.2637	1	18578	1	48	9.6	0.2	43409.4	8681.88	3715.6
34681	2	1	3	3	1	3	3	88.7	82.2	1	0	0	0	0	2	9.78335	1	106719	1	46	9.2	0.2	244586	48917.3	21343.9
34683	1	2	1	2	1	3	1	77.6	53.2	1	0	0	0	0	1	10.6391	1	22778.6	1	56	11.2	0.2	50866.6	10173.3	4555.72
34687	2	1	4	3	3	2	3	92.4	81.6	0	0	0	0	0	1	10.2289	0	36436.1	1	50	10	0.2	83147.3	16629.5	7287.21
34697	2	2	4	1	1	2	2	98.6	78.5	9	1	1	0	0	2	11.1286	1	25854.5	2	49	9.8	0.4	62774.5	12554.9	5170.89
34705	2	1	4	3	1	1	3	106	90.3	9	0	0	0	0	1	11.1548	0	32381.5	1	49	9.8	0.2	61774.3	12354.9	6476.3
34710	2	2	3	3	1	3	1	76.3	53.8	1	2	0	0	0	1	10.4024	0	124571	1	57	11.4	0.2	312927	62585.4	24914.3
34712	2	1	3	1	3	2	1	82.4	61.6	1	0	0	0	0	1	10.4987	0	78038	1	46	9.2	0.2	178853	35770.5	15607.6
34715	2	3	3	2	2	2	3	113.7	76.9	0	1	1	0	0	1	12.9657	0	59092.7	1	45	9	0.2	159527	31905.3	11818.5
34716	1	3	3	3	1	3	2	95.5	80.7	1	1	0	0	0	2	10.6308	1	60660.1	2	44	8.8	0.4	139127	27825.4	12132
34719	2	1	3	1	1	3	3	114.3	110.3	1	2	0	0	0	2	10.8832	0	6598.54	2	46	9.2	0.4	16608.6	3321.73	1319.71
34724	2	1	3	3	1	3	3	99.7	78.5	1	1	0	0	0	2	11.2528	1	106719	1	46	9.2	0.2	244586	48917.3	21343.9
34726	2	3	4	2	2	2	2	91.6	69.7	0	2	1	0	0	1	10.9718	1	10383.3	2	45	9	0.4	24395.5	4879.1	2076.66
34727	1	1	3	2	3	9	3	146	156.1	1	0	0	0	0	2	11.6856	1	50044.1	2	44	8.8	0.4	0	0	10008.8
34733	2	1	4	2	1	3	1	71.4	52.8	1	0	0	0	0	1	9.8261	1	20476.2	1	51	10.2	0.2	47948.9	9589.78	4095.24
34735	2	1	1	3	1	2	3	109.7	98.7	0	1	0	0	0	1	11.042	1	19406.4	1	54	10.8	0.2	46806.9	9361.38	3881.27
34740	2	1	1	2	1	3	3	119.4	109.5	1	0	0	0	0	2	11.4103	1	15726.2	2	54	10.8	0.4	39473.4	7894.68	3145.25
34743	2	2	3	3	1	3	2	92.2	74.9	1	2	1	0	0	2	10.6534	1	107318	1	50	10	0.2	0	0	21463.5
34744	2	1	1	1	1	1	2	92.6	69	9	0	0	0	0	2	11.1477	1	24575.9	1	56	11.2	0.2	0	0	4915.17
34756	1	3	1	1	1	1	2	106.6	75.9	1	0	0	0	0	2	12.2359	1	2939.33	1	58	11.6	0.2	6320.91	1264.18	587.867
34761	2	2	1	1	1	2	3	109	88	0	1	1	1	0	2	11.6194	1	20844.1	1	53	10.6	0.2	55455.3	11091.1	4168.83
34762	1	3	3	3	1	3	2	103.4	86.3	0	2	0	0	0	1	11.1305	1	67792.3	2	54	10.8	0.4	145642	29128.4	13558.5
34769	2	3	3	3	1	9	2	104	75.8	9	0	1	1	0	2	11.9453	0	58035.7	1	54	10.8	0.2	134293	26858.5	11607.1
34776	1	2	3	1	2	2	3	117.3	102.5	1	2	0	0	0	1	11.5861	1	30964.7	2	44	8.8	0.4	75642.8	15128.6	6192.94
34779	2	3	3	3	2	2	3	120.8	99.9	9	1	0	1	0	2	12.086	0	81956.3	1	49	9.8	0.2	269148	53829.6	16391.3
34781	2	2	4	3	3	9	3	107.7	100.1	0	2	1	0	0	1	10.7646	1	31960.6	2	53	10.6	0.4	79415.3	15883.1	6392.13
34782	2	3	3	1	2	2	3	99.5	79.5	9	0	1	1	0	3	11.1594	0	36749.6	2	48	9.6	0.4	0	0	7349.91
34786	1	1	3	3	3	3	1	82.3	67.8	1	0	0	0	0	2	9.99505	1	58124.3	2	56	11.2	0.4	142369	28473.8	11624.9
34788	1	3	3	1	2	2	2	101.5	69.4	0	0	0	0	0	3	12.1839	0	22197.6	2	50	10	0.4	0	0	4439.51
34795	1	2	3	3	1	3	2	113.1	107.5	1	1	1	0	0	2	10.9083	1	88475.3	1	52	10.4	0.2	189445	37888.9	17695.1
34799	2	1	3	2	1	3	2	105.9	72	1	0	0	0	0	2	12.4804	0	5246.85	1	44	8.8	0.2	13094.6	2618.92	1049.37
34805	1	1	4	3	1	2	2	93.5	89.8	1	0	1	0	0	2	9.86673	1	21242	1	44	8.8	0.2	48003.7	9600.74	4248.39
34807	2	2	3	3	1	3	3	111.6	91.2	1	1	0	0	0	2	11.686	0	97747.6	2	48	9.6	0.4	245545	49109	19549.5
34808	2	2	3	3	1	2	3	118	115.7	9	0	1	0	0	2	10.9702	1	78524.7	1	44	8.8	0.2	202519	40503.7	15704.9
34813	2	3	3	3	1	2	3	120.1	97.7	1	2	0	0	0	3	12.1505	1	66554.9	1	45	9	0.2	168935	33787.1	13311
34820	2	3	3	1	1	2	2	92.6	68.3	0	0	1	0	0	1	11.2047	0	34577.7	2	46	9.2	0.4	0	0	6915.54
34827	2	2	2	2	1	2	1	90.6	58.9	9	1	1	1	0	3	11.8051	1	48285.9	1	47	9.4	0.2	120269	24053.8	9657.17
34828	1	1	4	3	3	2	2	86	96.7	1	0	0	0	0	2	8.74551	0	24613.5	1	52	10.4	0.2	0	0	4922.69
34845	1	1	1	1	1	2	3	147.1	120.2	0	0	0	1	0	1	13.4172	1	20718.4	1	55	11	0.2	54216.4	10843.3	4143.67
34849	2	3	4	1	2	2	3	95.4	83.3	1	2	1	0	0	1	10.4526	0	20856.5	2	49	9.8	0.4	51073.4	10214.7	4171.31
34850	1	3	3	2	1	3	2	92.3	73.3	1	1	1	0	0	1	10.7808	1	43691.2	2	54	10.8	0.4	96368.3	19273.7	8738.25
34857	1	3	3	2	2	2	2	102.4	76.7	0	1	1	0	0	2	11.6924	0	26187.5	2	47	9.4	0.4	52976.4	10595.3	5237.51
34858	2	1	4	3	2	2	3	95.4	95.4	1	0	0	0	0	1	9.76729	1	31491.1	1	55	11	0.2	71862.7	14372.5	6298.21
34869	2	1	4	3	1	1	3	93.8	82.1	0	0	1	0	0	1	10.3522	1	25859.3	2	49	9.8	0.4	49331.9	9866.38	5171.86
34877	1	2	3	2	1	2	3	115.8	109.8	1	0	1	0	0	1	11.0511	1	99798.3	1	45	9	0.2	208547	41709.3	19959.7
34882	2	1	4	3	3	3	2	86.8	72.1	1	0	0	0	0	2	10.2224	1	25604	2	50	10	0.4	58436	11687.2	5120.8
34899	2	3	3	3	2	3	1	76.3	50.5	1	1	1	0	0	3	10.7369	0	38107.4	2	47	9.4	0.4	95073.7	19014.7	7621.49
34901	1	2	3	3	1	3	1	100.2	81.7	1	2	0	0	0	2	11.0855	1	84592.9	2	50	10	0.4	188349	37669.8	16918.6
34904	1	3	4	1	1	2	1	78.6	60.6	1	1	1	1	0	1	10.0969	0	6440.58	2	45	9	0.4	0	0	1288.12
34908	1	2	3	3	1	3	2	92.2	80.8	1	1	0	0	0	2	10.2571	1	87154.2	2	44	8.8	0.4	187972	37594.4	17430.8
34910	1	3	3	1	1	2	2	96.6	79.7	0	0	0	1	0	1	10.8205	1	8795.41	1	44	8.8	0.2	18895.7	3779.13	1759.08
34913	2	3	3	3	1	2	3	110.7	89.6	1	0	1	0	0	2	11.6948	0	30730.5	2	46	9.2	0.4	80083.7	16016.7	6146.1
34914	2	1	1	3	3	3	3	109.7	95.8	9	0	0	0	0	1	11.2079	1	16422.5	2	58	11.6	0.4	39610	7921.99	3284.5
34919	2	1	4	1	3	1	1	89	71.7	1	2	0	0	0	1	10.5107	1	25293.4	2	57	11.4	0.4	0	0	5058.69
34928	1	3	3	3	1	2	1	89.5	73.8	1	0	0	0	0	2	10.4183	0	20248.9	2	46	9.2	0.4	43501.9	8700.37	4049.78
34935	1	1	3	3	1	3	1	84	69.5	1	2	0	0	0	2	10.076	1	108280	2	47	9.4	0.4	241088	48217.7	21656
34939	2	1	3	3	2	2	3	115.2	111.6	1	0	1	0	0	1	10.9049	1	60521	1	47	9.4	0.2	148914	29782.8	12104.2
34941	1	1	4	3	1	3	3	107.1	98	1	1	0	0	0	1	10.8187	1	24787.8	1	52	10.4	0.2	64936.3	12987.3	4957.56
34955	2	1	3	3	1	3	1	78.9	60.7	1	0	0	0	0	2	10.127	1	91115.1	1	52	10.4	0.2	0	0	18223
34965	2	2	1	1	1	9	1	89.5	51.1	9	0	0	1	0	2	12.5202	0	16146.7	1	58	11.6	0.2	37409.4	7481.88	3229.33
34974	1	3	1	1	1	2	3	112.8	84.4	1	1	1	1	0	2	12.2783	0	4008.18	2	58	11.6	0.4	9955.76	1991.15	801.636
34975	1	3	3	3	1	3	2	111.8	99.1	1	1	1	0	0	2	11.2307	1	50277.5	2	56	11.2	0.4	108826	21765.2	10055.5
34977	2	1	4	3	1	2	3	143.8	124.1	1	0	1	0	0	2	12.9084	1	28127.8	1	52	10.4	0.2	55771.2	11154.2	5625.55
34985	2	1	1	2	1	2	1	75	51.9	1	0	0	0	0	1	10.4106	0	29134.5	1	56	11.2	0.2	0	0	5826.9
34986	1	1	1	2	1	1	2	104.8	88.6	1	0	0	0	0	2	11.1338	1	21250.7	2	54	10.8	0.4	52497.8	10499.6	4250.14
34995	2	3	1	1	1	1	1	89.1	49	1	0	1	1	0	2	12.7286	1	5394.33	2	57	11.4	0.4	11947.8	2389.56	1078.87
35004	1	3	3	2	1	2	1	104.3	84.1	1	1	0	0	0	1	11.3733	0	60660.1	2	44	8.8	0.4	139127	27825.4	12132
35010	2	1	3	3	3	3	1	79.1	58.5	1	0	1	0	0	1	10.3419	0	86833	2	51	10.2	0.4	216983	43396.6	17366.6
35015	2	1	3	3	1	2	2	99.5	80.3	1	0	0	0	0	2	11.1036	0	7892.11	2	53	10.6	0.4	18087.7	3617.53	1578.42
35021	1	1	4	3	3	3	2	123.9	124.2	1	0	0	0	0	1	11.1176	1	26380.7	2	54	10.8	0.4	67347.7	13469.5	5276.13
35023	1	2	4	1	1	2	3	118.7	100.1	0	0	1	0	0	1	11.8641	1	21638.9	1	44	8.8	0.2	55620	11124	4327.79
35035	1	2	4	1	1	2	1	88	77	0	0	1	0	0	1	10.0285	0	26932.1	2	49	9.8	0.4	66604.2	13320.8	5386.41
35041	2	3	3	3	2	2	2	96.8	76.9	1	1	0	0	0	1	11.0386	0	63032.1	1	47	9.4	0.2	159993	31998.7	12606.4
35042	2	1	3	1	1	2	3	123.4	100.3	1	0	0	0	0	3	12.3215	0	5604.29	1	48	9.6	0.2	13640.4	2728.09	1120.86
35047	2	1	1	1	1	2	3	100.7	86.3	1	2	0	0	0	3	10.8399	1	27091.2	1	54	10.8	0.2	65342.2	13068.4	5418.24
35048	2	1	5	3	1	3	1	76.3	58.8	1	1	0	0	0	2	9.95029	0	7143.61	1	58	11.6	0.2	17387	3477.4	1428.72
35050	1	2	2	1	2	2	2	93	70	1	1	0	0	0	2	11.1156	0	30830.3	2	49	9.8	0.4	0	0	6166.05
35051	2	1	1	3	1	2	1	78.8	53.1	1	1	0	0	0	2	10.8138	1	23331.2	2	55	11	0.4	53124.5	10624.9	4666.24
35056	2	1	4	3	3	1	2	87	74.5	1	2	0	0	0	1	10.0795	0	31491.1	1	55	11	0.2	73742.2	14748.4	6298.21
35058	2	1	3	3	1	3	1	83.7	63.4	1	0	0	0	0	3	10.5119	0	93470.5	2	50	10	0.4	0	0	18694.1
35061	1	3	3	3	1	3	2	115	91.5	1	1	1	0	0	2	12.0223	1	42162.1	1	55	11	0.2	91260.2	18252	8432.43
35062	1	2	4	1	1	2	2	95.9	83.8	1	2	1	0	0	2	10.476	1	26394.1	2	57	11.4	0.4	78080.8	15616.2	5278.82
35067	1	2	5	3	2	3	3	136.5	133.8	1	0	1	0	0	2	11.8006	0	87201	2	54	10.8	0.4	0	0	17440.2
35071	2	3	3	1	2	3	3	99	81.1	9	0	1	0	0	2	10.9932	1	55862.1	1	51	10.2	0.2	145577	29115.3	11172.4
35077	2	2	3	2	2	2	3	114.8	87.7	1	0	1	0	0	1	12.2586	1	46780.5	2	44	8.8	0.4	117745	23549.1	9356.1
35078	2	2	4	1	1	2	3	116.5	104.2	1	2	0	0	0	2	11.4128	1	25288.7	2	57	11.4	0.4	73448	14689.6	5057.74
35080	1	2	3	2	1	3	3	110.8	111	1	0	1	1	0	1	10.5167	1	100919	2	47	9.4	0.4	206877	41375.3	20183.9
35081	1	2	3	3	1	3	1	87.5	71	1	0	0	0	0	2	10.3843	1	74867.3	1	51	10.2	0.2	156141	31228.3	14973.5
35084	2	1	1	2	1	9	2	89.7	57	0	0	0	0	0	2	11.8811	0	4303.1	2	55	11	0.4	9798.06	1959.61	860.621
35091	2	1	5	3	1	3	1	76.9	60	9	0	0	0	0	2	9.92775	0	96456	2	48	9.6	0.4	240726	48145.1	19291.2
35092	2	3	3	3	1	2	3	105	81.5	9	0	1	1	0	2	11.6308	1	55782.9	1	54	10.8	0.2	142657	28531.5	11156.6
35100	2	3	4	1	3	2	2	100.5	77.9	9	0	1	0	0	1	11.3867	0	12028.8	2	52	10.4	0.4	28261.7	5652.33	2405.77
35108	1	1	3	2	1	3	3	103.9	90.8	1	0	0	0	0	2	10.9037	1	88673.9	2	47	9.4	0.4	224612	44922.4	17734.8
35112	2	1	2	2	3	2	1	86.5	59.9	1	0	0	0	0	3	11.1764	1	27796.3	1	57	11.4	0.2	63291.4	12658.3	5559.25
35113	2	1	4	3	1	2	3	93.2	77.4	9	2	1	0	0	1	10.5936	0	30247.9	1	47	9.4	0.2	61102	12220.4	6049.59
35116	2	3	3	2	2	3	1	86.7	59.9	9	0	1	0	0	2	11.2023	0	25618	1	51	10.2	0.2	66760.5	13352.1	5123.6
35128	1	2	1	3	1	3	1	87.1	72.5	1	0	1	0	0	1	10.2294	1	25140	2	55	11	0.4	59467.4	11893.5	5028
35131	1	2	5	3	1	3	2	103.5	92.1	9	0	0	0	0	2	10.7848	1	84036.6	2	51	10.2	0.4	0	0	16807.3
35134	1	1	2	3	3	1	1	66.1	54.4	1	2	0	0	0	1	8.96194	1	25259.5	1	45	9	0.2	56611.9	11322.4	5051.89
35135	1	1	3	2	1	2	1	99.5	81.9	1	1	0	0	0	2	10.9946	1	37536.5	2	44	8.8	0.4	95080.4	19016.1	7507.31
35154	2	1	3	3	3	1	3	124	104.6	1	0	0	0	0	3	12.1243	1	63213.4	1	48	9.6	0.2	156899	31379.8	12642.7
35155	2	1	4	3	3	3	3	111.6	89	1	0	1	0	0	2	11.8296	0	23916.8	2	52	10.4	0.4	0	0	4783.36
35157	1	2	4	3	3	1	2	98.1	87.3	0	0	1	1	0	2	10.4993	1	17388.5	2	45	9	0.4	39880.6	7976.11	3477.7
35162	2	1	3	1	3	2	3	113.3	98.7	1	1	0	0	0	1	11.4044	1	71411.1	1	47	9.4	0.2	184855	36971.1	14282.2
35163	1	1	4	3	1	3	2	86.7	81.1	1	0	0	0	0	1	9.62739	0	21109.8	1	51	10.2	0.2	47311.6	9462.33	4221.96
35171	1	2	3	3	1	3	2	100.6	85.3	1	2	0	0	0	2	10.8924	1	108280	2	47	9.4	0.4	241088	48217.7	21656
35172	2	1	3	3	1	3	2	100.2	70.3	1	1	0	0	0	2	11.9506	0	8527.67	1	55	11	0.2	0	0	1705.53
35181	2	3	3	3	2	2	2	96.9	75.8	9	2	1	1	0	1	11.1298	1	69657.2	2	44	8.8	0.4	154312	30862.4	13931.4
35183	2	1	3	2	2	2	3	117.5	100.3	0	2	0	0	0	3	11.7324	1	69410	1	49	9.8	0.2	151151	30230.2	13882
35184	2	1	1	2	1	2	3	106	84.3	9	0	1	0	0	3	11.545	0	3219.25	2	49	9.8	0.4	8069.3	1613.86	643.85
35190	1	2	3	3	1	3	1	82.3	65.7	1	2	1	0	0	2	10.1535	1	88815.8	2	54	10.8	0.4	190174	38034.7	17763.2
35198	2	3	5	2	1	3	1	86.4	61.2	1	0	1	1	0	2	11.0443	1	84852.3	1	57	11.4	0.2	196345	39269.1	16970.5
35202	2	2	4	3	1	2	2	90.9	71.7	9	0	0	0	0	1	10.7351	0	23685.9	2	52	10.4	0.4	68792.9	13758.6	4737.18
35213	1	1	3	3	3	3	3	111.7	105.1	1	0	0	0	0	2	10.8956	1	70187.1	2	56	11.2	0.4	146381	29276.1	14037.4
35214	1	2	3	3	2	1	3	134.5	114.2	0	2	1	1	0	1	12.586	1	31567.5	2	50	10	0.4	92051.6	18410.3	6313.5
35221	2	3	1	1	1	1	2	97.3	60.6	9	0	1	1	0	3	12.499	0	9550.42	2	51	10.2	0.4	21153	4230.61	1910.08
35224	2	1	5	3	3	1	3	129.7	138.6	1	0	0	0	0	2	11.0169	0	32480.8	1	49	9.8	0.2	58089.6	11617.9	6496.16
35225	1	2	4	3	1	3	3	119.8	124	1	0	0	0	0	1	10.7584	1	29474.9	1	50	10	0.2	87194.6	17438.9	5894.98
35228	1	1	3	3	1	3	2	97.3	86.8	1	1	0	0	0	2	10.4437	1	77639.5	2	48	9.6	0.4	194996	38999.2	15527.9
35232	2	3	1	2	1	2	2	97.3	69.4	0	0	1	1	0	1	11.6797	0	8820.97	1	57	11.4	0.2	19537.4	3907.48	1764.19
35237	1	3	3	3	2	1	1	102.5	78.7	1	2	0	0	0	2	11.5541	0	35101.7	1	47	9.4	0.2	75411	15082.2	7020.34
35248	1	1	4	3	1	3	2	89.3	87.2	1	0	0	0	0	1	9.56298	1	26212.6	2	54	10.8	0.4	68668.8	13733.8	5242.51
35257	2	1	4	3	3	1	1	79.7	57.9	2	0	0	0	0	2	10.4742	0	28308.1	1	52	10.4	0.2	0	0	5661.63
35263	2	1	4	1	1	2	3	112.5	92.6	9	0	0	0	0	2	11.6909	1	26728.9	1	48	9.6	0.2	60995.6	12199.1	5345.79
35265	2	1	3	3	1	3	1	92.2	69.8	1	0	0	0	0	2	11.0358	0	8028.74	2	51	10.2	0.4	0	0	1605.75
35266	1	1	2	3	1	3	3	118.9	112.4	9	0	0	0	0	1	11.215	0	82251.4	2	58	11.6	0.4	205449	41089.9	16450.3
35273	1	3	3	1	1	2	2	114.8	88	0	0	1	1	0	1	12.2377	0	43427.3	2	46	9.2	0.4	93480.9	18696.2	8685.46
35280	1	1	4	1	3	2	1	77.4	60.3	1	0	0	0	0	2	9.96741	0	24613.5	1	52	10.4	0.2	0	0	4922.69
35284	1	2	4	1	3	2	1	74.8	61.8	9	0	1	0	0	1	9.51497	0	32455.9	1	49	9.8	0.2	0	0	6491.19
35287	2	2	3	3	1	2	2	94.8	75.6	1	0	0	0	0	3	10.903	1	93721.5	2	52	10.4	0.4	254393	50878.5	18744.3
35290	1	2	3	3	3	2	3	116.6	119.3	1	2	1	0	0	1	10.6753	0	30678.7	1	45	9	0.2	65689.7	13137.9	6135.74
35301	2	3	4	3	2	3	1	77.8	61.5	1	0	1	0	0	2	9.92069	0	18578	1	46	9.2	0.2	43648.9	8729.78	3715.6
35306	1	3	3	1	2	9	1	96.8	75.1	1	1	0	0	0	1	11.1701	0	17194.8	1	45	9	0.2	39288.2	7857.64	3438.96
35321	2	1	3	3	1	3	1	80.9	58.3	1	1	0	0	0	3	10.5953	0	56906.5	1	44	8.8	0.2	142022	28404.3	11381.3
35324	1	3	3	2	1	2	3	122.2	101.8	0	2	1	0	1	2	12.1115	0	41867	2	44	8.8	0.4	88407.3	17681.5	8373.4
35330	1	1	3	2	3	2	1	76.6	66.4	1	2	0	0	0	1	9.40037	0	91577.2	1	47	9.4	0.2	224308	44861.6	18315.4
35331	1	1	3	1	1	3	2	104.9	89.1	1	2	0	0	0	2	11.1131	0	70362.1	2	44	8.8	0.4	178228	35645.6	14072.4
35336	2	1	1	1	3	9	2	89.6	62.9	0	0	0	0	0	3	11.2975	0	18470.8	1	56	11.2	0.2	42057.5	8411.5	3694.16
35339	2	1	1	2	1	2	2	94.5	64	9	0	0	0	0	1	11.8125	0	18213	1	54	10.8	0.2	43157.3	8631.46	3642.61
35342	1	1	1	2	3	3	2	100.6	96.4	1	0	0	0	0	2	10.2461	0	28067.4	1	54	10.8	0.2	72615.3	14523.1	5613.48
35343	2	1	4	3	1	3	3	103.5	74.8	0	1	0	0	0	1	11.9671	1	7861.77	1	50	10	0.2	17940.6	3588.12	1572.35
35345	1	2	1	3	3	3	2	90.3	67.1	1	1	0	0	0	1	11.0237	0	20132.5	2	57	11.4	0.4	47082.6	9416.53	4026.49
35348	1	1	3	1	1	2	1	78.7	62.6	1	2	0	0	0	2	9.9469	1	74556.5	2	44	8.8	0.4	194960	38992	14911.3
35353	1	3	3	3	2	2	1	106.5	92	1	1	1	1	0	1	11.1034	1	42157.1	2	48	9.6	0.4	92984.6	18596.9	8431.43
35367	1	2	3	3	1	3	1	91.2	72.5	1	1	0	0	0	2	10.7109	1	69450.3	2	52	10.4	0.4	148521	29704.1	13890.1
35369	2	1	4	1	3	9	1	77.5	58.7	9	9	0	0	0	2	10.1154	0	24062.2	1	44	8.8	0.2	56346	11269.2	4812.43
35372	1	1	3	3	1	3	3	123.4	121.6	1	0	0	0	0	2	11.1905	0	81482.3	1	53	10.6	0.2	199582	39916.4	16296.5
35374	1	3	3	3	1	3	3	117.5	91.4	0	0	1	0	0	1	12.2904	0	34951	1	58	11.6	0.2	77090.3	15418.1	6990.21
35375	2	3	3	3	1	2	3	107.3	92.5	1	1	1	0	0	2	11.1565	0	75417.3	1	46	9.2	0.2	188157	37631.5	15083.5
35381	1	1	4	3	3	1	1	71.9	59.4	1	2	0	0	0	1	9.32901	1	23607.1	2	51	10.2	0.4	52908.7	10581.7	4721.43
35385	2	3	3	3	1	9	1	97.2	64.1	0	2	0	0	0	2	12.1405	1	74356.1	2	58	11.6	0.4	188737	37747.4	14871.2
35391	1	1	2	1	3	2	3	106.6	95.8	1	0	0	0	0	2	10.8912	0	46904.4	2	52	10.4	0.4	117159	23431.8	9380.89
35396	2	3	3	3	1	3	1	69.7	46	1	1	0	0	0	2	10.2767	0	32005.3	2	49	9.8	0.4	72684.8	14537	6401.05
35397	2	2	3	2	3	2	3	119	120.6	1	0	0	0	0	1	10.8361	0	88058.2	1	46	9.2	0.2	225579	45115.8	17611.6
35402	2	1	1	1	1	2	3	110.8	77.7	9	0	0	0	0	1	12.5698	1	2905.08	1	57	11.4	0.2	6614.79	1322.96	581.016
35403	2	1	3	3	1	3	1	85.8	63.7	1	0	0	0	0	2	10.7502	0	97656.9	1	47	9.4	0.2	243723	48744.5	19531.4
35407	1	3	4	1	2	1	3	116.3	95	1	0	1	1	0	1	11.9321	1	9953.83	2	54	10.8	0.4	0	0	1990.77
35414	2	1	5	3	2	2	3	109.2	92.9	1	0	0	0	0	3	11.3296	0	32375.4	1	49	9.8	0.2	78607.4	15721.5	6475.08
35432	1	3	3	3	1	3	1	89.6	69.6	1	1	1	0	0	1	10.74	1	18228.7	1	44	8.8	0.2	39161.6	7832.32	3645.73
35434	1	3	4	1	2	2	3	118.2	97.8	0	1	1	1	0	1	11.9522	0	8163.71	2	45	9	0.4	18918	3783.6	1632.74
35435	1	1	3	3	3	3	1	86	66.4	9	2	0	0	0	2	10.5539	0	67781.3	2	56	11.2	0.4	0	0	13556.3
35438	1	1	2	3	3	2	2	90.5	87.5	1	0	0	0	0	2	9.67486	0	17200.2	2	45	9	0.4	43910.8	8782.16	3440.04
35439	2	3	4	2	2	2	1	87	52.3	0	0	1	1	0	1	12.0301	0	18578	1	48	9.6	0.2	43648.9	8729.78	3715.6
35444	1	3	3	3	1	2	2	105.5	78.8	1	0	0	0	0	2	11.8847	0	26515	2	47	9.4	0.4	60813.4	12162.7	5302.99
35445	2	1	4	1	3	2	2	85.9	70.1	9	0	0	0	0	2	10.2597	0	29852.9	2	48	9.6	0.4	69906.1	13981.2	5970.57
35453	2	1	1	1	1	2	2	102.3	68.7	1	0	0	0	0	2	12.3423	1	2508.55	2	57	11.4	0.4	6050.46	1210.09	501.71
35454	2	1	3	3	1	3	2	91.5	65.3	1	0	0	0	0	3	11.3231	0	6844.63	2	46	9.2	0.4	17785.2	3557.05	1368.93
35455	2	2	4	3	2	2	3	120.8	125.2	0	2	1	0	0	1	10.796	0	26017.1	1	47	9.4	0.2	65655.4	13131.1	5203.43
35456	2	1	1	1	1	2	2	89.8	70.2	0	0	0	0	0	2	10.7179	1	23702.3	1	48	9.6	0.2	53969.4	10793.9	4740.45
35464	1	1	4	1	2	1	1	76	68.9	1	2	0	0	0	1	9.15596	0	26252.1	2	56	11.2	0.4	61833.3	12366.7	5250.41
35466	2	1	1	1	1	2	2	95.5	69.6	1	0	0	0	0	2	11.4472	0	3326.74	2	54	10.8	0.4	7574.9	1514.98	665.348
35486	1	1	4	2	1	2	2	95.7	80.1	1	1	0	0	0	1	10.6929	1	24946.8	1	52	10.4	0.2	55911.1	11182.2	4989.35
35489	1	1	1	1	3	1	2	85.9	78.3	1	1	0	0	0	2	9.70761	1	21192.2	2	49	9.8	0.4	47720.9	9544.17	4238.43
35495	2	3	1	1	2	2	1	87.5	52.2	9	0	1	0	0	3	12.1108	0	14082.7	2	55	11	0.4	29574	5914.79	2816.55
35504	2	1	4	3	3	2	1	72.4	48.9	1	2	0	0	0	2	10.3534	0	19369.5	2	45	9	0.4	38804.4	7760.88	3873.89
35510	2	1	4	1	1	2	3	149.2	152	1	0	1	0	0	2	12.1017	0	29662.3	1	48	9.6	0.2	58813.8	11762.8	5932.46
35515	1	2	4	3	1	3	2	93.4	74.4	9	0	1	1	0	1	10.8283	1	32455.9	1	49	9.8	0.2	67141.6	13428.3	6491.19
35517	1	3	3	2	1	9	3	116	103.3	0	1	1	0	0	1	11.4132	0	16217.1	2	50	10	0.4	0	0	3243.43
35521	1	1	4	2	1	2	3	142.4	180.2	1	0	1	0	0	1	10.608	1	32873.3	1	49	9.8	0.2	77428.7	15485.7	6574.66
35528	1	3	3	2	3	1	1	102.9	88.4	1	1	1	0	0	1	10.9443	0	20198.9	1	49	9.8	0.2	39936	7987.2	4039.78
35530	2	2	2	2	1	2	1	79.3	54.2	1	2	0	0	0	1	10.7714	0	67139.4	1	58	11.6	0.2	168656	33731.3	13427.9
35535	2	3	3	3	2	2	1	78.9	54.6	9	0	0	0	0	2	10.6778	0	47657.9	1	57	11.4	0.2	0	0	9531.57
35539	2	1	4	3	1	1	3	93	84.7	9	0	0	0	0	2	10.1051	0	25938.6	2	49	9.8	0.4	49483.2	9896.63	5187.72
35541	2	1	4	2	1	2	2	84.7	67	1	0	0	0	0	3	10.3478	0	47944.8	1	57	11.4	0.2	96051.6	19210.3	9588.96
35543	2	2	4	3	2	3	3	105.7	89.8	1	0	0	0	0	1	11.1542	1	25854.5	2	52	10.4	0.4	62774.5	12554.9	5170.89
35547	1	3	3	3	1	9	2	104.5	87.2	1	0	1	0	0	2	11.1907	0	44432.6	2	48	9.6	0.4	98003.4	19600.7	8886.51
35549	2	3	1	2	2	2	1	80.5	61.4	1	0	1	0	0	1	10.2733	0	12049.4	2	54	10.8	0.4	25333.7	5066.74	2409.89
35552	2	1	3	2	1	2	1	75.2	52.8	1	2	1	0	0	2	10.3491	0	64079.9	1	46	9.2	0.2	146863	29372.5	12816
35554	1	1	3	3	3	3	2	102	82.6	1	0	0	0	0	1	11.223	1	85853.8	2	47	9.4	0.4	215627	43125.4	17170.8
35558	2	3	2	1	1	1	1	77.3	43.4	9	0	1	0	0	1	11.7337	0	21615.4	2	45	9	0.4	0	0	4323.08
35559	2	3	3	2	2	1	3	113.2	88.5	0	0	0	1	0	2	12.033	0	45065.2	1	46	9.2	0.2	118970	23794.1	9013.04
35564	2	3	3	1	2	2	3	109.8	77.5	9	2	0	0	0	2	12.4724	0	72265.3	1	50	10	0.2	0	0	14453.1
35567	1	2	3	3	2	2	3	115.4	102.9	0	2	1	0	0	2	11.3762	0	91782.2	2	50	10	0.4	188146	37629.2	18356.4
35569	1	3	3	2	1	3	1	95.2	63.9	1	0	1	0	1	2	11.9093	0	23080.1	1	55	11	0.2	50907	10181.4	4616.02
35571	2	1	3	3	3	3	1	78	54.3	0	2	0	0	0	3	10.5851	1	52679.3	2	46	9.2	0.4	128218	25643.5	10535.9
35573	2	3	1	1	2	1	2	81.5	61.9	9	0	0	0	0	2	10.3589	0	7035.66	1	56	11.2	0.2	14775	2955	1407.13
35575	2	1	1	1	1	1	3	121	99	9	0	0	0	0	1	12.161	1	29064.3	1	50	10	0.2	70101.1	14020.2	5812.85
35577	2	1	3	2	2	3	1	76.8	53.6	1	2	0	0	0	1	10.4901	0	123456	2	55	11	0.4	308109	61621.7	24691.1
35584	1	1	3	1	3	2	2	104.8	88.7	9	2	0	0	0	1	11.1275	1	52769.2	2	57	11.4	0.4	132533	26506.6	10553.8
35586	2	3	1	1	1	1	1	87.4	61.7	0	0	0	1	0	2	11.1268	1	5516.69	1	58	11.6	0.2	12781.3	2556.27	1103.34
35593	1	1	5	3	1	2	1	84.8	68.4	1	0	0	0	0	2	10.2534	1	40378.3	2	48	9.6	0.4	100858	20171.6	8075.66
35604	2	1	3	2	1	2	3	114.3	96.3	1	0	0	0	0	2	11.6475	0	67797.9	2	44	8.8	0.4	155384	31076.7	13559.6
35609	2	3	3	3	1	3	3	112.7	82.3	0	1	1	0	0	2	12.4229	0	65449	2	49	9.8	0.4	152888	30577.7	13089.8
35612	1	1	4	3	3	3	1	85.5	78.8	9	2	1	0	0	1	9.6317	0	20160	2	56	11.2	0.4	52792.3	10558.5	4032
35616	2	2	4	3	2	3	3	121.2	127.4	0	0	1	1	0	1	10.7379	0	26800.8	2	51	10.2	0.4	67633.2	13526.6	5360.17
35617	2	3	1	2	2	2	3	97.9	76.7	0	1	1	0	0	1	11.1785	0	11266.2	1	57	11.4	0.2	23687	4737.4	2253.24
35620	2	3	3	3	2	3	2	93.7	73.5	1	1	0	0	0	2	10.9294	1	31304.1	1	55	11	0.2	79458.7	15891.7	6260.81
35624	2	3	3	3	2	2	1	84.9	46.1	1	2	0	0	0	2	12.5042	0	41469.7	1	55	11	0.2	105262	21052.4	8293.95
35626	2	3	1	1	2	1	1	98.9	52	0	0	1	0	0	1	13.715	0	11262.8	2	58	11.6	0.4	23680	4735.99	2252.57
35628	2	1	1	2	1	9	3	111.2	80.4	0	0	0	0	0	3	12.4016	0	18251.4	1	53	10.6	0.2	41558	8311.61	3650.29
35638	2	1	4	1	1	3	1	78.5	58.6	9	0	0	0	0	2	10.2547	0	26546.5	2	52	10.4	0.4	53182.6	10636.5	5309.3
35639	2	1	1	1	1	9	2	89.7	61.1	1	0	0	0	0	2	11.4755	1	25119.7	1	55	11	0.2	57197	11439.4	5023.95
35642	1	1	3	2	3	3	1	73	60.6	1	1	0	0	0	2	9.37749	0	81576.3	1	58	11.6	0.2	204884	40976.8	16315.3
35646	1	2	3	3	1	3	2	94.5	76.8	1	0	0	0	0	2	10.7833	0	102931	1	50	10	0.2	218916	43783.2	20586.3
35651	1	1	3	3	1	3	3	116.4	114.5	1	0	0	0	0	3	10.878	0	78792.2	1	47	9.4	0.2	205258	41051.6	15758.4
35652	1	3	1	1	1	1	3	113	96.6	0	1	1	1	0	2	11.4971	1	10769.3	1	57	11.4	0.2	23186.1	4637.22	2153.86
35653	1	1	3	2	1	2	3	104.8	84.6	0	2	0	0	0	1	11.394	1	38288.9	1	45	9	0.2	0	0	7657.78
35654	2	2	1	1	1	2	3	93.9	83	9	0	0	1	0	2	10.3069	1	23796.9	2	55	11	0.4	52645.4	10529.1	4759.38
35662	2	1	3	3	1	3	2	88.2	73.5	1	1	1	0	0	1	10.2879	1	9400.31	1	53	10.6	0.2	23490	4698	1880.06
35667	2	3	3	3	1	2	3	124.7	94.7	9	0	1	1	1	3	12.8142	0	69998.4	1	46	9.2	0.2	159323	31864.7	13999.7
35668	2	3	3	2	1	9	2	104	80.5	0	0	0	0	0	2	11.5914	1	32547.6	1	45	9	0.2	82615	16523	6509.51
35675	2	3	3	2	1	2	2	106	75.3	0	0	1	1	0	2	12.2154	1	39386.3	2	50	10	0.4	103978	20795.7	7877.26
35684	2	1	3	1	1	3	3	109.5	87.7	1	1	1	0	0	2	11.6927	1	93324.4	1	55	11	0.2	249333	49866.6	18664.9
35685	1	2	4	3	1	2	1	78.7	66.5	1	2	0	0	0	1	9.65081	1	25457.3	1	45	9	0.2	0	0	5091.45
35686	2	2	3	2	2	1	3	108.3	92.4	0	2	1	1	0	3	11.2666	1	45687.9	2	49	9.8	0.4	94766.7	18953.3	9137.59
35687	2	3	3	3	1	3	1	88.2	63.2	1	1	1	0	1	2	11.0946	0	51249.5	2	50	10	0.4	131371	26274.2	10249.9
35688	1	3	3	2	2	9	2	110	86.8	0	1	1	0	0	2	11.8068	1	22487.7	2	49	9.8	0.4	52202.4	10440.5	4497.53
35689	2	3	3	1	1	3	2	93.5	71	1	0	1	0	0	2	11.0964	1	56065.2	2	46	9.2	0.4	151927	30385.5	11213
35690	2	1	3	3	1	3	1	73	59.1	1	0	0	0	0	2	9.49575	0	110272	2	47	9.4	0.4	252728	50545.5	22054.3
35691	1	2	4	1	1	2	1	88.6	66	1	2	1	0	0	2	10.9059	1	23957.8	1	48	9.6	0.2	61580.3	12316.1	4791.56
35695	2	1	5	3	1	1	3	119.3	108.5	1	1	0	0	0	3	11.4532	0	56071.6	1	46	9.2	0.2	141133	28226.7	11214.3
35696	2	2	1	3	1	3	1	87.6	54	1	0	1	0	0	1	11.9209	0	18498.1	1	55	11	0.2	43884.4	8776.88	3699.62
35703	1	1	3	3	3	2	2	97.4	85.6	1	2	0	0	0	1	10.5274	1	88056.7	1	47	9.4	0.2	221160	44232	17611.3
35713	1	1	3	2	3	3	1	79.9	65.6	1	0	0	0	0	2	9.86495	1	92655	1	54	10.8	0.2	226948	45389.6	18531
35715	1	1	1	3	1	3	2	103.1	89.8	1	1	0	0	0	2	10.8798	1	20634.1	1	53	10.6	0.2	46077.8	9215.56	4126.82
35719	1	2	4	2	1	3	1	82.7	78.3	1	1	0	0	0	1	9.34598	1	33724.8	1	52	10.4	0.2	92046.8	18409.4	6744.96
35722	2	1	3	2	1	1	2	101	70.3	1	2	1	0	0	1	12.046	0	113212	2	47	9.4	0.4	287200	57440.1	22642.3
35724	2	3	3	3	2	3	3	95.3	77.3	1	1	1	1	0	1	10.8393	0	57854	1	47	9.4	0.2	150767	30153.5	11570.8
35737	2	3	3	3	2	3	2	98.5	72.2	1	2	1	0	0	2	11.5922	0	57854	1	47	9.4	0.2	150767	30153.5	11570.8
35738	2	1	3	2	1	2	3	114	100.6	1	1	0	0	0	3	11.366	1	6768.58	2	46	9.2	0.4	17036.6	3407.33	1353.72
35741	1	1	3	2	3	3	3	119.6	117.8	0	2	1	0	0	1	11.0194	1	62579.3	1	44	8.8	0.2	153281	30656.2	12515.9
35745	1	3	4	1	1	3	1	73.2	60.3	0	2	1	0	0	1	9.42654	0	7965.05	1	49	9.8	0.2	17923.6	3584.72	1593.01
35747	1	1	1	3	1	3	3	105.8	100.1	1	0	0	0	0	1	10.5747	0	34891.2	2	53	10.6	0.4	78568.5	15713.7	6978.23
35756	2	3	3	2	2	2	2	93.2	58.2	9	1	1	0	9	2	12.2167	0	30079.1	2	44	8.8	0.4	0	0	6015.82
35765	2	1	3	3	2	3	1	89.3	69	1	2	0	0	0	2	10.7505	0	75045.1	1	58	11.6	0.2	182654	36530.8	15009
35770	2	1	4	3	3	1	2	88.9	76.7	1	2	1	0	0	1	10.1509	1	24099.6	1	44	8.8	0.2	60816.6	12163.3	4819.93
35775	2	1	1	3	1	3	3	94.3	78.2	1	1	0	0	0	1	10.6637	0	18021	2	57	11.4	0.4	45233.3	9046.67	3604.2
35781	2	2	3	2	1	3	1	86.2	64.2	1	0	0	0	0	2	10.7582	1	99699.3	1	54	10.8	0.2	250448	50089.5	19939.9
35783	1	3	3	3	2	3	1	96.4	79	9	0	0	1	0	2	10.8458	1	24393.1	2	48	9.6	0.4	52405.1	10481	4878.62
35784	2	3	1	1	2	1	3	112	73.1	1	1	0	1	0	2	13.0996	0	23913.9	2	53	10.6	0.4	48223.1	9644.62	4782.78
35789	1	1	1	2	1	3	3	100.6	85.3	1	1	0	0	0	1	10.8924	1	21888.2	2	54	10.8	0.4	56628.6	11325.7	4377.64
35792	2	3	5	2	2	3	1	100.7	58.8	9	0	1	0	0	2	13.1323	0	44485.3	2	52	10.4	0.4	0	0	8897.05
35798	1	3	3	2	1	1	2	98.8	80.5	1	1	1	0	0	1	11.0118	1	71833.8	2	46	9.2	0.4	151686	30337.2	14366.8
35805	1	2	4	3	1	3	3	118.6	119.1	1	2	1	0	0	1	10.8675	0	24218.6	2	51	10.2	0.4	0	0	4843.73
35808	2	2	3	3	1	3	1	80.4	65.3	1	0	0	0	0	1	9.94946	0	77797.9	1	51	10.2	0.2	195431	39086.2	15559.6
35818	1	3	3	2	2	2	3	105.8	85.2	0	1	1	1	0	3	11.4621	0	21315.1	2	44	8.8	0.4	46244.7	9248.94	4263.02
35821	2	1	5	2	3	2	2	81.7	74.6	1	0	0	0	0	3	9.45916	0	66161.1	1	48	9.6	0.2	151632	30326.5	13232.2
35826	1	3	1	1	1	2	2	100.5	75.6	0	1	1	0	0	2	11.5586	1	5883.34	1	55	11	0.2	14205	2841	1176.67
35838	1	1	3	1	1	3	3	120.5	105.1	1	2	0	0	0	2	11.754	1	36460.3	2	50	10	0.4	0	0	7292.06
35846	1	1	3	2	2	3	1	89.1	82	1	0	0	0	0	1	9.83945	0	81482.3	1	53	10.6	0.2	199582	39916.4	16296.5
35856	1	1	5	3	1	3	3	108.5	108	1	2	1	0	0	1	10.4404	1	74515.5	2	52	10.4	0.4	157107	31421.4	14903.1
35863	1	2	3	3	1	3	3	111.1	97.7	1	0	1	0	0	2	11.24	0	97668.6	1	46	9.2	0.2	200213	40042.5	19533.7
35874	1	2	3	2	1	2	2	102.6	88.5	1	0	1	0	0	1	10.9063	1	88381.7	1	47	9.4	0.2	189244	37848.8	17676.3
35881	2	1	1	2	1	2	1	80.3	52.3	9	1	0	0	0	2	11.1036	0	16557.1	1	55	11	0.2	37700.2	7540.04	3311.43
35884	1	3	3	1	1	2	3	136.2	139.4	0	1	1	1	1	1	11.5357	1	31580.1	2	50	10	0.4	92088.4	18417.7	6316.03
35887	1	3	3	3	1	3	2	103	86.8	9	0	0	0	1	2	11.0555	0	56625.7	1	57	11.4	0.2	121652	24330.4	11325.1
35888	1	2	1	1	2	1	2	100.8	74.4	1	2	0	0	0	2	11.6862	1	19639.7	1	55	11	0.2	0	0	3927.94
35890	2	1	1	2	1	2	3	98.2	75.8	9	0	0	0	0	2	11.2792	1	1913.68	2	56	11.2	0.4	4615.67	923.133	382.736
35896	2	1	3	1	1	2	3	115.7	111	1	1	0	1	0	2	10.9818	1	100392	2	46	9.2	0.4	213061	42612.1	20078.3
35902	2	2	1	1	1	3	3	108.2	91.3	9	0	1	0	0	1	11.3238	1	32327.8	1	57	11.4	0.2	81143.9	16228.8	6465.56
35904	2	3	4	1	3	2	3	118.4	91.1	0	1	1	1	0	1	12.4049	0	15048.6	2	52	10.4	0.4	0	0	3009.73
35908	1	3	3	3	1	3	2	111.1	86.1	1	1	1	0	0	2	11.9733	1	41181.8	2	50	10	0.4	0	0	8236.36
35915	1	1	4	1	1	1	3	96.6	88.2	1	0	1	0	0	1	10.2859	1	26438	2	56	11.2	0.4	62271.3	12454.3	5287.6
35918	1	2	1	1	1	9	2	93.8	75.1	1	0	1	0	0	3	10.8239	1	21649.4	1	53	10.6	0.2	48345	9669.01	4329.88
35919	1	1	1	1	3	1	1	82.7	59.3	0	0	0	0	0	2	10.7394	0	35016.9	2	55	11	0.4	91633.1	18326.6	7003.37
35927	2	2	3	2	1	3	2	94.7	72.8	1	0	0	0	0	2	11.099	1	111268	2	47	9.4	0.4	327394	65478.8	22253.6
35936	1	3	4	2	2	3	1	98	84.4	0	2	1	0	0	2	10.6673	0	6754.16	2	45	9	0.4	15198.8	3039.75	1350.83
35941	2	2	3	2	1	2	3	132.7	126.7	1	1	1	0	0	2	11.7892	1	116641	1	49	9.8	0.2	269654	53930.8	23328.2
35942	1	1	3	3	1	2	1	80	72.1	1	1	0	0	0	2	9.42155	0	90841.3	2	48	9.6	0.4	222506	44501.1	18168.3
35956	2	1	4	1	2	3	3	104.4	99.6	1	0	0	0	0	2	10.4609	0	26367.6	1	51	10.2	0.2	60171	12034.2	5273.52
35961	1	3	3	2	2	3	2	93.8	69.6	1	0	1	0	0	2	11.2434	1	78681.8	1	49	9.8	0.2	155565	31113	15736.4
35976	2	2	3	2	1	3	2	109.1	92.7	1	0	1	0	0	2	11.3314	1	97223.1	2	54	10.8	0.4	250743	50148.5	19444.6
35991	2	1	3	2	1	3	2	93	73.8	1	2	0	0	0	2	10.8257	0	5198.29	1	51	10.2	0.2	0	0	1039.66
35999	2	3	3	1	1	2	1	91.6	62.5	1	2	1	0	9	1	11.5866	0	72450.2	2	46	9.2	0.4	0	0	14490
36003	2	1	3	3	1	2	2	94.1	75.4	9	1	0	0	0	1	10.8369	0	6768.58	2	46	9.2	0.4	0	0	1353.72
36005	1	1	3	3	3	2	1	81.6	80.2	1	0	0	0	0	3	9.11177	0	67555.7	2	56	11.2	0.4	165470	33094	13511.1
36006	2	1	3	3	3	2	2	94.7	77	0	0	0	0	0	3	10.7921	0	78038	1	46	9.2	0.2	0	0	15607.6
36007	2	2	3	3	2	3	2	90.9	65.4	1	1	0	0	0	2	11.2402	0	91123.8	2	44	8.8	0.4	215546	43109.1	18224.8
36011	2	1	4	3	2	2	2	88.3	73.9	1	0	0	0	0	1	10.2716	1	27250.1	2	58	11.6	0.4	81214.5	16242.9	5450.02
36014	1	2	2	1	1	3	2	97.2	78	1	1	0	0	0	1	11.0057	0	32814.3	2	52	10.4	0.4	0	0	6562.86
36017	2	1	1	3	1	2	2	101	71.3	1	1	0	0	0	3	11.9613	0	6838.6	2	48	9.6	0.4	15571.3	3114.26	1367.72
36020	2	3	3	2	2	2	1	92.5	58.4	9	0	0	0	0	2	12.1042	0	38107.4	2	47	9.4	0.4	103265	20653	7621.49
36031	2	1	1	3	1	1	1	75.7	46.3	1	1	0	0	0	3	11.1251	1	2569.67	2	57	11.4	0.4	5851.06	1170.21	513.933
36036	2	2	1	1	3	2	3	103.3	79.5	0	0	1	0	0	1	11.5856	0	19256.4	1	55	11	0.2	45683.3	9136.66	3851.28
36038	1	2	3	3	3	3	3	145.8	146.2	1	0	1	0	0	2	12.0582	0	69682.3	2	52	10.4	0.4	146420	29284.1	13936.5
36045	2	1	3	3	3	3	2	83.8	64.8	1	2	0	0	0	2	10.4101	0	66948	1	45	9	0.2	167083	33416.5	13389.6
36047	1	2	1	1	1	1	2	101	82.1	1	0	0	0	0	2	11.1468	1	23668.7	2	53	10.6	0.4	50704.4	10140.9	4733.74
36050	1	1	3	3	1	3	2	110.7	108.7	1	2	1	1	0	2	10.6178	0	81482.3	1	53	10.6	0.2	188547	37709.5	16296.5
36052	1	2	3	3	1	3	3	107.8	92.9	1	1	0	0	1	2	11.1844	0	82858	1	45	9	0.2	172807	34561.3	16571.6
36056	1	1	3	3	3	1	1	80.3	72.6	1	1	0	0	0	2	9.42426	1	55393.5	2	58	11.6	0.4	0	0	11078.7
36069	2	1	4	3	1	3	1	76.7	53.2	1	0	0	0	0	2	10.5157	0	28122.5	1	52	10.4	0.2	83814.6	16762.9	5624.5
36070	1	1	4	1	1	1	3	110.6	100	0	2	0	0	0	1	11.06	1	26985.2	2	48	9.6	0.4	70082.5	14016.5	5397.04
36076	2	1	3	3	1	3	1	61.3	40	1	0	0	0	0	2	9.69238	0	106002	1	50	10	0.2	264551	52910.1	21200.5
36090	2	1	1	1	1	1	3	101.3	76.2	0	0	1	0	0	1	11.6046	1	27123.6	2	55	11	0.4	65420.4	13084.1	5424.72
36092	1	1	4	3	1	1	1	78.3	74.2	9	0	0	0	0	1	9.08991	0	26168.6	2	48	9.6	0.4	68553.6	13710.7	5233.72
36093	1	1	3	3	1	3	2	107.1	99.5	9	0	0	0	0	2	10.7369	1	85240.8	1	50	10	0.2	214088	42817.5	17048.2
36095	2	1	3	3	3	3	1	80.8	73.8	9	0	0	0	0	2	9.40553	0	72251.6	1	54	10.8	0.2	180319	36063.7	14450.3
36099	2	1	3	3	1	3	3	114.6	100.5	9	0	0	0	0	2	11.4315	0	10981.4	2	53	10.6	0.4	31306.7	6261.35	2196.27
36112	2	3	3	2	2	2	3	114.1	83.2	0	2	1	1	0	1	12.509	1	50229.4	1	44	8.8	0.2	114447	22889.3	10045.9
36119	1	3	2	2	1	1	2	102.7	77.2	0	1	1	1	0	1	11.6886	1	6931	2	45	9	0.4	15738.8	3147.76	1386.2
36122	1	1	1	1	1	1	3	105.1	84.3	9	0	0	0	0	2	11.4469	1	20835.1	1	53	10.6	0.2	49284.4	9856.87	4167.02
36125	2	1	3	3	1	3	3	104.1	79.9	2	1	0	0	0	2	11.646	0	8527.67	1	55	11	0.2	20755.7	4151.14	1705.53
36129	2	3	4	3	2	2	3	111.6	99.8	1	1	1	0	0	2	11.1712	0	16336.9	2	57	11.4	0.4	37675.4	7535.08	3267.37
36133	2	1	4	3	1	3	3	93.5	91.8	1	0	0	0	0	2	9.75866	0	19192.6	2	56	11.2	0.4	55742.6	11148.5	3838.52
36138	2	1	1	3	3	3	3	96.9	75.8	1	0	0	0	0	2	11.1298	1	42171.2	1	57	11.4	0.2	96022.7	19204.5	8434.24
36140	1	3	3	3	1	2	3	115	87	1	1	1	0	0	1	12.3293	1	59921.2	1	45	9	0.2	130139	26027.9	11984.2
36143	2	1	3	2	3	2	2	99.6	72.9	9	0	0	0	0	2	11.6653	0	55623.7	2	50	10	0.4	127482	25496.4	11124.7
36148	1	2	4	2	1	2	3	124.3	117.9	1	2	1	0	0	1	11.4476	1	17277.7	2	45	9	0.4	51112	10222.4	3455.54
36155	2	2	4	3	2	3	3	124.5	130.1	9	0	1	0	0	2	10.9152	1	28122.5	1	52	10.4	0.2	72302	14460.4	5624.5
36159	1	3	4	1	1	2	3	106.5	94.4	1	0	1	1	0	3	10.9613	1	12118.4	1	56	11.2	0.2	27793.7	5558.74	2423.69
36161	2	1	4	3	3	1	3	126.7	130.7	9	2	0	0	0	1	11.0825	0	25859.3	2	49	9.8	0.4	0	0	5171.86
36164	1	2	3	3	1	3	2	99.4	82.2	1	0	0	0	0	2	10.9635	1	74515.5	2	52	10.4	0.4	159352	31870.5	14903.1
36171	2	2	3	3	1	3	2	92	65	1	0	0	0	0	2	11.4112	1	107620	1	50	10	0.2	275690	55137.9	21523.9
36176	2	1	3	2	1	1	3	122.6	112.7	1	2	1	1	0	3	11.5486	1	51748.7	2	53	10.6	0.4	122407	24481.4	10349.7
36177	2	1	3	2	1	1	2	93	75.5	1	2	0	0	0	2	10.7031	0	7195.2	1	46	9.2	0.2	16490.4	3298.09	1439.04
36179	1	2	1	1	1	1	2	95.7	72.8	0	1	0	0	0	2	11.2162	1	18718.6	1	55	11	0.2	41800.4	8360.08	3743.73
36182	2	1	2	1	1	2	2	87	64.6	9	0	0	0	0	2	10.8244	0	78163.9	1	56	11.2	0.2	0	0	15632.8
36184	2	2	3	3	1	3	3	105.8	87.7	0	0	1	1	0	2	11.2976	1	87617.8	2	51	10.2	0.4	198961	39792.2	17523.6
36186	1	1	2	1	3	2	1	75	59	1	0	0	0	0	2	9.76417	0	46904.4	2	52	10.4	0.4	117803	23560.7	9380.89
36193	1	2	5	3	1	2	3	122.9	120.3	2	1	0	0	0	1	11.2052	1	96583.4	1	48	9.6	0.2	189675	37935.1	19316.7
36194	2	2	3	2	1	3	3	117.6	111.9	9	0	1	0	0	2	11.1171	0	118842	2	53	10.6	0.4	308726	61745.2	23768.3
36200	1	1	3	3	1	3	1	96.8	79.1	1	0	0	0	0	2	10.884	1	88673.9	2	47	9.4	0.4	204520	40904	17734.8
36209	1	2	4	3	1	3	2	93.5	78.9	1	0	1	0	0	1	10.5262	1	29663.9	1	50	10	0.2	76247.3	15249.5	5932.79
36218	2	2	4	3	2	3	2	92.9	84.6	1	0	0	0	0	1	10.1002	0	28302.9	1	52	10.4	0.2	82202.2	16440.4	5660.57
36223	1	3	1	1	2	2	2	100.1	82.5	1	0	1	0	0	1	11.0206	0	7352.58	2	54	10.8	0.4	15830	3166	1470.52
36227	1	3	4	2	2	3	2	110.4	93	1	1	0	0	0	2	11.4479	1	10123.4	1	55	11	0.2	25734.8	5146.96	2024.68
36234	1	1	1	1	1	1	1	90.3	68.2	1	2	0	0	0	2	10.9344	1	28668.4	1	57	11.4	0.2	0	0	5733.68
36235	2	1	1	2	1	2	1	83.5	60.3	0	0	0	0	0	2	10.753	0	3234.14	2	55	11	0.4	7364.04	1472.81	646.827
36241	2	1	3	3	1	3	3	115.7	107.6	1	1	0	0	0	2	11.1539	0	78038	1	46	9.2	0.2	178853	35770.5	15607.6
36247	1	3	5	2	1	3	2	101.1	85.3	0	0	0	0	0	1	10.9465	1	53538.9	1	51	10.2	0.2	115021	23004.1	10707.8
36266	2	3	3	1	2	3	1	72.5	47	0	0	1	1	0	1	10.5752	0	30399.8	1	44	8.8	0.2	75719	15143.8	6079.96
36267	2	1	4	2	3	3	1	79.2	71.2	1	0	0	0	0	2	9.3861	0	19246	2	45	9	0.4	38557.1	7711.42	3849.21
36268	2	2	3	3	2	3	3	103.3	94.5	1	2	0	0	0	2	10.6264	1	74227.5	2	56	11.2	0.4	198312	39662.4	14845.5
36275	1	3	3	1	2	2	1	84.9	63.9	0	1	0	0	0	2	10.6208	0	26914.4	2	47	9.4	0.4	61729.5	12345.9	5382.87
36281	2	3	4	3	2	2	3	111	92.3	0	0	1	1	0	1	11.5537	0	14854.5	2	50	10	0.4	0	0	2970.9
36290	2	1	4	3	1	3	3	115.3	104.6	0	0	0	0	0	2	11.2736	1	31414.8	1	52	10.4	0.2	71688.7	14337.7	6282.96
36292	1	2	1	1	1	2	2	100.5	74.6	1	0	0	0	0	2	11.6358	1	23899.4	1	56	11.2	0.2	53369.5	10673.9	4779.88
36294	1	2	3	3	1	3	2	89.9	82.6	1	2	0	0	0	2	9.89167	1	75566.7	1	44	8.8	0.2	160717	32143.3	15113.3
36296	2	2	4	3	3	1	3	129.2	163	1	0	1	1	0	1	10.1197	1	24099.6	1	44	8.8	0.2	55272.6	11054.5	4819.93
36297	2	1	1	1	3	2	3	104.6	83.2	1	0	0	0	0	2	11.4675	0	23370	1	55	11	0.2	0	0	4673.99
36301	2	1	1	1	3	2	3	117.2	94.7	1	0	0	0	0	2	12.0435	0	20361.2	1	54	10.8	0.2	49110	9822	4072.25
36302	2	1	1	1	1	2	3	100	78.3	0	0	0	0	0	3	11.3011	0	2193.83	2	49	9.8	0.4	4982.61	996.522	438.766
36307	2	1	4	3	3	2	3	143.4	124.2	9	0	0	0	0	2	12.8673	0	25521	2	44	8.8	0.4	56625.7	11325.1	5104.19
36309	2	2	4	3	3	3	2	88.4	70.2	1	1	0	0	0	1	10.5508	0	23949.7	1	51	10.2	0.2	69559	13911.8	4789.94
36311	1	3	3	1	1	3	2	93	75.6	1	0	1	0	0	2	10.696	0	60660.1	2	50	10	0.4	130576	26115.2	12132
36319	1	3	3	3	2	2	2	104.5	91.6	1	2	0	0	0	1	10.9186	1	30703.8	2	50	10	0.4	70420.8	14084.2	6140.76
36321	2	1	4	3	3	2	1	78.3	61	1	0	0	0	0	2	10.0253	0	22714.9	2	56	11.2	0.4	45506.5	9101.29	4542.97
36323	2	2	3	2	1	2	1	68.6	52.4	1	0	1	0	0	2	9.47673	1	111268	1	45	9	0.2	298400	59680	22253.6
36332	2	1	5	3	1	3	2	84.6	59.6	1	0	0	0	0	1	10.9584	1	71970.8	1	46	9.2	0.2	179618	35923.6	14394.2
36333	2	3	3	2	1	2	1	77.7	51.7	9	0	1	0	0	2	10.8063	0	50124.7	2	44	8.8	0.4	125055	25011.1	10024.9
36335	2	2	3	3	2	3	1	70.4	52.9	1	0	0	0	0	1	9.67932	0	92505.2	1	52	10.4	0.2	0	0	18501
36346	1	3	3	3	1	2	1	89	58.3	9	0	0	0	0	3	11.6562	0	10175.5	2	50	10	0.4	23338	4667.59	2035.09
36348	1	1	1	1	1	2	1	81.7	66.5	1	2	0	0	0	2	10.0187	1	25212	1	56	11.2	0.2	62283.9	12456.8	5042.41
36352	1	2	3	3	1	2	3	104.6	99.6	1	0	1	0	0	1	10.481	0	88901	1	45	9	0.2	0	0	17780.2
36354	1	3	4	2	2	2	3	107	94.8	0	1	1	1	1	1	10.9895	1	13086.2	2	58	11.6	0.4	38159.5	7631.91	2617.23
36357	1	2	4	3	3	3	2	97.4	78.7	1	0	0	1	0	1	10.9792	0	21777.7	2	49	9.8	0.4	64424.2	12884.8	4355.54
36362	2	2	4	1	1	2	2	92	65.4	1	0	1	0	0	1	11.3762	1	24391.1	1	45	9	0.2	62708.7	12541.7	4878.22
36363	1	1	3	3	1	3	1	80.5	71.6	1	0	0	0	0	1	9.51348	0	77222.8	2	54	10.8	0.4	193950	38790	15444.6
36365	1	1	3	2	3	2	1	83.2	75.6	1	1	0	0	0	3	9.56891	0	72976.5	1	44	8.8	0.2	178748	35749.6	14595.3
36370	2	1	1	3	1	1	1	86	58.5	9	0	0	0	0	2	11.244	0	4252.78	2	53	10.6	0.4	9289.6	1857.92	850.557
36379	2	2	1	2	1	3	1	81.3	54.7	1	0	0	0	0	2	10.9925	0	19793.7	1	54	10.8	0.2	49120	9823.99	3958.75
36391	2	1	4	1	1	2	3	148.8	139.6	9	0	0	0	0	1	12.5939	1	5544.08	2	52	10.4	0.4	10576.5	2115.29	1108.82
36394	2	2	3	3	1	3	3	117	79.4	1	0	1	0	0	2	13.1303	1	124571	1	57	11.4	0.2	321275	64255	24914.3
36396	1	1	4	2	1	1	1	96.4	69.2	9	0	0	0	0	2	11.5884	0	20946.5	2	52	10.4	0.4	0	0	4189.29
36405	1	2	4	3	1	2	2	99	81.6	1	0	0	0	0	2	10.9595	1	17388.5	2	45	9	0.4	45159.1	9031.83	3477.7
36407	1	3	3	1	1	2	1	87.2	65.5	0	1	1	0	0	3	10.7745	1	22943.5	1	52	10.4	0.2	50605.7	10121.1	4588.7
36408	1	1	1	3	1	1	3	136.1	128.7	1	1	1	1	1	1	11.9969	1	19620.8	2	54	10.8	0.4	57214.7	11442.9	3924.16
36414	1	3	3	1	1	2	3	128	105.1	0	1	1	1	1	1	12.4856	1	23841.2	2	46	9.2	0.4	0	0	4768.25
36418	1	1	2	1	1	2	1	66.5	47.8	9	2	0	0	0	2	9.61851	0	27032.6	1	47	9.4	0.2	70817.1	14163.4	5406.53
36424	2	1	4	2	1	2	1	72	50.9	9	0	0	0	0	1	10.0919	0	5747.01	2	51	10.2	0.4	13457.7	2691.54	1149.4
36427	2	2	3	3	1	3	2	77.8	69	1	0	0	0	0	2	9.36602	1	108894	1	46	9.2	0.2	292032	58406.4	21778.7
36432	2	3	3	2	2	2	3	105.5	78.2	1	1	1	0	0	2	11.9302	1	32708.9	2	44	8.8	0.4	0	0	6541.79
36436	2	2	4	3	3	3	3	104.2	99.5	9	0	0	0	0	1	10.4461	0	20472.4	1	51	10.2	0.2	61014.6	12202.9	4094.48
36437	2	2	4	1	3	2	2	91.9	68.3	1	0	0	0	0	2	11.12	0	34703.6	1	56	11.2	0.2	0	0	6940.71
36438	2	1	5	3	1	3	1	85.5	63.6	9	0	0	0	0	2	10.7211	0	7212.55	1	44	8.8	0.2	18000.4	3600.08	1442.51
36444	2	1	3	3	3	2	1	80.9	63.6	1	0	0	0	0	2	10.1443	0	67503.5	2	52	10.4	0.4	0	0	13500.7
36454	2	1	3	3	3	3	1	78.5	57.1	1	0	0	0	0	1	10.3885	0	80635.5	2	47	9.4	0.4	209525	41905	16127.1
36462	2	3	3	3	1	3	1	82.3	77.1	0	0	0	0	0	3	9.37287	1	67462.3	2	48	9.6	0.4	171239	34247.7	13492.5
36466	2	1	3	1	1	1	2	97.8	67	9	2	0	0	0	3	11.9482	0	7455.94	1	47	9.4	0.2	18607.8	3721.57	1491.19
36474	2	1	5	2	1	2	1	69.5	46.5	9	0	0	0	0	1	10.192	0	56888.6	2	52	10.4	0.4	138463	27692.5	11377.7
36481	1	1	3	3	1	2	2	98.7	96.3	1	2	1	0	0	2	10.0578	1	46117	2	47	9.4	0.4	106366	21273.1	9223.4
36483	2	2	3	3	3	3	2	89.2	72.9	1	0	1	0	0	2	10.4472	0	87518.9	1	48	9.6	0.2	225715	45143	17503.8
36484	1	3	3	2	1	2	2	95.3	76.3	1	0	1	0	0	2	10.9101	1	24711.5	2	54	10.8	0.4	54505.4	10901.1	4942.31
36486	2	1	5	1	1	2	1	78.6	47.1	9	0	0	0	0	3	11.4528	1	60334.3	2	54	10.8	0.4	150577	30115.3	12066.9
36487	1	3	3	1	1	2	1	93.4	69.7	1	0	0	0	0	2	11.1874	0	24139.3	2	46	9.2	0.4	55364.8	11073	4827.87
36494	1	3	3	1	1	1	3	128.2	118.6	0	1	1	0	1	1	11.7719	0	18030.6	2	49	9.8	0.4	39118.8	7823.76	3606.12
36496	2	1	4	3	3	2	3	121.1	114	1	0	0	0	0	2	11.3421	0	28785.2	2	49	9.8	0.4	51480.4	10296.1	5757.04
36502	1	2	1	1	1	2	2	95.2	77.9	0	2	0	0	0	1	10.7862	1	18271.6	1	55	11	0.2	43220.6	8644.12	3654.33
36503	2	2	3	3	2	2	3	113.5	103.9	0	0	1	0	0	1	11.1349	0	99699.3	1	54	10.8	0.2	253186	50637.2	19939.9
36506	1	3	1	3	2	1	2	103.3	85.8	0	0	1	0	1	2	11.1521	0	10313.9	1	48	9.6	0.2	24902.5	4980.49	2062.79
36509	1	2	1	3	1	3	2	95	71.7	1	1	1	0	0	1	11.2193	0	20796.9	1	53	10.6	0.2	52142.5	10428.5	4159.38
36517	2	1	4	3	1	2	3	114.4	108.4	9	0	0	0	0	2	10.9878	0	23801.5	1	51	10.2	0.2	54315.2	10863	4760.31
36519	2	3	3	3	2	3	2	87.2	65.9	1	1	0	0	0	1	10.7417	1	76712.6	2	54	10.8	0.4	194718	38943.7	15342.5
36520	1	1	3	3	3	3	3	108.9	108.4	1	0	0	0	0	2	10.4596	1	99275.7	1	57	11.4	0.2	243165	48632.9	19855.1
36523	2	2	3	1	1	2	1	63	38.5	0	1	0	0	0	2	10.1534	0	47179	1	46	9.2	0.2	111598	22319.6	9435.81
36530	2	1	3	3	3	3	1	72.9	63.4	1	2	0	0	0	2	9.15552	0	52855.3	2	56	11.2	0.4	128646	25729.2	10571.1
36532	2	1	3	3	1	3	1	75	62.6	1	0	0	0	0	3	9.47925	1	64156.1	1	48	9.6	0.2	0	0	12831.2
36534	2	2	5	2	1	1	1	87.1	57.9	9	0	0	0	0	2	11.4467	1	38650.6	1	47	9.4	0.2	99556	19911.2	7730.12
36537	1	1	1	3	1	2	3	107	113.8	1	0	0	0	0	1	10.0303	0	26753.4	2	44	8.8	0.4	63403.3	12680.7	5350.68
36538	2	1	1	3	3	3	2	83.2	71	1	0	0	0	0	2	9.87402	1	20391	1	53	10.6	0.2	50602.2	10120.4	4078.21
36550	2	1	3	3	1	3	2	83.4	62.4	1	0	1	0	0	2	10.5578	1	71269.8	2	54	10.8	0.4	178093	35618.6	14254
36556	1	2	1	1	1	2	2	94.4	79	1	0	0	0	0	2	10.6208	1	19546.1	2	57	11.4	0.4	43648.2	8729.63	3909.22
36571	1	1	3	3	1	3	2	92.3	85.4	1	2	0	0	0	2	9.98787	1	107011	2	53	10.6	0.4	279826	55965.2	21402.2
36575	1	1	3	1	3	2	1	90	70.2	1	2	1	0	0	2	10.7417	0	45479	2	54	10.8	0.4	112614	22522.7	9095.81
36577	1	1	4	3	3	2	2	85.7	82.1	1	1	0	0	0	2	9.45822	0	21242	1	44	8.8	0.2	47607.8	9521.57	4248.39
36582	2	3	4	1	2	1	1	84.2	51.3	0	1	1	0	1	1	11.7558	1	13565.8	2	51	10.2	0.4	33501.2	6700.24	2713.16
36586	1	3	4	1	1	9	3	103.1	99.4	0	2	1	1	0	1	10.3411	0	14478.5	2	53	10.6	0.4	32074.2	6414.84	2895.69
36598	2	1	4	2	1	2	1	78.5	80.8	0	0	0	0	0	1	8.73301	1	31345.6	1	50	10	0.2	73401.5	14680.3	6269.11
36600	2	1	3	3	1	3	2	96.5	71.2	1	0	0	0	0	2	11.4363	0	7119.11	2	52	10.4	0.4	0	0	1423.82
36601	2	2	3	3	3	3	2	109	82.9	1	2	0	0	0	2	11.9715	0	93324.4	1	55	11	0.2	234434	46886.8	18664.9
36625	2	1	1	1	1	1	3	104.7	95.1	9	0	0	0	0	2	10.7363	0	25478.9	1	53	10.6	0.2	61453.5	12290.7	5095.78
36627	2	1	3	3	1	3	2	91.3	73.8	1	0	0	0	0	2	10.6278	0	80635.5	2	47	9.4	0.4	184806	36961.2	16127.1
36629	1	3	3	3	2	9	1	85.6	58.4	9	1	0	0	0	2	11.2013	0	10837	2	44	8.8	0.4	0	0	2167.39
36632	1	1	3	3	1	2	3	104.9	101.1	0	2	0	0	0	1	10.4328	1	81963.9	1	50	10	0.2	0	0	16392.8
36634	2	3	3	3	1	3	1	83.4	63.4	1	0	0	0	0	2	10.4742	0	70945.6	2	46	9.2	0.4	0	0	14189.1
36638	2	3	4	1	3	9	3	135	122.2	9	0	1	1	0	2	12.2123	0	12792.5	1	44	8.8	0.2	29339.6	5867.91	2558.49
36645	2	2	3	1	1	2	3	108.8	90.8	1	0	1	0	0	2	11.4179	0	47787	2	50	10	0.4	117990	23598	9557.39
36649	2	3	1	2	1	3	3	103	75.5	1	0	0	1	0	2	11.854	1	7343.38	2	54	10.8	0.4	17013.5	3402.7	1468.68
36653	2	2	3	3	1	3	2	86	63.5	1	0	0	0	0	1	10.7922	0	92950.2	1	45	9	0.2	239421	47884.2	18590
36655	2	2	4	2	3	1	3	113.2	116.7	1	1	1	1	0	2	10.4788	1	23797.1	1	51	10.2	0.2	54578.7	10915.7	4759.42
36666	2	1	3	2	1	3	1	73.8	49.3	1	0	0	0	0	3	10.5107	0	66369.9	2	44	8.8	0.4	172457	34491.4	13274
36670	2	2	4	3	2	1	3	123.8	136.6	9	0	0	0	0	1	10.5924	1	32474.7	1	49	9.8	0.2	73918.7	14783.7	6494.94
36674	1	1	3	1	1	3	3	125	125.1	0	0	0	0	0	2	11.1759	0	119480	1	57	11.4	0.2	255509	51101.8	23895.9
36678	1	1	3	3	3	2	1	82	68.9	1	2	0	0	0	1	9.8788	0	92964.5	1	54	10.8	0.2	227706	45541.3	18592.9
36690	2	3	3	1	2	2	1	87.2	54.5	9	0	1	0	0	1	11.8119	1	30982.5	2	51	10.2	0.4	80740.3	16148.1	6196.5
36694	2	1	3	3	1	3	3	98.3	85	1	1	0	0	0	1	10.6621	0	76995.1	2	52	10.4	0.4	187400	37480	15399
36697	1	3	3	3	2	3	2	102	85.1	1	1	0	0	0	1	11.057	1	28167	1	56	11.2	0.2	60512.8	12102.6	5633.4
36698	1	1	4	3	3	3	2	85.1	87.8	1	0	0	0	0	1	9.08202	1	16949.4	2	45	9	0.4	37987.3	7597.47	3389.89
36700	1	1	2	3	1	1	1	89.3	72.2	1	1	0	0	0	2	10.5095	1	25986.4	2	45	9	0.4	65266.4	13053.3	5197.28
36707	1	1	3	3	1	3	1	72.2	62	1	2	0	0	0	1	9.16941	0	85112.5	2	44	8.8	0.4	222563	44512.6	17022.5
36713	2	3	3	3	1	3	1	68.4	49.9	1	0	0	0	0	2	9.68291	0	54508.8	2	48	9.6	0.4	138359	27671.8	10901.8
36714	1	1	4	3	2	3	3	137.1	150.5	0	2	0	0	0	1	11.1756	1	33219.1	2	55	11	0.4	98271.1	19654.2	6643.83
36723	1	1	1	3	1	2	3	138.2	135.2	9	0	1	1	0	2	11.8856	1	27065.7	2	54	10.8	0.4	70826.2	14165.2	5413.13
36725	2	3	3	2	2	2	2	90.4	67.4	9	0	1	0	0	1	11.0113	0	69039.1	1	54	10.8	0.2	179916	35983.2	13807.8
36728	2	3	3	3	3	2	3	125.8	96.6	9	1	1	1	0	1	12.7995	0	62036.3	2	50	10	0.4	157776	31555.1	12407.3
36741	1	1	3	2	3	3	2	93.3	90.8	1	2	0	0	0	1	9.79126	1	81601.2	1	51	10.2	0.2	199873	39974.6	16320.2
36746	2	2	4	3	2	3	3	95	80.2	1	0	0	0	0	2	10.6081	1	32058.7	2	53	10.6	0.4	93122.5	18624.5	6411.73
36749	2	2	3	2	1	2	3	112.1	95.2	1	1	1	0	0	2	11.4891	1	107684	1	46	9.2	0.2	279740	55948.1	21536.8
36752	2	1	5	3	1	3	2	108.4	86.4	0	0	0	0	0	2	11.662	0	7115.06	2	48	9.6	0.4	16236.6	3247.32	1423.01
36760	2	2	3	2	1	3	3	94.2	82.4	9	0	1	0	0	2	10.3774	1	116641	1	49	9.8	0.2	269654	53930.8	23328.2
36761	1	1	3	3	2	3	2	94.6	82.8	1	0	0	0	0	2	10.3962	0	98392.7	1	53	10.6	0.2	205206	41041.1	19678.5
36762	2	1	2	2	1	3	3	96	75	0	0	0	0	0	2	11.0851	1	102186	2	58	11.6	0.4	255025	51005.1	20437.1
36765	2	3	3	1	1	2	2	89.1	79.2	9	0	0	0	0	1	10.0119	0	52882.1	2	49	9.8	0.4	120097	24019.3	10576.4
36772	2	1	3	3	1	3	3	105.5	116.7	1	2	0	0	0	2	9.76601	0	77821.3	1	44	8.8	0.2	193157	38631.3	15564.3
36784	2	1	5	3	1	3	3	112.6	86	1	0	0	0	0	2	12.142	1	6599.79	1	47	9.4	0.2	16063.4	3212.68	1319.96
36787	1	1	1	1	1	1	1	74.6	60.5	9	0	0	0	0	2	9.59094	0	26853.9	1	52	10.4	0.2	66340	13268	5370.78
36791	1	3	4	2	2	1	3	109.6	88.1	0	0	1	0	0	1	11.6768	0	12556.9	2	46	9.2	0.4	35263.6	7052.72	2511.38
36792	1	1	1	1	1	1	2	88.2	68.2	1	0	0	0	0	2	10.6801	1	36493.6	1	57	11.4	0.2	90153.8	18030.8	7298.72
36795	2	3	4	2	2	1	3	129.2	113.2	1	1	1	1	0	3	12.1434	1	16053.1	1	47	9.4	0.2	37020.9	7404.19	3210.61
36797	1	1	2	1	1	3	3	111.8	102.2	1	2	0	0	0	2	11.059	1	40380.3	2	50	10	0.4	115851	23170.3	8076.05
36800	2	2	4	3	3	9	3	138.7	124.5	9	0	1	0	0	1	12.4306	0	31960.6	2	53	10.6	0.4	79415.3	15883.1	6392.13
36809	1	3	3	3	1	2	1	85.3	64.6	1	1	0	0	0	3	10.6129	1	49780.4	1	46	9.2	0.2	114174	22834.8	9956.08
36823	2	2	3	2	2	2	3	113.8	87.7	0	0	0	1	0	2	12.1519	0	44421.6	2	50	10	0.4	105076	21015.1	8884.33
36827	2	3	3	1	1	2	2	101.3	67.1	9	0	1	0	0	1	12.3665	0	35629.9	2	50	10	0.4	88892.4	17778.5	7125.97
36830	1	3	4	3	1	3	2	95.6	89.6	0	0	1	0	0	1	10.0996	1	8970.43	2	51	10.2	0.4	19813.7	3962.74	1794.09
36838	1	3	3	2	2	2	2	93.9	59.7	1	1	0	0	1	2	12.1529	0	40803.6	1	49	9.8	0.2	88310	17662	8160.71
36839	1	1	3	3	1	2	3	116.7	113.5	1	2	0	0	0	1	10.954	1	33242.9	1	45	9	0.2	70701.6	14140.3	6648.58
36845	2	2	1	1	1	9	3	109.7	75.3	1	2	0	1	0	1	12.6418	0	19820.5	2	54	10.8	0.4	47021.5	9404.31	3964.1
36849	1	3	3	3	2	2	2	102	88.3	0	1	0	1	0	2	10.8547	0	22867.7	1	45	9	0.2	49127.8	9825.57	4573.53
36850	2	1	3	2	2	2	2	94.5	72	1	0	0	0	0	2	11.1369	0	91616	1	55	11	0.2	228646	45729.3	18323.2
36853	1	3	4	3	1	2	2	102	79.7	9	0	0	1	0	1	11.4254	0	9950.96	2	49	9.8	0.4	20585.5	4117.11	1990.19
36861	2	1	1	3	1	2	1	95.5	64.5	9	0	0	0	0	2	11.8911	0	4928.16	2	54	10.8	0.4	11221.3	2244.26	985.632
36868	1	1	3	3	1	3	2	90.9	77.4	1	1	0	0	0	2	10.3322	1	119480	1	57	11.4	0.2	255509	51101.8	23895.9
36875	2	3	4	3	2	3	3	108.1	94.5	0	1	1	1	0	1	11.1201	1	16223.2	2	52	10.4	0.4	37207.9	7441.58	3244.63
36883	1	2	3	2	1	3	3	155.2	175.3	1	2	0	1	0	2	11.722	1	113664	2	53	10.6	0.4	245149	49029.8	22732.9
36888	2	1	3	3	3	3	1	77.3	60	1	0	0	0	0	2	9.97939	1	84529.1	1	49	9.8	0.2	184075	36815	16905.8
36891	1	1	1	2	3	2	2	98.2	79.4	2	2	0	0	0	2	11.0205	0	27784.4	2	54	10.8	0.4	71883	14376.6	5556.87
36896	2	3	4	2	1	3	2	83.2	63	1	0	1	1	0	3	10.4822	0	11412.5	2	56	11.2	0.4	26666.5	5333.31	2282.51
36899	2	1	3	3	3	3	3	141.2	143.6	1	2	1	0	0	2	11.783	0	94520.6	2	50	10	0.4	230509	46101.8	18904.1
36904	1	1	4	3	1	2	2	85.8	82.6	1	0	0	0	0	1	9.44055	0	24771.3	1	52	10.4	0.2	55517.9	11103.6	4954.26
36909	2	1	1	3	1	3	3	119.2	105.3	1	0	1	0	0	2	11.6161	1	18615.8	1	53	10.6	0.2	46726.2	9345.24	3723.15
36911	2	1	1	1	1	1	3	102.7	76.1	1	0	0	0	0	1	11.7728	1	20811.5	1	53	10.6	0.2	50195.9	10039.2	4162.29
36918	1	3	3	1	1	1	2	103	74.2	0	0	1	0	0	1	11.9574	0	10781.8	1	45	9	0.2	25598.2	5119.64	2156.36
36925	2	1	3	3	1	2	2	93.4	74.8	1	1	1	0	0	1	10.7993	1	80635.5	2	47	9.4	0.4	184806	36961.2	16127.1
36931	1	3	3	3	2	2	3	121.3	96.2	1	0	1	0	0	2	12.3673	0	10175.5	2	44	8.8	0.4	21903.5	4380.71	2035.09
36935	2	1	4	3	1	3	3	113	109.2	1	0	1	0	0	3	10.8135	0	35935.2	1	49	9.8	0.2	68553.6	13710.7	7187.03
36941	2	3	3	2	1	2	3	101.3	79.5	9	0	0	0	0	2	11.3612	1	65449	2	49	9.8	0.4	148636	29727.3	13089.8
36947	2	3	3	2	2	1	2	89.5	70.2	0	0	0	0	0	3	10.682	0	42296.4	2	53	10.6	0.4	108156	21631.2	8459.29
36950	1	3	4	1	1	2	3	125.5	113.9	0	1	1	1	0	1	11.7593	1	9871.09	1	52	10.4	0.2	24243.2	4848.64	1974.22
36957	2	3	4	1	2	2	3	100.7	78.3	9	1	1	0	0	2	11.3802	0	21369.3	1	50	10	0.2	50207	10041.4	4273.86
36969	1	1	4	1	1	2	2	84.2	71.4	1	2	0	0	0	1	9.96467	1	23555.1	1	48	9.6	0.2	60134.2	12026.8	4711.02
36971	2	3	3	3	1	2	3	115.3	97.8	1	1	1	0	9	2	11.659	1	73135.5	1	45	9	0.2	190591	38118.2	14627.1
36974	1	3	1	1	1	2	1	86	63.8	0	1	0	0	0	1	10.7668	1	3649.84	1	55	11	0.2	8314.04	1662.81	729.968
36975	1	3	3	3	1	3	2	95.1	69	1	1	0	0	0	2	11.4487	1	33553.1	1	51	10.2	0.2	72084	14416.8	6710.62
36978	2	3	1	1	1	3	2	100	64.9	0	1	1	0	0	1	12.413	1	10440	1	48	9.6	0.2	21950	4390	2088.01
36984	1	1	1	2	1	2	1	88.8	72.7	1	0	0	0	0	2	10.4147	0	28225.1	2	56	11.2	0.4	76758.6	15351.7	5645.02
36992	2	2	4	3	1	2	3	100.3	87	1	0	1	1	0	2	10.7533	1	23949.7	1	51	10.2	0.2	0	0	4789.94
36993	1	1	3	2	3	2	1	68.3	55.6	1	0	0	0	0	2	9.15974	0	84166.8	2	44	8.8	0.4	0	0	16833.4
36998	2	2	3	3	1	3	2	86.4	76	1	1	0	0	0	2	9.91076	0	92380.9	1	45	9	0.2	232064	46412.8	18476.2
37001	2	1	4	2	1	2	3	106.6	103.9	1	0	0	0	0	1	10.458	1	26749.4	1	44	8.8	0.2	61042.3	12208.5	5349.89
37002	1	1	3	3	1	3	3	123	107.7	1	0	1	0	0	1	11.8522	1	108400	1	49	9.8	0.2	244352	48870.5	21679.9
37012	2	3	1	3	2	3	1	77.1	59.5	0	0	1	0	0	1	9.9953	1	7192.44	2	57	11.4	0.4	0	0	1438.49
37014	1	3	3	3	1	3	2	105.7	86.8	9	1	0	0	0	2	11.3453	1	50723	1	56	11.2	0.2	0	0	10144.6
37025	1	3	3	2	1	2	1	90.5	65.6	9	0	0	0	0	2	11.1737	1	24679.2	1	54	10.8	0.2	53019.7	10603.9	4935.84
37031	2	2	4	3	1	3	3	124.2	102.9	1	2	1	0	0	1	12.2437	1	29738.9	2	54	10.8	0.4	75047.6	15009.5	5947.79
37034	1	1	3	3	1	2	3	148.4	171.6	1	1	0	0	0	1	11.3286	1	88673.9	2	47	9.4	0.4	224612	44922.4	17734.8
37037	2	1	3	3	1	3	2	99.4	69.2	1	1	0	0	0	2	11.949	0	4873.33	2	46	9.2	0.4	11861.3	2372.26	974.665
37038	1	2	4	2	3	3	2	89.6	74.7	0	0	0	0	0	1	10.3669	0	27620.2	2	54	10.8	0.4	81707.8	16341.6	5524.03
37040	2	2	4	3	1	1	3	104.5	86.5	0	0	1	1	0	1	11.2359	1	25599.2	2	50	10	0.4	57810.1	11562	5119.84
37049	2	3	1	1	1	3	1	79.7	49.3	9	0	0	0	0	1	11.351	1	19696.8	2	47	9.4	0.4	44988.7	8997.75	3939.36
37050	1	3	4	2	2	1	2	107	80.7	0	1	1	1	0	1	11.911	0	11522.3	1	50	10	0.2	26426.4	5285.28	2304.46
37056	1	2	3	3	1	1	3	104.3	98.2	1	0	0	0	0	1	10.5252	1	36957	2	46	9.2	0.4	79708.1	15941.6	7391.4
37075	2	3	4	3	1	3	1	72.2	45.8	0	0	1	0	0	1	10.6685	0	18844.2	1	51	10.2	0.2	39198	7839.6	3768.84
37078	2	2	3	3	1	2	2	88.3	62.6	0	2	0	0	0	1	11.1602	0	92950.2	1	45	9	0.2	233494	46698.8	18590
37084	2	1	3	3	1	9	3	146.1	148.1	1	1	1	0	0	2	12.0053	1	7518.23	2	47	9.4	0.4	18334.8	3666.96	1503.65
37088	1	3	5	1	1	3	2	118.1	92.9	1	1	1	0	0	3	12.253	1	59039.7	1	44	8.8	0.2	0	0	11807.9
37089	2	1	3	2	1	3	3	112.5	76	1	2	0	0	0	2	12.9046	1	6176.91	1	55	11	0.2	15415.7	3083.15	1235.38
37091	1	3	3	2	1	2	3	118.3	91	1	2	1	0	1	2	12.4012	1	72845.9	2	50	10	0.4	202479	40495.7	14569.2
37099	2	1	1	1	1	1	2	98.1	77.5	0	0	0	0	0	2	11.1434	0	27123.6	1	57	11.4	0.2	61759.8	12352	5424.72
37102	1	1	1	3	1	3	3	111	101.2	1	0	0	0	0	1	11.034	1	21716.9	2	54	10.8	0.4	53649.5	10729.9	4343.38
37105	2	2	3	3	1	3	1	74.6	62	9	0	0	0	0	2	9.47421	0	100032	1	54	10.8	0.2	251284	50256.9	20006.5
37106	1	2	3	3	1	3	2	107.2	94.4	1	1	0	0	0	2	11.0334	0	69450.3	2	52	10.4	0.4	148521	29704.1	13890.1
37111	2	1	4	3	3	1	2	84.1	75.7	1	2	0	0	0	1	9.66603	0	34753.1	1	56	11.2	0.2	69623.6	13924.7	6950.61
37126	2	1	1	2	1	1	2	98.2	68.2	9	0	1	0	0	2	11.891	0	3214.65	1	54	10.8	0.2	7328.28	1465.66	642.93
37130	1	3	3	1	1	2	2	105.7	83.1	1	1	1	0	1	1	11.5951	0	25034.4	2	50	10	0.4	53888.6	10777.7	5006.88
37132	2	2	3	3	2	1	1	77.7	56.2	0	2	0	0	0	1	10.3646	0	40124.9	2	44	8.8	0.4	94912.2	18982.4	8024.99
37138	1	3	1	3	3	2	3	115.8	98.5	1	1	1	0	0	2	11.6678	0	12931.3	1	46	9.2	0.2	27846.2	5569.25	2586.26
37140	2	2	1	3	1	1	1	88	62.2	9	0	0	0	0	2	11.158	0	16887.7	1	55	11	0.2	40016.7	8003.34	3377.53
37147	1	3	1	1	1	3	1	93.4	68	0	0	0	1	0	2	11.3264	1	4283.03	2	58	11.6	0.4	9475.25	1895.05	856.605
37148	1	3	3	1	2	2	3	119	93.6	0	1	0	0	0	2	12.3001	0	25279.5	2	46	9.2	0.4	0	0	5055.91
37151	2	2	3	2	1	3	1	84.8	59.9	1	2	1	0	0	1	10.9568	1	102437	2	46	9.2	0.4	252926	50585.1	20487.4
37154	2	3	3	2	1	2	2	101	69.5	9	0	1	1	0	2	12.1152	0	34063.1	2	50	10	0.4	81961.6	16392.3	6812.63
37155	1	2	3	3	1	3	3	109.8	97.7	1	0	0	0	0	3	11.1085	1	88901	1	45	9	0.2	189076	37815.2	17780.2
37163	1	1	1	2	1	2	1	94.4	91.5	1	2	0	0	0	2	9.86873	0	28096.7	2	55	11	0.4	69410.3	13882.1	5619.35
37164	1	2	3	3	2	1	1	84.3	64.5	0	1	0	0	0	2	10.4966	0	36042	1	46	9.2	0.2	80248.7	16049.7	7208.4
37179	1	3	3	2	1	2	1	88.7	67.8	0	1	1	0	0	2	10.7723	1	21709.7	2	44	8.8	0.4	49792.2	9958.44	4341.93
37188	1	3	4	2	2	2	3	110.4	89.3	1	0	1	0	0	2	11.6827	1	14666.4	1	49	9.8	0.2	29219.5	5843.9	2933.27
37190	1	1	2	1	1	2	3	104	89.5	9	0	1	0	0	2	10.9931	1	52798.5	1	56	11.2	0.2	0	0	10559.7
37196	2	2	1	1	1	3	1	81.3	58	1	0	1	0	0	2	10.6752	1	22334	1	56	11.2	0.2	52984.6	10596.9	4466.81
37210	2	3	3	2	2	2	3	143.8	136.3	0	1	1	1	0	1	12.3172	1	45549.6	1	47	9.4	0.2	103433	20686.7	9109.93
37212	1	2	3	2	1	3	2	102.9	91.7	0	0	0	0	0	1	10.7456	1	95943.6	1	54	10.8	0.2	205177	41035.4	19188.7
37218	2	3	3	1	2	2	3	124.4	89.5	9	0	1	1	0	3	13.1495	1	36954.9	2	47	9.4	0.4	92198.3	18439.7	7390.98
37233	2	1	3	2	1	3	2	91.1	74.7	1	1	0	0	0	2	10.5404	0	90276.3	1	57	11.4	0.2	233690	46738	18055.3
37236	2	3	2	1	2	9	2	105.4	65.6	9	0	1	0	0	2	13.0133	0	41718.2	2	52	10.4	0.4	107050	21410.1	8343.64
37238	1	1	1	3	1	3	3	112	108.7	1	0	0	0	0	1	10.7424	1	28463.5	1	53	10.6	0.2	78948.3	15789.7	5692.7
37239	1	1	1	2	3	3	1	75.9	60.9	9	0	0	0	0	2	9.72597	0	25212	1	56	11.2	0.2	65227.9	13045.6	5042.41
37240	2	1	1	1	1	1	2	81.8	62.5	1	0	0	0	0	2	10.347	1	26963.1	2	53	10.6	0.4	55962	11192.4	5392.62
37244	2	1	2	3	3	2	1	73	47.4	1	2	0	0	0	1	10.6031	1	6187.31	1	45	9	0.2	15059.5	3011.89	1237.46
37250	2	1	3	3	2	3	3	104.7	101.8	1	0	0	0	0	2	10.377	0	107918	1	48	9.6	0.2	280417	56083.5	21583.7
37252	1	3	3	1	1	2	1	98.5	74.1	1	1	0	0	0	2	11.4427	0	44231.2	2	46	9.2	0.4	101446	20289.3	8846.23
37257	1	1	3	3	1	3	1	87.5	79.2	1	2	0	0	0	1	9.83208	0	85112.5	2	44	8.8	0.4	222563	44512.6	17022.5
37261	2	1	3	2	3	1	1	74.8	52	1	2	0	0	0	1	10.3729	1	62215.8	2	46	9.2	0.4	142590	28518.1	12443.2
37267	1	3	3	3	2	9	1	74.5	52.8	1	1	0	0	0	2	10.2527	0	64222.5	2	44	8.8	0.4	161610	32322	12844.5
37271	1	1	3	3	1	3	3	112	103	1	2	1	0	0	2	11.0357	1	77222.8	2	54	10.8	0.4	192889	38577.8	15444.6
37276	2	1	3	2	1	1	1	72	36.7	1	2	0	0	0	1	11.885	1	95962.7	2	50	10	0.4	257353	51470.7	19192.5
37279	2	1	3	3	1	2	3	107.1	89.1	0	2	0	1	0	1	11.3462	1	51748.7	2	53	10.6	0.4	109826	21965.2	10349.7
37286	1	2	2	1	1	1	3	107.4	83.9	0	1	0	0	0	2	11.7253	0	27902	1	51	10.2	0.2	59668.9	11933.8	5580.41
37289	1	1	3	3	1	3	1	83.5	79.2	1	1	1	0	0	2	9.38261	0	92964.5	1	54	10.8	0.2	233781	46756.2	18592.9
37293	2	3	4	2	2	2	3	121.8	101.4	0	0	1	0	0	2	12.0956	0	16245.5	1	51	10.2	0.2	38168.7	7633.73	3249.1
37295	1	1	2	3	3	2	3	104	103.9	1	0	0	0	0	2	10.2029	1	25469.7	2	50	10	0.4	59271.5	11854.3	5093.95
37302	2	1	1	2	3	2	1	94.5	59.9	1	1	0	0	0	1	12.2101	0	19559.5	1	54	10.8	0.2	46641.6	9328.31	3911.89
37303	1	3	4	1	2	2	2	110.8	98.5	1	2	1	0	1	1	11.164	1	9950.96	2	49	9.8	0.4	19825.1	3965.01	1990.19
37304	1	3	3	1	1	2	1	88	70.6	0	0	1	0	0	3	10.4732	1	13106.7	2	53	10.6	0.4	32981.9	6596.37	2621.35
37317	2	1	4	2	3	2	3	116.8	111.3	1	0	0	0	0	2	11.0712	0	28127.8	1	52	10.4	0.2	0	0	5625.55
37319	2	1	3	3	1	2	1	75.8	50.4	9	0	0	0	0	1	10.6771	1	6661.69	1	54	10.8	0.2	16625.6	3325.12	1332.34
37329	2	3	3	1	1	2	3	110.1	97.3	9	2	0	0	0	1	11.1617	0	38115.3	2	49	9.8	0.4	86560.8	17312.2	7623.05
37336	2	1	4	2	1	1	3	103.9	90.2	0	2	0	0	0	1	10.9399	0	28697.2	2	49	9.8	0.4	60419.6	12083.9	5739.44
37342	2	1	3	3	3	2	3	89.1	81.3	1	2	0	0	0	1	9.88172	0	70837.2	2	48	9.6	0.4	183370	36673.9	14167.4
37352	2	2	3	2	1	3	1	80.7	53	0	2	0	0	0	1	11.085	0	72691.7	2	46	9.2	0.4	182604	36520.8	14538.3
37355	1	2	5	2	2	3	3	112.4	95.5	1	2	1	0	0	2	11.5018	1	108280	1	45	9	0.2	233535	46707.1	21656
37360	2	1	3	3	1	2	3	128.6	120.1	0	1	0	0	0	2	11.7346	0	7793.69	1	49	9.8	0.2	18572.2	3714.44	1558.74
37368	2	1	3	3	1	3	2	96.1	80.1	1	0	0	0	0	2	10.7376	0	107501	2	47	9.4	0.4	246379	49275.7	21500.3
37369	1	3	4	3	1	3	2	102.1	83.5	0	1	0	0	0	2	11.1733	1	9994.13	1	51	10.2	0.2	22304.2	4460.83	1998.83
37373	2	3	3	2	1	2	3	106.5	84.2	9	0	1	1	0	2	11.6063	1	55483.1	2	53	10.6	0.4	125296	25059.3	11096.6
37374	1	1	3	3	1	3	1	84	67.8	9	0	1	0	0	1	10.2015	0	79454.2	1	54	10.8	0.2	196742	39348.4	15890.8
37377	2	1	4	3	1	3	3	104.8	96.5	9	0	0	0	0	1	10.6684	0	20472.4	1	51	10.2	0.2	0	0	4094.48
37382	1	2	4	3	2	1	2	101.7	86.5	1	0	1	1	0	2	10.9349	0	21360.7	2	58	11.6	0.4	49911.5	9982.3	4272.15
37385	1	2	1	2	2	1	2	93.3	83.3	1	2	1	1	0	1	10.2225	1	21578.7	1	46	9.2	0.2	43514	8702.8	4315.73
37389	1	3	3	1	2	1	1	92.1	79.3	0	2	1	0	0	2	10.3424	0	16968.4	1	53	10.6	0.2	40286.5	8057.3	3393.69
37395	1	1	1	1	2	1	1	82.5	66.9	1	2	0	0	0	1	10.0865	0	20718.4	1	55	11	0.2	51182.7	10236.5	4143.67
37402	2	3	1	1	2	9	2	88.2	65	9	1	0	0	0	2	10.9399	0	4638.8	1	58	11.6	0.2	9741.54	1948.31	927.759
37410	1	1	3	3	1	3	2	91	77.5	1	0	0	0	0	2	10.3369	0	115770	1	57	11.4	0.2	301587	60317.3	23154
37426	2	1	5	3	2	2	1	91.2	66.3	1	2	1	0	0	2	11.2005	0	40448.1	1	46	9.2	0.2	101807	20361.4	8089.62
37429	2	2	5	3	1	3	3	98.1	72.8	1	0	1	0	0	1	11.4975	1	77644.9	2	44	8.8	0.4	195430	39086.1	15529
37436	1	3	3	1	1	2	3	132.8	114.5	0	0	1	1	1	2	12.4107	0	22062.1	2	47	9.4	0.4	64333.7	12866.7	4412.42
37440	1	2	3	2	2	2	3	122	93.9	2	2	1	0	0	1	12.59	0	33905	2	46	9.2	0.4	69502.5	13900.5	6781
37445	2	1	1	1	3	1	1	89.5	48.8	9	0	0	0	0	2	12.8119	0	1663.91	2	58	11.6	0.4	3788.69	757.737	332.783
37447	1	1	4	2	1	2	1	78.5	75.4	1	2	1	0	0	3	9.04032	0	19525.8	2	56	11.2	0.4	0	0	3905.15
37452	1	1	1	1	1	1	1	84.5	66.6	1	1	0	0	0	1	10.3543	0	25457.6	1	56	11.2	0.2	0	0	5091.52
37453	2	2	1	1	1	9	3	94.6	76.5	1	1	0	1	0	1	10.8158	1	21498.8	1	58	11.6	0.2	50380.5	10076.1	4299.77
37454	1	1	2	3	1	2	1	85.2	65.7	1	0	1	0	0	1	10.5113	1	23463.7	2	45	9	0.4	49470.4	9894.09	4692.75
37455	1	3	1	1	2	2	3	120.7	90.7	1	2	1	1	9	1	12.6737	1	11477.2	2	54	10.8	0.4	33467.9	6693.58	2295.45
37456	2	2	4	2	1	2	3	100.9	73.9	1	0	1	0	0	1	11.7373	1	28122.5	1	52	10.4	0.2	70968.4	14193.7	5624.5
37457	2	3	3	3	2	2	1	95	60.8	1	2	1	0	0	2	12.1835	1	52336.4	2	50	10	0.4	130573	26114.7	10467.3
37458	2	3	3	2	1	3	3	108.8	92.3	1	1	1	0	0	1	11.3247	0	62036.3	2	44	8.8	0.4	157776	31555.1	12407.3
37460	2	3	1	2	2	2	2	96	69.7	1	2	1	0	0	2	11.4989	0	8951.5	2	57	11.4	0.4	18820.4	3764.08	1790.3
37462	2	1	3	3	1	3	1	74	54.7	0	0	0	0	0	1	10.0055	0	85596.5	2	53	10.6	0.4	209879	41975.8	17119.3
37467	2	2	1	1	1	1	3	100	66.9	1	0	0	1	0	2	12.2261	1	17868.6	2	49	9.8	0.4	43516.4	8703.27	3573.71
37478	1	3	2	3	1	3	1	87.7	72.3	1	1	0	0	0	1	10.3141	1	49637.3	1	51	10.2	0.2	109345	21869.1	9927.46
37485	1	2	3	3	1	3	2	103	94.8	1	1	0	0	0	1	10.5787	1	102931	1	50	10	0.2	218916	43783.2	20586.3
37494	1	3	3	2	1	3	3	122	101.9	1	2	1	1	0	2	12.0857	0	50933.6	1	44	8.8	0.2	115659	23131.8	10186.7
37497	2	3	3	3	1	1	3	108.7	81.9	1	2	1	0	0	1	12.0112	0	45065.2	1	46	9.2	0.2	112433	22486.5	9013.04
37513	2	2	4	2	2	1	3	112.7	108.7	1	0	1	0	0	1	10.8096	0	34525.2	1	56	11.2	0.2	87125.8	17425.2	6905.03
37518	2	3	3	3	1	3	3	132	97.3	9	0	1	1	0	1	13.3819	1	70945.6	2	46	9.2	0.4	0	0	14189.1
37521	1	2	4	2	2	3	2	98.1	107.1	1	1	0	1	0	1	9.47926	0	25584.4	2	50	10	0.4	0	0	5116.89
37522	2	3	3	2	1	2	2	93.4	74.7	1	0	1	0	0	2	10.8065	1	65449	2	49	9.8	0.4	152888	30577.7	13089.8
37523	1	3	4	2	1	1	3	123.2	112.7	1	1	1	0	0	1	11.6051	0	9407.18	2	51	10.2	0.4	20778.4	4155.68	1881.44
37525	2	1	1	3	1	3	2	94.5	86.8	1	0	0	0	0	1	10.1431	1	15207.3	1	58	11.6	0.2	36263.4	7252.67	3041.46
37526	1	2	3	3	1	3	2	100.5	87.1	1	1	0	0	0	1	10.7685	1	88961.7	1	55	11	0.2	190246	38049.2	17792.3
37531	1	1	3	3	1	1	3	108.5	94.8	1	1	0	0	0	1	11.1436	1	97483.1	2	46	9.2	0.4	191442	38288.5	19496.6
37536	1	1	3	1	3	2	1	78.2	66.4	1	2	0	0	0	1	9.59672	1	49826.8	2	49	9.8	0.4	119491	23898.1	9965.35
37540	2	3	4	1	2	2	3	98	78.9	1	1	0	0	0	2	11.0328	1	22474.9	1	56	11.2	0.2	52369.2	10473.8	4494.99
37541	1	2	3	3	1	9	1	70.8	49.7	1	2	1	0	0	1	10.0428	1	34273.4	2	44	8.8	0.4	0	0	6854.68
37544	1	2	2	1	1	2	1	84.8	68.7	0	1	1	0	0	1	10.231	0	32614.9	1	47	9.4	0.2	68764.6	13752.9	6522.99
37545	1	2	1	3	1	3	1	80.9	71.4	1	0	0	0	0	2	9.57413	1	25140	2	55	11	0.4	59467.4	11893.5	5028
37556	1	2	4	3	1	2	3	114.8	99.5	0	1	1	0	0	2	11.5088	1	32455.9	1	49	9.8	0.2	75246.7	15049.3	6491.19
37557	1	1	1	1	1	2	1	86.7	69.4	1	0	0	0	0	2	10.4073	1	29218	1	54	10.8	0.2	72180.1	14436	5843.59
37558	1	3	3	3	1	3	2	98.3	91.2	0	1	1	1	0	2	10.2933	1	68158.1	2	48	9.6	0.4	0	0	13631.6
37560	1	3	3	2	1	3	2	101.8	91.4	0	1	0	0	0	1	10.6482	1	78681.8	1	52	10.4	0.2	151238	30247.7	15736.4
37561	2	1	2	2	2	1	3	101.8	77.4	1	2	0	0	0	2	11.5712	1	56722.3	1	55	11	0.2	0	0	11344.5
37573	1	1	3	1	3	1	3	105.3	98.8	1	2	0	0	0	1	10.5938	1	62394	1	49	9.8	0.2	136736	27347.2	12478.8
37576	2	1	1	3	1	3	2	102	85.2	1	0	0	0	0	2	11.0505	1	32154.8	2	55	11	0.4	77555.3	15511.1	6430.96
37580	2	3	3	2	2	2	2	100.5	70.4	0	0	1	0	0	1	11.9779	0	66047.2	1	56	11.2	0.2	172119	34423.8	13209.4
37593	1	3	4	2	1	2	2	97	71.1	0	1	1	0	0	2	11.5037	0	11712.3	2	49	9.8	0.4	23334.2	4666.84	2342.46
37599	2	2	4	3	1	3	2	97.5	73.9	1	0	1	0	0	1	11.3418	0	31274.8	1	53	10.6	0.2	78923.4	15784.7	6254.96
37600	1	2	4	3	1	3	3	109	96	1	0	1	0	0	2	11.1248	1	20031.5	2	56	11.2	0.4	60808.5	12161.7	4006.31
37604	2	3	3	1	1	2	3	122.3	111.5	9	0	1	0	0	1	11.5821	1	60721.1	2	46	9.2	0.4	154431	30886.1	12144.2
37606	1	2	3	3	2	3	2	99	81.2	1	2	1	0	0	1	10.9864	1	91877.5	2	46	9.2	0.4	204568	40913.6	18375.5
37609	1	1	3	2	3	3	2	102.8	85.3	9	0	0	0	0	3	11.1306	0	99403.2	1	50	10	0.2	249657	49931.4	19880.6
37617	2	3	4	3	2	2	3	125.6	100.8	0	0	1	0	0	1	12.5101	1	14226.3	2	51	10.2	0.4	41713.1	8342.62	2845.26
37631	1	1	3	3	1	3	3	102.7	104.4	1	0	0	0	0	2	10.0513	1	78529.9	1	47	9.4	0.2	196154	39230.8	15706
37639	2	1	2	2	1	2	2	91.4	60.1	1	0	0	0	0	1	11.7899	0	57947.4	2	44	8.8	0.4	132808	26561.6	11589.5
37640	1	2	3	2	1	2	2	104	92.6	9	2	1	0	0	1	10.8076	1	75566.7	1	44	8.8	0.2	159323	31864.6	15113.3
37645	2	1	4	2	1	2	3	101	94	1	0	0	0	0	1	10.4174	1	21302.9	2	56	11.2	0.4	49884.6	9976.93	4260.57
37647	1	1	1	2	1	9	2	91.7	73	1	0	0	0	0	1	10.7327	0	19549.2	1	48	9.6	0.2	48294.5	9658.9	3909.85
37653	2	3	3	3	2	3	2	88.5	65.1	0	0	0	1	0	2	10.9686	0	40185.9	2	47	9.4	0.4	96693.9	19338.8	8037.18
37657	1	3	3	3	1	3	2	101.2	75.4	1	0	1	0	0	2	11.6545	1	35315.5	2	52	10.4	0.4	77894.3	15578.9	7063.11
37661	1	1	1	1	1	1	3	99	87.2	1	2	0	0	0	2	10.6017	0	31727.7	1	56	11.2	0.2	0	0	6345.54
37670	1	3	3	1	2	2	1	100.4	75.8	1	1	0	0	0	2	11.5319	0	41867	2	44	8.8	0.4	90611.5	18122.3	8373.4
37671	2	2	4	3	1	3	1	86.6	69.2	1	1	0	0	0	1	10.4103	0	28553.5	1	55	11	0.2	72804.7	14560.9	5710.7
37682	1	3	3	3	2	2	3	117.7	91.8	1	1	1	0	0	1	12.2844	1	40938.9	2	50	10	0.4	88124.4	17624.9	8187.78
37686	2	1	3	3	3	3	1	94.7	65.8	0	0	0	0	0	2	11.6745	0	72251.6	1	54	10.8	0.2	180319	36063.7	14450.3
37688	1	1	5	3	3	3	2	98.5	106.6	1	2	0	0	0	2	9.5402	0	27900.9	1	58	11.6	0.2	71228.7	14245.7	5580.18
37690	2	2	3	3	3	2	3	144.1	140.1	0	1	1	0	0	2	12.1743	0	116641	1	49	9.8	0.2	269654	53930.8	23328.2
37700	1	3	3	2	1	3	2	108.7	97.5	1	0	0	0	0	2	11.0085	1	48584.1	2	47	9.4	0.4	111430	22286	9716.82
37702	1	3	3	2	1	2	1	96.1	77.8	1	0	1	0	0	2	10.8952	1	44942.2	1	47	9.4	0.2	99127.4	19825.5	8988.43
37705	2	1	3	3	1	3	2	99	74.9	9	0	0	0	0	2	11.4392	0	10981.4	2	53	10.6	0.4	28534.2	5706.84	2196.27
37708	1	2	3	2	3	1	2	107.5	85.6	0	2	1	0	0	1	11.6191	1	30312.5	2	44	8.8	0.4	67491.8	13498.4	6062.51
37710	2	1	3	3	2	3	1	82	61.6	1	0	0	0	0	2	10.4478	0	79272.5	1	44	8.8	0.2	204190	40837.9	15854.5
37714	2	2	3	3	1	3	1	70	51.9	1	1	0	0	0	2	9.7166	1	78524.7	1	44	8.8	0.2	202263	40452.7	15704.9
37722	2	3	3	3	2	9	2	96.5	71.8	9	0	1	0	0	1	11.3885	0	48065.6	2	55	11	0.4	0	0	9613.12
37732	1	1	4	3	3	3	2	94.8	96.6	1	2	0	0	0	1	9.64539	0	26195.1	2	54	10.8	0.4	58708.9	11741.8	5239.02
37740	1	1	4	1	1	2	3	101.3	96.7	1	1	0	0	0	2	10.3014	0	23430.2	1	48	9.6	0.2	61379.9	12276	4686.05
37741	2	2	4	3	2	3	1	92.4	76	1	0	1	1	0	1	10.599	0	24254.2	1	44	8.8	0.2	55627.1	11125.4	4850.84
37743	1	3	4	2	1	3	1	91.8	70.1	0	1	1	0	0	2	10.9644	0	6866	2	45	9	0.4	15323	3064.6	1373.2
37747	2	1	1	1	3	2	2	84.8	62.4	1	1	0	0	0	2	10.735	0	15813.7	2	52	10.4	0.4	36007.5	7201.5	3162.75
37749	2	3	3	1	1	2	3	117.5	81.3	0	0	1	1	0	2	13.0314	1	40366.2	2	47	9.4	0.4	100709	20141.8	8073.24
37751	1	2	3	3	2	3	1	86	70.5	1	0	0	0	0	2	10.2425	0	139663	1	50	10	0.2	291277	58255.4	27932.5
37755	2	2	1	3	2	2	1	69.5	42.9	0	0	0	0	0	2	10.611	0	24843.8	1	57	11.4	0.2	61652.2	12330.4	4968.77
37763	2	1	3	3	1	3	1	77.2	62.8	1	0	0	0	0	2	9.74176	0	106002	1	50	10	0.2	264551	52910.1	21200.5
37765	1	3	4	3	1	3	3	123.8	94.6	0	0	1	1	0	1	12.7284	0	9994.13	1	51	10.2	0.2	22921.6	4584.32	1998.83
37766	1	2	3	2	1	3	1	90.4	77.7	9	0	0	0	0	2	10.2555	1	119480	2	55	11	0.4	254112	50822.3	23895.9
37769	2	3	3	3	1	2	3	124.5	109.7	0	0	1	1	0	2	11.8868	0	66887.9	2	44	8.8	0.4	151051	30210.3	13377.6
37780	2	3	4	3	1	3	2	82.6	78.1	1	0	1	0	0	1	9.34662	1	12045.4	1	51	10.2	0.2	28300.6	5660.11	2409.08
37792	1	2	1	3	2	3	3	115.3	109.8	1	2	0	1	0	1	11.0034	0	25338.3	1	57	11.4	0.2	58705.1	11741	5067.67
37799	2	3	3	2	2	9	2	79.3	64.5	1	1	0	0	0	1	9.874	0	89447.4	1	57	11.4	0.2	227043	45408.6	17889.5
37810	2	3	3	1	1	2	1	87.5	63.4	1	0	0	0	0	2	10.9891	1	62228.7	1	46	9.2	0.2	168630	33725.9	12445.7
37814	1	1	4	3	1	3	2	84.6	74.5	9	0	0	0	0	1	9.80149	0	27548	1	53	10.6	0.2	0	0	5509.6
37815	1	3	5	2	1	2	2	94.5	66.4	9	0	1	0	0	2	11.5971	0	39510.8	2	58	11.6	0.4	87147.6	17429.5	7902.15
37816	1	1	1	2	1	2	2	91.2	75.3	0	1	0	0	0	2	10.5099	1	27847.7	1	54	10.8	0.2	72872.7	14574.5	5569.54
37819	1	2	3	2	1	3	2	97.4	90.2	1	1	0	0	0	2	10.2555	1	111358	2	55	11	0.4	236838	47367.7	22271.6
37820	2	1	1	1	3	9	1	91	63.3	1	0	0	0	0	2	11.4377	0	25761.4	1	53	10.6	0.2	61430.7	12286.1	5152.28
37821	2	1	1	2	3	9	1	77.4	55.2	9	0	0	0	0	2	10.4177	0	12303.7	2	58	11.6	0.4	28015.1	5603.02	2460.73
37822	2	1	3	3	1	3	1	82.5	74.3	1	1	0	0	0	2	9.57105	1	86446.2	1	46	9.2	0.2	215744	43148.8	17289.2
37825	1	3	3	3	1	3	2	105.9	99.9	1	1	0	0	0	1	10.5953	0	48297.5	2	47	9.4	0.4	110773	22154.6	9659.51
37836	1	2	3	3	1	3	1	91.8	77.6	1	1	0	0	0	2	10.4211	0	70430.1	1	44	8.8	0.2	150616	30123.2	14086
37837	2	1	3	3	1	3	1	79.3	51.9	9	0	0	0	0	2	11.0075	0	76738.7	2	52	10.4	0.4	191517	38303.4	15347.7
37840	1	1	1	1	1	1	1	88.9	69.6	1	0	0	0	0	1	10.6561	0	22348.2	1	53	10.6	0.2	55209.1	11041.8	4469.64
37848	2	2	3	3	2	3	1	71.2	52.1	1	0	0	0	0	1	9.86418	0	72934.5	2	56	11.2	0.4	183214	36642.8	14586.9
37860	1	3	4	3	1	3	2	96	83.1	1	1	1	0	0	3	10.531	1	9432.09	2	44	8.8	0.4	20123.1	4024.61	1886.42
37867	1	2	3	3	1	3	2	100.2	90.4	1	0	0	0	0	2	10.5386	1	103627	1	46	9.2	0.2	203509	40701.8	20725.5
37875	2	1	1	1	1	1	1	78.8	61.9	0	0	0	0	0	3	10.0157	0	20669.5	2	48	9.6	0.4	46985.9	9397.18	4133.9
37879	1	1	3	1	1	2	3	125.4	122.2	0	2	1	0	0	1	11.3439	1	33892.6	2	44	8.8	0.4	69477.1	13895.4	6778.52
37886	1	2	3	2	1	3	3	116.7	109.8	0	0	1	0	0	1	11.137	1	95934.5	1	50	10	0.2	202266	40453.3	19186.9
37887	2	3	3	2	2	2	3	123.2	104.4	1	2	1	1	0	2	12.0576	1	87233.8	2	53	10.6	0.4	221860	44372	17446.8
37894	2	1	3	3	1	3	3	108	84.9	1	0	0	0	0	2	11.7211	1	10859.4	2	48	9.6	0.4	24888.2	4977.64	2171.87
37905	1	2	3	3	2	1	3	113.2	100.5	1	1	1	0	0	1	11.2918	1	30699.6	1	55	11	0.2	65734.5	13146.9	6139.93
37910	2	3	1	1	1	2	3	123.2	100.1	1	1	1	1	0	2	12.3138	1	6740.1	1	55	11	0.2	16741.5	3348.29	1348.02
37917	1	1	4	3	1	3	1	88.4	70	9	0	0	0	0	2	10.5658	0	21080.8	2	52	10.4	0.4	47246.6	9449.32	4216.16
37918	1	1	1	3	1	3	2	101.8	97.7	1	0	0	0	0	1	10.2991	1	17509.6	1	58	11.6	0.2	45300.4	9060.07	3501.92
37922	2	3	3	1	1	2	2	94	71.8	1	1	0	0	0	1	11.0934	0	30336.4	2	44	8.8	0.4	82206.7	16441.3	6067.29
37929	1	3	4	3	1	2	3	115.8	89.9	0	0	1	0	0	3	12.2132	1	9831.34	1	51	10.2	0.2	27609.4	5521.87	1966.27
37930	1	2	4	1	3	2	1	88.2	69.4	1	2	1	0	0	1	10.5874	0	25918.8	2	49	9.8	0.4	60090.7	12018.1	5183.75
37932	1	1	3	3	3	1	1	79.3	72.4	1	1	0	0	0	2	9.31974	0	52287.5	2	48	9.6	0.4	128072	25614.5	10457.5
37936	1	2	3	2	1	3	2	103	81.8	1	2	1	0	0	1	11.3883	1	112247	1	49	9.8	0.2	252954	50590.8	22449.4
37942	2	1	3	3	1	3	2	90.4	73.3	1	0	0	0	0	2	10.5588	0	7892.11	2	53	10.6	0.4	18087.7	3617.53	1578.42
37944	1	3	3	3	1	3	2	89	71.7	1	1	0	0	0	2	10.5107	0	39544.6	2	50	10	0.4	90697.5	18139.5	7908.92
37953	1	2	3	2	1	3	1	85	74.5	1	2	0	0	0	1	9.84784	0	97483.1	2	46	9.2	0.4	191442	38288.5	19496.6
37971	2	1	4	1	3	1	2	92.9	73.8	9	0	0	0	0	2	10.814	0	4602.72	2	45	9	0.4	10778.1	2155.63	920.545
37973	2	1	1	3	3	3	1	77.8	50.1	1	0	1	0	0	1	10.9916	0	32154.8	1	57	11.4	0.2	73301.7	14660.3	6430.96
37988	2	1	1	1	3	1	2	81	57.7	9	0	0	0	0	3	10.6634	0	17518.9	2	49	9.8	0.4	43912.4	8782.48	3503.77
37993	1	1	1	1	3	2	2	91.5	85.5	9	0	0	0	0	1	9.89551	0	27825.7	1	57	11.4	0.2	68740.7	13748.1	5565.14
37996	2	2	3	2	1	3	2	93.6	64.6	1	2	1	0	0	2	11.6455	0	91123.8	2	50	10	0.4	229357	45871.3	18224.8
38008	1	1	1	1	3	2	1	85.6	77.5	1	0	0	0	0	1	9.72351	0	21634.2	2	57	11.4	0.4	53445.2	10689	4326.84
38010	2	3	4	2	2	1	3	107.6	84.7	0	0	0	0	0	2	11.6915	0	19353.6	1	44	8.8	0.2	40257.8	8051.55	3870.73
38017	1	2	3	3	1	3	2	113.2	94.4	9	0	0	0	0	2	11.6509	1	99321.4	1	58	11.6	0.2	212400	42480.1	19864.3
38019	2	1	3	3	3	3	1	75.3	57.8	1	0	0	0	0	2	9.90447	0	66948	1	45	9	0.2	162946	32589.3	13389.6
38028	1	3	3	2	1	9	2	106	93.7	1	2	1	0	1	2	10.9506	1	32926.7	1	54	10.8	0.2	72625.4	14525.1	6585.35
38033	2	1	3	3	1	3	2	103.5	79.5	9	0	0	0	0	3	11.608	0	6661.69	1	54	10.8	0.2	0	0	1332.34
38038	1	1	4	1	3	2	2	98.5	89.2	1	0	1	0	0	2	10.4293	1	23718.1	1	48	9.6	0.2	60550.4	12110.1	4743.62
38050	2	3	1	1	2	2	2	90.5	58.4	9	0	0	0	0	1	11.8425	0	16529.2	2	55	11	0.4	38972.9	7794.58	3305.85
38054	2	1	3	3	1	3	1	78.7	67	1	1	0	0	0	2	9.61474	0	67171.7	1	45	9	0.2	163491	32698.2	13434.3
38055	1	2	3	1	1	3	3	117.7	101.8	1	2	1	0	0	2	11.6655	0	91877.5	2	46	9.2	0.4	204568	40913.6	18375.5
38057	2	1	4	3	2	1	3	119.8	109.3	9	0	0	0	0	2	11.459	1	5544.08	2	49	9.8	0.4	10576.5	2115.29	1108.82
38060	2	3	4	1	2	1	2	104.9	70.9	9	0	1	1	0	1	12.4581	0	15830.4	1	53	10.6	0.2	36989.3	7397.86	3166.08
38062	1	1	1	2	3	2	1	92.7	81.6	1	0	0	0	0	2	10.2621	0	23883.9	1	46	9.2	0.2	64174	12834.8	4776.78
38063	1	3	3	2	1	3	1	98.9	84.6	1	1	1	0	0	2	10.7525	0	48584.1	2	47	9.4	0.4	102591	20518.3	9716.82
38065	1	3	4	1	1	2	2	108.7	85.4	0	0	1	0	0	2	11.7625	1	9950.96	2	49	9.8	0.4	19825.1	3965.01	1990.19
38073	2	3	3	3	1	9	1	87.6	56.9	9	0	1	0	0	1	11.6131	1	52882.1	2	49	9.8	0.4	123532	24706.4	10576.4
38075	1	1	3	2	1	2	2	103.8	95.1	0	1	0	0	0	1	10.6441	0	72175.3	2	44	8.8	0.4	166467	33293.4	14435.1
38078	1	1	1	1	1	1	3	109.5	92.2	1	0	0	0	0	2	11.4038	1	26072.7	1	55	11	0.2	64410.1	12882	5214.54
38079	2	1	3	3	1	3	1	76.5	56.8	1	0	0	0	0	2	10.1505	1	117360	1	49	9.8	0.2	318555	63711	23471.9
38081	2	2	3	3	1	3	2	93	75.5	1	0	0	0	0	2	10.7031	0	93324.4	1	55	11	0.2	234434	46886.8	18664.9
38095	2	1	3	3	1	2	3	107.9	98.7	0	1	1	0	0	2	10.8608	0	106719	1	48	9.6	0.2	244586	48917.3	21343.9
38098	2	3	2	3	2	2	2	91.7	59.8	1	1	0	1	0	2	11.8582	0	79987	1	56	11.2	0.2	180278	36055.6	15997.4
38106	1	3	1	1	1	1	2	112.7	88.6	0	1	1	0	0	2	11.9731	0	6124.04	1	58	11.6	0.2	14786.2	2957.24	1224.81
38108	1	1	4	3	1	3	2	86.7	89.3	1	0	0	0	0	1	9.17473	1	30411	1	56	11.2	0.2	0	0	6082.2
38113	1	1	1	1	1	2	3	106	87.1	1	2	0	0	0	2	11.3579	0	22348.2	1	53	10.6	0.2	55209.1	11041.8	4469.64
38119	2	3	4	1	2	2	1	88.8	56	9	0	0	1	0	2	11.8664	0	26116.9	1	49	9.8	0.2	54326.1	10865.2	5223.38
38120	1	1	1	3	2	3	1	80.5	57.9	0	1	0	1	0	2	10.5793	1	25338.3	1	57	11.4	0.2	58705.1	11741	5067.67
38125	1	3	3	3	1	3	2	107.8	94.4	9	0	1	0	0	1	11.0951	1	61363.2	1	55	11	0.2	0	0	12272.6
38126	2	1	4	1	3	1	2	102.9	71.8	1	2	0	0	0	2	12.1438	1	6045.17	1	50	10	0.2	14155.9	2831.18	1209.03
38139	1	1	4	1	1	1	2	90.2	84.9	1	2	0	0	0	2	9.78932	1	33106.1	1	49	9.8	0.2	0	0	6621.23
38140	1	2	2	3	1	3	2	96.4	86.5	1	0	0	0	0	1	10.365	1	27271.3	2	54	10.8	0.4	80675.7	16135.1	5454.26
38143	2	3	5	1	1	1	2	92.5	72.5	1	2	0	0	0	1	10.8636	0	37574.2	2	50	10	0.4	101820	20364	7514.83
38148	2	2	3	2	1	2	2	86.9	64.9	9	0	1	0	0	3	10.7869	0	116641	1	49	9.8	0.2	269654	53930.8	23328.2
38154	1	3	3	2	1	3	3	121.1	110.6	1	1	1	0	0	1	11.5151	1	59557.6	2	44	8.8	0.4	125763	25152.6	11911.5
38156	2	2	3	3	1	3	3	117.5	91.2	1	0	0	0	0	1	12.3038	0	90565.7	2	44	8.8	0.4	266479	53295.9	18113.1
38162	1	1	3	3	1	2	1	81.8	64.4	1	2	0	0	0	1	10.1932	0	37536.5	2	50	10	0.4	86575.3	17315.1	7507.31
38163	1	3	1	1	2	1	2	111	92.7	0	1	0	1	0	3	11.5288	0	4283.03	2	58	11.6	0.4	9475.25	1895.05	856.605
38166	2	3	3	3	2	3	2	103	69.5	9	0	0	1	0	2	12.3551	0	71827.3	1	54	10.8	0.2	165996	33199.3	14365.5
38168	2	1	4	3	3	2	3	114.1	82.6	9	0	0	0	0	1	12.5544	0	26022	1	47	9.4	0.2	59382.3	11876.5	5204.4
38175	2	3	4	3	2	3	3	111.5	92.4	9	0	1	0	0	1	11.5995	1	15491.3	1	51	10.2	0.2	36396.6	7279.32	3098.25
38178	1	1	4	1	1	2	3	108.2	107.6	0	2	1	1	0	1	10.4309	1	19295.6	2	56	11.2	0.4	45086.1	9017.22	3859.12
38182	1	2	4	1	2	2	2	109.1	103.2	1	1	0	0	0	1	10.7395	0	25918.8	2	49	9.8	0.4	60090.7	12018.1	5183.75
38188	2	1	3	3	3	3	2	90.4	70.3	1	1	0	0	0	2	10.7818	0	72251.6	1	54	10.8	0.2	180319	36063.7	14450.3
38189	1	1	3	2	1	1	1	86.8	73.8	1	1	0	0	0	1	10.104	1	44631.4	1	46	9.2	0.2	102939	20587.8	8926.29
38194	1	3	3	3	1	3	2	100.8	83	1	1	1	0	0	2	11.0642	1	63997	2	49	9.8	0.4	126531	25306.2	12799.4
38197	2	2	5	1	1	2	1	78.1	43.4	9	0	1	1	0	1	11.8551	1	50743.1	2	58	11.6	0.4	117418	23483.5	10148.6
38205	1	1	4	3	3	3	1	73.7	62.1	1	0	0	0	0	1	9.35237	0	27372.4	1	53	10.6	0.2	61347.5	12269.5	5474.49
38214	1	2	4	3	1	3	3	124.6	124.7	9	0	1	0	0	1	11.158	0	27184.3	2	57	11.4	0.4	69873.7	13974.7	5436.86
38220	2	3	3	3	1	3	2	95.1	71	1	1	1	1	0	2	11.2863	1	66054.4	2	50	10	0.4	146331	29266.1	13210.9
38222	1	1	3	2	1	2	1	85	79.2	1	2	0	0	0	2	9.55116	1	44866.3	1	48	9.6	0.2	0	0	8973.26
38225	2	3	3	1	2	2	1	84.3	61.3	9	1	1	0	0	2	10.7671	1	32005.3	2	49	9.8	0.4	74764.1	14952.8	6401.05
38226	1	1	3	2	1	2	2	90.2	72	1	2	0	0	0	2	10.6302	0	85525.6	1	50	10	0.2	209485	41897.1	17105.1
38235	1	2	3	3	1	2	2	104	91.6	0	0	1	0	0	2	10.8664	0	70430.1	1	44	8.8	0.2	150806	30161.2	14086
38236	1	1	3	1	1	1	2	93.5	85.3	1	2	1	0	0	1	10.1236	1	35010.8	2	44	8.8	0.4	68756	13751.2	7002.16
38239	1	3	3	3	1	3	3	116.7	113	1	1	1	0	1	2	10.9782	1	67020.9	2	54	10.8	0.4	145067	29013.4	13404.2
38243	1	2	3	1	1	3	2	103	90.1	1	0	0	0	0	1	10.8511	1	78497.1	1	48	9.6	0.2	174116	34823.2	15699.4
38245	2	1	3	2	1	2	3	104	90	1	2	0	0	0	3	10.9626	1	66956.7	2	47	9.4	0.4	0	0	13391.3
38246	2	2	5	1	1	2	2	90	68.3	9	0	0	0	0	1	10.8901	0	78983.8	2	52	10.4	0.4	211019	42203.8	15796.8
38247	2	2	1	1	1	2	3	107.6	83.3	0	2	1	0	0	1	11.7893	1	23796.9	2	55	11	0.4	59731	11946.2	4759.38
38249	2	1	1	2	1	1	2	95.2	76.2	1	2	0	0	0	2	10.9058	1	19744	1	46	9.2	0.2	40978.8	8195.75	3948.8
38250	2	3	3	1	2	1	2	84	64.2	0	0	1	0	0	2	10.4836	0	43037.6	1	49	9.8	0.2	100535	20107.1	8607.52
38261	2	1	4	3	1	2	2	96.9	66.7	9	0	0	0	0	1	11.8648	1	28327	2	50	10	0.4	51973.4	10394.7	5665.41
38270	2	2	3	3	2	2	3	111	100.1	1	0	0	0	0	1	11.0945	1	108894	1	46	9.2	0.2	292032	58406.4	21778.7
38271	2	1	3	3	1	3	1	77.7	64.4	1	0	1	0	0	2	9.68229	0	91115.1	1	52	10.4	0.2	227683	45536.7	18223
38274	2	1	3	3	1	3	1	71.5	47.5	1	1	0	0	0	2	10.3743	0	56906.5	1	44	8.8	0.2	0	0	11381.3
38275	2	1	2	3	3	3	3	112.9	100.3	1	0	0	0	0	2	11.2731	0	19134.3	2	45	9	0.4	43664.6	8732.92	3826.86
38280	1	2	3	2	2	3	1	79.7	55.7	1	2	1	0	0	1	10.679	0	91877.5	2	46	9.2	0.4	188341	37668.3	18375.5
38290	1	3	3	3	1	3	2	113.8	93.8	1	1	0	0	1	2	11.7501	0	44194.1	2	54	10.8	0.4	0	0	8838.83
38295	1	1	3	3	1	3	1	91.1	78.8	1	1	0	0	0	2	10.2625	0	99275.7	1	57	11.4	0.2	243165	48632.9	19855.1
38315	2	3	1	2	1	9	2	94.5	75.1	1	0	1	0	0	1	10.9047	0	4413.35	1	58	11.6	0.2	0	0	882.67
38317	1	3	3	3	2	9	1	80.5	58.2	1	1	0	0	0	3	10.552	0	20722.1	1	48	9.6	0.2	44518.3	8903.67	4144.41
38322	2	2	1	3	2	2	3	133.7	123.4	1	0	1	1	0	1	12.0358	1	22510.2	1	56	11.2	0.2	55912.3	11182.5	4502.05
38324	1	1	1	2	1	2	1	83.9	72.2	1	0	0	0	0	2	9.87401	1	22344.4	1	54	10.8	0.2	55199.6	11039.9	4468.88
38335	1	1	3	3	1	3	2	99	84.3	0	1	0	0	0	2	10.7825	0	75163.4	2	50	10	0.4	173359	34671.8	15032.7
38336	1	1	3	2	1	3	3	144.9	147	1	0	1	0	0	1	11.9512	1	91883.1	1	47	9.4	0.2	226749	45349.9	18376.6
38338	1	1	3	3	3	3	1	78.8	66.3	1	2	1	0	0	1	9.67764	0	91883.1	1	47	9.4	0.2	231061	46212.3	18376.6
38345	1	2	1	1	3	1	2	105.5	87.8	9	2	0	0	0	2	11.2591	0	23899.4	1	56	11.2	0.2	55892.2	11178.4	4779.88
38350	1	1	3	2	3	3	2	97.9	86.6	1	0	0	0	0	2	10.5202	1	72060.4	1	51	10.2	0.2	187721	37544.2	14412.1
38358	1	1	3	3	1	3	2	106.2	107	9	0	0	0	0	2	10.2667	0	104387	2	47	9.4	0.4	225139	45027.8	20877.4
38364	2	3	3	1	1	2	3	110.7	107	9	0	1	1	0	2	10.7018	0	40177.3	2	54	10.8	0.4	91543.3	18308.7	8035.46
38377	2	1	3	3	1	3	3	108.6	92.4	1	1	0	0	0	1	11.2978	1	98022.5	2	48	9.6	0.4	251105	50221	19604.5
38388	2	3	3	3	1	2	2	95.6	77.3	0	2	0	0	0	2	10.8735	0	38222.8	2	44	8.8	0.4	0	0	7644.57
38394	1	2	3	3	1	3	2	102.3	95.1	1	1	0	0	0	1	10.4902	1	107077	2	47	9.4	0.4	210283	42056.6	21415.4
38396	1	1	3	3	3	1	1	90.8	80.4	9	0	0	0	0	2	10.1265	1	49615.7	1	55	11	0.2	121528	24305.6	9923.14
38402	2	2	4	2	3	2	1	74.1	57.8	1	2	1	1	0	1	9.74663	1	24254.2	1	44	8.8	0.2	56672.4	11334.5	4850.84
38410	2	3	1	3	2	3	3	93	77.4	9	1	1	0	0	2	10.5709	1	7139.49	2	45	9	0.4	15010.7	3002.13	1427.9
38417	2	1	5	3	1	3	2	100.8	79.1	1	1	0	0	0	3	11.3337	0	90477.4	1	46	9.2	0.2	227733	45546.6	18095.5
38422	1	1	1	2	1	1	2	98.2	91.8	1	0	0	0	0	1	10.2492	0	27995.9	2	53	10.6	0.4	63041.6	12608.3	5599.18
38426	1	2	3	3	1	3	3	123.8	133.5	1	0	1	0	0	1	10.7147	1	105938	2	53	10.6	0.4	221377	44275.4	21187.6
38427	1	3	4	1	1	1	3	109.6	90	0	0	1	0	0	2	11.5529	0	11078.9	1	52	10.4	0.2	24930.6	4986.13	2215.78
38429	1	1	3	1	1	2	3	117.5	122.7	1	2	0	0	0	2	10.6076	1	86943.7	2	44	8.8	0.4	249442	49888.5	17388.7
38432	2	3	4	2	2	2	2	96.3	80	9	0	1	0	0	1	10.7667	0	15785.9	2	54	10.8	0.4	37088.8	7417.76	3157.18
38433	2	3	4	2	1	3	3	109.1	81.1	0	0	1	1	1	2	12.1147	1	16514.5	1	51	10.2	0.2	37876.1	7575.21	3302.9
38442	2	1	3	3	1	3	2	101.7	79.5	9	1	0	0	0	2	11.4061	0	5854.43	2	51	10.2	0.4	0	0	1170.89
38443	2	1	4	3	2	1	3	139.4	127.9	0	1	1	1	0	1	12.3262	1	32474.7	1	49	9.8	0.2	67180.4	13436.1	6494.94
38444	2	2	4	3	2	2	3	109.5	87.5	0	2	1	1	0	1	11.706	1	26942.3	1	48	9.6	0.2	61792.2	12358.4	5388.45
38446	2	2	1	1	1	2	3	105.3	76.5	1	1	0	1	0	3	12.0392	1	18886.9	1	47	9.4	0.2	44259.7	8851.93	3777.38
38447	1	1	1	3	3	2	2	102.7	94.3	0	1	0	0	0	2	10.5758	0	27279.2	2	54	10.8	0.4	75663.5	15132.7	5455.84
38452	2	2	4	1	1	2	3	109.3	89.2	9	1	1	0	0	1	11.5728	1	25854.5	2	49	9.8	0.4	62774.5	12554.9	5170.89
38454	1	3	3	3	1	1	1	95	68.5	0	0	1	0	0	2	11.4783	1	18179.3	1	46	9.2	0.2	38387.9	7677.57	3635.86
38455	1	1	3	3	3	9	2	104	91.9	1	2	0	0	0	1	10.8486	1	115770	1	57	11.4	0.2	283565	56713	23154
38459	2	1	4	3	2	2	1	68.4	40.8	9	0	0	0	0	2	10.7084	0	23921.3	2	52	10.4	0.4	0	0	4784.25
38461	2	1	3	3	1	1	1	93.6	73.1	9	0	0	0	0	2	10.9476	0	9369.01	1	53	10.6	0.2	23382.3	4676.46	1873.8
38464	2	1	4	3	1	2	3	129.6	158.5	1	2	1	0	0	2	10.2941	1	36669.7	1	50	10	0.2	0	0	7333.95
38466	1	3	4	3	1	3	3	134.7	130.3	1	0	0	1	0	2	11.8004	1	7965.05	1	51	10.2	0.2	20248	4049.61	1593.01
38472	1	2	3	3	2	3	2	102.4	88.4	0	2	0	0	1	2	10.8912	0	96264.1	1	54	10.8	0.2	213525	42705.1	19252.8
38477	2	1	2	3	1	3	2	97	76.6	9	0	0	0	0	3	11.083	1	9511.51	1	58	11.6	0.2	23150.3	4630.06	1902.3
38480	1	1	4	2	1	3	3	103.7	102.9	1	0	0	0	0	1	10.2228	1	20975.3	1	51	10.2	0.2	54948.7	10989.7	4195.06
38490	2	1	4	3	1	3	3	104.5	78	9	0	0	0	0	1	11.8323	0	33604.5	2	57	11.4	0.4	76685.5	15337.1	6720.9
38491	2	3	3	2	1	3	1	85.6	54.7	1	0	0	0	0	2	11.5739	0	35788.5	1	55	11	0.2	90841.3	18168.3	7157.69
38496	2	2	1	1	1	9	3	112	86.8	0	0	0	0	0	1	12.0215	0	21226.9	1	53	10.6	0.2	53280.2	10656	4245.38
38500	1	3	4	1	2	3	3	118	99.6	0	1	1	1	0	1	11.8237	0	9822.59	2	50	10	0.4	28642.9	5728.58	1964.52
38501	1	1	3	3	3	3	2	92.6	84	1	0	0	0	0	2	10.1035	1	91678.1	2	57	11.4	0.4	228996	45799.1	18335.6
38505	1	3	4	1	2	1	3	113.7	94.9	0	0	1	1	0	2	11.6715	0	14666.4	1	49	9.8	0.2	30340.3	6068.06	2933.27
38506	1	1	3	2	1	2	1	81	69.9	1	2	0	0	0	1	9.68827	0	86140.6	1	45	9	0.2	210992	42198.3	17228.1
38518	1	1	3	3	3	3	3	145.9	159.4	2	2	0	0	0	2	11.5561	1	72201.7	2	52	10.4	0.4	188089	37617.9	14440.3
38522	2	1	3	3	3	2	2	89.7	70.6	9	2	0	0	0	1	10.6755	1	46033.3	2	52	10.4	0.4	0	0	9206.66
38525	1	1	1	1	1	2	1	82.2	62.4	1	0	0	0	0	1	10.4059	0	23899.4	1	56	11.2	0.2	56532.8	11306.6	4779.88
38532	1	1	4	3	3	2	2	79.7	70.8	9	0	0	0	0	1	9.472	0	32873.3	1	49	9.8	0.2	65771.3	13154.3	6574.66
38535	2	1	4	3	3	2	1	75.8	56.1	1	0	0	0	0	1	10.1202	0	29744.5	2	54	10.8	0.4	69652.3	13930.5	5948.9
38539	2	3	3	3	2	3	2	91.9	71.9	0	0	1	0	0	2	10.838	0	51249.5	2	44	8.8	0.4	127862	25572.3	10249.9
38541	1	3	5	1	2	3	1	88.7	61.1	9	1	1	0	0	2	11.3476	1	12462.1	1	58	11.6	0.2	0	0	2492.42
38544	2	1	4	3	3	3	3	126.2	126.5	1	0	0	0	0	2	11.2205	0	33782.8	1	47	9.4	0.2	77092.4	15418.5	6756.55
38554	1	1	3	3	3	2	2	98	84.5	1	2	0	0	0	2	10.661	1	67781.3	2	56	11.2	0.4	166023	33204.6	13556.3
38568	2	3	3	1	1	2	3	116.5	97.9	0	0	1	1	0	2	11.7743	0	40409.5	2	46	9.2	0.4	89519.3	17903.9	8081.9
38572	2	3	1	1	2	1	1	87.4	55.1	9	0	0	1	0	2	11.7743	0	6373.29	1	53	10.6	0.2	14766	2953.19	1274.66
38575	1	3	3	3	1	2	3	118	109.7	0	2	0	0	1	1	11.2662	1	80138.2	1	49	9.8	0.2	154038	30807.6	16027.6
38578	2	2	3	3	1	2	3	99.2	79.1	1	0	0	0	0	2	11.1538	1	111954	2	47	9.4	0.4	264817	52963.5	22390.8
38580	1	2	3	3	2	3	1	92.6	75.1	0	2	1	0	0	2	10.6854	1	89720.6	1	54	10.8	0.2	192111	38422.2	17944.1
38585	2	1	3	3	1	3	3	99.7	78.9	1	1	0	0	0	2	11.2242	0	93470.5	2	50	10	0.4	214222	42844.4	18694.1
38588	2	3	3	3	1	3	1	75.3	54.1	1	1	1	0	0	2	10.2376	0	63971.4	1	45	9	0.2	162378	32475.5	12794.3
38591	1	1	1	3	1	2	2	97.5	77.7	1	2	1	0	0	1	11.061	0	24364.1	1	48	9.6	0.2	60260	12052	4872.83
38592	2	1	4	3	3	3	1	76	67.7	9	0	0	0	0	2	9.23675	0	26805.9	2	51	10.2	0.4	0	0	5361.17
38598	2	3	1	1	2	1	3	102.9	83.9	0	0	1	1	0	2	11.234	1	4968.71	2	56	11.2	0.4	11643.7	2328.74	993.742
38606	1	3	3	1	1	3	3	116	96.1	0	1	0	0	0	3	11.833	1	43970.3	2	46	9.2	0.4	110647	22129.4	8794.06
38611	1	3	4	2	2	1	3	125.2	101.3	1	2	1	0	1	1	12.4394	1	11059.8	1	48	9.6	0.2	31059.2	6211.84	2211.96
38613	1	2	4	2	1	2	2	91.5	75.2	9	0	0	0	0	1	10.5515	1	60336.5	2	45	9	0.4	128325	25664.9	12067.3
38615	2	2	4	3	1	3	3	97.6	89.4	0	1	1	0	0	2	10.3224	0	25722.1	2	48	9.6	0.4	64911	12982.2	5144.42
38617	1	3	4	1	1	9	2	102.6	81.9	1	2	1	0	0	2	11.3372	1	9950.96	2	49	9.8	0.4	19825.1	3965.01	1990.19
38619	1	1	1	2	1	2	2	96.2	73.6	1	0	0	0	0	2	11.2134	1	25594.5	1	52	10.4	0.2	63228.8	12645.8	5118.91
38621	2	1	4	3	3	2	3	113.5	124.3	0	0	1	0	0	2	10.1803	1	25854.5	2	49	9.8	0.4	0	0	5170.89
38626	2	1	5	3	3	1	1	68.2	44.2	9	0	0	0	0	3	10.2582	0	52496.3	1	47	9.4	0.2	131015	26203.1	10499.3
38636	1	3	3	1	2	3	2	96	66.5	1	0	1	0	1	1	11.7723	0	21445.2	1	45	9	0.2	50915.3	10183.1	4289.05
38637	1	3	5	3	1	3	2	100.2	88.1	1	1	1	0	0	1	10.6753	0	12460.8	1	49	9.8	0.2	24825.3	4965.06	2492.15
38638	2	1	3	2	1	2	2	88.2	67.4	0	1	0	0	0	1	10.7433	1	115596	1	49	9.8	0.2	304012	60802.4	23119.2
38639	1	1	1	2	1	9	1	88	68.7	1	1	0	0	0	1	10.6171	0	22838.5	1	53	10.6	0.2	56420.2	11284	4567.69
38640	2	3	3	1	1	2	1	72	45.6	0	2	1	0	0	2	10.6623	0	73762	1	46	9.2	0.2	176301	35260.2	14752.4
38647	1	1	3	3	1	3	2	89.9	83.8	1	1	0	0	0	1	9.82059	1	107077	2	53	10.6	0.4	210283	42056.6	21415.4
38651	1	3	1	1	2	2	1	88.3	55.6	1	2	1	0	0	2	11.842	0	5881.73	2	58	11.6	0.4	12648.4	2529.68	1176.35
38653	1	2	3	3	1	3	1	90.5	83.3	1	0	0	0	0	2	9.91576	0	100898	1	56	11.2	0.2	215772	43154.5	20179.6
38660	2	3	3	1	2	2	1	86.5	63.9	9	0	1	0	0	2	10.821	0	33078.9	1	55	11	0.2	86203.5	17240.7	6615.77
38673	1	3	4	1	2	1	1	64.7	44.5	0	2	1	0	0	1	9.69894	1	12460.8	1	52	10.4	0.2	29254.1	5850.81	2492.15
38675	2	3	3	3	1	3	1	79.3	65.2	1	1	1	0	0	2	9.82086	0	62964.7	2	47	9.4	0.4	157090	31417.9	12592.9
38676	2	2	3	3	1	3	1	92	67	1	0	0	0	0	2	11.2396	0	124922	2	55	11	0.4	0	0	24984.3
38679	1	3	3	1	1	3	3	123	118.1	1	0	1	1	0	2	11.3183	0	67849.1	2	46	9.2	0.4	146051	29210.2	13569.8
38687	1	1	4	1	1	2	1	71.2	70.7	1	0	0	0	0	3	8.46779	1	24740.6	1	52	10.4	0.2	63160.8	12632.2	4948.13
38689	1	3	4	1	2	1	3	104.2	93.4	1	2	1	1	0	1	10.7819	0	8960.3	1	48	9.6	0.2	20550.5	4110.1	1792.06
38694	2	1	4	1	1	1	1	93.6	61.4	9	0	0	0	0	1	11.9452	0	5480.54	1	54	10.8	0.2	12833.7	2566.74	1096.11
38699	2	1	3	3	1	2	3	103	90.2	0	0	0	0	0	2	10.8451	0	7195.2	1	46	9.2	0.2	16490.4	3298.09	1439.04
38708	1	2	1	2	1	2	2	99.6	77.6	1	0	0	0	0	2	11.3065	1	20898.5	2	58	11.6	0.4	46668.1	9333.62	4179.69
38721	2	3	3	1	2	2	1	92	58.7	0	0	1	1	0	2	12.0079	0	25943.7	1	44	8.8	0.2	60032.8	12006.6	5188.74
38725	1	3	1	1	1	1	1	91.5	54.7	9	2	0	0	0	1	12.3716	1	15296.5	1	52	10.4	0.2	32894.4	6578.88	3059.29
38726	1	2	5	2	2	2	2	98.4	88.8	1	0	1	0	0	1	10.4421	1	34687.4	1	45	9	0.2	73134.2	14626.8	6937.48
38732	2	3	4	1	3	1	3	118.6	111.2	1	1	1	1	0	2	11.2469	0	10496.3	2	45	9	0.4	24661	4932.2	2099.26
38738	1	2	1	1	1	9	3	96.8	84.4	1	1	0	0	0	2	10.5367	0	16468.1	1	58	11.6	0.2	41289.1	8257.82	3293.61
38739	2	2	3	3	1	3	3	103.8	83.3	1	1	0	0	0	2	11.373	1	91583.2	2	44	8.8	0.4	245609	49121.7	18316.6
38744	1	2	3	3	1	3	2	96.5	78.6	1	1	0	0	0	2	10.8847	1	89421.9	1	54	10.8	0.2	186496	37299.3	17884.4
38745	1	3	3	3	1	3	1	92.5	75.5	1	0	1	0	0	1	10.6456	0	54172.9	2	52	10.4	0.4	117257	23451.5	10834.6
38751	1	1	3	3	1	3	1	93.2	83.3	1	0	0	0	0	2	10.2116	0	90053	2	54	10.8	0.4	220575	44115	18010.6
38755	1	3	3	1	1	2	2	116.3	92.5	0	1	1	1	0	2	12.0923	1	62833.9	2	49	9.8	0.4	130331	26066.2	12566.8
38758	1	2	3	2	1	9	3	118	121.8	9	0	0	0	0	1	10.692	1	103627	1	46	9.2	0.2	223501	44700.3	20725.5
38762	1	1	2	1	1	2	1	89.2	71.2	9	0	0	0	0	1	10.5712	0	87447.2	2	54	10.8	0.4	218428	43685.5	17489.4
38773	1	3	3	3	1	3	3	134.6	109.2	9	0	1	0	0	2	12.8805	1	61094.7	2	51	10.2	0.4	139595	27918.9	12218.9
38775	1	2	5	2	1	1	1	84.5	67.4	9	1	0	0	0	1	10.2926	1	36876.7	1	47	9.4	0.2	78861.3	15772.3	7375.33
38777	1	3	4	2	1	2	1	100.5	77.6	0	1	0	0	0	1	11.4087	1	11907.2	2	47	9.4	0.4	26573.5	5314.7	2381.43
38779	1	1	4	3	3	3	2	86.8	91.6	1	0	0	0	0	2	9.06926	1	27142.9	1	54	10.8	0.2	60833.2	12166.6	5428.59
38782	1	2	3	3	2	3	3	107	101	1	1	0	0	0	2	10.6469	1	139663	1	57	11.4	0.2	309789	61957.7	27932.5
38784	2	1	3	3	1	3	2	109	85.3	9	0	0	0	0	3	11.8019	0	8323.59	2	55	11	0.4	21546.5	4309.3	1664.72
38786	1	2	5	1	1	2	2	102.4	80.2	9	2	1	0	0	2	11.4344	0	84381.3	2	52	10.4	0.4	180679	36135.7	16876.3
38788	1	2	3	2	1	3	3	123.3	110.6	1	1	1	0	0	1	11.7243	1	94295.2	1	53	10.6	0.2	0	0	18859
38790	1	3	3	3	2	3	1	96.7	74	9	1	0	1	0	3	11.2411	1	21946.3	1	45	9	0.2	49463.5	9892.7	4389.26
38791	1	1	1	1	1	1	3	95.8	87	0	0	0	0	0	2	10.2708	0	23962.2	1	53	10.6	0.2	59196.3	11839.3	4792.44
38792	2	1	4	3	1	3	2	86.9	70.8	1	0	0	0	0	2	10.3277	0	26413.6	1	51	10.2	0.2	61852.4	12370.5	5282.73
38797	1	2	5	1	2	3	3	112.8	112.1	1	2	1	0	0	1	10.6538	1	93756.9	2	50	10	0.4	195922	39184.4	18751.4
38798	2	2	3	3	1	3	1	72.5	54.1	1	1	0	0	0	2	9.85688	0	97747.6	2	48	9.6	0.4	0	0	19549.5
38801	1	2	1	1	3	2	3	104.2	83.8	1	2	1	0	0	1	11.3827	1	19146.7	2	49	9.8	0.4	38973.2	7794.63	3829.34
38803	1	2	4	3	1	1	3	105.4	95.6	1	2	0	0	0	1	10.7798	1	17388.5	2	45	9	0.4	45159.1	9031.83	3477.7
38810	1	1	3	3	1	2	1	82.8	80.7	1	0	0	0	0	2	9.21708	0	101200	1	46	9.2	0.2	0	0	20240
38819	2	2	3	2	1	3	1	86.1	59.7	2	2	0	0	0	3	11.1434	0	98539.5	1	47	9.4	0.2	253817	50763.5	19707.9
38826	1	3	1	1	2	1	1	81	52.3	0	2	0	0	0	2	11.2004	1	7676.57	1	55	11	0.2	0	0	1535.31
38830	1	1	1	1	1	2	1	85.8	60.6	1	0	0	0	0	2	11.0218	1	19639.7	1	55	11	0.2	46456.7	9291.33	3927.94
38836	1	1	4	2	1	2	2	91.2	78.5	1	0	0	0	0	1	10.2934	1	29546.7	1	56	11.2	0.2	75430.3	15086.1	5909.34
38850	2	3	5	3	1	3	1	84.6	69.8	1	1	0	0	0	2	10.1261	0	14360.9	1	55	11	0.2	33462.5	6692.49	2872.17
38852	2	1	3	2	1	3	3	115.9	92.6	0	1	0	0	0	1	12.0442	0	80635.5	2	47	9.4	0.4	184806	36961.2	16127.1
38854	1	3	1	1	2	2	2	105.3	91.4	1	1	0	0	0	1	11.0143	1	6419.93	2	55	11	0.4	14624.1	2924.82	1283.99
38857	2	1	3	3	1	3	2	85	75.2	1	1	0	0	0	1	9.80189	0	81541.5	2	47	9.4	0.4	0	0	16308.3
38859	1	2	3	1	3	2	3	119.3	100.4	1	0	0	0	0	2	11.9062	1	35295.8	2	50	10	0.4	78587.2	15717.4	7059.16
38860	2	2	3	1	1	3	2	90.7	69	1	0	1	0	0	2	10.919	0	97426.9	2	50	10	0.4	240555	48111	19485.4
38861	1	3	3	1	2	3	3	123.7	113.4	0	1	1	1	0	2	11.6162	1	38825.9	2	44	8.8	0.4	87679.6	17535.9	7765.18
38867	2	1	3	3	1	3	3	112	79.1	1	0	0	0	0	3	12.593	0	8499.28	1	55	11	0.2	21211.7	4242.34	1699.86
38871	2	1	4	2	3	2	3	108	100.3	9	0	1	0	0	2	10.7838	1	38321.3	1	56	11.2	0.2	87449.3	17489.9	7664.25
38877	2	1	1	1	1	2	1	80	59.1	0	0	0	0	0	2	10.4063	1	20669.5	2	53	10.6	0.4	46985.9	9397.18	4133.9
38883	2	1	1	1	1	1	3	112	106	0	0	0	0	0	2	10.8784	0	28814.4	2	48	9.6	0.4	59804.3	11960.9	5762.88
38886	2	3	3	2	2	3	2	102.9	65.4	1	1	0	0	0	1	12.7241	0	51688.2	1	45	9	0.2	131199	26239.9	10337.6
38897	1	3	3	1	2	2	2	112.1	90	0	1	1	1	0	1	11.8164	1	50635.9	2	53	10.6	0.4	114350	22870	10127.2
38901	1	2	3	3	1	3	2	106.2	92.4	1	1	1	0	0	2	11.0481	1	81229.9	2	44	8.8	0.4	159523	31904.7	16246
38903	1	3	1	1	2	1	2	107.9	78.8	1	0	0	0	0	2	12.1551	1	4668.35	1	56	11.2	0.2	10513.6	2102.72	933.67
38904	1	1	3	1	1	3	1	89.7	72.8	1	2	1	0	0	2	10.513	0	88673.9	2	47	9.4	0.4	0	0	17734.8
38905	2	1	4	3	1	3	1	76.8	69.2	1	0	1	0	0	1	9.23226	0	26853.6	1	52	10.4	0.2	54245.3	10849.1	5370.72
38910	1	2	5	3	1	2	3	128	123.2	1	2	1	0	1	1	11.532	1	33841.1	1	53	10.6	0.2	91314.4	18262.9	6768.23
38914	2	1	3	3	1	3	3	98.2	93	1	0	0	0	0	2	10.1829	0	98022.5	2	48	9.6	0.4	251105	50221	19604.5
38915	1	1	3	2	3	2	1	72.1	63.2	1	2	0	0	0	1	9.06936	1	91577.2	1	47	9.4	0.2	224308	44861.6	18315.4
38918	2	2	3	3	2	2	1	88.9	67.1	1	1	0	0	0	2	10.8528	1	109565	1	46	9.2	0.2	293832	58766.3	21913
38920	2	1	5	2	2	2	3	96.8	76.3	1	2	0	0	0	1	11.0819	0	32795.1	2	44	8.8	0.4	77574.1	15514.8	6559.03
38921	1	1	3	3	1	3	3	121	109.6	1	1	0	0	0	2	11.5579	0	94129.4	2	53	10.6	0.4	238431	47686.1	18825.9
38925	1	3	3	1	2	9	3	141.5	137.6	2	1	1	1	1	2	12.0628	1	40646.4	2	53	10.6	0.4	92515.4	18503.1	8129.28
38929	1	2	3	2	1	3	3	109.7	98	0	1	0	0	0	1	11.0814	1	82142.5	2	44	8.8	0.4	182893	36578.6	16428.5
38931	2	1	1	1	1	1	2	90.1	63.3	9	0	0	0	0	1	11.3246	0	2193.83	2	49	9.8	0.4	5499	1099.8	438.766
38933	1	3	3	1	2	1	1	90.1	58	9	0	0	0	0	2	11.8307	0	11240.9	2	46	9.2	0.4	25781.5	5156.29	2248.17
38937	2	3	4	1	2	1	3	120.9	90.9	1	2	1	1	0	1	12.6807	0	14602.7	1	48	9.6	0.2	0	0	2920.55
38941	1	1	4	2	1	2	1	96	86.2	1	0	0	0	0	1	10.3399	0	28934.2	1	50	10	0.2	75798.6	15159.7	5786.84
38942	2	2	3	3	1	2	3	117	103.7	9	2	0	0	0	2	11.4894	1	87765.1	1	48	9.6	0.2	0	0	17553
38944	2	3	1	3	1	3	3	112.6	89.2	1	0	0	0	0	2	11.9222	1	6567.88	1	55	11	0.2	14444.6	2888.92	1313.58
38958	2	3	4	3	2	3	3	133.5	151.9	0	1	1	1	0	1	10.8318	1	15871	2	48	9.6	0.4	36400.3	7280.07	3174.21
38963	2	1	3	3	1	2	3	116.6	94.9	1	1	0	0	0	2	11.9692	0	7195.2	1	46	9.2	0.2	16490.4	3298.09	1439.04
38972	2	1	1	2	1	9	2	95	56.1	9	0	0	0	0	1	12.6836	1	2654.48	1	53	10.6	0.2	6044.17	1208.83	530.895
38977	2	1	4	3	3	2	3	91.8	73.8	0	0	0	0	0	1	10.686	0	25859.3	2	49	9.8	0.4	49331.9	9866.38	5171.86
38978	2	3	1	1	2	2	2	97.2	59.2	9	0	1	0	0	3	12.633	0	11040.2	1	55	11	0.2	23211.9	4642.38	2208.05
38980	1	3	3	3	1	3	2	94.2	76.1	1	0	1	0	0	2	10.7984	0	73171.9	2	47	9.4	0.4	162566	32513.2	14634.4
38982	1	2	3	3	1	3	3	122.7	115.9	1	1	1	0	0	1	11.3973	1	98065.1	1	53	10.6	0.2	206758	41351.7	19613
38983	1	1	4	1	3	2	2	95.4	88.7	1	1	0	0	0	2	10.1295	0	26252.1	2	49	9.8	0.4	52523.8	10504.8	5250.41
38987	1	3	1	3	2	3	3	130	102.9	1	0	1	1	0	1	12.8155	1	3906.91	2	56	11.2	0.4	9433.03	1886.61	781.382
38991	2	2	3	2	1	3	3	100.6	84	1	0	0	0	0	2	10.9764	1	87518.9	1	48	9.6	0.2	219850	43970	17503.8
38995	2	2	3	3	2	3	1	77.7	57.3	1	2	0	0	0	2	10.2646	1	107620	1	50	10	0.2	270344	54068.8	21523.9
38999	1	1	4	3	3	2	1	77.5	71.6	1	0	0	0	0	1	9.15894	0	23456.7	1	49	9.8	0.2	52571.6	10514.3	4691.34
39000	2	2	4	3	1	3	3	114.9	100.5	0	0	1	0	0	1	11.4614	1	33037.2	1	50	10	0.2	83371	16674.2	6607.45
39003	1	3	4	3	1	3	3	135	134.4	1	0	0	1	0	2	11.6449	0	8491.16	1	51	10.2	0.2	21585.5	4317.09	1698.23
39009	1	3	3	3	1	9	2	106.4	88.7	1	1	1	0	0	1	11.2974	1	44479.7	2	57	11.4	0.4	0	0	8895.94
39010	2	1	1	3	1	2	1	92.7	65.4	0	0	0	0	0	2	11.4628	1	29587	2	55	11	0.4	67368.7	13473.7	5917.39
39032	2	1	2	1	3	1	1	72.5	41.3	1	2	1	0	0	1	11.2814	1	30984.9	1	45	9	0.2	62590.6	12518.1	6196.98
39037	2	1	4	3	2	2	3	101.4	95.6	0	1	0	0	0	1	10.3707	1	26749.4	1	44	8.8	0.2	62638.8	12527.8	5349.89
39039	2	3	3	1	1	3	2	88	66.5	0	1	1	0	0	2	10.7913	0	62228.7	1	46	9.2	0.2	155254	31050.7	12445.7
39042	1	1	3	3	1	3	3	103.5	100.7	1	0	0	0	0	1	10.314	1	104568	2	47	9.4	0.4	0	0	20913.7
39044	2	1	1	1	1	3	1	71.7	50.3	1	0	0	0	0	1	10.1096	0	22680.9	2	55	11	0.4	53744.3	10748.9	4536.18
39045	2	1	3	3	1	3	3	112.4	104.2	1	1	0	0	0	2	11.0111	1	101328	1	53	10.6	0.2	262299	52459.9	20265.7
39046	1	3	3	2	2	2	3	122.2	99.1	1	1	1	0	0	3	12.2754	0	15572.4	2	50	10	0.4	32883.1	6576.62	3114.49
39048	1	3	1	2	1	1	1	92.2	70.6	1	0	1	0	0	2	10.9731	1	3060.42	1	58	11.6	0.2	6589.05	1317.81	612.085
39051	2	3	3	3	1	2	2	94.5	75.7	9	0	1	1	1	1	10.8614	0	55215.5	2	49	9.8	0.4	114529	22905.8	11043.1
39054	2	2	3	2	2	1	2	89.5	71.7	0	2	0	0	0	1	10.5697	1	46780.5	2	50	10	0.4	125456	25091.3	9356.1
39058	1	1	3	3	1	3	2	111.4	105.6	1	2	0	0	0	3	10.8406	1	112247	1	49	9.8	0.2	0	0	22449.4
39061	2	2	5	3	2	3	1	81	60.4	9	2	0	0	0	2	10.4224	1	93234	1	55	11	0.2	234207	46841.4	18646.8
39068	2	2	1	1	2	1	3	103.4	75.2	1	0	0	0	0	2	11.9237	1	21561.6	1	56	11.2	0.2	54120.5	10824.1	4312.33
39080	2	3	3	3	1	1	3	116	90.9	0	1	0	0	0	1	12.1668	0	54508.8	2	48	9.6	0.4	138359	27671.8	10901.8
39081	2	1	3	2	3	2	2	95	75.3	1	2	0	0	0	1	10.9478	1	6119.39	2	44	8.8	0.4	15900.8	3180.15	1223.88
39082	1	1	1	1	1	1	1	82.3	63	1	0	0	1	0	2	10.3688	0	26072.7	1	55	11	0.2	64410.1	12882	5214.54
39084	1	3	3	2	1	9	3	117.2	95.6	1	1	1	0	0	1	11.9867	1	48109.2	2	49	9.8	0.4	92473.2	18494.6	9621.83
39086	1	3	4	1	1	3	3	125	116.8	1	0	1	1	0	1	11.5661	0	12460.8	1	49	9.8	0.2	25777.6	5155.51	2492.15
39088	2	1	4	3	1	1	1	74	50.8	9	0	0	0	0	1	10.3825	0	29905	2	48	9.6	0.4	70028.1	14005.6	5980.99
39092	1	2	3	3	1	3	1	90.7	86.3	1	0	0	0	0	2	9.76342	0	65198.4	2	56	11.2	0.4	139428	27885.5	13039.7
39110	2	2	5	2	1	3	3	141.5	124.5	1	0	1	1	0	1	12.6815	1	77644.9	2	44	8.8	0.4	175344	35068.7	15529
39112	2	1	1	2	2	2	3	107.5	106.2	1	1	1	0	0	1	10.4315	1	26391.6	1	53	10.6	0.2	63654.9	12731	5278.33
39113	1	2	5	3	1	3	3	119.5	119.6	1	2	0	0	0	1	10.927	1	74515.5	2	52	10.4	0.4	165284	33056.9	14903.1
39116	1	3	4	3	1	3	3	117.5	112.9	9	0	1	1	0	1	11.0584	0	6866	2	45	9	0.4	16043.1	3208.62	1373.2
39124	2	2	3	3	1	3	1	86.9	65.2	1	0	0	0	0	2	10.7621	1	91583.2	2	50	10	0.4	245609	49121.7	18316.6
39125	1	3	3	3	1	9	1	87	71.9	1	0	1	0	0	3	10.2602	0	39311.3	2	50	10	0.4	83010.7	16602.1	7862.27
39132	2	1	5	3	3	3	1	67.2	46.8	0	0	0	0	0	2	9.82305	0	70768.6	2	48	9.6	0.4	172245	34449.1	14153.7
39148	1	2	3	3	2	1	3	136.5	129.1	1	1	1	0	0	2	12.0135	0	32775.1	2	54	10.8	0.4	0	0	6555.03
39150	2	1	1	2	1	2	3	102.2	88.5	1	0	0	0	0	2	10.8637	0	28814.4	2	53	10.6	0.4	59804.3	11960.9	5762.88
39154	2	2	1	3	2	1	1	85.5	62.5	0	2	1	0	0	2	10.815	1	17454.3	1	48	9.6	0.2	41408	8281.61	3490.86
39164	2	1	5	3	1	2	1	90.5	65.1	9	0	0	0	0	1	11.2165	1	59776.8	2	48	9.6	0.4	148369	29673.8	11955.4
39175	1	3	3	3	1	2	2	108.2	84.6	1	1	1	1	0	2	11.7636	0	23080.1	1	55	11	0.2	49957	9991.4	4616.02
39177	2	3	3	3	2	2	2	95.9	72.8	1	1	0	0	0	2	11.2397	0	46439.7	1	49	9.8	0.2	105466	21093.2	9287.94
39179	2	1	3	3	1	2	2	91.2	77.4	1	0	0	0	0	1	10.3663	0	73410.9	2	46	9.2	0.4	168248	33649.6	14682.2
39184	2	1	4	3	3	1	2	92.5	80.6	1	0	0	0	0	2	10.3032	0	32480.8	1	49	9.8	0.2	58089.6	11617.9	6496.16
39190	1	3	3	3	1	3	1	77	53.9	1	1	0	0	0	2	10.4881	0	22903.9	2	49	9.8	0.4	49570.3	9914.06	4580.78
39195	1	1	4	3	3	2	2	88.3	80.9	9	0	0	0	0	1	9.81717	1	23456.7	2	51	10.2	0.4	59883.1	11976.6	4691.34
39203	1	3	3	2	1	2	2	99.2	84	1	1	0	0	0	2	10.8236	0	19604.9	1	44	8.8	0.2	42118.3	8423.66	3920.98
39204	2	1	3	3	1	3	3	106.4	95.9	1	2	0	0	0	3	10.8651	1	117360	1	49	9.8	0.2	263770	52754.1	23471.9
39205	2	3	3	1	2	1	1	74	47.3	9	2	0	0	0	1	10.7597	1	36348.4	1	45	9	0.2	92262.6	18452.5	7269.68
39207	2	1	3	3	3	3	1	75.3	53.4	1	0	0	0	0	1	10.3044	0	56302.3	2	52	10.4	0.4	0	0	11260.5
39208	1	1	1	1	3	1	2	97	73.8	9	0	0	0	0	2	11.2913	0	32967.7	1	56	11.2	0.2	0	0	6593.55
39215	2	3	4	1	2	3	1	79	63.9	0	2	1	1	0	3	9.88272	0	17713.5	1	50	10	0.2	0	0	3542.69
39225	2	1	1	3	1	2	1	92.5	57.7	9	0	1	0	0	2	12.1774	1	29587	2	55	11	0.4	67447.9	13489.6	5917.39
39226	1	3	3	3	1	3	2	103.2	82.1	1	1	1	0	1	2	11.3896	1	45879	1	45	9	0.2	108926	21785.2	9175.81
39230	2	2	3	2	1	2	1	80	59.3	1	0	1	0	0	2	10.3887	0	108347	1	46	9.2	0.2	256287	51257.4	21669.5
39244	2	3	1	1	1	1	2	102.7	70.3	9	0	0	0	0	2	12.2488	1	4238.73	1	58	11.6	0.2	8901.39	1780.28	847.745
39245	1	3	3	2	2	3	2	108.2	81.2	0	1	0	1	0	2	12.0074	0	26781.4	1	50	10	0.2	60360.9	12072.2	5356.27
39251	2	3	3	3	1	3	1	78	58	1	1	1	0	0	2	10.2419	0	70945.6	2	48	9.6	0.4	177001	35400.2	14189.1
39259	1	1	1	3	3	2	2	108.2	89.8	9	2	0	0	0	1	11.418	1	32649.5	2	53	10.6	0.4	87726.3	17545.3	6529.9
39265	1	3	3	2	1	2	2	96	72.7	0	1	1	1	0	3	11.2591	1	40961.7	2	49	9.8	0.4	82600.6	16520.1	8192.35
39271	1	3	3	1	3	1	1	81.8	61.3	1	2	0	0	0	2	10.4478	1	35324.8	1	50	10	0.2	75890.3	15178.1	7064.96
39272	1	1	3	2	3	2	1	79.5	74	1	2	0	0	0	1	9.24169	1	91577.2	1	47	9.4	0.2	224308	44861.6	18315.4
39277	1	3	3	2	1	3	2	97.6	69.4	1	2	0	0	0	3	11.7157	1	63997	2	49	9.8	0.4	123012	24602.4	12799.4
39278	1	3	3	1	3	1	1	88.9	71.7	0	2	1	0	0	2	10.4989	1	35300.2	2	50	10	0.4	0	0	7060.04
39279	1	1	3	1	1	3	2	87.6	80.9	1	2	1	0	0	1	9.73935	1	91396.1	2	54	10.8	0.4	229837	45967.3	18279.2
39281	2	2	3	3	1	3	1	73.4	63.5	1	0	0	0	0	2	9.21105	1	78787	1	44	8.8	0.2	197915	39583.1	15757.4
39290	1	1	4	2	1	2	2	89.8	81.6	1	1	0	0	0	1	9.94103	0	41954.6	1	57	11.4	0.2	0	0	8390.91
39291	2	1	1	3	1	2	1	91.7	69.4	1	0	0	0	0	1	11.0075	0	19201.8	2	57	11.4	0.4	43721.9	8744.38	3840.35
39293	1	1	4	3	1	2	2	92.8	86.3	1	0	0	0	0	1	9.98947	1	33724.8	1	49	9.8	0.2	92046.8	18409.4	6744.96
39300	1	1	4	2	1	1	2	98.2	100.5	1	2	0	0	0	2	9.79554	1	32873.3	1	49	9.8	0.2	77428.7	15485.7	6574.66
39302	2	1	4	3	2	2	3	101.9	103.3	0	0	0	0	0	1	10.0259	0	26017.1	1	47	9.4	0.2	77539.8	15508	5203.43
39304	1	1	1	1	1	1	2	94	75.4	1	0	0	0	0	2	10.8254	1	32649.5	2	53	10.6	0.4	77376.6	15475.3	6529.9
39307	1	3	3	3	1	2	1	78.3	54.8	1	1	0	0	1	2	10.5772	0	8795.41	1	44	8.8	0.2	20141.4	4028.28	1759.08
39315	1	1	4	1	1	1	1	80.4	77.4	9	2	0	0	0	2	9.13872	0	26381.4	1	47	9.4	0.2	67349.5	13469.9	5276.27
39322	1	1	1	1	1	1	2	103.7	87.9	1	2	0	0	0	2	11.0607	0	18531.4	1	48	9.6	0.2	41382.3	8276.47	3706.29
39328	1	2	1	2	1	3	3	103.2	89.2	0	1	1	1	0	1	10.9269	1	21063.3	1	58	11.6	0.2	52318.3	10463.7	4212.66
39338	2	1	3	3	3	3	1	81.8	55.1	1	0	0	0	0	2	11.0199	0	56302.3	2	52	10.4	0.4	137035	27407.1	11260.5
39339	2	2	1	1	2	2	2	98.9	73.4	9	1	0	0	0	1	11.5438	0	14868.9	2	56	11.2	0.4	39558.3	7911.66	2973.78
39343	2	3	3	3	2	2	1	74.2	51.7	1	2	0	0	0	1	10.3195	0	35152.2	2	44	8.8	0.4	95256.7	19051.3	7030.44
39347	1	1	3	3	3	1	2	85.1	81.4	1	0	1	0	0	3	9.43229	0	66636.2	1	57	11.4	0.2	167572	33514.4	13327.2
39353	2	1	3	3	3	3	2	92.2	67.3	0	0	0	0	0	2	11.2389	0	74227.5	2	56	11.2	0.4	186462	37292.4	14845.5
39354	1	2	4	3	1	2	1	88.2	74.3	0	0	0	0	0	2	10.2323	1	21638.9	1	44	8.8	0.2	65687.9	13137.6	4327.79
39356	1	1	3	1	1	1	2	86.4	76.6	1	2	0	0	0	1	9.87187	1	61483.7	2	47	9.4	0.4	176397	35279.5	12296.7
39363	2	2	4	2	1	2	3	131.3	126.6	1	2	1	1	0	2	11.6694	1	25854.5	2	49	9.8	0.4	53485.1	10697	5170.89
39365	1	1	1	1	1	1	2	94.3	74.4	1	0	0	0	0	2	10.9326	0	26072.7	1	55	11	0.2	64410.1	12882	5214.54
39378	2	1	3	1	1	2	1	81	62.8	1	2	0	0	0	1	10.2213	0	95335.3	1	47	9.4	0.2	245564	49112.8	19067.1
39382	2	3	3	3	1	2	2	104.6	76.8	1	1	1	0	1	3	11.9358	1	58539	2	46	9.2	0.4	158631	31726.2	11707.8
39392	2	2	3	2	1	3	3	112	93.2	0	1	0	0	0	2	11.6014	0	107620	1	50	10	0.2	275690	55137.9	21523.9
39399	2	2	1	3	1	3	1	88.2	75	1	0	0	0	0	1	10.1845	0	17797.1	2	48	9.6	0.4	42171.6	8434.32	3559.41
39402	1	2	3	3	1	3	3	105	83.9	1	1	0	0	0	1	11.4633	1	82142.5	2	44	8.8	0.4	0	0	16428.5
39405	2	3	3	3	1	3	2	96.7	78	9	0	1	0	0	3	10.9491	0	85975.2	1	57	11.4	0.2	224051	44810.2	17195
39410	2	1	5	3	1	3	1	94	57.2	1	0	0	0	0	2	12.4288	0	4924.57	2	56	11.2	0.4	0	0	984.913
39411	2	2	5	3	1	2	1	84.3	61.4	0	2	1	0	0	2	10.7583	0	91857.7	1	46	9.2	0.2	217282	43456.3	18371.5
39413	2	2	3	2	3	2	3	115.7	94.3	9	0	1	0	0	2	11.9145	0	48494.1	1	47	9.4	0.2	122735	24546.9	9698.83
39415	2	2	3	3	1	3	2	93.1	73.1	1	0	0	0	0	2	10.8891	1	92380.9	1	45	9	0.2	237954	47590.9	18476.2
39417	2	1	5	1	2	1	2	102.1	74.3	9	2	0	0	0	2	11.8449	0	6987.96	1	55	11	0.2	0	0	1397.59
39420	2	3	3	3	1	9	1	80.6	62.2	1	1	1	1	0	2	10.2197	1	54044.8	2	50	10	0.4	0	0	10809
39426	2	1	1	1	1	9	2	80.4	62.2	1	2	0	0	1	1	10.1944	0	21561.6	1	56	11.2	0.2	54761.4	10952.3	4312.33
39428	1	1	4	3	3	2	1	85.5	80.1	1	0	0	0	0	3	9.55322	0	23607.1	2	51	10.2	0.4	52908.7	10581.7	4721.43
39432	1	2	3	3	2	2	2	97	81.4	1	0	0	0	0	2	10.7513	0	87154.2	2	44	8.8	0.4	171158	34231.5	17430.8
39433	2	3	3	2	1	2	3	113	83.8	9	0	1	1	0	2	12.344	1	31406.3	2	44	8.8	0.4	69574.6	13914.9	6281.27
39435	2	1	2	2	3	2	3	109	75.1	1	2	0	0	0	2	12.5779	0	58581.5	1	47	9.4	0.2	145402	29080.5	11716.3
39436	1	2	4	3	1	3	1	78.5	68.5	1	2	0	0	0	2	9.48472	0	25413	1	52	10.4	0.2	0	0	5082.59
39438	2	2	3	3	2	3	3	108	104.2	1	0	0	0	0	1	10.5801	1	93324.4	1	55	11	0.2	249333	49866.6	18664.9
39439	2	1	4	2	2	1	3	144.6	145.1	1	0	0	1	0	1	12.0042	0	33008.8	2	54	10.8	0.4	87130.7	17426.1	6601.76
39448	2	3	5	3	1	2	1	69.8	43	9	0	0	0	0	2	10.6444	0	69270.1	2	53	10.6	0.4	175827	35165.5	13854
39452	1	1	3	3	1	3	1	97.2	83.5	1	2	1	0	0	1	10.6371	1	85817.4	1	46	9.2	0.2	197932	39586.3	17163.5
39454	1	3	4	1	2	1	2	95	72.8	0	2	1	0	0	2	11.1342	0	8960.3	1	48	9.6	0.2	0	0	1792.06
39456	1	2	3	3	1	2	1	96.1	81.6	0	1	0	0	0	3	10.6384	0	35641.6	1	46	9.2	0.2	76871	15374.2	7128.31
39463	2	2	3	3	1	1	1	88	67.1	1	1	1	1	0	1	10.7429	0	44421.6	2	44	8.8	0.4	0	0	8884.33
39482	2	3	3	2	1	9	1	87	57.5	1	0	1	0	0	2	11.4732	1	63101.6	2	57	11.4	0.4	164443	32888.5	12620.3
39493	1	3	3	1	1	2	1	97.2	64.5	0	0	1	0	0	1	12.1028	1	22984.6	2	44	8.8	0.4	52716.4	10543.3	4596.93
39494	1	1	1	2	1	3	2	90.3	69	0	0	0	0	0	1	10.8708	0	20536.5	1	52	10.4	0.2	53131.5	10626.3	4107.3
39502	1	3	4	2	1	2	3	109	106.6	0	0	1	0	0	3	10.5572	1	12460.8	1	49	9.8	0.2	24825.3	4965.06	2492.15
39505	2	3	3	3	1	3	1	84	65.9	1	0	1	0	0	2	10.3475	1	52882.1	2	49	9.8	0.4	123532	24706.4	10576.4
39506	2	1	4	3	3	3	2	94.8	75.5	1	0	0	0	0	1	10.9103	0	24104.1	1	44	8.8	0.2	0	0	4820.83
39511	2	3	2	1	1	2	1	85.6	50.2	1	2	1	0	0	2	12.0815	1	35898.2	1	55	11	0.2	91804.8	18361	7179.63
39512	1	1	3	3	1	3	2	106.9	102.4	9	0	1	0	0	1	10.564	1	61708.8	2	52	10.4	0.4	152801	30560.2	12341.8
39521	2	1	1	1	1	2	3	99.5	91.6	1	0	0	0	0	2	10.3962	0	2290.84	1	57	11.4	0.2	5216.18	1043.24	458.168
39524	1	3	1	1	1	1	3	119.3	99.2	0	1	1	1	0	3	11.978	1	5582.38	2	57	11.4	0.4	0	0	1116.48
39531	2	1	4	3	3	2	3	109.5	85.5	1	0	0	0	0	1	11.8422	0	47944.8	1	57	11.4	0.2	109410	21882.1	9588.96
39532	1	1	4	2	1	3	2	94.4	86.2	1	0	0	0	0	1	10.1676	0	23622.9	2	51	10.2	0.4	61884.5	12376.9	4724.57
39538	2	3	3	3	3	2	3	114.8	108.4	9	0	1	0	0	1	11.0262	1	35941	2	44	8.8	0.4	0	0	7188.21
39541	2	1	4	1	1	1	1	79.5	57.6	0	1	0	0	0	1	10.475	1	7704.28	2	51	10.2	0.4	16220.7	3244.14	1540.86
39546	2	1	1	1	1	1	2	105	74.9	1	0	0	0	0	3	12.1324	1	19752.5	2	56	11.2	0.4	44975.8	8995.16	3950.49
39551	2	1	3	3	3	3	1	73.3	52.2	1	0	1	0	0	2	10.1454	1	89975.7	2	55	11	0.4	0	0	17995.1
39560	2	1	3	3	3	3	1	73.1	52	1	0	0	0	0	2	10.1371	0	67217.5	1	55	11	0.2	163602	32720.5	13443.5
39566	1	1	1	2	1	1	3	112.4	93.3	0	0	1	1	0	2	11.6366	1	34891.2	2	48	9.6	0.4	82689.2	16537.8	6978.23
39568	2	1	3	1	1	2	3	110.7	83.8	1	0	0	0	0	2	12.0928	0	9313.41	2	46	9.2	0.4	21345.1	4269.02	1862.68
39569	2	1	3	2	1	2	1	83.4	61.4	9	2	1	0	0	1	10.6434	1	101927	1	50	10	0.2	250796	50159.1	20385.5
39580	2	1	5	2	3	3	3	109.5	96.3	0	2	0	0	0	2	11.1584	1	50730.8	2	50	10	0.4	144628	28925.7	10146.2
39584	2	3	4	2	1	2	3	132	129.9	0	1	1	1	0	2	11.5816	0	16245.5	1	51	10.2	0.2	38168.7	7633.73	3249.1
39588	1	3	3	3	1	3	3	108	100	1	1	1	0	1	2	10.8	0	74526.4	2	47	9.4	0.4	160424	32084.9	14905.3
39599	2	1	3	3	1	3	2	91.3	70.5	1	2	0	0	0	2	10.8737	1	77821.3	1	44	8.8	0.2	194219	38843.8	15564.3
39602	2	1	1	3	1	3	3	123.8	111.2	9	0	0	0	0	2	11.74	0	25548.5	2	57	11.4	0.4	61621.2	12324.2	5109.69
39615	1	2	3	3	1	3	3	131.9	140.1	0	0	0	1	0	2	11.1436	1	107077	2	47	9.4	0.4	249573	49914.6	21415.4
39616	2	2	5	3	1	2	2	86.3	63.5	1	0	1	0	0	1	10.8299	1	27443.1	2	45	9	0.4	70777	14155.4	5488.62
39620	1	1	4	3	1	3	3	117.7	118.5	0	0	0	0	0	2	10.8123	1	23596.2	1	48	9.6	0.2	0	0	4719.24
39621	1	3	3	1	1	2	1	99	73.4	0	1	1	0	0	2	11.5555	1	42098.6	2	49	9.8	0.4	83234.8	16647	8419.72
39638	2	3	3	1	2	2	1	82	54.6	1	2	1	0	0	2	11.0973	0	40515	2	48	9.6	0.4	101080	20216.1	8103.01
39646	1	2	3	3	1	3	1	84.8	66.2	1	2	0	0	0	2	10.4224	0	69682.3	2	52	10.4	0.4	145328	29065.6	13936.5
39650	1	2	3	3	1	3	2	112.3	95.8	1	0	0	0	0	2	11.4735	1	93752.3	2	48	9.6	0.4	199394	39878.8	18750.5
39659	2	3	4	2	1	2	3	110	94.8	1	2	1	0	0	2	11.2977	0	19368.3	1	55	11	0.2	45505.8	9101.15	3873.67
39662	1	2	1	1	1	2	3	101.4	85.8	1	1	0	0	0	1	10.947	1	20934.7	1	47	9.4	0.2	46749	9349.79	4186.93
39665	2	1	3	3	1	3	1	75.3	59.9	0	1	1	0	0	2	9.7293	0	10011.7	1	46	9.2	0.2	23951	4790.2	2002.33
39668	1	1	1	3	3	2	1	85.5	65.6	9	2	0	0	0	2	10.5564	0	21628.2	2	52	10.4	0.4	0	0	4325.63
39673	1	2	1	1	1	3	1	90.2	68.9	9	1	0	0	0	2	10.8667	0	17662.4	1	48	9.6	0.2	0	0	3532.47
39676	2	3	4	3	2	3	3	91	88.3	1	0	0	0	0	1	9.68414	0	12614.5	2	52	10.4	0.4	33481.2	6696.24	2522.9
39690	1	3	1	1	1	2	1	96.3	67.6	1	1	1	0	0	2	11.7126	1	4668.35	1	56	11.2	0.2	10513.6	2102.72	933.67
39692	1	1	1	3	3	2	2	93.6	82.5	9	1	0	0	0	1	10.305	0	27279.2	2	54	10.8	0.4	0	0	5455.84
39696	2	1	4	3	3	2	2	93.5	81	9	0	1	0	0	2	10.3889	0	22309.5	2	56	11.2	0.4	57356.9	11471.4	4461.89
39715	2	1	1	2	1	3	3	89.5	78	9	1	0	0	0	1	10.1339	0	19793.7	1	54	10.8	0.2	49683	9936.6	3958.75
39726	1	1	4	3	1	3	3	110	122.4	9	0	0	0	0	3	9.94265	1	23389.4	1	48	9.6	0.2	0	0	4677.88
39732	1	2	3	3	1	2	1	89.1	68.8	1	2	0	0	0	1	10.742	1	85543.3	2	50	10	0.4	0	0	17108.7
39734	1	1	1	1	1	1	3	103.4	84.4	1	0	0	0	0	2	11.2551	0	17512.7	2	45	9	0.4	45827.8	9165.56	3502.54
39735	2	1	4	2	1	2	1	75.2	58.8	9	2	0	0	0	3	9.80684	1	38321.3	1	56	11.2	0.2	76772	15354.4	7664.25
39736	2	1	3	3	1	3	1	88.4	64.2	1	1	0	0	0	2	11.0328	0	72492.9	1	54	10.8	0.2	176442	35288.5	14498.6
39765	2	1	4	1	1	2	2	87.3	72	1	2	0	0	0	1	10.2884	0	21302.9	2	56	11.2	0.4	0	0	4260.57
39768	1	1	4	3	1	2	2	85.7	78.3	0	2	0	0	0	1	9.68501	1	30431.3	1	56	11.2	0.2	68203	13640.6	6086.25
39770	1	1	4	2	3	3	2	91.6	86.9	1	0	0	0	0	1	9.8262	1	27548	1	53	10.6	0.2	61741	12348.2	5509.6
39776	1	1	1	1	3	1	3	107.7	86	1	0	0	0	0	3	11.6136	0	22647.2	2	49	9.8	0.4	55805.7	11161.1	4529.44
39782	1	1	3	1	1	3	1	89.8	70.3	1	2	0	0	0	1	10.7102	1	89638.6	2	49	9.8	0.4	167264	33452.9	17927.7
39785	2	3	3	2	1	2	2	99	78	0	2	1	0	0	2	11.2095	1	55796.2	1	48	9.6	0.2	145405	29081	11159.2
39786	2	1	3	3	1	2	1	80.5	57.5	1	2	0	0	0	2	10.616	1	117056	2	47	9.4	0.4	268276	53655.3	23411.2
39787	2	1	4	3	2	1	2	87.1	68.1	0	0	0	0	0	1	10.5547	0	52867.5	1	50	10	0.2	123799	24759.8	10573.5
39793	1	3	3	3	1	3	2	102.6	93.7	1	0	1	0	0	2	10.5993	0	44432.6	2	48	9.6	0.4	96174.6	19234.9	8886.51
39794	1	1	5	1	3	1	1	78.5	65.4	9	2	0	0	0	3	9.70691	0	64791	1	50	10	0.2	158698	31739.7	12958.2
39799	1	2	4	3	2	9	3	117.7	104.7	0	0	0	0	0	1	11.5028	0	26584.7	2	50	10	0.4	78654.7	15730.9	5316.93
39802	2	2	4	1	1	1	3	117.9	100.5	1	2	0	0	0	2	11.7606	1	32058.7	2	53	10.6	0.4	93122.5	18624.5	6411.73
39806	2	1	1	2	3	2	1	77.6	52.2	1	1	0	0	0	2	10.7405	0	23331.2	2	55	11	0.4	53124.5	10624.9	4666.24
39808	2	1	3	3	1	3	3	110.7	90.8	1	0	0	0	0	2	11.6173	0	7219.54	1	44	8.8	0.2	17919.3	3583.86	1443.91
39809	2	1	4	3	1	3	3	97	74.5	9	0	0	0	0	1	11.2381	0	31481.3	1	53	10.6	0.2	0	0	6296.25
39820	2	1	3	1	1	3	3	98.6	85.2	1	2	0	0	0	2	10.6821	1	70604.8	2	50	10	0.4	183461	36692.2	14121
39828	2	1	4	3	3	2	3	105.5	84.3	1	0	0	0	0	2	11.4905	1	7084.31	1	50	10	0.2	16589.2	3317.85	1416.86
39831	1	3	3	3	1	3	2	111.2	99.4	1	0	1	0	1	1	11.1535	0	62833.9	2	49	9.8	0.4	124231	24846.3	12566.8
39833	2	1	2	1	1	2	3	113.8	98.8	1	0	0	0	0	1	11.4489	0	35935.2	1	49	9.8	0.2	68553.6	13710.7	7187.03
39835	2	1	1	3	1	2	2	90.3	63.3	9	0	1	0	0	1	11.3497	0	18353.3	1	55	11	0.2	43540.9	8708.18	3670.67
39840	2	1	3	3	1	3	3	121.7	106.9	1	0	0	0	0	1	11.7707	1	110272	2	47	9.4	0.4	252728	50545.5	22054.3
39842	1	3	3	3	1	3	3	114.7	106.1	1	1	1	0	0	2	11.1354	1	40961.7	2	49	9.8	0.4	80987	16197.4	8192.35
39845	2	1	1	3	1	2	3	112.4	88.1	9	0	0	0	0	2	11.9751	0	19201.8	2	57	11.4	0.4	46313.4	9262.68	3840.35
39846	2	1	5	2	1	3	1	76.5	47.4	1	0	0	0	0	1	11.1115	1	56031.7	1	53	10.6	0.2	139838	27967.7	11206.3
39854	1	1	2	2	1	2	3	110.6	104.3	9	0	0	0	0	1	10.8296	1	21422.2	1	51	10.2	0.2	0	0	4284.43
39858	2	1	1	1	1	1	3	98.1	78.1	9	0	0	0	0	1	11.1005	0	22262.2	1	53	10.6	0.2	50690.4	10138.1	4452.44
39861	1	3	4	3	1	2	2	107.7	88.7	0	1	1	1	0	2	11.4355	0	9950.96	1	44	8.8	0.2	29017.2	5803.45	1990.19
39866	2	2	3	3	1	3	1	72	57	9	0	0	0	0	2	9.53663	0	78169.7	2	52	10.4	0.4	0	0	15633.9
39868	1	2	1	3	1	3	3	111	98.8	1	1	0	0	0	2	11.1672	0	22778.6	1	56	11.2	0.2	53881.6	10776.3	4555.72
39869	2	2	3	3	1	3	1	73.1	56	1	0	0	0	0	3	9.7684	0	113212	2	47	9.4	0.4	303612	60722.4	22642.3
39872	1	3	3	2	1	2	2	103.7	81.8	0	2	1	1	0	1	11.4657	1	65746	2	46	9.2	0.4	138831	27766.1	13149.2
39878	2	1	1	3	2	9	2	93	72.8	1	0	0	0	0	2	10.8998	0	14431.8	2	56	11.2	0.4	36224.3	7244.87	2886.36
39883	2	1	3	2	1	2	2	89.5	93.8	1	2	0	0	0	1	9.24106	1	7195.2	1	46	9.2	0.2	0	0	1439.04
39884	2	2	3	3	1	3	1	76.3	66.5	1	2	0	0	0	2	9.35651	1	101923	2	46	9.2	0.4	241091	48218.2	20384.7
39896	1	1	3	1	2	1	3	118.3	110.7	1	0	0	0	0	2	11.2437	1	43358.3	1	45	9	0.2	108301	21660.3	8671.67
39903	1	1	4	3	1	3	3	112.5	140.3	1	0	1	0	0	1	9.49781	1	16960.7	2	45	9	0.4	0	0	3392.14
39914	2	2	3	3	1	3	1	83.7	60.4	1	1	0	0	0	2	10.7698	1	92505.2	1	52	10.4	0.2	232376	46475.2	18501
39927	1	2	3	3	1	3	1	102	87.1	1	0	0	0	0	2	10.9293	1	88901	1	45	9	0.2	190116	38023.2	17780.2
39930	1	2	3	3	3	1	1	78.5	57.7	1	2	0	0	0	3	10.3343	0	30430.1	1	49	9.8	0.2	63464.4	12692.9	6086.03
39946	2	2	2	1	1	9	2	89.9	66.5	9	2	1	1	0	1	11.0242	1	70930.8	2	45	9	0.4	161069	32213.7	14186.2
39953	1	3	1	3	1	3	3	106.8	81.5	1	1	0	1	0	1	11.8302	1	11651.5	1	47	9.4	0.2	28940.6	5788.13	2330.3
39956	2	1	1	2	1	2	1	83.3	64.3	9	0	0	0	0	2	10.3882	1	29587	1	57	11.4	0.2	71361.8	14272.4	5917.39
39958	2	3	1	2	1	2	1	87.2	66.1	0	0	1	1	0	1	10.7255	0	6767.16	1	58	11.6	0.2	14988.4	2997.69	1353.43
39960	2	1	3	3	1	3	2	98.7	75	1	0	0	0	0	2	11.3969	0	71649.6	1	47	9.4	0.2	174390	34878	14329.9
39963	2	1	3	1	2	1	3	117.9	106	0	2	0	0	0	1	11.4515	1	43816.5	1	47	9.4	0.2	117325	23465	8763.31
39972	1	3	1	3	1	3	1	91.5	76.4	0	1	0	0	0	1	10.4683	1	4968.52	1	55	11	0.2	11189.6	2237.93	993.704
39976	1	3	1	1	1	1	3	111	89	1	1	0	0	0	2	11.766	1	6568.46	1	58	11.6	0.2	14792.9	2958.58	1313.69
39978	1	2	3	3	1	2	2	96.4	82	1	1	0	0	0	1	10.6456	1	103627	1	46	9.2	0.2	223501	44700.3	20725.5
39989	2	2	5	3	3	1	2	86.5	65.9	1	0	0	0	0	1	10.6555	0	31475.4	1	53	10.6	0.2	80254.8	16051	6295.08
39996	2	1	3	3	3	3	2	88.6	78.4	9	0	0	0	0	2	10.0064	0	73849.2	1	53	10.6	0.2	184306	36861.2	14769.8
40000	1	1	3	3	3	2	3	99.9	99.6	1	0	0	0	0	3	10.01	0	88636.2	2	50	10	0.4	231778	46355.5	17727.2
40001	2	1	3	3	1	3	1	82.8	69.9	1	2	0	0	0	2	9.90357	1	76995.1	2	52	10.4	0.4	0	0	15399
40004	2	2	3	2	1	2	3	111.8	81.8	1	1	1	0	1	1	12.3613	0	98539.5	1	47	9.4	0.2	320261	64052.1	19707.9
40005	1	3	1	2	1	2	2	103.8	79.1	1	1	1	0	0	2	11.671	1	9792.11	1	57	11.4	0.2	22052.9	4410.57	1958.42
40007	1	3	3	3	1	3	2	108.2	91.9	1	1	1	0	0	3	11.2868	1	71700.2	1	46	9.2	0.2	151404	30280.8	14340
40008	1	3	3	1	1	1	3	127.5	102.1	1	2	1	1	0	2	12.6182	0	57335.2	1	49	9.8	0.2	118926	23785.1	11467
40011	1	1	1	3	2	2	1	83.9	68.3	1	1	0	0	0	2	10.152	0	29766.4	1	46	9.2	0.2	79979.8	15996	5953.28
40017	2	1	1	1	2	1	3	102.9	83.2	9	1	0	0	0	1	11.2812	0	27123.6	2	55	11	0.4	65420.4	13084.1	5424.72
40024	1	1	5	3	1	3	2	91.8	69	0	0	1	0	0	1	11.0514	1	36917.3	2	57	11.4	0.4	0	0	7383.46
40036	2	1	1	3	1	1	3	108.6	89.8	1	0	0	0	0	1	11.4602	0	21656.4	2	53	10.6	0.4	47305.2	9461.04	4331.27
40038	1	1	1	3	1	3	2	102.2	91.7	1	0	0	0	0	1	10.6725	0	21651.3	1	58	11.6	0.2	53487.5	10697.5	4330.27
40041	2	1	3	3	1	2	1	83.8	59.3	1	2	0	0	0	1	10.8822	0	115596	1	49	9.8	0.2	304012	60802.4	23119.2
40065	2	3	4	3	2	3	3	132.3	132.7	0	0	1	0	0	1	11.4848	1	18844.2	1	49	9.8	0.2	39198	7839.6	3768.84
40068	2	1	3	3	1	3	3	103	93.4	1	0	1	0	0	3	10.6577	0	72040.6	2	56	11.2	0.4	177258	35451.7	14408.1
40077	2	1	4	3	1	2	2	84.5	74.7	1	0	0	0	0	1	9.77679	0	6692.22	1	52	10.4	0.2	15671.1	3134.22	1338.44
40084	1	3	1	1	1	2	1	89	60.1	0	1	0	1	0	1	11.4803	1	10310	2	55	11	0.4	22808.6	4561.72	2062
40088	2	3	1	1	1	1	3	113.5	78.6	9	9	1	1	0	2	12.8022	0	8486.5	2	55	11	0.4	18878.1	3775.62	1697.3
40095	1	1	1	1	1	2	1	85.1	74.9	1	2	0	0	0	3	9.83306	1	23131	2	58	11.6	0.4	57143	11428.6	4626.21
40098	2	1	1	3	1	2	1	71	45.3	9	0	1	0	0	3	10.549	1	3733.14	2	54	10.8	0.4	8510.25	1702.05	746.628
40099	1	1	1	1	2	2	2	97.7	72.1	0	1	0	0	0	2	11.5061	1	16468.1	2	58	11.6	0.4	0	0	3293.61
40104	1	3	3	3	1	3	1	77.9	57.9	1	1	1	0	0	3	10.2376	1	22608.5	2	50	10	0.4	51853.7	10370.7	4521.69
40106	1	2	4	3	3	1	1	78.7	70.4	1	2	0	0	0	2	9.37969	0	21360.7	2	58	11.6	0.4	63190.8	12638.2	4272.15
40110	2	3	5	1	2	1	1	94.5	62.8	1	2	1	0	1	1	11.9248	1	43769.7	1	50	10	0.2	122779	24555.8	8753.94
40111	1	3	3	3	2	2	2	111.2	89.2	1	1	0	0	0	1	11.774	1	22045.1	1	57	11.4	0.2	47360.7	9472.15	4409.02
40112	1	1	4	3	1	3	2	90	74.3	1	0	0	0	0	2	10.4411	1	24787.8	1	52	10.4	0.2	63281.3	12656.3	4957.56
40119	1	1	2	1	3	2	1	87.5	68.4	1	2	0	0	0	1	10.5799	0	59400	1	58	11.6	0.2	0	0	11880
40122	2	2	1	1	3	1	1	83.6	47.1	0	2	0	1	0	3	12.1814	0	14160.5	1	58	11.6	0.2	0	0	2832.09
40131	1	3	3	1	2	1	3	120.2	94.1	0	1	1	1	0	2	12.3911	1	12281	2	56	11.2	0.4	27206.2	5441.23	2456.2
40133	2	1	1	3	3	1	1	75.8	51.6	1	2	0	0	0	1	10.5522	1	24357.6	1	57	11.4	0.2	58083.3	11616.7	4871.52
40138	2	1	1	1	1	1	2	86.6	69	9	0	0	0	0	2	10.4254	0	18470.8	1	56	11.2	0.2	42057.5	8411.5	3694.16
40144	2	1	1	2	1	1	2	106.3	85.8	0	0	0	0	0	1	11.476	0	15622.8	1	48	9.6	0.2	37681.3	7536.26	3124.57
40151	1	2	3	1	1	3	3	110.8	98.5	1	1	0	0	0	2	11.164	0	33905	2	46	9.2	0.4	75490.5	15098.1	6781
40152	1	3	1	3	1	3	2	102.5	74.9	9	0	0	1	0	2	11.8436	1	5547.11	1	58	11.6	0.2	12492.7	2498.54	1109.42
40155	2	1	3	3	1	3	3	95.5	83.2	1	0	0	0	0	2	10.4699	1	92197.2	1	52	10.4	0.2	236182	47236.4	18439.4
40158	2	1	1	3	1	2	3	107.2	87.9	1	0	0	0	0	2	11.4341	1	21897	1	56	11.2	0.2	52814	10562.8	4379.39
40176	2	2	2	1	1	3	1	80.7	61.3	0	0	0	0	0	2	10.3073	0	77357.3	2	52	10.4	0.4	194324	38864.8	15471.5
40196	1	2	5	3	1	3	3	105.7	80.8	0	0	0	0	0	1	11.759	1	89421.9	1	54	10.8	0.2	186496	37299.3	17884.4
40200	2	2	3	2	2	2	3	120.6	102.1	1	2	1	1	0	2	11.9353	1	92950.2	1	45	9	0.2	236047	47209.4	18590
40208	1	1	3	3	3	9	1	82	70.1	1	2	0	0	0	1	9.79388	0	85449.5	2	50	10	0.4	223444	44688.9	17089.9
40217	1	3	3	3	1	3	2	110	87.1	0	0	0	0	0	2	11.7865	0	38455.1	2	52	10.4	0.4	87865.7	17573.1	7691.02
40220	2	2	3	3	1	3	2	85	68.7	1	1	0	0	0	2	10.2551	0	92950.2	2	47	9.4	0.4	239421	47884.2	18590
40232	1	1	1	3	1	3	2	93.6	82.5	1	0	0	0	0	1	10.305	1	22108.8	2	57	11.4	0.4	54617.6	10923.5	4421.76
40237	1	3	3	1	1	1	1	106.7	80.4	9	1	1	0	0	1	11.8997	1	10683.8	2	51	10.2	0.4	23564.9	4712.98	2136.76
40244	1	2	4	3	1	3	2	95.3	80.4	1	0	1	0	0	1	10.6283	1	27184.3	2	57	11.4	0.4	69873.7	13974.7	5436.86
40254	2	1	3	3	1	3	1	75	58.4	1	2	0	0	0	1	9.8142	0	56114.8	2	52	10.4	0.4	140046	28009.2	11223
40258	2	3	4	3	2	3	3	112.4	101.7	0	1	1	0	0	2	11.1457	0	14461.9	2	51	10.2	0.4	0	0	2892.37
40263	1	1	4	3	1	2	3	110.4	96.4	1	0	1	1	0	2	11.2443	1	21267.4	2	52	10.4	0.4	54665.2	10933	4253.49
40265	2	2	3	3	1	2	1	89	65.1	9	0	0	0	0	2	11.0306	0	48901.5	1	54	10.8	0.2	125960	25192.1	9780.31
40277	1	3	3	3	1	3	3	112.8	87.9	0	1	1	0	0	2	12.0314	0	49780.4	1	46	9.2	0.2	105117	21023.5	9956.08
40278	2	1	1	3	1	3	2	104.9	74.7	1	0	0	0	0	2	12.1371	1	24357.6	2	55	11	0.4	0	0	4871.52
40282	2	3	1	2	1	2	2	98	64.5	9	0	0	0	0	2	12.2024	1	6579.16	1	55	11	0.2	14469.4	2893.88	1315.83
40287	2	1	4	2	1	1	2	89.5	66.5	9	0	0	0	0	1	10.9752	0	26377.3	2	52	10.4	0.4	0	0	5275.46
40291	1	1	1	2	1	3	1	86.9	70.3	9	0	0	0	0	1	10.3644	1	22108.8	2	57	11.4	0.4	54617.6	10923.5	4421.76
40302	1	2	3	3	3	2	3	106.2	89.7	1	0	0	0	0	2	11.2132	1	87671.4	2	48	9.6	0.4	182846	36569.1	17534.3
40308	1	2	3	3	2	2	2	102.4	82.1	0	2	0	0	0	1	11.3013	1	87154.2	2	44	8.8	0.4	194051	38810.3	17430.8
40310	1	1	4	2	2	2	3	126.2	107.7	1	2	0	0	0	1	12.1605	1	23622.9	1	49	9.8	0.2	61884.5	12376.9	4724.57
40317	1	3	3	3	1	3	3	139.8	129.7	0	0	1	0	0	1	12.2754	1	62833.9	2	49	9.8	0.4	124231	24846.3	12566.8
40318	1	3	5	3	1	2	2	102.4	80.2	1	1	0	1	1	2	11.4344	0	16199.9	1	55	11	0.2	0	0	3239.98
40321	1	1	3	3	1	3	2	104	94.1	1	2	0	0	0	2	10.7211	1	72175.3	2	50	10	0.4	0	0	14435.1
40322	1	1	3	2	1	3	3	105.4	93.1	1	0	0	0	0	2	10.9236	1	103407	2	47	9.4	0.4	238500	47699.9	20681.3
40331	1	1	3	1	3	3	1	90	72.3	1	2	1	0	0	2	10.5846	1	91599.4	1	45	9	0.2	224804	44960.8	18319.9
40338	1	1	3	2	1	2	3	113.9	107	0	1	1	0	0	1	11.0111	1	112247	1	49	9.8	0.2	229200	45840	22449.4
40339	2	2	3	1	2	3	1	79	57.7	1	0	0	0	0	2	10.4001	0	87778.2	1	58	11.6	0.2	0	0	17555.6
40347	1	1	1	1	1	2	2	89.3	83.3	0	0	0	0	0	2	9.78428	1	34679.1	2	55	11	0.4	85671.3	17134.3	6935.82
40353	1	3	3	2	1	2	2	104.2	81.1	0	1	1	1	1	1	11.5706	0	67849.1	2	46	9.2	0.4	143272	28654.4	13569.8
40356	1	2	4	3	3	3	2	89.5	83.4	1	1	0	0	0	1	9.80031	0	26932.1	2	52	10.4	0.4	66604.2	13320.8	5386.41
40358	2	3	3	3	1	2	3	102.5	78.6	0	1	0	0	0	1	11.5615	0	63428.4	2	44	8.8	0.4	171881	34376.1	12685.7
40363	2	3	3	3	1	3	1	76.7	60	1	0	1	0	0	2	9.90193	0	54376.3	1	44	8.8	0.2	141704	28340.9	10875.3
40370	1	2	3	3	1	3	1	89.8	75	1	1	1	0	0	3	10.3692	0	108280	2	47	9.4	0.4	221965	44392.9	21656
40373	1	1	3	1	1	1	1	83.9	64.8	0	1	0	0	0	2	10.4226	0	39286.4	1	46	9.2	0.2	77152.6	15430.5	7857.28
40383	2	3	3	2	1	2	1	88.2	66.6	1	2	0	0	0	2	10.8077	1	33393.9	1	48	9.6	0.2	86914.8	17383	6678.78
40384	2	1	1	1	1	2	2	87.5	66.1	1	0	0	0	0	1	10.7624	0	26330.4	2	54	10.8	0.4	59953.6	11990.7	5266.08
40387	1	3	2	1	3	1	3	123	118	0	2	1	0	0	1	11.3231	0	12848	2	56	11.2	0.4	27809.7	5561.94	2569.61
40388	1	1	4	1	1	2	3	116.9	116.7	1	1	0	0	0	1	10.8213	1	24732.6	1	45	9	0.2	63140.2	12628	4946.51
40389	1	3	3	2	3	2	3	147	147.2	1	1	0	0	0	1	12.1161	0	19132.1	2	47	9.4	0.4	48144.2	9628.84	3826.43
40391	1	3	3	2	1	1	3	101.5	83.4	1	1	0	0	1	2	11.1143	1	34342.6	2	46	9.2	0.4	74326.8	14865.4	6868.53
40398	1	2	4	1	1	2	3	111.1	99	1	0	0	0	0	1	11.166	1	21504.3	1	51	10.2	0.2	63615.4	12723.1	4300.86
40404	2	1	5	3	1	3	1	85.6	63.9	1	2	1	0	0	2	10.7084	0	99050.7	1	47	9.4	0.2	255456	51091.3	19810.1
40408	1	2	4	2	1	3	3	139.3	148.3	1	2	1	1	0	1	11.4388	1	26584.7	2	50	10	0.4	60035.5	12007.1	5316.93
40409	2	1	1	2	2	3	2	83.4	67.3	0	1	0	0	0	2	10.1662	1	19585	2	57	11.4	0.4	0	0	3917.01
40420	2	1	2	1	1	1	2	81.4	51.2	9	0	0	0	0	2	11.376	0	6103.88	1	57	11.4	0.2	15233.5	3046.7	1220.78
40427	1	1	1	1	1	2	1	92.1	80.7	0	2	0	0	0	1	10.2523	1	29194.9	1	57	11.4	0.2	0	0	5838.97
40431	1	1	3	2	1	2	2	98	95.1	1	0	1	0	0	1	10.0493	1	38288.9	2	47	9.4	0.4	95638.8	19127.8	7657.78
40433	1	1	3	2	3	2	1	75	61.3	1	2	0	0	0	2	9.57924	1	72976.5	1	44	8.8	0.2	178748	35749.6	14595.3
40434	1	1	3	2	1	3	2	93.8	88.2	1	0	0	0	0	2	9.98777	1	85817.4	1	46	9.2	0.2	197932	39586.3	17163.5
40435	1	2	1	3	1	3	2	86.9	69.7	1	1	0	0	0	2	10.4089	0	22778.6	1	56	11.2	0.2	53271	10654.2	4555.72
40436	1	1	3	3	3	3	1	78.3	75	1	0	0	0	0	2	9.04131	0	84166.8	2	44	8.8	0.4	220090	44018.1	16833.4
40439	1	1	3	3	1	3	3	116.5	113.9	1	0	0	0	0	2	10.916	1	80729.1	2	46	9.2	0.4	204488	40897.5	16145.8
40444	2	1	3	3	1	2	3	116	100.3	1	0	0	0	0	1	11.5826	0	6768.58	2	46	9.2	0.4	17036.6	3407.33	1353.72
40447	1	3	1	9	1	9	1	79.1	55	0	2	0	0	0	2	10.6658	1	11787.7	1	53	10.6	0.2	25348.9	5069.78	2357.54
40452	1	1	4	1	3	3	1	81	65.3	1	0	1	0	0	1	10.0237	1	23995.3	1	48	9.6	0.2	70984.4	14196.9	4799.05
40460	2	2	3	3	1	2	1	71	52.8	1	2	0	0	0	2	9.77105	0	108347	1	46	9.2	0.2	256287	51257.4	21669.5
40461	2	3	3	2	1	3	1	82.4	52.4	1	1	1	0	0	2	11.3831	0	30399.8	1	44	8.8	0.2	79221.8	15844.4	6079.96
40467	2	1	1	1	1	2	1	84.7	55.2	9	0	0	0	0	2	11.4002	0	25356.1	1	57	11.4	0.2	57735.2	11547	5071.22
40471	1	1	4	1	1	2	3	99.4	94.5	0	2	0	0	0	2	10.2252	0	24740.6	1	52	10.4	0.2	55449.1	11089.8	4948.13
40474	1	2	3	2	1	2	3	132.7	124.9	0	2	0	0	0	2	11.8738	0	32650.9	2	57	11.4	0.4	69442.5	13888.5	6530.17
40475	2	2	4	2	3	1	1	78.5	59.8	0	0	1	0	0	1	10.1512	1	20855.5	2	45	9	0.4	53618.8	10723.8	4171.11
40489	2	1	3	3	1	3	3	118.7	108.6	1	0	0	0	0	1	11.3903	0	71649.6	1	47	9.4	0.2	185473	37094.6	14329.9
40492	1	1	1	1	1	1	2	91.2	73.3	1	1	0	0	0	2	10.6523	1	17662.4	1	48	9.6	0.2	39441.6	7888.33	3532.47
40501	2	1	4	1	1	2	1	76.3	56.3	1	0	0	0	0	1	10.1688	0	28273.1	1	52	10.4	0.2	56641.7	11328.3	5654.62
40506	1	1	1	1	1	2	3	108.6	98.4	1	1	0	0	0	2	10.9479	1	34679.1	1	57	11.4	0.2	90749.2	18149.8	6935.82
40510	2	1	3	3	1	3	2	107.1	79.8	1	1	0	0	0	2	11.9891	0	7434.7	2	47	9.4	0.4	17039.3	3407.87	1486.94
40512	1	1	3	3	1	2	1	88.7	78.9	1	2	0	0	0	1	9.98585	0	62579.3	1	44	8.8	0.2	157172	31434.4	12515.9
40513	2	1	1	3	1	3	2	95	75.6	1	0	0	0	0	2	10.926	0	16422.5	2	58	11.6	0.4	37393.6	7478.71	3284.5
40517	2	1	3	3	1	2	3	117.3	102.6	9	0	0	0	0	2	11.5804	0	9166.33	1	54	10.8	0.2	22751.3	4550.26	1833.27
40518	2	3	3	2	1	3	3	129.6	126.6	0	0	1	0	0	1	11.5183	1	56572.3	1	44	8.8	0.2	152723	30544.5	11314.5
40520	2	3	3	1	2	2	1	74.9	50.5	0	0	0	0	0	1	10.5399	0	44049.6	2	55	11	0.4	111810	22362.1	8809.92
40523	1	3	1	1	2	3	1	88.6	68.9	0	1	0	1	0	1	10.6739	1	4278.34	2	57	11.4	0.4	0	0	855.669
40531	2	3	1	1	2	2	3	102	74.6	0	0	1	1	0	1	11.8095	1	9706.29	1	57	11.4	0.2	0	0	1941.26
40540	1	3	3	3	2	3	2	104.6	75.5	9	1	0	0	0	2	12.0381	0	29976	2	53	10.6	0.4	64876.3	12975.3	5995.21
40544	1	2	3	3	2	3	3	112	104.1	0	0	0	0	0	2	10.9772	0	91399.2	1	53	10.6	0.2	195459	39091.7	18279.8
40545	2	3	3	3	2	3	1	73.3	53.3	1	1	0	0	0	3	10.0402	0	59319	1	53	10.6	0.2	150569	30113.7	11863.8
40549	1	1	2	3	1	2	3	95	82.3	1	0	0	0	0	2	10.4719	0	49826.8	2	49	9.8	0.4	0	0	9965.35
40551	1	3	3	3	1	2	3	121.1	106.6	0	1	1	0	1	1	11.7291	1	31580.1	2	50	10	0.4	68515.5	13703.1	6316.03
40561	1	2	3	3	2	3	3	119.4	106.6	2	1	1	0	0	2	11.5645	0	69682.3	2	52	10.4	0.4	0	0	13936.5
40575	1	3	3	2	2	2	2	108.7	82.6	1	1	1	1	1	1	11.9602	0	22984.6	2	44	8.8	0.4	49866.9	9973.38	4596.93
40579	1	1	5	3	1	3	2	115	102	1	1	1	0	0	1	11.3867	1	61708.8	2	49	9.8	0.4	152801	30560.2	12341.8
40587	1	2	3	3	1	3	2	85.1	71.7	1	0	1	0	0	1	10.0501	1	97483.1	2	46	9.2	0.4	191442	38288.5	19496.6
40592	2	1	5	3	1	3	1	77.4	59.8	9	0	0	0	0	2	10.009	0	124801	2	55	11	0.4	0	0	24960.1
40596	1	2	4	2	3	1	1	78.3	63.5	1	2	0	0	0	1	9.82596	0	17388.5	2	45	9	0.4	0	0	3477.7
40598	2	3	4	2	2	1	3	110.2	84.9	0	0	1	1	0	1	11.9599	0	9739.96	2	45	9	0.4	22338.7	4467.73	1947.99
40599	2	3	3	2	1	3	2	95.5	78.1	1	0	1	0	1	2	10.8063	1	72328.3	2	47	9.4	0.4	185403	37080.7	14465.7
40602	2	1	3	3	1	3	1	91.5	54.8	1	1	0	0	0	2	12.3604	1	7434.7	2	53	10.6	0.4	0	0	1486.94
40606	1	2	4	1	1	2	1	81.7	70.6	1	2	0	0	0	3	9.72343	1	19449.3	2	56	11.2	0.4	59040.9	11808.2	3889.85
40607	2	1	4	3	1	3	2	84.2	73.5	1	0	0	0	0	1	9.82129	0	23916.8	2	52	10.4	0.4	60982.1	12196.4	4783.36
40610	1	1	3	2	3	2	1	86	72.3	1	0	1	0	0	1	10.1141	1	101200	1	46	9.2	0.2	243640	48727.9	20240
40612	1	1	4	1	1	1	3	158.2	175.2	9	0	1	1	0	1	11.952	1	25115.1	2	50	10	0.4	0	0	5023.02
40614	1	3	4	1	1	3	1	87.6	72.3	0	1	1	0	0	2	10.3023	1	11915.3	1	55	11	0.2	26318.2	5263.65	2383.06
40630	1	1	4	2	1	2	3	130.4	143	1	0	0	0	0	1	10.9046	0	19525.8	2	56	11.2	0.4	49847.7	9969.54	3905.15
40633	1	2	1	1	2	3	2	98.2	82.1	1	0	0	0	0	3	10.8378	0	15320.9	1	58	11.6	0.2	0	0	3064.19
40640	1	1	3	3	3	2	2	101.1	98.9	1	2	1	0	0	1	10.1661	1	86140.6	1	45	9	0.2	216620	43324.1	17228.1
40641	1	1	3	1	1	3	1	80.5	67.5	9	2	0	0	0	2	9.79815	0	85112.5	2	44	8.8	0.4	222563	44512.6	17022.5
40644	1	3	3	1	2	1	2	110	86.3	0	1	1	1	0	2	11.841	0	15289.4	2	44	8.8	0.4	33870.7	6774.14	3057.88
40658	2	3	3	3	1	9	1	75.4	56.8	1	0	0	0	0	2	10.0045	0	64015.1	1	55	11	0.2	162488	32497.7	12803
40660	1	3	3	2	1	2	1	93.1	69.9	1	1	0	1	0	2	11.1355	0	67849.1	2	46	9.2	0.4	155616	31123.1	13569.8
40671	1	1	1	3	1	3	2	98.3	83.5	1	2	0	0	0	2	10.7575	1	27740.9	1	47	9.4	0.2	71770.6	14354.1	5548.18
40674	1	1	3	3	1	3	2	102.2	83.7	9	0	0	0	0	2	11.1709	1	82251.4	1	58	11.6	0.2	206579	41315.9	16450.3
40684	1	2	3	2	3	9	2	98	84.3	1	1	0	0	0	1	10.6736	0	37241.7	2	47	9.4	0.4	90976.7	18195.3	7448.34
40685	1	1	3	3	2	2	1	79.5	58	1	2	0	0	0	3	10.4389	1	39090.6	2	50	10	0.4	0	0	7818.12
40688	1	1	3	3	1	2	2	102	91.6	1	0	1	0	0	1	10.6574	1	89638.6	2	52	10.4	0.4	202005	40400.9	17927.7
40694	2	1	5	1	1	2	1	73.8	48.3	9	0	0	0	0	1	10.619	0	64291.6	2	46	9.2	0.4	147348	29469.6	12858.3
40700	2	2	4	1	1	2	3	141.4	121.8	1	0	1	0	0	1	12.8123	1	32474.7	1	49	9.8	0.2	73918.7	14783.7	6494.94
40701	2	1	1	1	1	2	2	97.9	66.1	1	1	0	0	0	2	12.0415	0	7337.84	1	47	9.4	0.2	16708.1	3341.62	1467.57
40702	1	2	3	2	1	3	3	130.6	106.5	1	0	0	1	0	1	12.6552	1	88901	2	47	9.4	0.4	190116	38023.2	17780.2
40705	1	3	4	1	2	2	2	100.7	89.4	0	1	1	0	0	2	10.6503	1	11712.3	2	49	9.8	0.4	23334.2	4666.84	2342.46
40706	2	1	4	3	3	1	1	78.8	67.7	9	0	0	0	0	2	9.57705	0	26805.9	2	51	10.2	0.4	62770.9	12554.2	5361.17
40718	1	3	1	1	1	2	1	100.4	73.7	1	1	0	0	0	2	11.695	0	8966.53	2	58	11.6	0.4	20193.6	4038.72	1793.31
40726	1	2	3	3	1	3	3	133	123.7	1	1	1	1	1	1	11.9582	0	93752.3	2	48	9.6	0.4	273384	54676.8	18750.5
40729	1	1	1	1	3	2	1	76.6	63.3	1	0	0	0	0	2	9.6278	0	23443.8	1	54	10.8	0.2	57915.7	11583.1	4688.77
[truncated: 9,546 more rows]
