# Supplementary material for: Non-linear association between weight-adjusted-waist index and obstructive sleep apnea: a cross-sectional study from the NHANES (2005–2008 to 2015–2020)
Source: Front Public Health. 2025 Mar 25;13:1546597. doi: 10.3389/fpubh.2025.1546597 (PMC11975944; doi:10.3389/fpubh.2025.1546597)
Supplement: Supplementary file 2 [file Data_Sheet_1.zip › Raw/Figure2/20052020_31_tbl/20052020_31_tbl_OSA_WWI_gam.xls]

OSA	WWI	SEX	AGE	RACE	EDUCATIONAL_LEVEL	MARITAL_STATUS	PIR	ALCOHOL_CONSUMPTION	SMOKING	HBP	DIABETES	CHD	SLEEP_DURATION	WWI.fit	WWI.low	WWI.upp
0	11.0703744963466	2	2	4	3	1	3	0	0	1	0	0	3	0.518471956051763	0.507207843094793	0.529717324816695
1	11.5753707773485	1	3	3	3	1	3	1	0	1	1	0	2	0.562526701234767	0.549395253823279	0.575571104885235
0	11.6003155518652	1	3	3	2	1	9	1	0	1	0	0	2	0.564076075062195	0.55076715816558	0.577293314832004
0	11.6817051535346	1	3	3	2	2	2	1	1	0	0	0	2	0.568629946899669	0.554661447065268	0.582490108438813
1	11.1148408161844	2	2	4	2	1	3	0	1	1	1	0	1	0.523132063220453	0.511853649767121	0.53438693575027
1	11.2294378520888	2	2	5	2	3	2	0	1	1	0	0	2	0.534547521611657	0.523055875592012	0.546002611018533
0	9.21881932973275	1	1	5	3	1	3	9	0	0	0	0	2	0.309915590449839	0.27549461930523	0.346579914814089
1	10.2781054123341	1	3	3	3	1	3	1	2	1	0	0	3	0.418865516759248	0.403611567623465	0.434276172618969
1	12.9862912102916	2	3	3	2	1	2	0	0	1	1	0	2	0.592206950201439	0.550078830847457	0.63302204392392
1	10.6164860830384	1	1	3	3	1	3	1	2	1	0	0	1	0.464152282163914	0.451488304939341	0.476862659411307
0	9.84546385827172	2	1	3	3	1	3	1	0	0	0	0	2	0.366706104638617	0.346916972112766	0.386955228669743
1	12.0921527922531	2	2	1	1	2	2	1	2	0	1	0	1	0.580975070333048	0.562529080362267	0.599197450397761
0	9.85825754026947	2	1	3	3	1	3	9	0	0	0	1	2	0.36807831313324	0.348452933111561	0.388150537513978
0	11.0897806220388	1	2	3	1	2	2	0	2	0	0	0	2	0.520521065596108	0.509255065853063	0.531766232057359
0	10.6840667489796	1	3	3	3	1	3	1	1	1	0	0	2	0.472945106016863	0.460701152088501	0.485221689297074
0	9.73981519331861	2	1	3	3	1	2	1	0	0	0	0	2	0.355775085105604	0.334453353827899	0.377684732120264
0	11.9819985516057	2	1	1	1	1	1	9	0	0	0	0	2	0.579080283568068	0.562069503500462	0.595905351103402
1	11.7781129756833	2	1	1	3	1	3	0	0	0	0	0	2	0.57302236809884	0.558157626429474	0.587756376091148
0	9.98396884346485	2	1	4	3	3	1	9	0	0	0	0	1	0.382141088688106	0.363965244734659	0.400652841531768
1	11.9590722299914	2	1	4	1	3	1	9	0	0	0	0	1	0.578585013817531	0.561841465649453	0.595149779339129
1	12.1129131569604	2	2	3	3	1	1	1	1	0	0	0	2	0.581259234091627	0.562512407283899	0.599774299750231
0	11.4646696553694	2	2	3	2	1	3	0	0	0	0	0	2	0.554819994491571	0.542344749714374	0.567226535427786
1	11.1804658624499	1	3	1	1	1	2	1	0	1	0	0	2	0.52977738385772	0.518408168649192	0.541115781256543
1	10.074114959032	1	3	3	3	1	3	1	0	1	0	0	2	0.392867754579942	0.375636399315451	0.410370025661691
1	11.2213501499148	1	1	1	1	1	2	1	1	0	0	0	2	0.53377129410231	0.522302804172971	0.545204197452314
1	11.7349718007377	1	1	2	1	1	2	0	1	0	0	0	2	0.571189922435895	0.556736731297793	0.58552269404554
0	10.6051723354507	1	2	3	3	1	3	1	0	0	0	0	2	0.462662669942475	0.44992256729414	0.475451713583976
1	10.6653645038508	1	1	1	1	1	1	1	0	0	0	0	2	0.470531193648038	0.458177933382511	0.482920661367071
1	10.1640533398623	1	1	4	3	1	3	1	0	0	0	0	2	0.404066480156594	0.387740413755911	0.420607725363817
0	11.2935008164241	1	3	3	3	1	2	0	0	0	1	0	1	0.540526027037608	0.528816915494674	0.552190564952825
0	11.8534587985164	2	1	4	3	3	2	9	0	0	0	0	1	0.575729504120514	0.560118429346597	0.5911909154524
0	10.2683166629753	2	2	4	3	1	3	1	0	0	0	0	1	0.417574039178214	0.40223282973147	0.433076453712445
1	11.5551371115301	1	2	1	1	1	2	1	1	0	0	0	1	0.561218073927396	0.548221845632338	0.574130863683718
1	10.7683798804344	2	3	4	1	1	2	0	1	1	1	0	2	0.483615200368022	0.471781065769603	0.495467740383923
0	11.7861047896354	1	3	3	2	2	2	1	1	1	0	0	1	0.573338675059224	0.558396364198774	0.588148298326224
1	11.8603494850808	2	1	3	2	1	1	0	2	0	0	0	2	0.575947483522768	0.560266258384036	0.591477252882147
1	10.811718111951	1	3	3	1	1	3	1	0	1	0	0	2	0.488951418894382	0.477272929916318	0.500641981302378
0	11.0467846262007	2	3	3	2	2	2	2	1	0	0	0	2	0.51594940555844	0.504679296544094	0.527203314828872
0	10.9548165907033	1	3	3	3	1	3	1	1	1	0	0	2	0.505786788200679	0.49442539428025	0.517142208734951
0	9.69996634422191	1	1	1	3	1	1	1	0	0	0	0	2	0.35182955012707	0.329833711082365	0.374472599595021
0	10.7237296488265	1	1	1	1	1	1	1	0	0	0	0	2	0.478009750879827	0.465976330941993	0.490068748505414
0	12.6463396499563	2	3	3	3	2	3	0	0	1	0	0	2	0.586897476102678	0.557359054704435	0.615823417583326
0	10.9611792442661	2	1	1	3	1	2	0	0	0	0	0	2	0.50650658176814	0.495154284019142	0.517852174075662
0	12.6727964285509	2	1	3	3	1	2	1	1	0	0	0	2	0.58724547208381	0.556928702396949	0.616914725169733
1	11.7311542184078	1	2	1	1	2	9	1	2	1	1	0	2	0.571017470675706	0.556600009415962	0.585315404317388
0	11.5552122784717	1	3	3	2	1	2	0	1	0	1	0	2	0.561223020489171	0.5482263039659	0.574136285321486
0	10.8535929889245	2	2	4	3	1	3	9	0	1	0	0	2	0.494004746183849	0.482445485313788	0.505570420050545
1	11.42909352102	1	1	3	1	1	2	1	0	0	0	0	2	0.552071527580553	0.539773081150809	0.564306604078707
0	11.5870617500728	1	3	4	1	1	2	1	1	0	0	0	2	0.563261705002589	0.550048581934483	0.576385639557396
1	10.512429437029	2	2	4	3	3	1	0	0	1	0	0	1	0.450309218164686	0.436909664285306	0.463781248999545
0	11.4493568264392	1	2	3	3	1	3	1	1	1	0	0	2	0.55365238814638	0.541254664409864	0.565983728268983
0	12.5430841828363	2	3	5	1	2	3	9	0	0	0	0	3	0.585654381005853	0.5588467895616	0.611964064738684
1	12.889783324836	2	3	3	3	2	3	1	0	1	1	1	1	0.590536225698497	0.552555235209026	0.627466843992664
1	10.8694735173998	2	2	3	3	1	3	1	0	1	0	0	2	0.495894058854435	0.4843733132151	0.507419166211556
0	10.9693676676018	1	3	4	1	1	3	0	2	1	0	0	1	0.507429278097611	0.49608814684424	0.518762768309707
0	11.2534267459548	2	3	4	3	1	1	9	0	1	1	0	1	0.536822129687613	0.525255699352766	0.548349071205504
0	11.936061545476	2	1	3	3	1	2	0	0	0	0	0	2	0.578046406086233	0.561562122646329	0.594358606462096
1	10.2375928181026	1	3	4	1	1	2	1	2	1	0	0	2	0.413543832987294	0.397922399930189	0.429341210151643
0	10.4737676154009	2	1	5	1	1	2	1	0	0	0	0	2	0.445108213391536	0.431422726776244	0.458877459465701
0	11.0495503496324	2	1	3	2	1	3	1	2	1	0	0	2	0.516246945225819	0.504977980845337	0.527499410812448
1	10.7219749889445	2	2	1	3	2	3	1	0	0	0	0	2	0.477787338542313	0.46574525737619	0.489855294915909
0	10.7332234696546	1	2	3	3	2	3	0	2	0	0	0	2	0.47921040887612	0.467222768041879	0.491222039314944
0	10.698300206646	2	1	4	3	1	2	1	0	0	0	0	1	0.474771395346647	0.462606466347507	0.486966342210935
0	10.2672067272741	1	1	3	3	1	3	1	0	0	0	0	2	0.41742781561117	0.402076649235154	0.432940703077219
1	10.9992615928831	1	1	2	2	1	2	0	1	0	0	0	2	0.510762949351166	0.499457204600982	0.522057693962721
1	11.3226209702485	2	1	1	1	1	1	9	0	0	0	0	3	0.543138591361396	0.531314520784773	0.554914249936558
1	10.9060271671874	2	2	3	3	1	9	9	2	0	0	0	3	0.500185314096181	0.488741822034212	0.511628612021165
1	11.0232134333266	2	2	3	3	1	3	1	0	1	0	0	2	0.513394367030268	0.502110143058501	0.524664953269662
0	11.4738355591766	1	1	4	2	1	2	9	0	0	0	0	1	0.555507542129822	0.542984711841501	0.567960260106806
1	12.1626220033671	2	2	5	3	1	2	1	2	0	0	0	1	0.581871065222334	0.562366221232672	0.601123186356681
0	12.9488663787942	2	1	3	3	1	3	1	0	1	0	0	2	0.591547156307345	0.551082331423232	0.630808104493269
0	11.5160809832217	1	3	1	3	1	2	0	1	0	1	0	2	0.558563500613944	0.545807500651121	0.57124267220654
0	11.8891490928437	1	3	3	2	2	1	9	0	1	0	0	2	0.576808250112356	0.560829204143433	0.592628212447763
1	11.2283772512417	2	2	4	3	1	3	1	2	0	0	0	1	0.534445994884115	0.522957447206652	0.54589811368236
0	10.6689601226043	2	3	1	2	2	3	0	0	0	0	0	2	0.470996503691123	0.458664717631196	0.483363795994912
0	11.2127859832749	1	2	4	2	2	3	1	2	1	0	1	1	0.532944285986241	0.521499105907623	0.544354896722682
0	10.7245704519368	2	2	4	1	1	3	1	2	1	1	0	1	0.478116271542322	0.466086979850999	0.490170998803809
1	11.8731857580755	1	3	3	3	1	2	9	1	0	0	9	2	0.576341027576125	0.560528038786734	0.591999189332874
0	10.1238386878207	2	1	4	3	2	2	9	0	0	0	0	2	0.39900143131991	0.382275147842011	0.415966748288994
1	10.7400386211875	1	1	3	3	1	2	1	1	0	0	0	1	0.480069424247307	0.468113512005979	0.492048208053577
1	10.6093420877491	2	2	4	3	3	3	1	0	0	0	0	2	0.463212203961846	0.450500311001178	0.475972093279369
1	10.9594513762362	2	2	1	3	2	9	1	0	0	0	0	3	0.506311356441073	0.494956624635761	0.517659581157998
0	10.3701081985727	1	1	3	3	1	1	1	2	0	0	0	2	0.431138463954805	0.416657508793395	0.445738139081962
1	10.7406225598414	1	2	3	3	1	2	1	0	0	0	0	2	0.480142913682515	0.468189675805296	0.492118928160113
1	10.9114836370673	1	2	3	3	1	3	1	1	1	0	0	2	0.500818955905597	0.48938577250712	0.512251282949778
1	11.3824012619427	1	3	3	1	1	2	0	1	1	0	1	2	0.548279402789797	0.536198174705547	0.560303993715816
1	10.7582870727984	1	3	3	1	1	2	0	2	0	0	0	2	0.482357454769451	0.470481822155245	0.494253050817184
1	10.5489606432185	1	1	3	3	2	1	1	2	1	0	0	1	0.455201153580405	0.442067049242117	0.468397879488732
1	10.8703393441349	1	1	1	1	1	2	1	0	1	1	0	3	0.495996633311704	0.48447789483544	0.507519623005149
1	11.682960004535	1	2	1	1	1	1	1	1	1	0	0	2	0.568694082497521	0.55471455925386	0.582564992565111
1	11.9594884133899	2	2	3	2	2	3	1	1	0	1	0	1	0.578594364021469	0.561846047386061	0.595163774583848
0	10.7979638232063	1	2	4	1	2	2	9	0	1	1	0	2	0.487269370998103	0.475545311451631	0.499007455346113
1	9.97212915171019	1	1	3	2	1	3	1	2	0	0	0	2	0.380771601344028	0.362467892659668	0.399420523003329
0	10.6396547651287	2	1	3	3	1	2	1	1	0	0	0	1	0.467187928062332	0.454675290091103	0.479741978464969
0	11.1119176796249	1	2	3	3	2	2	1	2	0	0	0	1	0.522829558942505	0.511553199431398	0.534082694491486
1	10.9440924782807	2	1	4	3	3	3	0	0	0	0	0	2	0.504567995695997	0.493190444929375	0.515940817466706
0	10.4137544138382	2	1	1	1	1	2	0	0	1	0	0	2	0.437015295911536	0.4228760761865	0.451257620267327
1	11.3304064250184	1	1	3	3	1	2	1	2	1	0	0	3	0.543825372359023	0.531969269157694	0.555632017906059
1	13.4047566184545	2	3	3	2	1	3	9	0	1	1	0	2	0.600147510848142	0.533804613689011	0.663009482165129
1	11.2666145071108	2	3	3	2	1	3	0	1	1	0	0	1	0.538054514845196	0.526443395357236	0.549624497960097
1	10.5270137274546	1	2	3	3	1	3	1	0	1	0	0	1	0.452265427413404	0.438972489206205	0.465626815399668
0	10.1369026050903	2	2	3	3	2	3	2	2	0	0	0	2	0.400636966126709	0.384041594081149	0.417463434925692
0	10.8466762599213	2	1	1	3	1	2	9	0	1	0	0	2	0.4931771671967	0.481600066404033	0.504761589653322
1	11.0016918687429	2	3	1	1	1	1	0	0	1	0	0	2	0.511031555493564	0.499728291241938	0.522323550035229
0	11.1826688823971	2	2	1	2	1	3	1	2	1	0	0	1	0.529995517573123	0.518621756023609	0.541338209754235
0	10.8160108008689	2	3	3	3	1	3	1	0	0	0	0	3	0.489474155851613	0.477809200544947	0.501150585626928
0	12.9643311698508	1	3	3	1	3	1	1	1	0	0	0	2	0.59181810864324	0.550674566082645	0.631713852292989
0	12.0095172077376	2	3	3	2	1	2	9	1	1	0	0	2	0.579624228532173	0.562279454015458	0.596774586658057
1	11.8823481840247	1	3	3	3	1	2	1	1	1	0	1	1	0.576612161287231	0.56070417706527	0.592362884454905
0	9.70071518675573	2	1	3	3	2	3	1	0	0	1	0	2	0.3519028424269	0.329920185683617	0.374531530196487
0	11.337314689563	1	3	1	1	1	2	1	2	1	1	0	2	0.544430543986717	0.532545614632374	0.556265081244102
1	12.2421332383016	2	3	3	1	2	2	0	0	1	0	1	1	0.582706602383459	0.561892676877992	0.603229937889373
0	12.7997829214588	2	1	1	1	1	1	9	0	0	0	0	3	0.589082454609076	0.554557775995436	0.622751568769017
1	11.5702805098284	2	3	4	1	2	2	0	1	1	0	0	2	0.562201829119337	0.549105124860818	0.575212409092406
0	11.2608358196745	2	2	1	1	1	1	1	2	0	0	0	2	0.537516103535959	0.525924859731542	0.549066936028178
0	12.1070257846274	2	1	3	3	1	3	1	1	0	0	0	3	0.58118055515337	0.562520016565478	0.599611679640935
1	11.440066416644	2	2	4	3	1	3	0	0	0	1	0	1	0.552932592455499	0.540580818127768	0.565219372465166
1	11.8494066307136	1	3	3	2	1	2	9	1	0	0	0	2	0.575599092321859	0.560029094966203	0.591020474890874
0	9.96427221964598	1	1	4	2	3	1	1	0	0	0	0	2	0.379867942048678	0.361478700129998	0.398608681791863
0	11.1261081875384	2	3	3	3	2	2	9	0	0	0	0	2	0.524292965332967	0.513005085740733	0.535556078248904
0	11.8840622875703	2	1	1	1	1	1	1	0	0	0	0	2	0.576661995157566	0.560736145964577	0.592430125240615
0	10.0566736823071	2	1	3	3	1	3	0	0	0	0	0	1	0.390751923521921	0.373341008873738	0.408445578423279
1	10.1040001004577	1	1	5	3	3	2	1	0	0	0	0	2	0.396536573057791	0.379610010652297	0.413714569416766
1	10.8469713306788	1	2	4	3	1	2	0	1	0	0	0	2	0.493212529990161	0.481636204159491	0.504796138523236
0	10.1674872462125	2	2	3	3	1	3	1	0	0	0	0	1	0.404503067623731	0.388210770709643	0.421008585321555
0	10.237397182647	1	1	1	1	1	2	1	2	0	0	0	1	0.413518291461988	0.397895044235973	0.429317579712785
0	11.0915849099195	2	3	4	2	3	1	9	0	1	0	0	2	0.520710379889869	0.509443871261904	0.531955860846018
0	10.6103674256463	1	3	4	3	2	3	0	0	1	0	0	2	0.463347240311835	0.450642257270913	0.476099988884239
0	11.5790470490127	1	3	1	3	2	3	1	1	1	1	0	2	0.562759502205807	0.549602655035596	0.575828636185371
0	11.2236167648338	2	1	3	3	3	2	1	1	0	0	0	2	0.533989304900452	0.522514435475923	0.54542831681725
1	12.4321963228378	2	3	3	1	1	3	1	0	1	1	0	2	0.584496254022499	0.560150904334001	0.608436051048757
0	11.6452772248942	2	3	3	1	2	2	9	0	1	1	1	2	0.566687432039132	0.553028514871716	0.580245759966229
1	10.8173069862504	1	1	3	2	1	3	0	2	0	0	0	1	0.489631787792658	0.47797085632851	0.501304013771656
1	11.9923387041291	2	3	1	1	2	1	9	0	1	1	0	2	0.579290902130335	0.562156395181358	0.596236478309025
1	12.0417420985948	1	3	3	3	1	3	1	1	1	0	0	2	0.580197492589614	0.562441440920773	0.597748326907844
0	12.2177883144784	2	2	3	2	1	3	1	2	1	0	0	1	0.582464476724323	0.562062635311754	0.60258789510851
0	10.8937087169792	1	2	1	1	1	1	9	2	0	0	0	2	0.498748182720424	0.487280294776842	0.510217387860036
1	11.5572742562982	2	2	4	3	1	2	1	2	1	1	0	1	0.561358468169934	0.548348318148792	0.574284805024301
0	10.3892608598522	2	3	1	1	1	2	9	0	1	0	0	2	0.433714900233383	0.419385466350141	0.448156029862409
0	10.9914163077057	2	3	3	2	2	3	1	0	0	0	0	2	0.509893373700895	0.498579196772387	0.521197424079264
1	11.4153918751012	2	3	3	2	1	3	1	1	1	1	0	1	0.550979994559961	0.538746833204965	0.56315179078809
1	12.3190029834822	2	2	2	3	2	3	1	0	1	0	0	1	0.583430435980163	0.561258923384263	0.605269512999913
1	11.954547411511	2	1	3	3	1	2	0	0	0	0	0	1	0.578482474965094	0.561790582600509	0.594996921239064
0	12.4074722054234	2	1	3	3	1	2	9	0	0	0	0	2	0.58425681085015	0.560409045914311	0.60771644771555
1	10.268266072497	2	2	4	1	3	2	1	2	1	1	0	1	0.417567373387274	0.40222571038361	0.43307026497119
1	11.4138243925224	2	3	1	2	1	1	1	0	0	0	0	2	0.550853979690384	0.538628200590121	0.563018621419454
0	11.1782610121748	1	1	1	1	1	2	0	0	0	0	0	2	0.529558740509032	0.518193979705476	0.540892934699151
0	11.8904236630951	2	1	1	2	3	9	0	0	0	0	0	2	0.576844515790162	0.560852097453808	0.592677507353974
1	9.60811564707802	2	1	3	3	1	3	1	2	0	0	0	2	0.343073522804706	0.319312826091866	0.367647338346129
0	10.4358303825328	1	1	4	2	1	2	0	0	0	1	0	2	0.43999269198509	0.426022101758474	0.454058999379736
1	10.610907985957	1	1	4	3	3	3	1	1	0	0	0	3	0.463418416762976	0.450717072299204	0.476167405298117
1	10.4800711190618	1	1	4	2	1	3	1	0	0	0	0	2	0.445957366697949	0.432318799071725	0.459677793307709
1	10.7802575798713	2	1	1	1	1	3	1	0	0	0	0	3	0.48508819970544	0.473300298712624	0.49689271534727
0	11.9035937663571	1	3	4	3	2	2	1	2	1	0	0	1	0.577210444722486	0.561078783702241	0.593179102917754
1	10.5258701650399	1	2	1	3	1	3	1	2	0	0	0	1	0.452112181895067	0.438810912182069	0.465482212689696
0	11.3045658862489	2	3	3	3	1	3	1	0	1	0	0	3	0.541526778910544	0.529774958415395	0.553232581096315
1	10.9570398236984	2	3	1	3	1	2	1	0	1	1	0	3	0.506038579072383	0.494680405034605	0.517390523413986
1	12.1437933937578	1	3	3	3	1	2	1	0	1	1	0	1	0.581649525474699	0.562437826007843	0.600616684836699
0	11.0360780922953	1	3	3	3	2	3	0	2	0	0	0	1	0.514793113438704	0.503517533929141	0.526053653635357
0	11.6163311862058	1	1	3	1	1	1	9	0	1	1	0	2	0.565033163567585	0.551603951362603	0.578367608090692
1	10.7415204236374	2	3	3	3	1	3	9	0	0	1	0	1	0.480255876010594	0.468306736605791	0.492227646251076
1	10.7737360478969	1	2	3	2	1	2	1	1	0	0	0	2	0.484280406556054	0.472467465974606	0.496110939456951
1	10.7197028084685	1	3	4	2	1	3	1	1	1	0	0	1	0.477499095674892	0.465445706419392	0.4895787473031
1	12.1174333825618	1	2	3	3	1	3	0	1	1	1	0	2	0.581318665783254	0.562505071160332	0.599898677988366
1	10.6434935629182	1	1	4	3	2	3	0	2	1	0	0	1	0.467688870411907	0.455200642155839	0.480217712251408
0	12.5306614242088	2	3	3	3	3	2	1	2	0	0	0	1	0.585516460121271	0.559006670183251	0.611540059012604
0	12.3953516581542	1	3	3	1	1	2	1	2	0	1	0	1	0.584141260345131	0.56053208100013	0.607370520215431
0	10.6492843921325	2	1	4	1	3	1	1	0	0	0	0	1	0.468443402425077	0.455991605352802	0.480934622565814
0	11.4880454868273	2	2	1	2	2	2	1	2	1	0	0	2	0.556556367490894	0.543957800888654	0.569082606211627
1	10.901532385868	2	3	4	1	2	2	0	1	0	0	0	2	0.499661994707672	0.488209784033927	0.511114560036177
0	10.7502620123108	1	1	1	2	3	1	0	0	0	0	0	2	0.481353446067524	0.469443346554187	0.493284772996886
0	10.6568980652404	2	2	4	2	1	9	9	0	1	0	0	1	0.469433317032025	0.457028672128806	0.481875846074433
1	10.5316905031609	2	2	3	3	1	3	0	1	0	0	0	2	0.452891879152977	0.439632960591646	0.466217982255201
1	9.46725009034155	1	2	3	3	3	3	1	0	0	0	0	2	0.330441863440219	0.303439600133356	0.358609922213831
0	12.07526515412	2	1	3	3	3	1	9	2	0	0	0	2	0.580729262418362	0.562520832913869	0.598720459192838
1	11.53725295247	2	1	4	3	1	3	1	0	0	0	0	3	0.560023311388878	0.547140349555668	0.572825915390799
1	10.7683798804344	1	1	1	1	1	2	1	2	0	0	0	1	0.483615200368022	0.471781065769603	0.495467740383923
0	11.3815045002251	2	1	1	3	2	2	0	0	0	0	0	1	0.548204598950057	0.536127403454814	0.560225283925584
1	11.2528417463511	1	3	3	3	1	2	0	1	1	0	0	2	0.536767161662587	0.525202657568493	0.548292249436352
0	10.8778462234736	2	1	1	1	1	2	9	0	0	0	0	2	0.496884088037366	0.485382370775186	0.508389103992895
0	10.7905349063129	1	3	5	2	1	2	1	0	0	1	0	2	0.486356381700062	0.474606262795417	0.498121600896009
0	10.018254081783	2	1	4	3	3	2	0	1	0	0	0	2	0.386159004682499	0.3683476378687	0.404280395556638
0	10.3235053836834	2	2	3	3	1	3	0	0	0	0	0	1	0.42489538747617	0.410033161323984	0.439894645433202
0	10.5413716436255	2	2	3	3	2	3	1	0	1	0	0	1	0.454187212894881	0.440998427432713	0.467440603920079
0	11.1143442743442	2	3	4	3	2	3	9	2	0	0	0	1	0.523080716440033	0.511802663437045	0.53433528238774
0	13.4317579345416	2	1	1	3	1	2	9	0	0	0	0	3	0.600673865753365	0.532366949023027	0.665276571942235
0	9.25646167254274	1	1	1	2	3	2	9	2	0	0	0	2	0.312912736401044	0.279784466051385	0.348067880628513
0	10.6567406420974	1	3	3	1	1	2	9	1	0	0	0	2	0.469412874061364	0.457007263091578	0.481856400689549
1	10.173659505418	1	3	4	3	1	3	0	1	0	1	0	2	0.4052893676979	0.389057590660046	0.42173087715833
1	11.1462488111132	1	1	1	1	1	2	1	0	0	0	0	3	0.526347692785304	0.515036624896989	0.537631782636338
1	9.72849582615583	1	1	3	3	3	3	1	0	0	0	0	2	0.354644821233089	0.333137258222291	0.376756444001263
1	9.57810688909595	2	1	4	3	3	3	1	0	0	0	0	1	0.340307317418951	0.315908373425616	0.365583639886449
0	10.5858033188542	2	3	3	2	2	3	0	1	0	0	0	2	0.460102339255597	0.447229095039592	0.47302903833066
0	11.2967016088559	1	3	1	1	1	1	1	1	1	1	0	3	0.540816512882379	0.529095179036755	0.552492856974966
1	10.8384267183305	1	3	4	1	1	3	9	2	1	0	0	1	0.492186417404824	0.480587131524078	0.503794121574923
0	10.3682206766639	2	1	3	2	1	2	1	1	0	0	0	2	0.430884824058112	0.416388787789357	0.445500287709041
1	10.6878795479164	1	2	2	3	1	3	1	1	1	1	0	2	0.47343526166227	0.461212841872073	0.485689601997445
0	10.4825540088037	1	1	1	1	1	2	1	2	0	0	0	1	0.446291738288864	0.432671619948437	0.459992973623266
0	11.0321094548772	1	1	1	1	1	2	1	2	0	0	0	2	0.51436270294531	0.50308469048235	0.525626107537246
0	10.4144961841287	2	1	5	2	3	2	9	0	0	0	0	2	0.437115311295978	0.422981797522118	0.451351676115536
0	9.78509106990716	1	2	3	3	1	3	1	1	1	0	0	2	0.360373719972101	0.339751640833033	0.381524208597225
0	10.9762392491371	1	1	2	1	1	3	1	1	1	0	0	2	0.508200422205934	0.496868186846207	0.519524236804074
1	11.7083641117213	2	3	1	1	1	2	0	0	0	0	0	2	0.569952683361859	0.555745596699443	0.584045486990827
1	9.8179885985031	1	1	4	1	1	2	9	0	0	0	0	2	0.363795282255065	0.343640142091349	0.384440163354689
0	11.6862091656181	2	1	3	2	1	3	1	0	0	0	0	2	0.568859286620568	0.554851120105876	0.582758125877658
1	10.381103870712	1	1	2	3	3	2	1	0	0	0	0	1	0.432617043030632	0.418223402713707	0.447125336799979
1	8.65672623402803	2	1	3	3	3	3	1	0	0	0	0	2	0.268114495773336	0.209049424717121	0.336762508787763
0	9.79952151941968	2	1	3	3	3	3	1	0	0	0	0	1	0.361866132278078	0.34145295084599	0.382790324211829
0	10.4540098616966	2	2	3	3	1	3	1	0	0	0	0	2	0.442444756209209	0.428611419372225	0.45636796709139
1	11.8396293283741	2	3	4	3	1	3	9	0	0	0	0	1	0.575277553237515	0.559806168294811	0.590602838053071
1	10.6526107931753	1	1	4	3	1	1	1	2	0	0	0	2	0.468876195242836	0.456445105588285	0.481346031951749
0	10.4747833944317	2	1	3	3	1	3	1	2	0	0	0	1	0.445245073864872	0.431567155867218	0.459006443441187
0	9.87815912413142	2	1	5	2	2	2	1	0	0	0	0	1	0.370234348021593	0.350856156909838	0.39003973861567
0	10.2506331386962	2	1	1	1	1	1	9	0	0	0	0	3	0.415249879408271	0.399748536501921	0.430920794322053
1	11.0085325635656	2	2	1	1	2	2	1	0	1	0	0	2	0.511785673560814	0.500489043868926	0.523070277259223
0	10.1613647377374	1	1	3	2	1	3	1	0	0	0	0	2	0.40372508761682	0.387372533008054	0.420294362713427
1	12.0604147514421	1	3	3	2	1	3	0	1	1	1	0	2	0.580501243183246	0.56249635697828	0.598294322419777
0	10.4402586706402	1	2	4	3	2	1	1	2	0	0	0	1	0.440590028060595	0.42665299231345	0.454621338062832
1	11.1995844406233	1	2	2	3	1	3	1	0	0	0	0	1	0.53165941455687	0.520247620299863	0.543038188061977
0	11.6040127013848	2	1	3	3	1	3	1	0	0	0	0	3	0.564299644132349	0.55096339718931	0.577543508677051
1	11.3836747280685	1	3	3	3	2	3	1	1	1	0	1	2	0.548385504721322	0.536298541405355	0.560415650874986
1	9.36133580375113	2	1	3	3	3	3	1	2	0	0	0	1	0.32146061662621	0.291597522707425	0.352858676718995
0	9.84363734915515	2	1	3	3	3	2	1	0	0	0	0	2	0.366511074646209	0.346698232835329	0.386785819989625
0	11.2171263722325	2	3	1	1	1	2	1	0	1	0	0	2	0.533364066300239	0.521907231113886	0.544785817865313
0	11.4820732548843	1	3	3	2	1	2	2	1	0	0	0	3	0.556118108760684	0.543551678548517	0.568613147214611
0	11.5827536371185	2	1	5	2	1	2	1	0	0	0	9	2	0.562992667574538	0.54980994837915	0.57608699400928
0	10.7664073836313	2	1	1	2	1	3	1	0	0	0	0	1	0.483369829415801	0.471527745599032	0.495230620449417
1	11.2587468768742	1	2	3	2	2	2	1	2	0	0	0	1	0.537320856117452	0.525736685738523	0.548864876087002
1	10.6262701765956	2	2	3	2	1	1	1	2	0	0	0	2	0.46543673633495	0.452837467831271	0.478080263528083
0	10.7449195763997	1	1	3	2	1	3	1	1	0	0	0	2	0.480683146048357	0.46874937310717	0.492639000739003
1	10.5648447637384	2	1	3	2	1	2	1	2	0	0	0	1	0.457318793687268	0.444298184584762	0.470397978129406
0	9.2264113644833	1	1	4	1	3	1	1	0	0	0	0	2	0.310517327911475	0.276362436276561	0.346869974383527
0	9.56029525082876	1	1	4	3	2	3	1	1	1	0	0	1	0.338685808898122	0.313894369171402	0.364395356935798
1	10.8168189144763	1	3	4	3	1	3	1	1	1	1	0	1	0.489572443736346	0.477910000501176	0.501246249198337
1	10.2215329419231	1	2	3	3	1	3	1	0	0	0	0	1	0.411452556356297	0.395681009275418	0.427408134709395
0	10.9419503459056	2	3	3	2	1	3	1	2	1	0	0	2	0.504323701884982	0.492942799468329	0.515700125512036
0	9.65681572670568	1	1	4	3	3	9	1	2	0	0	0	2	0.347659492709864	0.324870801756688	0.371167896885613
1	11.0916742878719	1	3	3	3	1	3	1	0	0	0	0	2	0.520719752508301	0.509453217156859	0.531965250557109
0	11.8459679436397	2	1	3	3	1	3	1	0	0	0	0	2	0.57548711974797	0.559951883486489	0.590874628105743
0	11.372270982407	1	1	3	2	1	2	1	2	0	0	0	1	0.547430177449598	0.535394210017351	0.559410932610231
0	10.2981145260041	2	3	3	1	2	2	0	1	1	0	0	2	0.421515450036585	0.406436768233541	0.436741930951723
0	10.7126372358216	1	1	3	2	1	3	1	0	0	0	0	2	0.476601115012764	0.464511900693895	0.488717809509925
1	10.4740183327272	1	2	4	2	2	2	0	1	1	0	0	2	0.445141994461775	0.431458376235798	0.458909296096505
0	11.2704977031508	2	3	3	1	2	9	0	1	1	0	0	1	0.538414903628386	0.526790179965945	0.549998000949979
1	11.055629850855	1	1	1	1	1	2	1	0	0	0	0	2	0.516899315160659	0.505632464793059	0.528149010210461
0	11.3321386391111	1	3	1	1	1	1	0	0	0	0	0	2	0.543977491668207	0.532114195112239	0.555791096841594
1	11.2234999362798	1	1	4	2	1	2	1	2	1	1	0	2	0.533978076844179	0.522503538355338	0.54541677180739
1	9.90113853951646	2	1	4	3	3	2	9	0	0	0	0	2	0.37275656065553	0.353653667033036	0.392265081860287
0	12.0994851536587	2	3	3	2	2	2	0	0	1	1	0	1	0.58107760746524	0.562526464548461	0.599402301279753
0	11.5718443431087	1	1	3	3	3	3	9	0	1	0	0	2	0.562301948493185	0.549194622901375	0.575322868229818
1	8.82920648858351	1	1	4	1	1	2	1	2	0	0	0	1	0.280468560649167	0.229424829629181	0.337889084727925
0	10.6629773871087	1	3	5	3	2	2	0	1	0	0	0	1	0.470221961980036	0.457854328945667	0.482626271558178
0	9.92983564777484	1	1	1	3	1	3	1	0	0	0	0	2	0.375955907186072	0.357184037304803	0.395107945837708
1	10.4477653986531	1	1	2	1	3	2	1	1	0	0	0	1	0.441602573091096	0.427722235323076	0.455574768095814
1	11.357796807868	1	1	3	2	1	2	1	2	0	0	0	1	0.546200992277512	0.534228557968723	0.558120228481435
0	12.1312853855798	2	2	3	3	1	3	9	1	0	0	0	2	0.581495751764089	0.562474792986916	0.600277441986489
0	11.2319654103752	2	3	4	2	1	3	9	0	0	0	0	2	0.534789148864447	0.523290045297882	0.546251390767392
1	11.1555333852816	2	1	4	3	1	1	1	0	0	0	0	1	0.527285988514134	0.515961479219676	0.538582489407638
1	11.4691716730028	1	3	1	1	1	1	1	2	0	0	0	3	0.55515876877617	0.542660268938461	0.567587874903948
1	10.4484174280889	2	2	3	2	1	3	1	2	0	0	0	2	0.441690516919367	0.427815093566755	0.455657589272488
0	10.9920155718801	1	1	1	2	1	1	1	0	0	0	0	2	0.509959929760269	0.498646419302528	0.521263246751155
0	9.37377716073876	2	1	3	1	1	3	9	2	0	0	0	2	0.322496026398463	0.292989925031653	0.353487933363703
0	10.2003584857211	2	1	5	3	1	2	1	1	0	0	0	1	0.408712947446136	0.392740019897142	0.424880978045607
0	9.4467051235339	2	1	3	3	1	3	1	0	0	0	0	1	0.328668676326389	0.301141586925477	0.357425090289131
0	12.4393480788809	2	3	3	2	2	3	9	0	1	0	0	2	0.584566565957669	0.560074323060282	0.608648033127371
0	9.37017151151734	1	1	3	3	1	3	1	2	0	0	0	2	0.322195450685897	0.29258650228381	0.353304275841454
1	11.6535787846946	1	2	5	2	2	3	1	2	0	0	0	2	0.567143814750475	0.553416237480393	0.580769077338837
0	10.6518028090883	2	1	3	2	2	2	1	1	0	0	0	2	0.468771112368874	0.45633500791426	0.481246127558149
1	10.875	2	1	1	2	1	2	1	0	1	0	0	1	0.496548008861851	0.485039917548713	0.508059758859897
0	11.4820486943227	2	3	3	2	1	2	0	0	1	1	0	2	0.556116298787194	0.543549999799597	0.568611209851199
0	10.708754630795	2	3	3	2	1	3	1	1	1	0	0	2	0.476106605508888	0.463997282706161	0.488244086787813
1	11.0764658279659	2	1	3	3	1	2	1	1	0	0	0	1	0.519117686965813	0.507853674129095	0.530362299953012
1	11.4357288462836	1	3	1	1	2	2	1	1	1	0	0	2	0.552593618772872	0.540263042089662	0.564859845333201
0	11.6904519445001	2	3	3	3	2	3	9	0	1	1	0	2	0.569073141751524	0.555027359055982	0.583008659718073
0	12.4729875729279	1	3	3	1	2	2	9	1	1	1	0	3	0.584904526751333	0.559701415763049	0.609671074180315
0	10.6854157639208	1	3	3	3	1	3	1	1	0	0	0	2	0.473118606588336	0.460882301694388	0.48538728926514
1	11.6205334243319	1	3	3	3	1	3	1	1	1	0	0	2	0.565279371862249	0.55181778118194	0.578645368614253
0	11.7441640574415	1	3	3	3	1	3	1	0	1	0	0	3	0.571598244794658	0.557058509121336	0.586015398585646
0	9.22340876125128	2	2	3	2	1	9	1	0	0	0	0	1	0.310279181930479	0.276019382134621	0.346754649822429
1	11.1422766307031	1	1	1	1	1	1	1	1	0	0	0	2	0.525944540886051	0.514638690650237	0.537223851625851
1	10.1895548002367	1	1	3	2	3	2	1	0	0	0	0	2	0.407323325074404	0.391246265841308	0.423601317074961
0	12.2247950508419	2	3	3	2	2	2	0	1	1	0	0	2	0.582535147625914	0.562015651902589	0.602772770618999
0	9.85928057891825	1	1	4	3	3	3	1	0	0	0	0	1	0.368188505566341	0.348576049795299	0.388246772474765
0	11.5323225885211	2	1	4	3	1	2	9	0	0	0	0	2	0.559687727260708	0.546835001376999	0.57246092818564
0	11.1637493754842	1	1	2	1	1	3	9	0	0	0	0	2	0.528111553703593	0.516773693548987	0.539420486913382
1	12.1656496046463	2	1	1	2	1	1	0	0	0	0	0	3	0.581905660485942	0.562353027779125	0.601204226736397
1	11.8171853021534	2	3	3	3	1	2	9	1	1	1	0	2	0.574501924128186	0.559254471454322	0.589608970931836
0	10.2620624861959	1	3	3	1	1	3	1	1	1	0	0	2	0.416750700255061	0.401353220732996	0.432312308325636
1	10.4061025006144	1	2	3	2	1	3	0	0	1	0	0	2	0.435983745874811	0.421785487864274	0.450287746714615
1	9.29259520163207	1	2	4	3	1	2	1	0	0	0	0	1	0.315823392672191	0.283874315835489	0.349612777659316
0	12.2258828292008	2	1	4	2	1	2	9	0	0	0	0	2	0.582546043067132	0.562008211826396	0.602801462251571
0	11.0190806734904	2	1	3	3	3	3	1	1	1	0	0	2	0.512942852622561	0.50165539970057	0.524217120081582
1	11.3083961115805	1	1	4	2	1	3	1	0	1	0	0	2	0.541870917352305	0.530104023336086	0.553591288981385
0	11.8608725183304	2	1	2	3	1	3	1	1	0	0	0	2	0.575963835883156	0.560277270083182	0.591498809376226
0	10.9168868309192	1	2	4	3	2	3	1	0	0	0	0	1	0.501444631029047	0.490021364424731	0.512866389728837
1	10.4486084107655	1	2	4	3	2	9	0	2	1	1	0	1	0.441716275899131	0.427842291700788	0.455681848155836
0	11.5779343243253	1	2	3	3	3	3	0	2	0	0	0	2	0.562689200560164	0.549540068658865	0.575750822371238
1	10.8965851333144	2	1	4	1	1	3	0	0	0	0	0	2	0.499084581145302	0.487622532117894	0.510547592388049
0	10.6668776350445	2	2	3	2	1	2	1	1	1	0	0	2	0.470727077995778	0.458382880463047	0.483107187111509
1	13.2888888888889	2	2	3	1	1	9	0	2	1	1	0	1	0.597892714322405	0.53939631289305	0.653729232108181
0	10.3022321238167	1	1	1	2	1	9	1	1	0	0	0	1	0.422062329387712	0.407019198002907	0.437251473724115
1	11.5013823304515	1	2	1	1	1	3	1	0	1	0	0	1	0.557521580626235	0.544849533172592	0.570119182025782
1	10.4628870667711	1	3	5	3	1	2	1	1	0	0	0	2	0.443641742362153	0.429874989007395	0.457495592604032
0	12.5015715651282	2	1	3	3	1	3	1	0	0	0	0	2	0.585202235534299	0.559366478040729	0.610577763074058
1	10.5787788424635	1	1	1	1	1	1	1	2	0	0	0	1	0.459170842654035	0.446248549900048	0.472148278929048
0	10.4350262446854	2	1	1	3	1	3	1	0	0	0	0	2	0.439884220953633	0.425907528529764	0.453956893939381
1	11.0469427685893	2	1	3	1	1	2	1	2	1	1	0	1	0.515966431490328	0.504696390960085	0.527220255170088
1	9.95896925902927	2	1	3	1	1	3	1	2	0	0	0	3	0.379260352758987	0.360813046579982	0.398063450236203
0	9.54688851705847	2	1	3	3	1	2	1	2	1	0	0	1	0.337474958355194	0.31238151526243	0.363518495626112
1	10.9928319614717	2	3	3	1	2	2	9	0	0	1	0	1	0.510050564947625	0.49873795656778	0.521352888749521
0	10.9616634009684	2	3	4	1	3	2	9	2	0	0	0	2	0.506561252079619	0.495209631521717	0.517906111675542
0	10.5701678452077	2	1	1	3	3	1	1	1	0	0	0	1	0.45802696208717	0.445044061683889	0.471067113881857
0	11.6683895265233	1	3	3	3	1	3	0	1	1	0	1	1	0.567937970451826	0.554085048515892	0.581685439206426
0	12.5386009491278	2	1	3	2	1	3	1	1	0	0	0	2	0.585604339814425	0.558904931247219	0.611810114526825
1	11.010083602238	1	1	1	1	1	1	1	2	0	0	0	2	0.511956259704281	0.500661061160752	0.523239261269576
0	11.765359381584	2	2	4	2	1	3	9	0	1	0	0	2	0.572502737246796	0.557760991080953	0.587116841115438
1	12.296266102911	2	2	3	3	1	2	1	0	0	0	0	1	0.583220012875496	0.561458694937894	0.604661834846998
1	11.1868970973486	2	3	1	1	2	1	0	0	0	0	0	1	0.53041325591912	0.51903050272046	0.541764455309243
0	13.2371954676427	2	1	4	2	3	1	0	0	0	0	0	1	0.596893260590281	0.541598377083221	0.649830630845163
0	10.0636222731312	2	1	3	3	1	2	1	1	0	0	0	2	0.391592597751785	0.374253372955484	0.409209811067376
1	12	2	3	1	1	2	2	0	0	0	1	0	2	0.579442064744934	0.562214524945992	0.596478249344745
1	11.0900247361604	2	1	1	1	1	2	1	0	0	0	0	2	0.520546691184862	0.509280625994495	0.53179189679621
0	11.9316915463774	2	3	3	2	2	2	9	0	1	0	0	2	0.577939191982677	0.561503220796597	0.59420432624364
1	10.513339559803	1	1	3	1	3	2	1	2	0	0	0	1	0.450431403579916	0.437038525020806	0.463896504150519
1	10.2505049745696	1	3	5	1	1	3	9	0	0	0	0	1	0.41523307854181	0.399730563490349	0.430905227386963
0	10.5866800328359	2	1	5	2	2	2	0	2	0	0	0	2	0.460218491471431	0.44735134243897	0.473138886542252
0	9.52668933548237	1	1	4	2	3	2	1	2	0	0	0	1	0.335665805339001	0.310106817056973	0.362225318750773
0	11.4471931340268	1	3	3	2	1	3	1	1	0	0	0	2	0.553485514308511	0.541098560967042	0.565806408786138
1	12.1243556529821	1	3	4	1	2	2	1	1	0	0	0	1	0.58140808935608	0.562491384411125	0.600088390196597
0	9.98788193097656	1	1	5	3	1	3	1	1	0	0	0	2	0.382595755892112	0.364461922524479	0.401062465794041
0	12.7800467532625	2	1	5	3	1	2	9	0	0	0	0	2	0.588779530492242	0.554960333510128	0.621780258494879
0	10.4868867887733	2	1	3	3	1	2	1	0	0	1	0	1	0.446875083418115	0.433287117522045	0.46054288036767
0	12.4857142857143	2	1	3	1	1	1	1	2	0	0	0	1	0.585035799064528	0.559554458806838	0.610070250931008
1	10.3396309968814	1	1	3	3	3	3	1	1	0	0	0	2	0.427050574739843	0.412322495197582	0.441909144937639
0	11.6213831214088	1	3	3	1	1	2	1	1	1	0	0	1	0.565328906350238	0.551860727951686	0.578701322973104
1	10.8934299531184	2	2	4	1	1	2	1	2	1	0	0	1	0.498715554563191	0.48724709605374	0.510185364739893
0	10.5087488701987	1	1	1	3	3	9	9	2	0	0	0	1	0.449814958386462	0.436388380997305	0.463315048683959
1	10.1949149247348	1	1	4	3	2	3	1	1	0	0	0	2	0.408012058759851	0.391986773198863	0.424235369446762
1	9.97467808495847	1	1	3	3	3	2	1	2	1	0	0	1	0.381065647930447	0.362789567350943	0.39968492174774
0	10.290545019794	2	3	3	2	1	2	0	1	0	0	0	2	0.420511457052084	0.405366961888196	0.435807076310059
1	9.90993558335367	2	1	3	3	1	2	1	1	0	0	0	2	0.373731453366659	0.354731414883626	0.393129149703313
1	10.8616441576555	1	1	1	3	1	2	1	0	1	1	0	1	0.494964477967318	0.483425154698115	0.506509168354832
1	10.6770823670824	1	1	4	3	1	2	1	0	0	0	0	1	0.472045481135981	0.459761408730988	0.484363499248692
1	10.1589548183731	2	2	3	3	1	3	1	1	0	0	0	2	0.403419409776832	0.387043077343356	0.42001385102688
0	10.0235202206518	2	1	1	3	1	2	9	0	0	0	0	2	0.386782950960331	0.369026919393786	0.404845162740528
0	12.0148922370523	2	1	5	2	3	1	1	2	1	0	0	2	0.579724431477941	0.56231261216846	0.596940080499004
1	11.5759430612498	2	1	1	2	1	2	1	1	0	0	0	1	0.562563042098472	0.549427657721304	0.5756112788025
1	11.4226364459622	2	3	4	1	1	2	9	1	1	1	0	1	0.551559370844782	0.539291863277257	0.5637644564312
0	12.077929412647	2	1	1	1	1	2	9	0	0	0	0	1	0.580768968930966	0.562523491248836	0.598796222610102
1	10.8028532964334	2	2	3	3	1	3	1	1	0	0	0	1	0.487868558522782	0.476161090974959	0.499589351404122
1	11.2245338804133	1	1	3	3	3	1	9	0	0	0	0	1	0.534077412536105	0.522599937285352	0.545518920451711
0	10.0150924360553	2	1	4	3	1	2	1	0	0	0	0	1	0.385785268618189	0.367940604578937	0.403942280860941
1	11.3388129557411	2	3	4	2	2	1	9	2	1	0	0	1	0.544561264521563	0.532670035451122	0.556401898024078
1	11.965818086079	1	1	3	2	1	3	1	0	1	1	0	1	0.578734904282874	0.561913698745194	0.595375316103295
0	11.5084613964974	2	1	3	3	1	3	1	1	0	0	0	2	0.558026264396996	0.545314190424809	0.570662751514079
0	11.6158528907494	2	3	4	1	2	9	0	2	1	1	0	1	0.565005010514061	0.551579462281636	0.57833588470134
0	9.31368918321577	2	1	3	3	1	1	1	1	0	0	0	2	0.317538783577163	0.286251086297379	0.350566601214594
1	11.2861692938091	1	1	1	1	1	2	1	2	0	1	0	2	0.539857625811091	0.528176084677491	0.551495540956167
1	10.139013043301	1	1	3	3	1	3	1	0	0	0	0	1	0.4009020874503	0.384327786561737	0.417706219913826
1	11.2820970695042	2	3	3	2	2	1	0	1	1	1	0	3	0.539484558064329	0.527818065644105	0.551107947518708
1	12.1501633975941	2	1	4	3	1	2	9	0	0	0	0	1	0.581725755169758	0.562415675133887	0.600788560097961
0	10.5929561386318	2	2	3	3	1	3	1	1	0	0	0	2	0.46104927756627	0.448225580590915	0.473924738220177
1	10.7807463742445	1	1	1	1	1	2	1	1	0	0	0	2	0.485148649107641	0.473362591283414	0.496951248836708
0	11.2012533405134	2	1	4	3	1	3	1	0	0	0	0	1	0.531822511898483	0.520406672305531	0.543205136245672
0	10.8239863739234	1	3	4	2	1	3	0	0	0	0	0	1	0.490442537182304	0.478801889080473	0.502093558955613
1	9.09519059225177	1	1	3	1	2	3	1	2	0	0	0	1	0.300292036398945	0.261162929241042	0.342565505836775
1	11.1154811667614	2	3	3	3	1	2	1	1	0	0	0	2	0.52319825783856	0.511919372537028	0.534453532729992
1	9.17564383912883	1	1	4	3	1	2	1	0	0	0	0	1	0.306518545246696	0.270532801751467	0.345026979854281
0	10.407574648442	1	3	3	2	1	9	9	0	1	1	9	3	0.436182176975631	0.42199530295678	0.450474283087648
0	10.858258421878	2	1	3	3	3	1	1	2	0	0	0	3	0.494561355101395	0.483013753158627	0.506114762468497
0	11.0626520992095	2	1	3	3	1	3	1	0	0	0	0	2	0.517649987025726	0.50638487140475	0.528897190151944
1	11.4789523908914	1	1	3	3	3	2	1	2	1	1	0	1	0.555887618614292	0.543337802984538	0.568366528776998
0	12.3803258124689	2	1	5	3	1	3	1	1	0	0	0	1	0.583999417932635	0.560681597297917	0.606947215426013
0	11.0018065127405	1	1	1	1	1	2	1	1	0	0	0	1	0.511044217551633	0.499741068739081	0.522336083949457
0	9.96123788782866	2	1	3	3	1	2	1	0	0	0	0	2	0.379520052249438	0.361097620443434	0.398296433421575
0	10.9764729571881	2	3	4	2	2	2	9	0	1	0	0	1	0.508226598600239	0.496894658071613	0.519550091932453
1	10.2104743028401	2	2	4	3	1	3	1	0	0	0	0	1	0.410019169026712	0.394142915818611	0.426085177546917
1	11.1049732150747	1	3	3	1	1	1	1	0	1	0	0	2	0.522108720624011	0.510836589145946	0.533358379727626
0	9.97023251144024	2	1	3	3	1	3	1	0	0	0	0	2	0.38055308416898	0.362228780130813	0.399224110101183
0	11.805123919892	2	1	3	3	1	2	9	0	0	0	1	1	0.574062996967018	0.558934615528743	0.589053990270051
0	12.223083313566	1	2	1	1	1	2	1	1	1	1	0	2	0.582517961924278	0.562027281277134	0.602727616477374
1	12.2794682423196	1	3	3	3	1	2	1	1	0	1	1	2	0.583063235102115	0.561600306161965	0.604215917166581
1	11	1	2	3	3	1	3	1	0	1	1	0	2	0.510844600152841	0.499539615782058	0.522138502428537
0	10.8104561504222	1	1	3	1	1	1	0	0	0	0	0	3	0.488797542790438	0.47711501393093	0.500492322048944
0	10.3926515328069	2	2	3	3	1	3	1	0	0	0	0	1	0.434171470385904	0.419868591337586	0.448584830211623
1	11.9305664931813	1	3	3	2	1	3	1	0	1	1	0	3	0.577911328811713	0.561487750293153	0.594164389945499
0	10.6188759440813	1	3	4	3	2	3	9	0	1	0	0	2	0.464466351137624	0.451818280331628	0.477160294148388
0	10.414956873467	2	2	3	3	2	3	1	0	0	0	0	2	0.437177428985893	0.423047457506316	0.451410094208505
0	10.0775315683989	2	2	4	3	1	3	9	0	1	0	0	1	0.393284438504653	0.376088110282566	0.410749405909714
0	10.4893412864492	1	3	3	3	1	2	0	1	1	1	0	1	0.447205454242473	0.433635678497574	0.460854337549955
0	11.5147770317141	2	1	1	1	1	2	9	1	0	0	0	1	0.558472004541955	0.545723585416467	0.571143808789533
1	10.1430579462343	1	2	4	2	3	2	0	2	0	0	0	2	0.401410919271301	0.384876941488243	0.418172316931127
0	11.9861171809783	2	2	3	3	1	3	0	2	0	1	0	1	0.579165098732178	0.562105284720153	0.596037925594041
0	9.9076023306149	1	1	3	1	1	1	1	2	0	0	0	1	0.373472376699269	0.3544451843395	0.392899325943074
0	10.8838221019804	2	1	1	1	1	9	1	0	0	0	0	1	0.497588128686686	0.486099487316384	0.509079317402496
0	12.1338882162002	1	3	3	3	1	3	1	0	1	1	1	1	0.581528213873829	0.562467833221605	0.600348239760806
1	11.8734983781221	1	2	1	2	1	2	1	2	1	1	0	1	0.576350411585941	0.560534195021759	0.59201171846038
1	10.7214900625804	1	1	4	2	1	2	1	2	1	0	0	1	0.477725844002536	0.465681358210548	0.489796287450339
0	9.19167405650908	2	1	4	3	3	2	9	0	0	0	0	2	0.307774958611202	0.272380402567243	0.345584397538552
1	10.4518897812788	2	1	4	3	3	3	9	0	0	0	0	1	0.442158837661746	0.428309559235437	0.456098660686469
0	11.318460186068	1	1	1	1	1	9	1	0	0	0	0	2	0.542769503772854	0.530962344391809	0.55452880669245
0	9.37651721826973	1	1	3	2	1	1	1	2	0	0	0	2	0.322724721038401	0.293296445534737	0.353628203494334
1	11.9379165586733	2	2	3	3	2	2	1	2	1	0	0	1	0.578091432822473	0.561586555601841	0.594423695586251
0	11.3041396116575	2	1	3	3	1	3	1	0	0	0	0	2	0.541488406157697	0.529738254304677	0.553192595675342
0	11.6010121171757	2	3	3	3	2	3	1	1	0	0	0	3	0.564118317169411	0.550804271391226	0.577340553315792
0	11.8538300440527	2	1	2	3	1	2	1	1	0	0	0	1	0.575741369226265	0.560126524719919	0.591206454021145
1	11.6520522664099	2	2	4	1	3	2	0	2	1	0	0	1	0.567060499299808	0.553345636162618	0.580673366876638
1	12.5171638329495	2	2	3	3	2	2	9	0	1	1	0	1	0.585369177880941	0.559176104180436	0.611088355408137
1	11.3760382853361	1	1	3	3	1	3	1	1	1	0	0	2	0.547747066033184	0.535694342198555	0.559744049159065
0	10.8475803753648	2	1	3	3	3	2	9	0	0	0	0	2	0.493285504731629	0.481710774498512	0.504867437304362
0	9.63144790425585	2	2	4	3	3	3	1	1	0	0	0	1	0.345255281514116	0.321970306929449	0.369307009202397
0	9.96017119456031	1	3	4	3	1	3	1	1	1	0	0	1	0.379397900573909	0.360963779482049	0.39818683612745
1	9.44337839850737	1	1	3	3	1	1	1	1	0	0	0	1	0.328383037939339	0.300769670872613	0.357236351350395
0	10.7286628248158	2	1	1	3	3	9	1	2	0	0	0	1	0.47863421482506	0.466624811488132	0.490668366126452
0	11.2538600020154	1	1	4	2	1	3	1	2	0	0	0	2	0.53686282317042	0.525294963091413	0.548391140708665
0	10.2339418814827	2	1	4	3	3	3	0	0	1	0	0	2	0.41306744392124	0.397412095147854	0.428900551940924
1	11.0746286097517	1	3	3	3	1	3	0	2	0	0	0	2	0.518923171290104	0.507659193566246	0.530167946902346
0	11.0809679390967	2	3	3	3	1	3	1	1	1	1	0	2	0.519593454555265	0.508329113567379	0.530837911134375
1	9.4352858102238	1	1	3	1	1	2	1	2	0	0	0	2	0.32768988404309	0.299865102576772	0.356780853061455
1	9.79426444228866	1	1	3	2	3	3	9	1	0	0	0	2	0.361320920302555	0.340832392684923	0.382326715212945
0	10.3102506191093	2	1	3	2	1	3	1	0	0	0	0	2	0.423128729102045	0.408154325498018	0.438245712274724
1	11.633339754238	2	2	3	3	1	3	1	0	1	0	0	1	0.566017035023515	0.55245471951232	0.579481199007341
0	10.2067115558496	1	1	3	3	1	3	1	0	0	0	0	2	0.409532735229464	0.393620619431278	0.425636583024694
0	12.4187745135779	1	3	3	1	2	2	0	1	1	0	0	2	0.584365604616818	0.560292272314839	0.608042961053897
0	11.707802535868	1	3	3	3	2	3	1	1	0	0	0	2	0.569925679783387	0.555723708039444	0.58401349591335
1	10.0858643460368	1	1	3	1	2	2	1	2	0	0	0	2	0.394303692804868	0.377192595735783	0.41167793034605
0	9.71623737962408	1	1	3	3	1	3	2	0	0	0	0	2	0.353429348261877	0.331715489992558	0.375765365184261
0	10.9525374331725	2	2	4	2	1	2	9	0	1	1	0	1	0.50552835017337	0.494163609157136	0.516887381145613
1	12.3544847662241	2	3	4	1	1	2	0	1	1	0	0	1	0.58375833361482	0.560931299588657	0.606231698659701
1	11.0275554535111	2	1	3	3	1	3	9	0	0	0	0	1	0.513867608438337	0.502586544735293	0.525134560346475
0	11.2824118733344	2	2	4	3	2	1	1	1	1	0	0	1	0.539513443971683	0.527845795142951	0.551137949487545
0	10.7966300898862	2	2	1	1	1	2	0	1	0	0	0	1	0.487105690238163	0.475377028233594	0.498848568983959
1	11.4419043343644	1	2	3	3	1	3	1	0	0	0	0	1	0.553075665612528	0.540714861433352	0.565371201674235
0	9.96023582601957	2	1	4	3	1	2	1	0	0	0	0	2	0.379405299640691	0.360971887133635	0.398193474144069
1	10.7437269131428	1	3	3	2	1	2	1	1	1	0	0	2	0.480533299030902	0.468594161402368	0.492494710573687
0	11.5520056352519	2	1	3	3	1	3	0	0	0	0	0	2	0.561011438373256	0.548035458048876	0.573904526535133
0	10.4706591576819	1	3	3	3	1	3	1	0	1	0	0	2	0.444689345139794	0.430980678253639	0.458482717553447
0	10.5614839781266	2	1	4	2	1	2	1	0	1	0	0	1	0.45687128562739	0.443826779997127	0.469975210746015
0	11.8199311028701	1	3	1	1	2	9	1	2	0	0	0	2	0.574599666057147	0.55932498711406	0.589733248088218
1	10.2003584857211	1	2	4	2	3	2	0	2	0	1	0	1	0.408712947446136	0.392740019897142	0.424880978045607
0	10.8537530013521	2	1	3	2	1	2	1	2	0	0	0	2	0.494023857889912	0.482465001801359	0.505589106066726
1	11.3434239683939	2	3	4	1	2	2	1	0	1	1	0	2	0.544962373828798	0.533051653265191	0.556821870838531
0	11.9725810345645	2	3	3	3	1	2	0	0	1	0	0	3	0.578881657209014	0.561981796143942	0.59559868540105
1	10.3198882781442	1	1	4	2	3	3	9	0	1	0	0	2	0.424412824785203	0.409520160922773	0.439444018819157
0	10.8870628698026	1	2	1	1	1	2	1	0	0	0	0	2	0.497969036387799	0.486487316567081	0.509452898577206
1	10.5256300946256	2	2	1	3	1	2	1	0	1	0	0	1	0.452080007527564	0.438776988127408	0.46545185345805
0	9.80956303214982	1	1	4	2	3	2	1	2	0	0	0	1	0.362912411191886	0.342640798943468	0.383683334588366
1	11.4718997201006	2	2	3	2	1	3	9	0	0	0	0	2	0.555363047083376	0.542850345826365	0.567805934793031
0	9.64215419505529	2	1	3	3	1	3	9	0	0	0	0	2	0.346265806917737	0.323192974202754	0.370085122518774
1	11.2556272170903	1	3	2	1	1	2	1	2	0	0	0	1	0.537028664244301	0.525454944724351	0.548562621805196
0	12.8472966906686	2	3	3	3	1	2	1	1	0	0	0	2	0.589835841308875	0.553535390382819	0.625183360634844
0	11.1390772218072	1	2	3	2	1	2	1	1	0	0	0	2	0.525619072588776	0.514317193589911	0.536894764396703
1	10.2959114196935	1	2	4	2	3	3	9	1	1	0	0	1	0.421223054454058	0.40612527923238	0.436469590963809
0	9.47690034830167	1	1	3	3	3	1	1	1	0	0	0	2	0.331280319244023	0.304519898689112	0.359177883146772
0	10.1445686631432	1	1	1	1	3	1	1	0	0	0	0	3	0.401601194477757	0.385082255535164	0.418346656993604
0	10.7790380989058	2	1	3	3	1	1	1	1	0	0	0	2	0.484937327874985	0.473144808081671	0.496746644125731
0	11.0556945224949	2	1	3	2	1	3	1	2	0	0	0	2	0.516906242499268	0.505639411601214	0.528155911101155
0	10.6113709059791	1	1	1	1	3	1	1	2	0	0	0	2	0.463479361933785	0.450781131038511	0.476225133012506
1	11.0525032098044	1	3	3	1	1	2	0	1	1	0	0	2	0.516564093107174	0.505296225264734	0.527815143143531
1	12.6925667222985	2	3	1	1	1	9	9	0	1	1	0	2	0.58751350702049	0.556593165067635	0.617758428462011
1	10.398082469745	1	2	4	2	2	3	1	0	1	0	0	1	0.434903005846117	0.42064250378036	0.449272060085645
1	9.99138593567135	2	1	4	3	2	3	1	0	1	0	0	1	0.383003750634557	0.364907438040552	0.40143024198032
1	10.5796174794238	1	1	5	3	1	1	2	2	0	0	0	2	0.459282130580947	0.446365712905741	0.472253488717344
0	9.49528751652092	2	1	3	3	1	3	1	2	0	0	0	2	0.33288804424196	0.306580293755147	0.360280353149764
1	10.6287680987531	1	1	3	2	1	2	1	1	0	0	0	2	0.465764084824558	0.453181156076933	0.478390733829045
1	10.1293977109489	2	1	2	3	1	3	1	2	0	0	0	2	0.399696205911287	0.383025727269078	0.41660231861659
1	9.88064363511142	1	1	3	3	1	3	1	0	0	0	0	2	0.370505350981725	0.351157420939669	0.390278092947786
1	11.3064427716302	1	3	3	2	1	3	1	1	0	0	0	2	0.54169556074102	0.529936371833353	0.553408484585375
0	10.9950231914	1	2	3	3	1	3	1	1	0	0	0	2	0.510293631985211	0.498983411088904	0.521593324043894
1	11.384645377698	1	3	4	1	1	2	0	1	1	1	0	2	0.548466278160878	0.536374936555597	0.560500665270078
0	11.2147918448114	1	2	1	1	1	2	0	0	0	0	0	1	0.533138447219531	0.521687921732824	0.544554166016867
1	11.4719628140632	1	3	3	2	1	3	1	0	0	1	1	1	0.555367762602319	0.542854731895143	0.567810970035788
0	10.8066337651154	1	1	3	2	1	9	1	2	0	0	0	1	0.48833090451997	0.476635967068371	0.500038630903034
1	11.6553219090485	2	3	3	3	2	2	9	2	0	0	0	1	0.567238618234841	0.553496474709154	0.580878081667759
1	10.507420347209	1	1	4	3	3	2	9	2	1	0	0	1	0.449636499387642	0.436200156738825	0.463146730831084
1	11.4808428290834	2	3	3	3	1	3	9	0	1	0	0	1	0.556027356519563	0.543467491105683	0.56851602213229
0	12.639434864755	2	3	4	1	1	2	0	0	1	1	0	2	0.586808671241479	0.557467919130802	0.615545672070874
0	11.0246154134784	2	2	1	1	1	2	9	0	0	0	0	1	0.513547297550482	0.502264120326284	0.524816683853614
0	9.85367828218564	2	1	3	3	1	3	9	2	0	0	0	2	0.367585921552037	0.347902386961295	0.387720957708319
0	11.4532661265047	1	2	4	2	2	3	1	0	1	0	0	2	0.553952709319711	0.541535415155324	0.566303031231789
1	11.7084870661528	1	2	4	1	1	2	1	0	1	1	0	1	0.569958590741501	0.555750383717556	0.584052486822007
1	10.1069832843985	1	1	5	3	3	2	1	2	0	0	0	1	0.396905746340858	0.380009408918558	0.414051626092672
1	10.3989620776274	1	3	3	3	1	2	1	0	1	0	0	2	0.435021512237205	0.420767856023494	0.44938341026657
0	9.69868929242665	1	1	4	3	3	2	9	0	1	0	0	1	0.351704633905473	0.329686268628438	0.374372226890514
1	11.0662073313516	2	1	3	1	2	2	1	2	0	0	0	2	0.518028866768477	0.506764332491747	0.529275105558069
1	9.68730034007349	2	2	3	2	1	3	1	0	0	0	0	1	0.350594718920242	0.328372922142598	0.37348407128484
0	11.2314278372951	1	3	3	1	1	2	0	1	1	0	0	2	0.534737796817454	0.523240288012552	0.546198508914507
1	10.4574114357401	1	3	3	2	1	3	1	0	1	1	0	2	0.442903462634969	0.429095670552084	0.456800058795496
1	10.1854101854153	2	1	1	1	1	3	1	1	0	0	0	3	0.406791750201889	0.390674515321874	0.423112186781956
0	11.7190673033966	1	3	3	3	1	9	1	1	1	1	1	2	0.570460297826702	0.556155066990817	0.584648800094426
0	11.6680737994041	2	1	4	3	3	2	9	2	1	0	0	1	0.567921309880335	0.55407109633583	0.58166613793544
1	11.6265925202221	2	2	5	3	1	3	9	2	0	0	0	1	0.56563076297585	0.552121898220727	0.579042831159771
0	9.40757940894311	2	2	4	2	2	3	1	2	0	0	0	1	0.325334415397266	0.296768946813578	0.355260416128086
0	11.3085656454711	2	3	3	2	1	2	0	0	0	0	0	2	0.541886122382652	0.530118557889048	0.553607142130663
1	12.2313102117046	2	1	3	2	3	2	1	2	0	1	0	2	0.58260011539076	0.561970523883108	0.602944588764711
1	10.6641231638592	1	2	3	3	2	1	1	2	0	0	0	1	0.470370419225253	0.458009696338306	0.482767593144436
0	10.6404218466703	2	2	3	3	1	3	1	1	0	0	0	2	0.46728807568559	0.454780331501601	0.479837072054437
0	11.8828664384019	2	3	1	3	2	2	9	0	0	0	0	2	0.576627257799052	0.560713875332538	0.592383240811117
1	10.5005215874378	1	3	4	2	1	3	1	1	1	0	0	2	0.448709369101427	0.435222226944589	0.46227236866119
1	11.4209183407258	2	1	4	1	1	1	1	2	0	0	0	2	0.551422420670571	0.53916309286519	0.563619577769181
1	12.1887800986857	2	2	5	1	1	3	9	0	0	1	0	1	0.582161570529727	0.562238152821298	0.601820401337371
1	11.8894303663939	2	3	3	3	2	2	9	0	1	0	0	3	0.576816266324626	0.560834270835642	0.592639102499001
1	10.922139157331	2	1	4	2	1	2	9	0	1	0	0	2	0.502051136569007	0.49063723780793	0.513462897965682
0	10.6999312329257	2	1	3	3	1	2	9	0	0	0	0	3	0.474980055257678	0.462823940077295	0.48716589499808
0	10.6618652204414	1	2	4	2	1	3	1	2	1	0	0	2	0.47007780479765	0.45770344423499	0.482489061430663
0	10.7889061954588	1	2	3	2	1	3	1	1	0	0	0	2	0.48615580111433	0.474399829815117	0.497927110606276
1	11.7277534817674	2	3	3	2	1	2	9	0	0	0	0	3	0.570862424641084	0.556476680939097	0.585129432125348
0	10.1398395526678	1	2	3	3	2	3	1	0	0	0	0	2	0.401005984678182	0.38443992984005	0.417801376894472
1	9.37060646824184	2	1	4	1	2	1	1	2	1	0	0	1	0.322231687874026	0.292635172497562	0.353326375026063
0	11.7864731927737	2	3	3	3	1	3	1	2	1	0	0	3	0.573353084339607	0.558407188811659	0.588166201897866
1	11.4205890619729	1	1	4	3	1	2	1	1	1	0	0	1	0.55139614159322	0.53913837899319	0.563591781598465
1	10.491021802548	1	1	4	2	1	2	0	0	0	0	0	1	0.447431608422632	0.433874276834683	0.461067554296175
0	9.30613239900392	2	1	4	2	2	2	9	0	0	0	0	2	0.316922836710595	0.285400439638971	0.350220544791874
0	9.6725202020375	2	2	3	3	2	2	1	2	0	0	0	3	0.349165198515396	0.326672604066221	0.372350060394401
0	11.6791964462299	1	3	3	3	2	2	9	0	0	1	1	1	0.568501171074485	0.554554643249767	0.582339908624815
0	10.4742131577622	1	3	3	3	1	3	1	1	1	0	0	2	0.445168244375073	0.431486077891271	0.458934035197712
1	13.1459857438106	1	3	1	1	2	2	0	1	1	0	0	1	0.595150044839335	0.545076130204751	0.643318951658964
1	9.75009063302414	2	2	4	3	2	3	0	1	1	0	0	2	0.356807764439351	0.335650889287541	0.378538356239684
1	12.3266208187029	1	3	3	3	1	2	0	1	0	0	0	1	0.58350074422074	0.561190131813597	0.60547447296657
1	10.7755468657702	1	1	3	3	1	3	1	0	0	0	0	2	0.484504941437764	0.472699037436613	0.496328164950776
1	10.7356857833386	2	2	4	2	1	2	9	0	1	1	0	1	0.47952105073161	0.467544983056721	0.491520701983958
1	11.4433958827338	1	2	3	2	2	2	1	0	1	1	0	1	0.553191531021474	0.540823377267565	0.565494194084343
0	12.2504765938485	1	3	3	1	1	2	0	0	0	0	0	2	0.582787597831271	0.561830374732556	0.603449943772724
1	11.0279660797707	1	1	2	3	1	2	1	0	0	0	0	2	0.513912302788879	0.502631525386375	0.525178923620063
0	10.6659621079508	1	2	3	3	2	2	1	2	0	0	0	1	0.470608569305579	0.458258892780979	0.482994336294724
1	10.1011641452511	1	1	1	2	2	3	0	0	0	0	0	1	0.396186109084914	0.379230778931875	0.413394680334286
0	10.3079403238926	2	2	3	2	2	9	1	2	1	0	0	1	0.422821288889682	0.407827151082426	0.437958989449186
0	11.4583350720317	1	1	4	1	3	2	9	0	1	1	0	2	0.55433984038346	0.541896950101058	0.566714991439768
0	9.12818160544395	1	1	4	2	1	2	1	0	1	0	0	3	0.302830024179995	0.265024526831972	0.343507933666983
1	10.1709065685185	1	2	3	3	1	3	1	2	0	0	0	1	0.404938418005723	0.38867967696488	0.421408442406828
0	9.88197568941408	1	1	3	2	1	2	1	0	0	0	0	1	0.370650816492659	0.351319058934947	0.390406111594982
1	10.8425652843383	2	1	3	3	1	3	9	0	0	0	0	1	0.492683951222165	0.48109592138696	0.504279847411512
1	11.6219248478099	2	3	3	2	1	3	1	1	0	0	0	2	0.565360443411522	0.551888057864632	0.578736960034205
0	11.0532314506407	1	2	3	2	2	3	1	0	1	0	0	1	0.516642225549505	0.505374607972625	0.527892946684794
1	10.7020153489948	1	1	1	2	1	3	0	0	0	0	0	1	0.475246492519672	0.463101565610716	0.487420770949282
1	10.9318881484263	2	1	4	2	1	3	1	0	0	0	0	1	0.503172441912493	0.491775235766727	0.514566352170997
0	12.611308069547	1	3	3	3	1	2	0	1	1	0	0	2	0.586455508726233	0.557897009642475	0.614444129364686
0	12.4480386281996	2	3	3	3	2	2	9	0	1	0	0	2	0.584652698905951	0.559980036907752	0.608908120563843
0	9.31786502883854	1	1	4	1	1	3	9	2	0	0	0	2	0.317879844297923	0.286720784896185	0.350759904522424
1	11.9596432753992	1	3	4	1	1	1	0	0	0	1	0	2	0.578597839765362	0.561847748031771	0.595168979477444
0	11.3636800396577	1	3	3	3	1	3	1	1	1	0	0	3	0.546702834049461	0.53470473942104	0.558646914978584
0	11.4541687758442	2	3	1	1	1	1	0	0	1	0	0	2	0.554021835968375	0.541600002289847	0.566376561127581
0	9.40096176950959	2	1	3	2	3	3	1	2	0	0	0	1	0.324775744645694	0.296029397761304	0.354906236170209
0	9.92456844520352	2	2	3	2	1	2	1	2	0	0	0	2	0.375364550418552	0.356532855356862	0.394580973359855
1	10.5477759408992	2	1	3	3	3	3	1	0	0	0	0	2	0.455042958452669	0.441900336105338	0.468248509914934
0	10.4963372574959	1	1	1	2	1	9	1	0	0	0	0	1	0.448146704224638	0.434628679060686	0.46174179450877
1	11.6051658839936	2	2	1	1	1	1	1	0	0	1	0	1	0.564369055565896	0.551024229898406	0.577621277854271
1	10.4874446804498	1	3	2	3	2	3	0	1	0	0	0	2	0.446950180579901	0.433366350718667	0.46061367673352
1	11.6062938532128	2	3	1	1	2	1	9	1	1	1	0	1	0.564436800972022	0.551083559262687	0.57769722269232
0	10.5523654389373	2	1	4	3	3	1	9	0	0	0	0	2	0.455655612205689	0.442545949423597	0.468827017146262
1	11.331924421359	1	3	3	2	1	2	0	1	1	0	0	1	0.543958693104879	0.532096287404075	0.555771436348657
1	11.1498288328356	2	3	3	3	1	3	1	1	0	0	0	2	0.52671015889746	0.515394115076713	0.537998828295783
1	10.5414991878862	1	1	3	3	3	3	1	2	0	0	0	1	0.45420426461032	0.441016400369841	0.467456700797094
0	11.6944988667663	2	3	4	1	2	9	0	0	1	0	0	3	0.569275152431343	0.555193271206696	0.583245869517539
0	10.9470067379964	2	1	1	3	1	2	1	0	0	0	0	2	0.504899895217669	0.493526837584234	0.516267884351936
0	11.07591861447	1	2	3	2	1	3	1	2	1	0	0	1	0.519059772773267	0.507795776340782	0.530304428251578
0	10.0715581947505	2	1	3	3	1	2	1	2	0	0	0	1	0.392556406890542	0.375298808761942	0.410086632959009
0	10.5637100870347	2	1	3	3	1	3	1	0	0	0	0	3	0.457167738855602	0.444139069218806	0.470255268119857
0	9.64115213634393	2	3	3	2	2	3	1	1	0	0	0	1	0.34617097125953	0.323078448910349	0.370011847523479
1	10.8248298451509	2	3	3	3	2	2	1	1	1	1	0	2	0.490544733854041	0.478906594089873	0.502193131763503
1	11.5237151116757	2	3	4	3	1	3	1	0	1	0	0	1	0.559095493079104	0.546294567208588	0.571818331860577
0	10.7889188165807	2	1	1	3	1	1	9	0	0	0	0	2	0.486157356018277	0.474401430264317	0.497928618118464
1	10.4093790599532	1	2	1	1	1	3	1	0	1	0	0	1	0.43642541332813	0.422252475770673	0.45070295904023
0	10.1090237952708	2	1	1	3	3	2	1	0	0	0	0	2	0.397158565382346	0.380282880370147	0.414282504349443
1	12.46154013055	2	3	3	2	1	2	1	1	1	1	0	2	0.584788107327557	0.559830764974318	0.609317897824932
0	10.911960200664	2	1	2	1	3	1	9	0	0	0	0	2	0.50087421192155	0.489441914744642	0.512305595110809
0	10.7236187921802	2	3	3	3	2	3	9	0	0	0	0	2	0.47799570385349	0.465961738554755	0.490055265599278
1	12.024948385219	1	3	1	2	1	3	1	0	0	0	0	2	0.579906866690539	0.562367960809735	0.597246270721503
1	10.0082805952557	1	2	3	3	1	3	0	1	0	0	0	1	0.384982256915491	0.367065652450417	0.403216259385916
1	11.8048474972048	1	2	3	3	1	3	1	0	0	0	0	1	0.574052753409168	0.55892709101175	0.589041096495652
0	11.6761021298525	2	3	1	2	1	2	1	1	1	1	0	2	0.568341315060373	0.554421764733067	0.582153748237097
1	10.7756957390814	1	3	3	1	2	3	1	2	1	0	1	2	0.484523393103567	0.472718064723764	0.496346018613055
0	10.014210408832	1	1	1	1	3	2	1	0	0	0	0	2	0.385681120699105	0.367827157127979	0.403848083069987
0	11.9053443450731	2	1	3	3	1	3	1	0	0	0	0	2	0.577257889999894	0.561107568076299	0.593244729432368
0	12.3267060530867	2	3	3	1	2	1	9	0	1	0	0	3	0.583501530791211	0.561189357151095	0.605476770670767
1	10.0042544141469	1	2	4	3	2	2	0	2	0	0	0	1	0.384509056843209	0.3665497973	0.402788726678091
0	11.0331370714028	2	3	3	2	1	1	0	2	1	0	0	1	0.514474244450043	0.503196882404234	0.525736886834941
0	10.1634683738119	1	3	4	3	1	3	1	2	0	1	0	2	0.403992169750663	0.387660343806683	0.420539509283189
0	11.7856953286213	2	1	3	3	1	3	0	1	0	0	0	2	0.573322642183847	0.558384314581001	0.588128382610314
0	10.9103958842589	1	3	4	1	2	1	0	1	1	0	0	2	0.50069278285211	0.489257568208446	0.512127272811114
1	10.8608716360785	2	1	3	3	1	3	1	1	0	0	0	2	0.494872557838513	0.483331358905417	0.506419223707193
0	11.319621174289	2	1	3	1	1	2	9	0	0	0	0	2	0.542872633591535	0.531060770503304	0.554636485438092
1	9.73418336070086	1	1	3	3	3	3	1	2	0	0	0	1	0.355211779104567	0.333798145973628	0.377221293304217
1	11.7168561695815	2	1	1	1	1	1	1	0	1	0	0	2	0.570356528789717	0.556071672854571	0.5845251639814
0	9.31069080201369	1	1	4	2	3	2	1	0	0	0	0	2	0.317294196250809	0.285913670592209	0.350428713374645
1	11.1025356717527	1	2	3	2	1	2	1	0	0	0	0	2	0.521854976211018	0.510584114011418	0.533103629434717
0	12.1085101604878	1	3	3	3	1	2	0	1	1	0	0	3	0.581200530379542	0.562518308241578	0.599652749323294
1	12.1049858902466	2	3	3	1	1	2	1	0	1	0	0	3	0.581152950245663	0.562522130407859	0.599555162619674
0	12.1238802626254	2	3	4	1	2	3	9	0	1	0	0	2	0.581402008346855	0.562492417682752	0.600075389952857
1	11.0374082838972	2	1	3	2	1	2	1	0	0	0	0	3	0.514937158657147	0.503662346515387	0.52619678704617
0	10.5700569546031	1	1	1	2	1	2	1	2	0	0	0	2	0.45801221754524	0.445028533415225	0.471053180483887
0	8.77035551174917	1	1	3	3	3	2	9	0	0	0	0	2	0.276213085235459	0.222404915029534	0.33739100322432
0	12.3348973749899	2	3	3	3	2	2	9	0	1	0	0	1	0.583577135879811	0.561114408499528	0.605698079998651
1	11.0232441579013	2	2	4	3	2	1	9	0	1	0	0	1	0.513397719822081	0.502113519056483	0.524668279496897
0	10.5950291132122	2	1	1	3	3	1	1	0	0	0	0	2	0.461323404858359	0.44851398751727	0.47418410107464
1	10.6767592156015	1	2	3	2	1	2	0	1	0	0	0	2	0.472003803440237	0.459717854187705	0.484323759873269
0	11.8722642278016	2	3	3	1	2	2	0	0	1	0	0	1	0.576313310684214	0.560509831241254	0.591962206591077
1	10.7830786609264	1	1	3	3	3	2	0	0	1	0	0	1	0.485436900112708	0.47365957300723	0.497230423028877
1	10.5487735484569	1	1	3	2	3	2	1	2	0	0	0	1	0.455176172763427	0.442040723672289	0.468374291940461
0	12.9395791759663	2	3	1	3	2	1	1	1	0	0	0	2	0.59138564052403	0.551322664513559	0.630270344526051
1	9.96647441399906	1	1	3	2	1	2	1	1	0	0	0	1	0.380120810927654	0.361755600997478	0.39883574801481
0	11.7382658534343	1	1	2	3	2	2	0	0	1	0	0	1	0.571337367834665	0.556853244489179	0.585700299133902
1	11.668244078555	1	3	1	1	1	3	1	0	1	0	0	1	0.567930296779047	0.554078622725015	0.581676548840001
1	10.6226949777362	1	2	3	3	1	2	9	0	1	0	0	1	0.464967799657818	0.452345014088917	0.477635620388456
0	11.5816235924754	2	2	1	1	1	2	0	0	0	0	0	1	0.562921747078429	0.549746943647417	0.576008365427188
0	11.7687351858594	1	3	3	1	1	3	1	2	1	1	0	3	0.572642068422125	0.557867864192903	0.587287815347469
0	12.0158873652009	1	3	3	1	2	2	1	2	1	0	0	3	0.579742774974301	0.562318476033327	0.596970576885602
1	11.0899856990634	1	3	5	3	1	3	1	1	1	0	1	1	0.520542593564285	0.509276538911217	0.531787792843673
0	11.4437665532348	1	1	3	2	3	1	1	0	0	0	0	2	0.553220291138624	0.540850307896355	0.56552472832487
1	10.6244873402438	1	2	3	2	1	3	1	2	0	0	0	2	0.465202953142309	0.452591976374409	0.47785857494171
0	9.67268001714573	1	3	4	2	2	2	1	2	0	0	0	2	0.349180590692776	0.326690965248904	0.372362210637827
1	10.6793424264695	1	1	4	3	1	3	1	0	0	0	0	3	0.472336833782881	0.460065837021995	0.484641347733143
0	11.5752125662745	1	1	5	3	1	2	0	0	1	1	0	2	0.562516648046607	0.549386287926753	0.575559993113233
1	11.7019515289965	1	3	3	3	1	3	1	1	0	0	0	2	0.569642133446052	0.555493238268998	0.58367819513607
1	11.3791186500845	1	2	3	2	1	3	1	0	0	0	0	1	0.548005228908748	0.535938737648373	0.560015546097032
0	12.8173369692822	2	1	1	1	1	1	0	0	0	0	0	2	0.589356919780734	0.554188899214905	0.623634762671858
1	11.4931463379958	2	1	1	1	1	1	9	0	0	0	0	3	0.556927734551933	0.544301351571229	0.569480984159016
0	10.0372440767731	2	1	1	3	1	2	0	0	0	0	0	1	0.388417395548596	0.370804874616161	0.40632623698758
0	9.81740321549908	1	3	4	2	1	2	0	1	0	0	0	2	0.363733795872491	0.343570630344257	0.384387360167725
0	12.1208502179786	1	1	3	3	2	3	1	0	0	0	0	1	0.581363041987297	0.562498681796135	0.599992431916705
0	9.47250806760855	1	1	3	3	1	3	1	2	0	0	0	2	0.3308982503899	0.304028122512155	0.358918470681995
1	11.1982043623944	1	2	3	2	2	3	1	0	1	0	0	2	0.531524397874453	0.520115909846156	0.542900025712016
1	10.7841227568232	1	3	2	2	1	3	1	2	0	0	0	2	0.485565842920862	0.473792390130261	0.49735533712065
0	12.6272074023518	2	1	1	1	1	1	9	0	0	0	0	2	0.586653452691127	0.557657266164502	0.615060939774858
1	11.4473807158024	2	2	3	2	1	3	1	2	1	0	0	1	0.553499999877257	0.541112114490373	0.565821798275096
1	10.4905407211827	1	1	4	3	3	2	9	0	1	0	0	1	0.447366870673387	0.433805977533294	0.461006519137478
1	11.728283773171	1	3	3	2	1	2	1	1	0	0	0	2	0.570886690057879	0.556496007535181	0.585158513152386
1	10.2546501563608	2	2	1	1	1	2	0	1	0	0	0	1	0.415776791798018	0.400312103793012	0.431409123664586
1	11.7258853179029	1	3	4	1	1	1	0	2	1	0	0	1	0.570776679487358	0.556408313687481	0.585026742545179
1	11.5164242692908	1	2	3	3	1	2	1	0	1	0	9	1	0.558587557984236	0.545829557802945	0.571268673518134
1	10.8504606388555	1	2	1	2	1	3	1	1	0	0	0	2	0.493630315504599	0.482063059203412	0.50520439511763
1	10.5005215874378	2	1	4	3	1	2	1	0	0	0	0	1	0.448709369101427	0.435222226944589	0.46227236866119
1	10.6658333007787	1	1	1	3	3	3	1	0	0	0	0	1	0.470591893138533	0.458241444667783	0.482978457274494
1	10.5475336548629	1	2	4	2	2	2	1	0	0	1	0	1	0.455010601498809	0.441866236269827	0.468217958838232
0	10.0083367311313	2	1	3	3	3	3	1	1	0	0	0	2	0.384988862102012	0.367072851645372	0.403222228710268
1	11.4836840778559	2	1	1	2	1	3	1	1	0	0	0	2	0.556236680606954	0.54366162739961	0.568740090290164
0	12.3969643803862	2	1	1	1	1	1	0	0	0	0	0	2	0.584156573006815	0.560515837742658	0.607416308529894
0	11.6210187558181	2	3	3	2	2	2	1	0	0	0	0	2	0.56530767532664	0.551842323536042	0.578677337349707
0	11.8337683513957	2	3	3	2	2	9	1	1	1	1	0	2	0.575080094373164	0.559667500917239	0.590348084930186
1	10.1124922744099	1	2	3	3	1	3	1	2	0	0	0	2	0.397588871675268	0.38074825104016	0.414675566518696
0	11.4003294992011	1	2	1	1	1	2	1	0	0	1	0	2	0.54975951449575	0.537596600136074	0.561863239239881
1	12.254227601121	2	1	1	1	1	1	0	1	0	1	0	1	0.582823733936199	0.561801755127149	0.603548888513565
0	10.9827959005056	1	1	4	2	1	1	1	0	1	0	0	1	0.508933527838659	0.497609367817802	0.520248527506974
1	10.896171246929	1	1	2	3	2	3	1	0	0	0	0	2	0.499036207713651	0.487573323945925	0.510500104695442
0	10.5886499704505	1	3	4	2	2	2	1	0	1	0	0	2	0.460479392512992	0.447625916807657	0.473385646611329
1	11.2129460326071	2	2	3	2	1	3	1	2	1	0	0	3	0.532959788630653	0.521514184630732	0.544370804370438
0	12.2757459811589	2	2	3	3	1	1	1	0	0	0	0	3	0.583028257370838	0.561630917865801	0.604117364915165
1	9.26757973734427	1	1	4	3	1	3	0	0	0	0	0	1	0.313804703213072	0.281045610229551	0.348531156074343
0	10.8169146540605	1	3	3	2	1	2	1	2	0	0	1	1	0.489584085684391	0.477921939318407	0.501257580990269
0	10.8462841720969	2	1	3	1	1	1	1	2	0	0	0	2	0.493130169407638	0.481552036901656	0.504715675377016
1	12.5170289411471	2	1	3	1	1	1	9	2	0	1	0	1	0.585367719147053	0.559177775446236	0.611083887328669
0	11.2677339590278	2	1	3	3	1	2	1	0	0	0	0	2	0.538158525277372	0.526543504099999	0.549732269058766
0	10.7310032326781	2	3	3	2	2	1	0	1	0	0	1	3	0.478930037302467	0.466931854917051	0.490952577447667
0	10.9975110306277	1	1	2	3	1	3	0	0	0	0	0	1	0.510569243684687	0.499261673092845	0.521866008614021
1	9.58131299734006	1	1	4	3	3	2	1	0	1	0	0	1	0.340600776318657	0.316271411872493	0.365800396494893
1	10.3184036016982	2	3	3	1	2	2	1	1	0	1	0	2	0.424214849456223	0.409309654485409	0.439259192978326
1	12.2742016915434	2	1	2	1	1	1	0	0	0	0	0	1	0.583013715728686	0.561643531289103	0.604076500518832
1	11.9048621400778	2	1	3	3	1	3	1	0	0	0	0	1	0.577244848637293	0.56109967065425	0.59322667636043
0	11.732696381632	1	3	3	2	2	3	1	2	0	0	0	2	0.571087338318503	0.556655459096211	0.585399330065764
0	12.3517963756696	2	3	4	1	2	2	0	1	1	0	0	2	0.583733407795099	0.560956748358701	0.606158054562384
1	10.0858763478342	1	1	4	3	1	2	1	2	1	0	0	1	0.394305163906118	0.377194189396394	0.411679271022849
0	11.351486359432	2	1	1	2	1	2	0	0	0	0	0	2	0.545659361968068	0.53371419694326	0.557552198977871
0	10.283036763059	1	3	3	2	1	3	1	1	1	0	1	2	0.419517391387998	0.404307025191644	0.434882233446633
1	12.0691199409065	2	2	4	3	2	1	1	1	1	1	0	1	0.580636303003745	0.562512710247477	0.598544928590766
0	11.1354244651282	2	1	3	2	1	2	9	1	0	0	0	2	0.525246672865766	0.513949076435735	0.536518483380151
0	12.9913724284911	2	3	1	1	3	2	0	1	1	0	0	1	0.592297575033429	0.549938117361527	0.633328421517308
1	9.7414254793829	2	1	3	3	2	3	1	1	0	0	0	1	0.355936498157761	0.334640842085851	0.377817816517507
1	9.48523331217229	1	2	3	2	2	2	1	2	0	0	0	1	0.332007259017806	0.305453300029015	0.359674209279543
1	10.4157480469263	1	1	5	2	1	2	1	2	1	0	0	2	0.437284110385793	0.423160219690739	0.451510425017693
0	11.6451742809463	2	3	2	1	1	2	9	0	1	0	0	1	0.566681721995876	0.553023648751205	0.580239227241969
0	10.7821362559821	2	2	4	3	1	2	1	0	0	0	0	2	0.485320463421167	0.473539621218628	0.497117641080935
1	10.1681457626748	2	1	3	3	1	3	1	0	0	0	0	3	0.404586862656641	0.388301033666301	0.421085538355605
0	13.0077362830185	2	1	3	3	1	2	1	1	0	0	0	2	0.59259101711556	0.549477417504349	0.63432451143891
0	11.5564362808002	2	3	1	3	2	2	0	0	0	0	0	1	0.561303480385073	0.548298799077817	0.57422449558674
1	11.7807524024415	2	1	4	2	1	2	9	0	0	0	0	2	0.573127622830857	0.558237303847302	0.587886564231225
0	10.6572180373818	2	1	2	1	1	3	1	0	0	0	0	1	0.46947486535102	0.457072182861688	0.481915367953685
0	9.36144383109689	1	2	3	1	1	2	0	2	0	0	0	2	0.321469586138683	0.291609617780424	0.352864086374217
1	11.8200113146597	1	2	3	1	2	3	0	2	0	0	0	1	0.574602509275152	0.559327034301813	0.589736867126522
0	10.0532006362904	2	2	1	3	1	3	1	0	0	0	0	2	0.390332873009986	0.372886047608152	0.408064834207838
0	11.4305520889835	1	3	3	3	2	2	1	2	1	0	1	1	0.552186659674951	0.539881180350591	0.564428554138592
0	11.0469800093389	1	2	3	3	1	3	1	1	0	0	0	2	0.515970440679635	0.504700416223334	0.527224244257175
1	11.8305615118917	1	3	3	1	1	2	0	1	1	1	1	3	0.57497054346465	0.559590020755184	0.590207279358956
1	10.5882986813518	1	2	3	3	1	2	9	0	0	0	0	2	0.46043287629054	0.447576964570298	0.473341649637994
1	11.1805101285672	1	3	3	2	1	3	1	0	0	0	0	2	0.529781770132914	0.518412464512514	0.541120252894592
0	11.9443619297266	2	1	1	2	1	2	0	0	0	0	0	2	0.578245661907911	0.561668822970657	0.594648028517473
0	8.87021241333919	1	1	4	1	3	3	1	2	0	0	0	2	0.283459291921855	0.234338845544591	0.338326351597033
1	10.5735901827392	1	1	3	2	1	2	1	2	1	0	0	1	0.458481840684218	0.445523088321574	0.471497001690687
1	11.3028669190981	1	3	1	1	1	3	0	2	1	0	0	1	0.541373753321367	0.529628572581274	0.553073138692179
0	10.8753705321026	2	1	3	3	1	2	1	2	0	0	0	2	0.496591788465373	0.485084532390022	0.508102656281337
1	11.0593005580984	1	3	3	3	1	9	1	0	1	0	0	2	0.517292093289725	0.506026245781021	0.528540389553472
0	11.6213704011188	2	2	3	3	2	2	0	2	1	0	0	2	0.565328165418205	0.551860085741095	0.578700485834304
1	11.6084400440625	1	1	4	2	1	2	1	2	1	1	0	1	0.564565294819707	0.551195972000266	0.57784138424492
1	10.8869481961494	1	2	4	2	1	3	0	0	0	0	0	1	0.497955568880596	0.486473606143068	0.50943968828746
1	9.82059678492714	2	3	3	2	2	2	1	0	0	0	0	1	0.364069503928477	0.343950001523882	0.384675828924702
1	10.2174245632587	2	3	4	1	2	1	9	0	1	0	0	1	0.410919392507442	0.395109069397246	0.426915858569563
0	10.5113759513322	1	1	4	1	3	9	1	2	0	0	0	2	0.450167768979198	0.436760484790505	0.463647825831988
1	11.7009654555764	1	2	3	3	1	3	1	0	1	1	0	2	0.569593951912584	0.555453962240076	0.583621329927099
0	10.307614446826	2	1	2	1	3	9	1	0	0	0	0	2	0.422777935232985	0.407781009435759	0.437918562856934
1	10.4176803195868	2	2	1	3	1	3	1	1	1	0	0	1	0.437544669225545	0.423435615652513	0.451755489595758
1	10.1966416663657	1	1	3	3	1	3	1	0	1	0	0	2	0.408234230978811	0.39222557841574	0.424439978398666
0	11.708363116643	2	1	3	3	2	2	1	0	0	0	0	2	0.569952635545825	0.555745557949875	0.584045430334186
1	10.5030181525783	2	2	4	3	1	3	9	0	1	0	0	1	0.449044965239964	0.435576223950262	0.462588848281542
1	12.4708659406207	2	3	4	3	1	3	0	1	1	0	0	2	0.584882834051349	0.559725587842733	0.609605206164848
1	10.7606207351465	1	2	3	2	2	1	1	2	0	0	0	1	0.482648764550221	0.470782909554341	0.494534219658514
1	10.1066858088701	1	1	1	1	1	1	9	2	0	0	0	2	0.396868909683396	0.379969559981827	0.414017989913207
1	11.8543109794151	2	3	3	1	1	3	0	2	0	0	0	1	0.575756719453295	0.560136989780234	0.59122656465199
0	9.85838156071004	2	1	2	3	3	3	1	0	0	0	0	1	0.368091667815585	0.348467855877225	0.388162198718537
0	11.3678491041462	2	3	4	1	3	1	0	0	1	0	1	2	0.547056618380955	0.535040203783261	0.559018438754817
0	9.60518381414827	1	1	3	2	2	3	1	2	0	0	0	1	0.342801318789747	0.318979562147775	0.367442238616877
0	13.6144556681992	2	3	3	1	1	2	1	0	1	0	0	2	0.60422823710147	0.521294201458335	0.681570863499239
1	12.2636784946026	2	3	4	2	2	1	9	0	1	1	0	1	0.582914099015549	0.56172806758506	0.603798346073427
1	9.78335271099023	2	1	3	3	1	3	1	0	0	0	0	2	0.360194819978613	0.339547130812228	0.381373062938189
1	10.6391248438774	1	2	1	2	1	3	1	0	0	0	0	1	0.46711872948434	0.454602706088529	0.479676276195081
0	10.2288519279881	2	1	4	3	3	2	0	0	0	0	0	1	0.41240423259559	0.396701391631456	0.428287386258869
1	11.1286398182267	2	2	4	1	1	2	9	1	1	0	0	2	0.524552682818948	0.513262333401236	0.535817989151861
0	11.1548051909607	2	1	4	3	1	1	9	0	0	0	0	1	0.527212602296698	0.515889210365978	0.538508066921973
0	10.4023964210712	2	2	3	3	1	3	1	2	0	0	0	1	0.435484270542766	0.421257297604301	0.449818278833786
0	10.4987321436151	2	1	3	1	3	2	1	0	0	0	0	1	0.448468772537833	0.434968429599593	0.462045488095807
0	12.9657395902022	2	3	3	2	2	2	0	1	1	0	0	1	0.591842905832945	0.550636952771796	0.631796978509163
1	10.630816069794	1	3	3	3	1	3	1	1	0	0	0	2	0.466032288936812	0.453462699267334	0.478645159909398
0	10.8832467090566	2	1	3	1	1	3	1	2	0	0	0	2	0.497520433007485	0.486030550390434	0.509012935053924
1	11.252793000783	2	1	3	3	1	3	1	1	0	0	0	2	0.53676258026359	0.525198236453837	0.548287513791603
1	10.9718303711354	2	3	4	2	2	2	0	2	1	0	0	1	0.507705980514242	0.496368087712046	0.519035952275881
1	11.68561043984	1	1	3	2	3	9	1	0	0	0	0	2	0.56882893766118	0.55482606006359	0.582722619837785
1	9.82610160375277	2	1	4	2	1	3	1	0	0	0	0	1	0.364649712876517	0.344604794489751	0.38517536128909
1	11.0420078420269	2	1	1	3	1	2	0	1	0	0	0	1	0.515434396338021	0.504162047705076	0.526691062378456
1	11.4103053637118	2	1	1	2	1	3	1	0	0	0	0	2	0.550570227202358	0.538360959424863	0.562718867761828
1	10.6534436286206	2	2	3	3	1	3	1	2	1	0	0	2	0.468984481384664	0.45655855056831	0.481448990891523
1	11.1477299957422	2	1	1	1	1	1	9	0	0	0	0	2	0.526497759957244	0.515184664816142	0.537783713196381
1	12.2359112066349	1	3	1	1	1	1	1	0	0	0	0	2	0.582645593353723	0.561937856686699	0.603065898045326
1	11.6194390413808	2	2	1	1	1	2	0	1	1	1	0	2	0.56521544950205	0.551762323430983	0.578573197440354
1	11.1305119666451	1	3	3	3	1	3	0	2	0	0	0	1	0.524744478881133	0.513452221290203	0.53601148872045
0	11.9453460760243	2	3	3	3	1	9	9	0	1	1	0	2	0.578268910376749	0.561681026949022	0.594682036195123
1	11.5860681686997	1	2	3	1	2	2	1	2	0	0	0	1	0.563199844719021	0.549993765560887	0.576316919454883
0	12.0860445337783	2	3	3	3	2	2	9	1	0	1	0	2	0.580887750491701	0.562528432763496	0.599025790808853
1	10.7646190353873	2	2	4	3	3	9	0	2	1	0	0	1	0.483147181503997	0.471297823182714	0.495015521783889
0	11.1593658664317	2	3	3	1	2	2	9	0	1	1	0	3	0.527671642717949	0.516341075654581	0.538973773739465
1	9.99505039749063	1	1	3	3	3	3	1	0	0	0	0	2	0.383431295634094	0.365374126755466	0.401815839465661
0	12.1838994718463	1	3	3	1	2	2	0	0	0	0	0	3	0.582108740212396	0.562264378744024	0.601690772342104
1	10.9083326374947	1	2	3	3	1	3	1	1	1	0	0	2	0.500453260971112	0.489014161014335	0.511891886462689
0	12.4804346879426	2	1	3	2	1	3	1	0	0	0	0	2	0.584981099510736	0.55961583561183	0.609903798387389
1	9.86673450988935	1	1	4	3	1	2	1	0	1	0	0	2	0.368993459894542	0.349474442121411	0.388950838661377
0	11.6860240413383	2	2	3	3	1	3	1	1	0	0	0	2	0.568849907313992	0.554843376633947	0.582747151512053
1	10.9702197650747	2	2	3	3	1	2	9	0	1	0	0	2	0.507525059364683	0.496185054932793	0.518857325804151
1	12.1505440864483	2	3	3	3	1	2	1	2	0	0	0	3	0.581730268246922	0.562414282661636	0.600798814194527
0	11.2047103669407	2	3	3	1	1	2	0	0	1	0	0	1	0.532159745511547	0.520735363271183	0.543550508462372
1	11.805123919892	2	2	2	2	1	2	9	1	1	1	0	3	0.574062996967018	0.558934615528743	0.589053990270051
0	8.74551147986597	1	1	4	3	3	2	1	0	0	0	0	2	0.274429231287326	0.219459028735649	0.337219745169427
1	13.4171550604741	1	1	1	1	1	2	0	0	0	1	0	1	0.600389208483151	0.533150859817033	0.664045712366664
0	10.4526371337199	2	3	4	1	2	2	1	2	1	0	0	1	0.442259629041536	0.428415972032417	0.456193593947855
1	10.7807683350301	1	3	3	2	1	3	1	1	1	0	0	1	0.485151364693942	0.473365389571193	0.496953878454969
0	11.6923625882194	1	3	3	2	2	2	0	1	1	0	0	2	0.56916875547873	0.555105956045153	0.583120866180732
1	9.76729235765982	2	1	4	3	2	2	1	0	0	0	0	1	0.358550895189997	0.33766194884974	0.37999071889606
1	10.3521667723164	2	1	4	3	1	1	0	0	1	0	0	1	0.428729909773982	0.414104440019415	0.443480937455713
1	11.0511478522577	1	2	3	2	1	2	1	0	1	0	0	1	0.516418590032591	0.505150235107136	0.52767027354486
1	10.2223816881704	2	1	4	3	3	3	1	0	0	0	0	2	0.411562796348916	0.395799241441142	0.42750994846188
0	10.7368985325843	2	3	3	3	2	3	1	1	1	0	0	3	0.479673933310413	0.467703520132294	0.491667730956771
1	11.085535913394	1	2	3	3	1	3	1	2	0	0	0	2	0.520074882717779	0.508809851956574	0.531319537327764
0	10.0968576623356	1	3	4	1	1	2	1	1	1	1	0	1	0.395654836000861	0.378655757693215	0.412909916184789
1	10.2571153762441	1	2	3	3	1	3	1	1	0	0	0	2	0.416100465232518	0.400658191648173	0.43170920743245
1	10.8205158547368	1	3	3	1	1	2	0	0	0	1	0	1	0.490021606302588	0.478370513010713	0.501683550381971
0	11.6948219998058	2	3	3	3	1	2	1	0	1	0	0	2	0.569291199311899	0.555206426737928	0.583264735715757
1	11.2078903387529	2	1	1	3	3	3	9	0	0	0	0	1	0.532469220159405	0.521036787804043	0.543867660164303
1	10.5106706754336	2	1	4	1	3	1	1	2	0	0	0	1	0.450073063029222	0.436660601562544	0.463558495491179
0	10.4182519118962	1	3	3	3	1	2	1	0	0	0	0	2	0.437621749197052	0.423517080900862	0.451827990389127
1	10.0759704175883	1	1	3	3	1	3	1	2	0	0	0	2	0.393093953997723	0.375881626716479	0.410575959126593
1	10.9048672175436	2	1	3	3	2	2	1	0	1	0	0	1	0.500050380373861	0.488604658138331	0.511496049809166
1	10.8187337521542	1	1	4	3	1	3	1	1	0	0	0	1	0.489805187366033	0.478148651868452	0.501472819773362
1	10.1270430850988	2	1	3	3	1	3	1	0	0	0	0	2	0.399401705634004	0.382707607362214	0.416332873847848
0	12.5202380200329	2	2	1	1	1	9	9	0	0	1	0	2	0.585402492354391	0.559137898940476	0.611190428138696
0	12.2782897059918	1	3	1	1	1	2	1	1	1	1	0	2	0.58305217126677	0.561610030008659	0.604184704951416
1	11.2306521596647	1	3	3	3	1	3	1	1	1	0	0	2	0.534663663096617	0.52316844718907	0.546122175950099
1	12.90841725774	2	1	4	3	1	2	1	0	1	0	0	2	0.59085067528995	0.552104856688816	0.628500062813366
0	10.4106437308254	2	1	1	2	1	2	1	0	0	0	0	1	0.436595904191342	0.422432723448275	0.450863257138853
1	11.133825791229	1	1	1	2	1	1	1	0	0	0	0	2	0.525083415327915	0.513787609175405	0.53635361088296
1	12.7285714285714	2	3	1	1	1	1	1	0	1	1	0	2	0.58801899183683	0.555950697999275	0.619357012655177
0	11.3732951708814	1	3	3	2	1	2	1	1	0	0	0	1	0.547516452881197	0.535475938894586	0.559501611104924
0	10.3418575262869	2	1	3	3	3	3	1	0	1	0	0	1	0.427348612247028	0.41263886141529	0.442187968049658
0	11.1036383477628	2	1	3	3	1	2	1	0	0	0	0	2	0.521969809720217	0.510698387041371	0.533218904293066
1	11.1175862775011	1	1	4	3	3	3	1	0	0	0	0	1	0.523415683640966	0.512135191402928	0.534672336897365
1	11.8640694475439	1	2	4	1	1	2	0	0	1	0	0	1	0.576063197653288	0.560343937548348	0.5916300294404
0	10.0285307284481	1	2	4	1	1	2	0	0	1	0	0	1	0.387378273823342	0.369674750763294	0.405384351186243
0	11.0385540222654	2	3	3	3	2	2	1	1	0	0	0	1	0.515061141823518	0.503786971028493	0.526320004519813
0	12.3215315436538	2	1	3	1	1	2	1	0	0	0	0	3	0.583453776420524	0.561236187881503	0.605337459387055
1	10.8398699713845	2	1	1	1	1	2	1	2	0	0	0	3	0.492360038332076	0.480764707115594	0.503963594945396
0	9.95029312801052	2	1	5	3	1	3	1	1	0	0	0	2	0.378270332287792	0.359727400967481	0.397176171923361
0	11.1156260668099	1	2	2	1	2	2	1	1	0	0	0	2	0.523213232879522	0.511934239711124	0.534468599911544
1	10.8138155339831	2	1	1	3	1	2	1	1	0	0	0	2	0.489206962899813	0.477535126563695	0.500890579432874
0	10.0795493667248	2	1	4	3	3	1	1	2	0	0	0	1	0.393530862938812	0.376355199099473	0.41097382745347
0	10.5118905184221	2	1	3	3	1	3	1	0	0	0	0	3	0.450236861034411	0.436833353122442	0.463712997092617
1	12.0222925902543	1	3	3	3	1	3	1	1	1	0	0	2	0.579859313654994	0.562354182229671	0.597165829546209
1	10.4760267295471	1	2	4	1	1	2	1	2	1	0	0	2	0.445412582097026	0.431743924121441	0.459164315652184
0	11.8006137257743	1	2	5	3	2	3	1	0	1	0	0	2	0.573894820872857	0.558810749780471	0.588842624918247
1	10.9932161572333	2	3	3	1	2	3	9	0	1	0	0	2	0.5100932040239	0.498781017813582	0.521395062799271
1	12.2586343572841	2	2	3	2	2	2	1	0	1	0	0	1	0.582865985362454	0.56176767096782	0.603665172424568
1	11.412796300022	2	2	4	1	1	2	1	2	0	0	0	2	0.550771201717793	0.538550255259349	0.56293116001329
1	10.5166705929377	1	2	3	2	1	3	1	0	1	1	0	1	0.450878480816812	0.437510009584264	0.464318245102143
1	10.3843395091962	1	2	3	3	1	3	1	0	0	0	0	2	0.433052437964465	0.418684322267498	0.447534027943961
0	11.8810552428734	2	1	1	2	1	9	0	0	0	0	0	2	0.576574387257062	0.560679858656332	0.592311999740125
0	9.92774731077835	2	1	5	3	1	3	9	0	0	0	0	2	0.375721223948582	0.3569256808495	0.394898737565548
1	11.6308242880559	2	3	3	3	1	2	9	0	1	1	0	2	0.565873647236738	0.552331357551199	0.579318292479064
0	11.3866856916222	2	3	4	1	3	2	9	0	1	0	0	1	0.548635785951252	0.536535221853032	0.560679106501843
1	10.9036680971849	1	1	3	2	1	3	1	0	0	0	0	2	0.49991080434589	0.488462762189674	0.51135894002107
1	11.1764195484603	2	1	2	2	3	2	1	0	0	0	0	3	0.529375881045003	0.5180147667925	0.540706638048094
0	10.5936454064414	2	1	4	3	1	2	9	2	1	0	0	1	0.461140440923801	0.44832149605038	0.474010988012955
0	11.2022609809423	2	3	3	2	2	3	9	0	1	0	0	2	0.531920892859525	0.520502585912705	0.543305866953823
1	10.2293762239461	1	2	1	3	1	3	1	0	1	0	0	1	0.412472495878448	0.39677455799037	0.42835048221098
1	10.7847612360481	1	2	5	3	1	3	9	0	0	0	0	2	0.485644663137403	0.47387356916543	0.49743170426155
1	8.96193953863323	1	1	2	3	3	1	1	2	0	0	0	1	0.290230559297972	0.245341133611286	0.339636861067666
1	10.9946429401856	1	1	3	2	1	2	1	1	0	0	0	2	0.510251472914711	0.4989408412575	0.521551618091724
1	12.1242768012822	2	1	3	3	3	1	1	0	0	0	0	3	0.581407081321432	0.56249155673923	0.600086234163936
0	11.829576340871	2	1	4	3	3	3	1	0	1	0	0	2	0.574936672616612	0.559565988901885	0.590163819787892
1	10.4993372397607	1	2	4	3	3	1	0	0	1	1	0	2	0.44855013463305	0.435054256593063	0.462122210861598
1	11.4043709070342	2	1	3	1	3	2	1	1	0	0	0	1	0.550089070231639	0.537907456776458	0.562210913188875
0	9.62739233163763	1	1	4	3	1	3	1	0	0	0	0	1	0.344874051604369	0.32150770030378	0.369014997218033
1	10.8923970816909	1	2	3	3	1	3	1	2	0	0	0	2	0.498594620315799	0.487124040475426	0.510066679652345
0	11.9506095953838	2	1	3	3	1	3	1	1	0	0	0	2	0.578391912793005	0.561744699439952	0.594862835372355
1	11.1298464881419	2	3	3	3	2	2	9	2	1	1	0	1	0.524676328490145	0.513384757158214	0.535942724847942
1	11.7324145573689	2	1	3	2	2	2	0	2	0	0	0	3	0.571074590884861	0.556645348080956	0.585384012021148
0	11.5449505736715	2	1	1	2	1	2	9	0	1	0	0	3	0.560541899941565	0.547610886287873	0.573391241456426
1	10.1535321998772	1	2	3	3	1	3	1	2	1	0	0	2	0.402732740016268	0.386302785711844	0.419383949358622
1	11.0442958394021	2	3	5	2	1	3	1	0	1	1	0	2	0.515681253404179	0.50441001860878	0.526936557792029
0	10.7350557797406	2	2	4	3	1	2	9	0	0	0	0	1	0.479441600437775	0.467462583471509	0.491444304641222
1	10.8956166606919	1	1	3	3	3	3	1	0	0	0	0	2	0.498971373595722	0.48750736847164	0.510436460311163
1	12.5860436146711	1	2	3	3	2	1	0	2	1	1	0	1	0.586149890275072	0.558263340553989	0.613494807932612
0	12.4990362664791	2	3	1	1	1	1	9	0	1	1	0	3	0.58517540370688	0.559396906731745	0.610495840626701
0	11.01687345491	2	1	5	3	3	1	1	0	0	0	0	2	0.512701277034891	0.501412013450293	0.52397759714949
1	10.7583575914038	1	2	4	3	1	3	1	0	0	0	0	1	0.482366261895714	0.470490926355992	0.494261549862526
1	10.4436660847771	1	1	3	3	1	3	1	1	0	0	0	2	0.441049648204015	0.427138376148215	0.455054092903842
0	11.6797381143906	2	3	1	2	1	2	0	0	1	1	0	1	0.568529038422417	0.554577774023631	0.582372394393355
0	11.554110035132	1	3	3	3	2	1	1	2	0	0	0	2	0.56115042120093	0.548160853664037	0.574056729735091
1	9.56297931580401	1	1	4	3	1	3	1	0	0	0	0	1	0.338929211301932	0.314197558050389	0.364572707836816
0	10.4741560391421	2	1	4	3	3	1	2	0	0	0	0	2	0.445160548482919	0.431477956390308	0.458926782230039
1	11.6908753254292	2	1	4	1	1	2	9	0	0	0	0	2	0.569094365884089	0.555044816516906	0.583033556664764
0	11.0357844615572	2	1	3	3	1	3	1	0	0	0	0	2	0.5147613016863	0.503485549507185	0.526022046447744
0	11.2149850503563	1	1	2	3	1	3	9	0	0	0	0	1	0.533157134008884	0.521706089930813	0.544573348507121
0	12.237721118812	1	3	3	1	1	2	0	0	1	1	0	1	0.582663396820668	0.561924831362385	0.60311361511134
0	9.9674095797927	1	1	4	1	3	2	1	0	0	0	0	2	0.380228289952902	0.361873271328788	0.398932285976402
0	9.51496861958647	1	2	4	1	3	2	9	0	1	0	0	1	0.334624158199571	0.308789259619202	0.361490123955329
1	10.9030358376092	2	2	3	3	1	2	1	0	0	0	0	3	0.499837175100236	0.488387903785536	0.511286617169777
0	10.6752567395036	1	2	3	3	3	2	1	2	1	0	0	1	0.471809962835952	0.459515263635662	0.484138955696458
0	9.92069365526554	2	3	4	3	2	3	1	0	1	0	0	2	0.374930709048819	0.356054751740461	0.394194779684118
0	11.1700569874343	1	3	3	1	2	9	1	1	0	0	0	1	0.528742317608769	0.517393283138104	0.540061715266513
0	10.5953240600866	2	1	3	3	1	3	1	1	0	0	0	3	0.461362396814011	0.448555008186671	0.474220995531615
0	12.1114828042273	1	3	3	2	1	2	0	2	1	0	1	2	0.581240252692101	0.562514460143259	0.599734856915594
0	9.40036528385357	1	1	3	2	3	2	1	2	0	0	0	1	0.324725461143095	0.295962733814799	0.354874482642721
0	11.1131361790959	1	1	3	1	1	3	1	2	0	0	0	2	0.522955723072203	0.511678527280444	0.53420956282399
0	11.2975087648794	2	1	1	1	3	9	0	0	0	0	0	3	0.540889637961405	0.529165204662553	0.552568976341788
0	11.8125	2	1	1	2	1	2	9	0	0	0	0	1	0.574333281041802	0.559132182598817	0.589395149288558
0	10.2461206098634	1	1	1	2	3	3	1	0	0	0	0	2	0.414658731426588	0.399116020260902	0.430373200051649
1	11.967117380377	2	1	4	3	1	3	0	1	0	0	0	1	0.578763369461904	0.561927115809502	0.595418439450264
0	11.0236772678951	1	2	1	3	3	3	1	1	0	0	0	1	0.513444976366242	0.50216110145887	0.524715162846939
1	9.94689573808237	1	1	3	1	1	2	1	2	0	0	0	2	0.377884032971498	0.359303432006705	0.396830361230586
1	11.1033925485392	1	3	3	3	2	2	1	1	1	1	0	1	0.521944218681205	0.510672922897821	0.53319321291743
1	10.7108968039482	1	2	3	3	1	3	1	1	0	0	0	2	0.476379536595955	0.464281345149009	0.488505511470167
0	10.1153904700292	2	1	4	1	3	9	9	9	0	0	0	2	0.397948967949794	0.381137606524402	0.415004592107717
0	11.1904711579469	1	1	3	3	1	3	1	0	0	0	0	2	0.530765416827287	0.519374792810387	0.542124075841304
0	12.2903646592496	1	3	3	3	1	3	0	0	1	0	0	1	0.583165108240634	0.561509067993264	0.604504931337401
0	11.1565227557694	2	3	3	3	1	2	1	1	1	0	0	2	0.527385639594274	0.516059594956236	0.538683565569476
1	9.32901234753558	1	1	4	3	3	1	1	2	0	0	0	1	0.318792744402674	0.287973446797005	0.35128311445961
1	12.1405189216931	2	3	3	3	1	9	0	2	0	0	0	2	0.581609804087794	0.562448353438927	0.600528107308657
0	10.8911678223433	1	1	2	1	3	2	1	0	0	0	0	2	0.49845060792678	0.486977488407612	0.509925359296149
0	10.2767043439963	2	3	3	3	1	3	1	1	0	0	0	2	0.418680460996725	0.403414083190429	0.43410418364203
0	10.8361075667117	2	2	3	2	3	2	1	0	0	0	0	1	0.491907170554028	0.480301463336841	0.50352160696058
1	12.5698255676248	2	1	1	1	1	2	9	0	0	0	0	1	0.585959340954798	0.558489314893245	0.612904851798818
0	10.750225436649	2	1	3	3	1	3	1	0	0	0	0	2	0.481348862198017	0.469438602593594	0.49328035503197
1	11.9321282347503	1	3	4	1	2	1	1	0	1	1	0	1	0.577949978160549	0.561509191814116	0.594219803412802
0	11.3296053304142	2	1	5	3	2	2	1	0	0	0	0	3	0.543754937320308	0.531902152817691	0.555558372128843
1	10.7399779532726	1	3	3	3	1	3	1	1	1	0	0	1	0.480061788084089	0.468105597590941	0.492040860015907
0	11.9522054334724	1	3	4	1	2	2	0	1	1	1	0	1	0.578428763635962	0.561763474198433	0.594917294964623
0	10.553934913987	1	1	3	3	3	3	9	2	0	0	0	2	0.455865003483853	0.442766587354571	0.469024758624611
0	9.67485695722976	1	1	2	3	3	2	1	0	0	0	0	2	0.349390397688454	0.326941125963941	0.372527958777184
0	12.0300770299313	2	3	4	2	2	2	0	0	1	1	0	1	0.579997446999895	0.562392884928872	0.597400782269617
0	11.8847308514399	1	3	3	3	1	2	1	0	0	0	0	2	0.576681356789674	0.560748531386151	0.592456284187991
0	10.2596880209956	2	1	4	1	3	2	9	0	0	0	0	2	0.41643849128003	0.401019543100014	0.43202268811732
1	12.3423331575892	2	1	1	1	1	2	1	0	0	0	0	2	0.583645826732454	0.5610455316224	0.605899875564358
0	11.3230781154767	2	1	3	3	1	3	1	0	0	0	0	3	0.543179056229023	0.531353118594254	0.554956520684547
0	10.7960470815878	2	2	4	3	2	2	0	2	1	0	0	1	0.487034109504167	0.475303425260846	0.498779094546143
1	10.7178526147902	2	1	1	1	1	2	0	0	0	0	0	2	0.477264192271695	0.465201518336595	0.489353445433539
0	9.15596199522776	1	1	4	1	2	1	1	2	0	0	0	1	0.304983408852676	0.268255483902924	0.344373357893053
0	11.4471863229635	2	1	1	1	1	2	1	0	0	0	0	2	0.553484988274222	0.541098068769151	0.565805849936569
1	10.6929042943062	1	1	4	2	1	2	1	1	0	0	0	1	0.474080177319835	0.461885731358583	0.486305620116432
1	9.70760916017127	1	1	1	1	3	1	1	1	0	0	0	2	0.352579098437345	0.330716872200594	0.375076618765951
0	12.1107991453371	2	3	1	1	2	2	9	0	1	0	0	3	0.581231150113995	0.562515395302904	0.599715989798863
0	10.3534272602226	2	1	4	3	3	2	1	2	0	0	0	2	0.428898940490202	0.414283711333104	0.44363923874861
0	12.1017180163549	2	1	4	1	1	2	1	0	1	0	0	2	0.581108351229	0.562524947276818	0.599464432903623
1	10.8283032159999	1	2	4	3	1	3	9	0	1	1	0	1	0.490965137142543	0.479337203602727	0.502602854846675
0	11.4132105315279	1	3	3	2	1	9	0	1	1	0	0	1	0.550804566042094	0.538581673331957	0.562966410487913
1	10.607977648408	1	1	4	2	1	2	1	0	1	0	0	1	0.463032450662082	0.450311345946362	0.475801859791696
0	10.9443315769013	1	3	3	2	3	1	1	1	1	0	0	1	0.504595245699011	0.493218066457265	0.515967668052068
0	10.7714344791215	2	2	2	2	1	2	1	2	0	0	0	1	0.483994758439815	0.47217278060496	0.49583467684758
0	10.6777729496761	2	3	3	3	2	2	9	0	0	0	0	2	0.472134531445502	0.459854463849828	0.484448413549444
0	10.1051146061908	2	1	4	3	1	1	9	0	0	0	0	2	0.396674433078037	0.379759166976152	0.41384042531093
0	10.3477519369791	2	1	4	2	1	2	1	0	0	0	0	3	0.428138122552927	0.413476676138356	0.442926849243744
1	11.1541586919284	2	2	4	3	2	3	1	0	0	0	0	1	0.527147419907777	0.515825010975932	0.538441973489975
0	11.1907204759409	1	3	3	3	1	9	1	0	1	0	0	2	0.530789950224735	0.519398767992797	0.542149138710785
0	10.2733407879144	2	3	1	2	2	2	1	0	1	0	0	1	0.418236474429268	0.402940175814872	0.433691657613105
0	10.3490593921878	2	1	3	2	1	2	1	2	1	0	0	2	0.4283133410576	0.413662566993367	0.443090883655551
1	11.2230306274594	1	1	3	3	3	3	1	0	0	0	0	1	0.533932963152313	0.522459751744763	0.545370387182062
0	11.7336905143931	2	3	2	1	1	1	9	0	1	0	0	1	0.57113223123845	0.556691046433411	0.585453296273532
0	12.0330242381699	2	3	3	2	2	1	0	0	0	1	0	2	0.580048764695305	0.562406212408131	0.597489090849908
0	12.4724418800655	2	3	3	1	2	2	9	2	0	0	0	2	0.584898942173416	0.559707641691738	0.60965411448374
0	11.3762236497297	1	2	3	3	2	2	0	2	1	0	0	2	0.547762625326032	0.535709074706662	0.559760409191144
0	11.9093077839807	1	3	3	2	1	3	1	0	1	0	1	2	0.577364288976673	0.561171578534927	0.593392427000921
1	10.585093239789	2	1	3	3	3	3	0	2	0	0	0	3	0.4600082462813	0.447130060962713	0.472940055904443
0	10.3588676472752	2	3	1	1	2	1	9	0	0	0	0	2	0.429628827342832	0.415057642199381	0.444322986519992
1	12.1609575646365	2	1	1	1	1	1	9	0	0	0	0	1	0.581851930054925	0.562373282653106	0.601078589964296
0	10.4900806023965	2	1	3	2	2	3	1	2	0	0	0	1	0.447304951227361	0.433740651097336	0.460948141703258
1	11.1275479075659	1	1	3	1	3	2	9	2	0	0	0	1	0.524440715429255	0.513151446825375	0.535705060214331
1	11.1267633315636	2	3	1	1	1	1	0	0	0	1	0	2	0.524360215506954	0.513071708927884	0.53562388391792
1	10.2533976682215	1	1	5	3	1	2	1	0	0	0	0	2	0.415612435213939	0.400136335756253	0.43125677797444
0	11.6475098618249	2	1	3	2	1	2	1	0	0	0	0	2	0.566810965739725	0.553133700038553	0.580387180576529
0	12.4229288657662	2	3	3	3	1	3	0	1	1	0	0	2	0.584405868193368	0.560248835693547	0.608163991199465
0	9.63170130614324	1	1	4	3	3	3	9	2	1	0	0	1	0.345279129965515	0.321999221509969	0.369325304579554
0	10.7378641658658	2	2	4	3	2	3	0	0	1	1	0	1	0.479795608816196	0.46782967642697	0.491784767543107
0	11.1785380604168	2	3	1	2	2	2	0	1	1	0	0	1	0.529586231940804	0.518220916699643	0.54092094903583
1	10.9293899475611	2	3	3	3	2	3	1	1	0	0	0	2	0.502885656058612	0.491484257380235	0.514284054531604
0	12.5042378933241	2	3	3	3	2	2	1	2	0	0	0	2	0.58523054714927	0.559334320105891	0.610664246700066
0	13.7149623516688	2	3	1	1	2	1	0	0	1	0	0	1	0.606175343919299	0.514247004647114	0.691154787394969
0	12.4015726815241	2	1	1	2	1	9	0	0	0	0	0	3	0.584200431355324	0.560469209139142	0.607547546993539
0	10.2546501563608	2	1	4	1	1	3	9	0	0	0	0	2	0.415776791798018	0.400312103793012	0.431409123664586
1	11.4755058294854	2	1	1	1	1	9	1	0	0	0	0	2	0.555631905487454	0.543100300658758	0.568093139654447
0	9.37748866858142	1	1	3	2	3	3	1	1	0	0	0	2	0.322805859297688	0.293405107604339	0.353678079774156
0	10.783287850883	1	2	3	3	1	3	1	0	0	0	0	2	0.485462739356934	0.473686190179679	0.497255453383391
0	10.8780296186524	1	1	3	3	1	3	1	0	0	0	0	3	0.496905726461443	0.485404416632622	0.508410311835469
1	11.4971416017353	1	3	1	1	1	1	0	1	1	1	0	2	0.557216701931389	0.544568285519718	0.569791350096994
1	11.3939970093335	1	1	3	2	1	2	0	2	0	0	0	1	0.549240087108223	0.537106259082763	0.561315631603007
1	10.3068640130319	2	2	1	1	1	2	9	0	0	1	0	2	0.422678111365211	0.407674761207465	0.43782548398184
1	10.2878569196893	2	1	3	3	1	3	1	1	1	0	0	1	0.420155351592642	0.404987340887073	0.43547568020503
0	12.8141989949326	2	3	3	3	1	2	9	0	1	1	1	3	0.58930751548438	0.554255594042595	0.623475561140324
1	11.5913868215673	2	3	3	2	1	9	0	0	0	0	0	2	0.563529668844149	0.550285660579783	0.576683683258897
1	12.2154192504179	2	3	3	2	1	2	0	0	1	1	0	2	0.582440382477762	0.562078142753122	0.602525356063172
1	11.6926869522876	2	1	3	1	1	3	1	1	1	0	0	2	0.569184944910549	0.555119251923177	0.583139877072737
1	9.65081320349336	1	2	4	3	1	2	1	2	0	0	0	1	0.347087520167973	0.324183395049505	0.370722182021542
1	11.2665894999791	2	2	3	2	2	1	0	2	1	1	0	3	0.538052190302734	0.526441157785635	0.549622089594961
0	11.0945590496571	2	3	3	3	1	3	1	1	1	0	1	2	0.521021992501776	0.509754517416415	0.532268119359326
1	11.80681674538	1	3	3	2	2	9	0	1	1	0	0	2	0.574125548071931	0.558980505579084	0.58913278061929
1	11.0964085041125	2	3	3	1	1	3	1	0	1	0	0	2	0.521215485794782	0.509947329034141	0.532462094898528
0	9.49574666562523	2	1	3	3	1	3	1	0	0	0	0	2	0.332928364947733	0.306631782801505	0.360308225234571
1	10.9059061007689	1	2	4	1	1	2	1	2	1	0	0	2	0.50017123458613	0.488727510395975	0.511614779381637
0	11.4531665071924	2	1	5	3	1	1	1	1	0	0	0	3	0.553945075284242	0.541528281632556	0.566294911714327
0	11.9208500815448	2	2	1	3	1	3	1	0	1	0	0	1	0.57766618666201	0.561348887740842	0.593815706789065
1	10.5274230234193	1	1	3	3	3	2	1	2	0	0	0	1	0.452320269790695	0.439030312312393	0.465678565813001
1	9.86494934653778	1	1	3	2	3	3	1	0	0	0	0	2	0.368800344849867	0.349259064476227	0.388781758126344
1	10.8797896039529	1	1	1	3	1	3	1	1	0	0	0	2	0.497113280727295	0.485615860953256	0.508613754192574
1	9.3459752915735	1	2	4	2	1	3	1	1	0	0	0	1	0.320188887254187	0.2898766674352	0.352099195285033
0	12.0460236440496	2	1	3	2	1	1	1	2	1	0	0	1	0.580268892251867	0.562456478112724	0.597874600382685
0	10.8393478510932	2	3	3	3	2	3	1	1	1	1	0	1	0.492297242298901	0.480700484066439	0.503902295658601
0	11.5922471465121	2	3	3	3	2	3	1	2	1	0	0	2	0.563582715811047	0.550332520709603	0.576742756091907
1	11.3659531345182	2	1	3	2	1	2	1	1	0	0	0	3	0.546895917375668	0.534887848074487	0.558849656722227
1	11.0194148775914	1	1	3	2	3	3	0	2	1	0	0	1	0.512979404404148	0.501692220458225	0.524253366273506
0	9.42654239329232	1	3	4	1	1	3	0	2	1	0	0	1	0.326943640333281	0.298887966521409	0.35629450833096
0	10.5747139641966	1	1	1	3	1	3	1	0	0	0	0	1	0.458631134354318	0.445680294360713	0.471638107701218
0	12.2167143686687	2	3	3	2	2	2	9	1	1	0	9	2	0.58245356717219	0.562069689317752	0.602559547034347
0	10.7504566805592	2	1	3	3	2	3	1	2	0	0	0	2	0.481377841793418	0.469468593880484	0.493308286189049
1	10.1508890048116	2	1	4	3	3	1	1	2	1	0	0	1	0.402398608750644	0.385942458742742	0.419077558598198
0	10.6637097617271	2	1	1	3	1	3	1	1	0	0	0	1	0.470316861705026	0.457953648031773	0.482716607700366
1	10.7582034192503	2	2	3	2	1	3	1	0	0	0	0	2	0.48234700686015	0.47047102170717	0.494242968505417
1	10.8458473649269	1	3	3	3	2	3	9	0	0	1	0	2	0.493077800602081	0.481498516084856	0.504664516327306
0	13.0996392009712	2	3	1	1	2	1	1	1	0	1	0	2	0.594278457891991	0.546659886784848	0.640187414499817
1	10.8923970816909	1	1	1	2	1	3	1	1	0	0	0	1	0.498594620315799	0.487124040475426	0.510066679652345
0	13.1323003668501	2	3	5	2	2	3	9	0	1	0	0	2	0.59489149775566	0.545555974051915	0.642381945770858
1	11.011817480489	1	3	3	2	1	1	1	1	1	0	0	1	0.512146779605315	0.500853148123153	0.523428023175429
0	10.8674789659979	1	2	4	3	1	3	1	2	1	0	0	1	0.495657593580653	0.48413218878253	0.507187615162406
0	9.94945880310743	2	2	3	3	1	3	1	0	0	0	0	1	0.37817539403998	0.359623223977701	0.39709116299927
0	11.4621442659613	1	3	3	2	2	2	0	1	1	1	0	3	0.554629059154279	0.542166763328646	0.567023036534622
0	9.45916155192497	2	1	5	2	3	2	1	0	0	0	0	3	0.329741859365524	0.302534602163372	0.358139505290833
1	11.5585981189844	1	3	1	1	1	2	0	1	1	0	0	2	0.561445179616479	0.548426363573444	0.574379949713153
1	11.7540000681591	1	1	3	1	1	3	1	2	0	0	0	2	0.572024381168118	0.557391299224229	0.586532545340308
0	9.83944897326883	1	1	3	2	2	3	1	0	0	0	0	1	0.36606467348695	0.346197140964592	0.386398528121813
1	10.4404173678457	1	1	5	3	1	3	1	2	1	0	0	1	0.4406114347167	0.426675599939791	0.45464149227551
0	11.2400120566562	1	2	3	3	1	3	1	0	1	0	0	2	0.535555320173087	0.524031797071918	0.547041004382562
1	10.9062569508501	1	2	3	2	1	2	1	0	1	0	0	1	0.500212034517129	0.488768982624405	0.511654864297897
0	11.1036228218791	2	1	1	2	1	2	9	1	0	0	0	2	0.521968193378127	0.510696778747896	0.533217281580005
1	11.5357469491903	1	3	3	1	1	2	0	1	1	1	1	1	0.559921088541118	0.547047406773991	0.572714667612048
0	11.0554738615831	1	3	3	3	1	3	9	0	0	0	1	2	0.516882605212965	0.505615707620276	0.528132364320256
1	11.6862201731562	1	2	1	1	2	1	1	2	0	0	0	2	0.568859844189597	0.554851580393202	0.58275877830352
1	11.2791633140922	2	1	1	2	1	2	9	0	0	0	0	2	0.539214993106004	0.527559220806121	0.550828037757574
1	10.9817580108564	2	1	3	1	1	2	1	1	0	1	0	2	0.508817655878201	0.497492244868331	0.52013402333203
1	11.3237917010381	2	2	1	1	1	3	9	0	1	0	0	1	0.543242185847635	0.531413330293994	0.555022472670564
0	12.4048784709587	2	3	4	1	3	2	0	1	1	1	0	1	0.58423199052791	0.560435562331649	0.607642064892398
1	11.9732619265361	1	3	3	3	1	3	1	1	1	0	0	2	0.578896239935773	0.561988414287394	0.595621026097923
1	10.285912696499	1	1	4	1	1	1	1	0	1	0	0	1	0.419897936764427	0.40471287099798	0.435236188178441
1	10.8238775353444	1	2	1	1	1	9	1	0	1	0	0	3	0.490429347061412	0.478788374435759	0.502080708277846
0	10.7393541152537	1	1	1	1	3	1	0	0	0	0	0	2	0.479983255482719	0.468024199399352	0.491965294616139
1	11.0990111924689	2	2	3	2	1	3	1	0	0	0	0	2	0.521487417699724	0.510218196015322	0.532734810937688
0	10.6673084325106	1	3	4	2	2	3	0	2	1	0	0	2	0.470782828968331	0.458441204809559	0.48316028068238
1	11.7891533094514	2	2	3	2	1	2	1	1	1	0	0	2	0.573457457611553	0.558485460386551	0.588296018578661
0	9.42154994301416	1	1	3	3	1	2	1	1	0	0	0	2	0.32651875760351	0.298330076996435	0.356019507227408
0	10.4609428495334	2	1	4	1	2	3	1	0	0	0	0	2	0.443379621537654	0.429598307918275	0.45724863607769
1	11.2434144198323	1	3	3	2	2	3	1	0	1	0	0	2	0.535877868225446	0.524343717153294	0.547373764404287
1	11.3314342593181	2	2	3	2	1	3	1	0	1	0	0	2	0.543915664775084	0.532055296133739	0.555726437123019
0	10.8256695844285	2	1	3	2	1	3	1	2	0	0	0	2	0.490646437157929	0.479010782986503	0.502292234625471
0	11.5865853468569	2	3	3	1	1	2	1	2	1	0	9	1	0.563232058251145	0.550022314988612	0.576352701311014
0	10.8368721690573	2	1	3	3	1	2	9	1	0	0	0	1	0.49199927055576	0.480395689521628	0.50361147814927
0	9.11177473946449	1	1	3	3	3	2	1	0	0	0	0	3	0.301565308616773	0.263107372831533	0.343027811430883
0	10.7920665907277	2	1	3	3	3	2	0	0	0	0	0	3	0.486544876512683	0.474800215418171	0.498304414870535
0	11.2402251112003	2	2	3	3	2	3	1	1	0	0	0	2	0.535575542724064	0.52405135930577	0.547061861249838
1	10.2716091237878	2	1	4	3	2	2	1	0	0	0	0	1	0.418008051282783	0.402696302755275	0.43347948139292
0	11.0057327718855	1	2	2	1	1	3	1	1	0	0	0	1	0.511477372469654	0.500178090281165	0.522764937764381
0	11.9612511365556	2	1	1	3	1	2	1	1	0	0	0	3	0.578633815821787	0.561865269941584	0.595222931929278
0	12.1041782098987	2	3	3	2	2	2	9	0	0	0	0	2	0.581141970606327	0.562522892113399	0.599532760083709
1	11.1251374151243	2	1	1	3	1	1	1	1	0	0	0	3	0.524193265282391	0.51290629915549	0.535455570619539
0	11.5855527035416	2	2	1	1	3	2	0	0	1	0	0	1	0.563167707500462	0.549965275158111	0.576281230791951
0	12.0582376154745	1	2	3	3	3	3	1	0	1	0	0	2	0.580466830170749	0.562491362745773	0.598231272095256
0	10.410138695249	2	1	3	3	3	3	1	2	0	0	0	2	0.436527818958138	0.422360742986111	0.450799241094073
1	11.1467893817053	1	2	1	1	1	1	1	0	0	0	0	2	0.526402477680117	0.515090675073832	0.537687242467011
0	10.6177586395651	1	1	3	3	1	3	1	2	1	1	0	2	0.464319544141956	0.451664044660352	0.4770211622075
0	11.1843539800243	1	2	3	3	1	3	1	1	0	0	1	2	0.530162146953634	0.518784843678009	0.541508188052458
1	9.42425947577138	1	1	3	3	3	1	1	1	0	0	0	2	0.326749243396361	0.298632855132472	0.356168513781368
0	10.5157329320283	2	1	4	3	1	3	1	0	0	0	0	2	0.450752651113781	0.437377313290079	0.464199542829361
1	11.06	1	1	4	1	1	1	0	2	0	0	0	1	0.517366840833007	0.506101160650014	0.52861489436259
0	9.69238102841608	2	1	3	3	1	3	1	0	0	0	0	2	0.351088949708052	0.328958468951471	0.373878734391777
1	11.6046476796596	2	1	1	1	1	1	0	0	1	0	0	1	0.564337883203483	0.550996915730976	0.57758634665762
0	9.0899147336611	1	1	4	3	1	1	9	0	0	0	0	1	0.299888025321086	0.260543001439351	0.342423225922353
1	10.736875826448	1	1	3	3	1	3	9	0	0	0	0	2	0.479671071616367	0.467700552846275	0.491664978577355
0	9.40552798303032	2	1	3	3	3	3	9	0	0	0	0	2	0.325161072256775	0.296539699253132	0.355150251233765
0	11.4314569917935	2	1	3	3	1	3	9	0	0	0	0	2	0.552257984527225	0.539948133578706	0.564504117121513
1	12.5090400003665	2	3	3	2	2	2	0	2	1	1	0	1	0.585281780334275	0.559275993760088	0.610820860906905
1	11.6885810713337	1	3	2	2	1	1	0	1	1	1	0	1	0.568979102298305	0.554949936020807	0.582898417924464
1	11.4469274084233	1	1	1	1	1	1	9	0	0	0	0	2	0.55346498828879	0.541079354722259	0.565784602823841
0	11.6460148582078	2	1	3	3	1	3	2	1	0	0	0	2	0.566728310441718	0.553063340802706	0.580292538523777
0	11.1711767679489	2	3	4	3	2	2	1	1	1	0	0	2	0.528854018542476	0.517502916754691	0.54017535704983
0	9.75866186941025	2	1	4	3	1	3	1	0	0	0	0	2	0.357674066237939	0.33665194308469	0.379258383141231
1	11.1298464881419	2	1	1	3	3	3	1	0	0	0	0	2	0.524676328490145	0.513384757158214	0.535942724847942
1	12.3292941506346	1	3	3	3	1	2	1	1	1	0	0	1	0.583525415111164	0.561165783413727	0.605546588284723
0	11.6652909241767	2	1	3	2	3	2	9	0	0	0	0	2	0.567773953793053	0.553947545739172	0.581495571541871
1	11.4475942041076	1	2	4	2	1	2	1	2	1	0	0	1	0.553516481769616	0.541127535224831	0.56583930930915
1	10.9151750031656	2	2	4	3	2	3	9	0	1	0	0	2	0.501246597844512	0.489820220392003	0.51267167336981
1	10.9613390327017	1	3	4	1	1	2	1	0	1	1	0	3	0.50652462644387	0.495172552425907	0.517869976693829
0	11.082527588532	2	1	4	3	3	1	9	2	0	0	0	1	0.519757976503234	0.508493440751107	0.531002459966835
1	10.9635316738718	1	2	3	3	1	3	1	0	0	0	0	2	0.506772080525095	0.495423053212386	0.518114132872282
1	11.4111955822072	2	2	3	3	1	3	1	0	0	0	0	2	0.550642119326611	0.53842868266851	0.562794799863042
1	11.5485780054748	2	1	3	2	1	1	1	2	1	1	0	3	0.56078400840525	0.547829986636855	0.573655732621847
0	10.7030972802609	2	1	3	2	1	1	1	2	0	0	0	2	0.475384725497057	0.463245573866356	0.487553035759113
1	11.2162130002035	1	2	1	1	1	1	0	1	0	0	0	2	0.533275839649101	0.521821484374969	0.544695219739464
0	10.8243790890073	2	1	2	1	1	2	9	0	0	0	0	2	0.490490124490116	0.478850645716958	0.502139923125635
1	11.2975915940824	2	2	3	3	1	3	0	0	1	1	0	2	0.540897139033676	0.529172387283198	0.55257678506854
0	9.76416832356179	1	1	2	1	3	2	1	0	0	0	0	2	0.358232975488028	0.337296110604019	0.379724781383228
1	11.2051859802149	1	2	5	3	1	2	2	1	0	0	0	1	0.53220607685832	0.520780502248975	0.54359797646681
0	11.1171196146065	2	2	3	2	1	3	9	0	1	0	0	2	0.523367508933916	0.512087380315876	0.534623849259015
1	10.8839644744069	1	1	3	3	1	3	1	0	0	0	0	2	0.497604875898688	0.486116541078906	0.509095740236358
1	10.5262361580605	1	2	4	3	1	3	1	0	1	0	0	1	0.452161230334455	0.43886262763663	0.465528494400147
0	10.1002129977775	2	2	4	3	2	3	1	0	0	0	0	1	0.39606867462017	0.379103688628986	0.413287509743188
0	11.0206472889149	1	3	1	1	2	2	1	0	1	0	0	1	0.513114133263972	0.501827929311161	0.524386980185385
1	11.4479467098239	1	3	4	2	2	3	1	1	0	0	0	2	0.553543686291403	0.541152986683315	0.565868214014395
1	10.9344152541481	1	1	1	1	1	1	1	2	0	0	0	2	0.503462159283415	0.492069135264936	0.514851589129934
0	10.7529547792337	2	1	1	2	1	2	0	0	0	0	0	2	0.481690722097835	0.469792333829727	0.493609911106216
0	11.1539122447826	2	1	3	3	1	3	1	1	0	0	0	2	0.527122564959835	0.515800528518857	0.538416773470643
1	10.9465342441248	1	3	5	2	1	3	0	0	0	0	0	1	0.504846118986418	0.493472338080218	0.51621488636862
0	10.5752118835974	2	3	3	1	2	3	0	0	1	1	0	1	0.458697270926703	0.445749933955049	0.471700619504624
0	9.38610017017155	2	1	4	2	3	3	1	0	0	0	0	2	0.323526446924678	0.294368133498138	0.354123530600517
1	10.6263573673894	2	2	3	3	2	3	1	2	0	0	0	2	0.465448166559073	0.452849469677927	0.478091103279155
0	10.6208007443273	1	3	3	1	2	2	0	1	0	0	0	2	0.464719149984824	0.452083843806789	0.477399905511135
0	11.5537277123881	2	3	4	3	2	2	0	0	1	1	0	1	0.561125207821943	0.548138114784253	0.574029108604862
1	11.2736218966762	2	1	4	3	1	3	0	0	0	0	0	2	0.53870401992125	0.527068210519502	0.550297807188359
1	11.6358107217682	1	2	1	1	1	2	1	0	0	0	0	2	0.566157167919501	0.55257506775063	0.579640616208016
1	9.89167111184899	1	2	3	3	1	3	1	2	0	0	0	2	0.371713154046008	0.35249805293984	0.391342634112612
1	10.1197250138444	2	2	4	3	3	1	1	0	1	1	0	1	0.398488441301784	0.381720770972601	0.415497681874203
0	11.4675336024394	2	1	1	1	3	2	1	0	0	0	0	2	0.555035743662098	0.542545731002472	0.567456614046687
0	12.04349737134	2	1	1	1	3	2	1	0	0	0	0	2	0.580226892858439	0.562447784349397	0.597800175302125
0	11.3010583936802	2	1	1	1	1	2	0	0	0	0	0	3	0.541210606472239	0.529472461640405	0.552903192807678
0	12.8673274591902	2	1	4	3	3	2	9	0	0	0	0	2	0.590163068849067	0.553081244852481	0.626247298257037
0	10.550759144181	2	2	4	3	3	3	1	1	0	0	0	1	0.455441245582427	0.442320059186432	0.468624588196094
0	10.6960161698065	1	3	3	1	1	3	1	0	1	0	0	2	0.474478979559761	0.462301623152559	0.486686766595553
1	10.918640165184	1	3	3	3	2	2	1	2	0	0	0	1	0.501647281400776	0.490227171556018	0.513065672792361
0	10.0252876987458	2	1	4	3	3	2	1	0	0	0	0	2	0.386992768699704	0.369255275100936	0.405035159986858
1	9.47672923252347	2	2	3	2	1	2	1	0	1	0	0	2	0.331265420370369	0.304500737232523	0.359167748482644
1	10.9584021271903	2	1	5	3	1	3	1	0	0	0	0	1	0.506192716665086	0.494836493617801	0.517542553235486
0	10.8062683292196	2	3	3	2	1	2	9	0	1	0	0	2	0.488286247995764	0.476590110579143	0.499995226029393
0	9.67931944677626	2	2	3	3	2	3	1	0	0	0	0	1	0.349821300990428	0.327454231496644	0.3728691376486
0	11.6561661476849	1	3	3	3	1	2	9	0	0	0	0	3	0.567284405858998	0.553535189256969	0.580930765005572
1	10.0186968071843	1	1	1	1	1	2	1	2	0	0	0	2	0.386211390777782	0.368404681996572	0.404327799155827
0	10.4809829699348	1	2	3	3	1	2	1	0	1	0	0	1	0.446080173017268	0.432448383031852	0.45979354905627
1	10.9895424014876	1	3	4	2	2	2	0	1	1	1	1	1	0.509685109912285	0.498368825544657	0.520991477185173
0	10.9792226089938	1	2	4	3	3	3	1	0	0	1	0	1	0.508534321202776	0.497205810841346	0.519854073759506
1	11.3762454370785	2	2	4	1	1	2	1	0	1	0	0	1	0.547764453931245	0.535710806119102	0.55976233192752
0	9.51347911734719	1	1	3	3	1	3	1	0	0	0	0	1	0.33449220112382	0.308621935569145	0.361397484357463
0	9.56890908954731	1	1	3	2	3	2	1	1	0	0	0	3	0.339468131065031	0.314867757630866	0.364966668067444
0	11.2439917479225	2	1	1	3	1	1	9	0	0	0	0	2	0.535932515847343	0.52439654390298	0.547430162143403
0	10.9925103303933	2	2	1	2	1	3	1	0	0	0	0	2	0.510014862500502	0.498701899541096	0.521317576769798
1	12.5938994646189	2	1	4	1	1	2	9	0	0	0	0	1	0.586243761117644	0.55815132191328	0.613785996591142
1	13.1303290728646	2	2	3	3	1	3	1	0	1	0	0	2	0.594854333082166	0.5456242373123	0.642247828090833
0	11.5884135877077	1	1	4	2	1	1	9	0	0	0	0	2	0.563345689183737	0.550122951663422	0.576478987173889
1	10.9594842085587	1	2	4	3	1	2	1	0	0	0	0	2	0.506315067743094	0.494960382440263	0.517663242185428
1	10.7744679824734	1	3	3	1	1	2	0	1	1	0	0	3	0.484371185681311	0.472561097093249	0.496198756194259
1	11.9968948326426	1	1	1	3	1	1	1	1	1	1	1	1	0.579381290908434	0.562191599962885	0.59638061348751
1	12.4855768358868	1	3	3	1	1	2	0	1	1	1	1	1	0.585034370579734	0.559556064229735	0.610065901828781
0	9.61850770008368	1	1	2	1	1	2	9	2	0	0	0	2	0.344041841187074	0.320495278892084	0.368380493859942
0	10.0919154945781	2	1	4	2	1	2	9	0	0	0	0	1	0.395046511547877	0.377997134181337	0.412355083798987
1	9.36601937007284	2	2	3	3	1	3	1	0	0	0	0	2	0.321849827181285	0.292121825447089	0.353094086689554
1	11.9302373262164	2	3	3	2	2	2	1	1	1	0	0	2	0.577903156324649	0.561483200173949	0.594152688483654
0	10.4461480963201	2	2	4	3	3	3	9	0	0	0	0	1	0.441384431699175	0.427491897187474	0.455369341130217
0	11.1200095326333	2	2	4	1	3	2	1	0	0	0	0	2	0.523665617829083	0.512383169433859	0.534923963851484
0	10.7210558125517	2	1	5	3	1	3	9	0	0	0	0	2	0.477670765717955	0.465624122565568	0.48974344044115
0	10.1442504705899	2	1	3	3	3	2	1	0	0	0	0	2	0.401561107524351	0.385039002020778	0.418309925183501
0	10.3884703030055	2	1	3	3	3	3	1	0	0	0	0	1	0.433608465353233	0.419272828926369	0.448056082017863
1	9.37287113745162	2	3	3	3	1	3	0	0	0	0	0	3	0.32242045924997	0.292888561310966	0.353441685221219
0	11.9481716580467	2	1	3	1	1	1	9	2	0	0	0	3	0.578335220216233	0.561715542026057	0.594779319317466
0	10.1919744939841	2	1	5	2	1	2	9	0	0	0	0	1	0.407634061617684	0.391580400540276	0.423887339150342
1	10.057823476484	1	1	3	3	1	2	1	2	1	0	0	2	0.390890822360708	0.373491784738839	0.408571810186748
0	10.4472284180378	2	2	3	3	3	3	1	0	1	0	0	2	0.441530145925956	0.427645759671515	0.455506561114107
1	10.9101477406197	1	3	3	2	1	2	1	0	1	0	0	2	0.500663989566852	0.489228309894806	0.512098974615207
1	11.4528109641647	2	1	5	1	1	2	9	0	0	0	0	3	0.553917821191614	0.541502813099274	0.566265925694037
0	11.1874340247167	1	3	3	1	1	2	1	0	0	0	0	2	0.530466216237657	0.519082296347159	0.541818520646782
0	11.7718760513049	1	3	3	1	1	1	0	1	1	0	1	1	0.572770544772178	0.557966076955272	0.587445794870204
0	11.3420541782543	2	1	4	3	3	2	1	0	0	0	0	2	0.5448434048707	0.5329384907863	0.556697282237731
1	10.7861938093775	1	2	1	1	1	2	0	2	0	0	0	1	0.485821430956197	0.474055600940162	0.497602997081143
0	11.1349452956558	2	2	3	3	2	2	0	0	1	0	0	1	0.525197757166828	0.513900702697333	0.536469078287727
0	11.1521005787855	1	3	1	3	2	1	0	0	1	0	1	2	0.526939730194788	0.515620394184783	0.538231439666784
0	11.2192552153505	1	2	1	3	1	3	1	1	1	0	0	1	0.533569472382262	0.522106801243254	0.544996806711654
0	10.9878161306528	2	1	4	3	1	2	9	0	0	0	0	2	0.509493063499323	0.49817480663236	0.520801596504695
1	10.7417187639146	2	3	3	3	2	3	1	1	0	0	0	1	0.480280823937141	0.468332587667454	0.492251658883926
1	10.459555739756	1	1	3	3	3	3	1	0	0	0	0	2	0.443192597791771	0.429400888578552	0.457072440310155
0	10.1533693467198	2	2	3	1	1	2	0	1	0	0	0	2	0.402712142442701	0.386280575254574	0.419365059634893
0	9.15551754830316	2	1	3	3	3	3	1	2	0	0	0	2	0.304948835856883	0.268203945641433	0.344358987720486
1	9.47925260935422	2	1	3	3	1	3	1	0	0	0	0	3	0.331485244746574	0.304783326525488	0.359317433901788
1	11.4466623715091	2	2	5	2	1	1	9	0	0	0	0	2	0.553444508491885	0.541060190642396	0.565762847028068
0	10.030270529217	1	1	1	3	1	2	1	0	0	0	0	1	0.387585366489176	0.369900044898831	0.405571990436981
1	9.87402339617286	2	1	1	3	3	3	1	0	0	0	0	2	0.369784144903878	0.350355297047293	0.38964419767021
1	10.5578079018472	2	1	3	3	1	3	1	0	1	0	0	2	0.456381452148024	0.443310733540483	0.469512520924163
1	10.6208297847417	1	2	1	1	1	2	1	0	0	0	0	2	0.464722963033371	0.452087849119643	0.477403519930873
1	9.98786734719675	1	1	3	3	1	3	1	2	0	0	0	2	0.382594059500904	0.364460069780012	0.401060937018861
0	10.7417231105915	1	1	3	1	3	2	1	2	1	0	0	2	0.480281370653997	0.468333154167716	0.492252185112778
0	9.45821633675388	1	1	4	3	3	2	1	1	0	0	0	2	0.32966022026417	0.302428870465971	0.35808486774263
1	11.7558330260536	2	3	4	1	2	1	0	1	1	0	1	1	0.572102565813316	0.557452009746273	0.586627766383021
0	10.3410698845984	1	3	4	1	1	9	0	2	1	1	0	1	0.427243168452062	0.412526939006961	0.442089315704653
1	8.73301037999095	2	1	4	2	1	2	0	0	0	0	0	1	0.27353441528945	0.217981587904927	0.337141316230741
0	11.436346798252	2	1	3	3	1	3	1	0	0	0	0	2	0.552642023165765	0.540308436117081	0.564911168484603
0	11.9715182703963	2	2	3	3	3	3	1	2	0	0	0	2	0.578858825990445	0.561971379552673	0.595563761560675
0	10.7363441251434	2	1	1	1	1	1	9	0	0	0	0	2	0.47960405267405	0.467631058279854	0.491600522488306
0	10.6277810006271	2	1	3	3	1	3	1	0	0	0	0	2	0.465634755839199	0.453045379255797	0.47826806505106
0	11.2012719434306	1	3	3	3	2	9	9	1	0	0	0	2	0.531824328830135	0.520408443854611	0.543206996389861
1	10.4327766621497	1	1	3	3	1	2	0	2	0	0	0	1	0.439580774077205	0.425586995589521	0.453671272228979
0	10.4742134914744	2	3	3	3	1	3	1	0	0	0	0	2	0.445168289337793	0.431486125340558	0.458934077572706
0	12.2123197167515	2	3	4	1	3	9	9	0	1	1	0	2	0.582408699775475	0.562098134090658	0.602443505682438
0	11.4178930603823	2	2	3	1	1	2	1	0	1	0	0	2	0.551180589617532	0.538935612807851	0.563363837209719
1	11.8539679555578	2	3	1	2	1	3	1	0	0	1	0	2	0.575745773385285	0.560129528210422	0.591212223077762
0	10.7922398483763	2	2	3	3	1	3	1	0	0	0	0	1	0.486566189896393	0.474822143371906	0.498325088498743
1	10.4787866668126	2	2	4	2	3	1	1	1	1	1	0	2	0.445784365629797	0.432136246794827	0.459514728754004
0	10.5107305354791	2	1	3	2	1	3	1	0	0	0	0	3	0.450081101476571	0.436669079493918	0.463566077609887
1	10.5924224966937	2	2	4	3	2	1	9	0	0	0	0	1	0.460978686887205	0.44815130798442	0.473857954656916
0	11.1758704330379	1	1	3	1	1	3	0	0	0	0	0	2	0.529321309059935	0.517961269166236	0.540651054060261
0	9.87880110011416	1	1	3	3	3	2	1	2	0	0	0	1	0.370304333505326	0.350933973727587	0.390101274509057
1	11.8118584481867	2	3	3	1	2	2	9	0	1	0	0	1	0.574310005602646	0.559115244365147	0.58936569728757
0	10.662132001787	2	1	3	3	1	3	1	1	0	0	0	1	0.470112389457226	0.457739644458888	0.482521977810221
1	11.0569511716698	1	3	3	3	2	3	1	1	0	0	0	1	0.517040797538255	0.505774332183403	0.528289965019396
1	9.08201682517469	1	1	4	3	3	3	1	0	0	0	0	1	0.299284154734467	0.259613790107729	0.342214512547408
1	10.509519494249	1	1	2	3	1	1	1	1	0	0	0	2	0.44991846274838	0.436497547160731	0.463412673682525
0	9.16940916941375	1	1	3	3	1	3	1	2	0	0	0	1	0.306031377562097	0.269812467228765	0.344816270213761
0	9.6829085214552	2	3	3	3	1	3	1	0	0	0	0	2	0.350168671707284	0.32786720914828	0.373144922018487
1	11.1755576908267	1	1	4	3	2	3	0	2	0	0	0	1	0.529290219163927	0.517930788479841	0.54061939045343
1	11.8855613265566	1	1	1	3	1	2	9	0	1	1	0	2	0.576705348563991	0.56076385099848	0.592488725718383
0	11.0112971392306	2	3	3	2	2	2	9	0	1	0	0	1	0.51208962353605	0.500795525434549	0.523371391002545
0	12.7994726858256	2	3	3	3	3	2	9	1	1	1	0	1	0.589077646066659	0.554564203147164	0.622736122375281
1	9.79126307475797	1	1	3	2	3	3	1	2	0	0	0	1	0.361010430525008	0.340478499956228	0.382063242168283
1	10.6080710814844	2	2	4	3	2	3	1	0	0	0	0	2	0.463044761763242	0.450324288442118	0.475813518370819
1	11.4891298644422	2	2	3	2	1	2	1	1	1	0	0	2	0.556635543415181	0.544031092338618	0.569167495839389
0	11.6619831869134	2	1	5	3	1	3	0	0	0	0	0	2	0.567597622016491	0.553799351032077	0.58129180668836
1	10.3773698895839	2	2	3	2	1	3	9	0	1	0	0	2	0.432114753213093	0.417691563156544	0.446653967307171
0	10.3962321305402	1	1	3	3	2	3	1	0	0	0	0	2	0.434653738507952	0.420378819669822	0.449037864204841
1	11.0851251684408	2	1	2	2	1	3	0	0	0	0	0	2	0.520031647094915	0.508766693238376	0.531276269023853
0	10.0118679575791	2	3	3	1	1	2	9	0	0	0	0	1	0.385404774884414	0.367526091659104	0.403598189449347
0	9.76600700838098	2	1	3	3	1	3	1	2	0	0	0	2	0.358420017914053	0.337511395470072	0.379881185222952
1	12.1419702627072	2	1	5	3	1	3	1	0	0	0	0	2	0.581627455488732	0.562443760397736	0.600567386984891
0	9.59093925027572	1	1	1	1	1	1	9	0	0	0	0	2	0.341484839109674	0.317362401448365	0.366456520956709
0	11.676766613541	1	3	4	2	2	1	0	0	1	0	0	1	0.568375738049913	0.554450406124406	0.582193808540488
1	10.6801265273074	1	1	1	1	1	1	1	0	0	0	0	2	0.472437860520846	0.460171379367248	0.484737710769317
1	12.1433720234101	2	3	4	2	2	1	1	1	1	1	0	3	0.581644434702338	0.56243921381072	0.600605295207061
1	11.0590126707788	1	1	2	1	1	3	1	2	0	0	0	2	0.517261318670525	0.505995400069355	0.52850971706754
0	12.4305912326636	2	2	4	3	3	9	9	0	1	0	0	1	0.584480541921189	0.560167969719285	0.608388721997779
1	10.6128682332451	1	3	3	3	1	2	1	1	0	0	0	3	0.46367643834341	0.450988263058447	0.476411818585027
0	12.1518518280395	2	2	3	2	2	2	0	0	0	1	0	2	0.581745735625104	0.562409441099618	0.600834024392111
0	12.3665393935523	2	3	3	1	1	2	9	0	1	0	0	1	0.583870420852154	0.560815965897265	0.606563677717441
1	10.0995933440058	1	3	4	3	1	3	0	0	1	0	0	1	0.395992197420149	0.379020918835433	0.41321772178457
0	12.1528580917822	1	3	3	2	2	2	1	1	0	0	1	2	0.581757599603266	0.562405654667976	0.60086110219046
1	10.9540047591882	1	1	3	3	1	2	1	2	0	0	0	1	0.505694769456951	0.494332188670941	0.517051470590502
0	12.64180652614	2	2	1	1	1	9	1	2	0	1	0	1	0.586839079990594	0.557430685304259	0.615640744150209
0	10.8547498618801	1	3	3	3	2	2	0	1	0	1	0	2	0.494142887522114	0.482586545259596	0.505705491729016
0	11.1369318036881	2	1	3	2	2	2	1	0	0	0	0	2	0.525400451462513	0.514101120208087	0.53667383133132
0	11.4253894118339	1	3	4	3	1	2	9	0	0	1	0	1	0.551778219298451	0.539497559520282	0.563996053638125
0	11.8911406015656	2	1	1	3	1	2	9	0	0	0	0	2	0.576864848350755	0.56086490039037	0.592705176303219
1	10.3322142429777	1	1	3	3	1	3	1	1	0	0	0	2	0.426058573507694	0.411269105038674	0.44098151327676
1	11.1201280872681	2	3	4	3	2	3	0	1	1	1	0	1	0.523677835885919	0.51239528885592	0.534936267649155
1	11.7219741381467	1	2	3	2	1	3	1	2	0	1	0	2	0.570595848389036	0.556263756353602	0.58481054223219
1	9.97938708872778	2	1	3	3	3	3	1	0	0	0	0	2	0.381610017260265	0.363384830632771	0.400174690007898
0	11.0204984184214	1	1	1	2	3	2	2	2	0	0	0	2	0.513097863515115	0.501811542179012	0.524370844116739
0	10.4822147181226	2	3	4	2	1	3	1	0	1	1	0	3	0.446246049515128	0.432623411101446	0.459949906097877
0	11.7830433853319	2	1	3	3	3	3	1	2	1	0	0	2	0.57321835065359	0.558305797896085	0.587998965799859
0	9.44054929250994	1	1	4	3	1	2	1	0	0	0	0	1	0.328140445552531	0.300453417973935	0.357076527897858
1	11.6161462112664	2	1	1	3	1	3	1	0	1	0	0	2	0.565022278861729	0.551594484171389	0.578355342092887
1	11.7727552466379	2	1	1	1	1	1	1	0	0	0	0	1	0.572806308501359	0.557993358350216	0.587489827713678
0	11.9573591004737	1	3	3	1	1	1	0	0	1	0	0	1	0.578546382228818	0.561822431636636	0.595092057354128
1	10.7993117229683	2	1	3	3	1	2	1	1	1	0	0	1	0.487434687449423	0.475715245770189	0.499167960452349
0	12.3672535552143	1	3	3	3	2	2	1	0	1	0	0	2	0.583877080101744	0.560809070256651	0.60658344043101
0	10.8135209082072	2	1	4	3	1	3	1	0	1	0	0	3	0.489171081854456	0.477498315655227	0.500855669374114
1	11.3612438419048	2	3	3	2	1	2	9	0	0	0	0	2	0.546495392620088	0.534507951164976	0.558429158621559
0	10.6820468710882	2	3	3	2	2	1	0	0	0	0	0	3	0.472685166040676	0.460429698368791	0.484973641353667
1	11.759310659292	1	3	4	1	1	2	0	1	1	1	0	1	0.572249848547753	0.557566074410805	0.586807434660113
0	11.3801658024359	2	3	4	1	2	2	9	1	1	0	0	2	0.548092795781817	0.536021610811795	0.560107659097724
1	9.96467148837073	1	1	4	1	1	2	1	2	0	0	0	1	0.379913764424247	0.361528883071306	0.398649822039056
1	11.6589618145462	2	3	3	3	1	2	1	1	1	0	9	2	0.567435433114568	0.553662710005717	0.581104709652385
1	10.7668363454769	1	3	1	1	1	2	0	1	0	0	0	1	0.483423208770376	0.471582860311195	0.495282198704042
1	11.4486946284566	1	3	3	3	1	3	1	1	0	0	0	2	0.553601365813231	0.541206942924773	0.565929504555744
1	12.413025615484	2	3	1	1	1	3	0	1	1	0	0	1	0.584310133970115	0.560351921120782	0.607876386710783
0	10.4146759216481	1	1	1	2	1	2	1	0	0	0	0	2	0.43713954632974	0.423007414713799	0.451374467602517
1	10.7532887244231	2	2	4	3	1	2	1	0	1	1	0	2	0.481732522486115	0.469835576297026	0.493650216682299
0	9.15974340691788	1	1	3	2	3	2	1	0	0	0	0	2	0.305277724228734	0.268693776516247	0.344496315383287
0	9.91075970320827	2	2	3	3	1	3	1	1	0	0	0	2	0.373823047984539	0.354832579163812	0.393210435778314
1	10.4580191058758	2	1	4	2	1	2	1	0	0	0	0	1	0.442985402332157	0.429182169503944	0.456877248857775
1	11.8521532897806	1	1	3	3	1	3	1	0	1	0	0	1	0.575687669569225	0.560089842747143	0.591136171225019
1	9.99530141717437	2	3	1	3	2	3	0	0	1	0	0	1	0.383460615341295	0.365406124372396	0.401842289850051
1	11.3452775453334	1	3	3	3	1	3	9	1	0	0	0	2	0.545123106382091	0.533204507193102	0.556990228816773
1	11.1736910620985	1	3	3	2	1	2	9	0	0	0	0	2	0.52910451975213	0.51774868469257	0.54043030706445
1	12.2437346386172	2	2	4	3	1	3	1	2	1	0	0	1	0.582722218069168	0.561880868204198	0.603272159735893
1	11.3285743470481	1	1	3	3	1	2	1	1	0	0	0	1	0.543664211030081	0.531815690069045	0.555463521115393
0	11.9490488653335	2	1	3	3	1	3	1	1	0	0	0	2	0.578355674382834	0.561726099609887	0.59480941430388
0	10.366871341876	1	2	4	2	3	3	0	0	0	0	0	1	0.430703537724766	0.416196703281405	0.445330306963839
1	11.2359096089228	2	2	4	3	1	1	0	0	1	1	0	1	0.535165285112928	0.523654339323902	0.54663889139308
1	11.3510192910255	2	3	1	1	1	3	9	0	0	0	0	1	0.545619136372111	0.533675979039305	0.557510029894217
0	11.9109666959995	1	3	4	2	2	1	0	1	1	1	0	1	0.577408404747343	0.561197894184868	0.593453885054326
1	10.5251565579931	1	2	3	3	1	1	1	0	0	0	0	1	0.452016540636434	0.438710069350853	0.465391967647304
0	10.668526948408	2	3	4	3	1	3	0	0	1	0	0	1	0.470940476809296	0.458606114953473	0.483310429045724
0	11.1602400720797	2	2	3	3	1	2	0	2	0	0	0	1	0.527759476092074	0.516427485570895	0.539062932824092
1	12.0052908660246	2	1	3	3	1	9	1	1	1	0	0	2	0.579544091029907	0.562251608259043	0.596643523701288
1	12.2529889150358	1	3	5	1	1	3	1	1	1	0	0	3	0.582811818815495	0.561811246680367	0.603516211048376
1	12.9046350302191	2	1	3	2	1	3	1	2	0	0	0	2	0.590786509194233	0.552197307247876	0.62828879913702
1	12.4012096184203	1	3	3	2	1	2	1	2	1	0	1	2	0.584196970342567	0.560472894339803	0.607537185624385
0	11.1434111879274	2	1	1	1	1	1	0	0	0	0	0	2	0.526059796549279	0.514752488522468	0.537340439953129
1	11.0339934682647	1	1	1	3	1	3	1	0	0	0	0	1	0.51456715122518	0.503290320359676	0.525829169306622
0	9.47420947421421	2	2	3	3	1	3	9	0	0	0	0	2	0.331046160333239	0.304218601494107	0.359018777510779
0	11.0333853925411	1	2	3	3	1	3	1	1	0	0	0	2	0.514501188400059	0.503223981395084	0.525763648738346
0	9.66602816033045	2	1	4	3	3	1	1	2	0	0	0	1	0.348541123467359	0.325927167523523	0.371858541495388
0	11.8910252265487	2	1	1	2	1	1	9	0	1	0	0	2	0.576861579522164	0.560862843662602	0.592700726481486
0	11.5950993839305	1	3	3	1	1	2	1	1	1	0	1	1	0.563757975716666	0.550487166556268	0.576938094533757
0	10.3646075163496	2	2	3	3	2	1	0	2	0	0	0	1	0.430399451766544	0.415874468419046	0.445045224418219
0	11.6678394382748	1	3	1	3	3	2	1	1	1	0	0	2	0.567908935323872	0.554060731199409	0.581651804184161
0	11.1580288455014	2	2	1	3	1	1	9	0	0	0	0	2	0.527537211453943	0.516208791528203	0.538837344688431
1	11.3264136891967	1	3	1	1	1	3	0	0	0	1	0	2	0.543473787183708	0.531634173673435	0.555264480292678
0	12.3001111800965	1	3	3	1	2	2	0	1	0	0	0	2	0.583255704210866	0.56142553106722	0.604764227682188
1	10.9567673723634	2	2	3	2	1	3	1	2	1	0	0	1	0.50600773900376	0.494649172772973	0.517360106918442
0	12.1151549068622	2	3	3	2	1	2	9	0	1	1	0	2	0.581288812896754	0.562508929320346	0.599836034184
1	11.108490763464	1	2	3	3	1	3	1	0	0	0	0	3	0.522474226963244	0.511200067783416	0.533725533302946
0	9.8687340914783	1	1	1	2	1	2	1	2	0	0	0	2	0.369210020548154	0.349715854981724	0.389140571457955
0	10.4965775153087	1	2	3	3	2	1	0	1	0	0	0	2	0.448179017942549	0.434662767453453	0.461772263926038
1	10.7723082655822	1	3	3	2	1	2	0	1	1	0	0	2	0.484103238706609	0.47228470422426	0.495939581347538
1	11.682703210786	1	3	4	2	2	2	1	0	1	0	0	2	0.568680972813798	0.554703707187076	0.582549681557428
1	10.9931415896992	1	1	2	1	1	2	9	0	1	0	0	2	0.510084929027539	0.498772660997463	0.521386877939662
1	10.6752129914954	2	2	1	1	1	3	1	0	1	0	0	2	0.471804317192032	0.459509362635939	0.484133573766282
1	12.3171706406088	2	3	3	2	2	2	0	1	1	1	0	1	0.58341351843596	0.561275336833677	0.605220325750634
1	10.7456009106656	1	2	3	2	1	3	0	0	0	0	0	1	0.480768715526754	0.468837994202953	0.492721409059619
1	13.1494885938324	2	3	3	1	2	2	9	0	1	1	0	3	0.595216367638655	0.544951626231982	0.643560448746086
0	10.5404238755011	2	1	3	2	1	3	1	1	0	0	0	2	0.454060491934173	0.440864858659793	0.467320980866773
0	13.0133374358583	2	3	2	1	2	9	9	0	1	0	0	2	0.592691998711923	0.549317036023429	0.634668764531158
1	10.7424477654136	1	1	1	3	1	3	1	0	0	0	0	1	0.480372502451814	0.468427578737831	0.49233990677145
0	9.72597456714689	1	1	1	2	3	3	9	0	0	0	0	2	0.354394105226869	0.332844542384423	0.376551397296956
1	10.3469725040709	2	1	1	1	1	1	1	0	0	0	0	2	0.428033683039637	0.413365867140507	0.442829084958926
1	10.6031203113778	2	1	2	3	3	2	1	2	0	0	0	1	0.462392011060659	0.449637963155682	0.475195468341851
0	10.3770233191702	2	1	3	3	2	3	1	0	0	0	0	2	0.432068142310669	0.41764220439377	0.446610232012593
0	11.4426634971161	1	3	3	1	1	2	1	1	0	0	0	2	0.553134665769164	0.540770123252682	0.565433826925579
0	9.83208132758895	1	1	3	3	1	3	1	2	0	0	0	1	0.365282196305061	0.345317342659634	0.385721262435149
1	10.3728936694118	2	1	3	2	3	1	1	2	0	0	0	1	0.43151286461241	0.417054114640865	0.446089295640189
0	10.2527250627392	1	3	3	3	2	9	1	1	0	0	0	2	0.415524198406915	0.400041964310635	0.4311749983676
1	11.0356879154401	1	1	3	3	1	3	1	2	1	0	0	2	0.514750840781031	0.503475031569864	0.526011653062609
1	11.8850076144086	2	1	3	2	1	1	1	2	0	0	0	1	0.576689359489656	0.560753644811869	0.592467102066525
1	11.3462048120225	2	1	3	3	1	2	0	2	0	1	0	1	0.545203404168081	0.533280854493151	0.557074350261248
0	11.7252821186875	1	2	2	1	1	1	0	1	0	0	0	2	0.570748907086688	0.556386145243452	0.584993505955101
0	9.38261475261345	1	1	3	3	1	3	1	1	1	0	0	2	0.323234507126784	0.293978403073965	0.353942521480404
0	12.0956249120016	2	3	4	2	2	2	0	0	1	0	0	2	0.581023930259483	0.562528297574071	0.599294613951442
1	10.2029454691472	1	1	2	3	3	2	1	0	0	0	0	2	0.409046535434809	0.39309840949763	0.425188386624839
0	12.2100768477399	2	1	1	2	3	2	1	1	0	0	0	1	0.582385657971692	0.562112385751596	0.602384255325251
1	11.1640467164149	1	3	4	1	2	2	1	2	1	0	1	1	0.528141347433334	0.516802978519513	0.539450756032922
1	10.4732222963671	1	3	3	1	1	2	0	0	1	0	0	3	0.445034736589738	0.431345185520412	0.458808212661659
0	11.0712143850829	2	1	4	2	3	2	1	0	0	0	0	2	0.518561129018554	0.507297066540453	0.529806356888689
1	10.6771154180703	2	1	3	3	1	2	9	0	0	0	0	1	0.472049743540819	0.459765862992509	0.484367563512441
0	11.1617142203652	2	3	3	1	1	2	9	2	0	0	0	1	0.52790747236353	0.516573046501847	0.539213199435209
0	10.9398729608306	2	1	4	2	1	1	0	2	0	0	0	1	0.504086524706984	0.492702332183977	0.515466481619876
0	9.88171743592149	2	1	3	3	3	2	1	2	0	0	0	1	0.37062260498234	0.351287714768606	0.390381279503647
0	11.0849975106592	2	2	3	2	1	3	0	2	0	0	0	1	0.520018207487615	0.508753276930461	0.531262819861346
1	11.5017685869727	1	2	5	2	2	3	1	2	1	0	0	2	0.557549255176944	0.544875042621802	0.570148959736455
0	11.7346317375104	2	1	3	3	1	2	0	1	0	0	0	2	0.571174629293378	0.556724626129526	0.585504292526968
0	10.7375977291831	2	1	3	3	1	3	1	0	0	0	0	2	0.47976204108928	0.467794874270973	0.491752477840565
1	11.1733268784608	1	3	4	3	1	3	0	1	0	0	0	2	0.529068262085399	0.517713120441629	0.540393397229137
1	11.6062938532128	2	3	3	2	1	2	9	0	1	1	0	2	0.564436800972022	0.551083559262687	0.57769722269232
0	10.2015095187025	1	1	3	3	1	3	9	0	1	0	0	1	0.408861332119169	0.392899446145211	0.425017707251392
0	10.6683591058027	2	1	4	3	1	3	9	0	0	0	0	1	0.470918765756736	0.458583405019605	0.483289749500021
0	10.9348517438034	1	2	4	3	2	1	1	0	1	1	0	2	0.503512160781678	0.492119853138203	0.514900822815088
1	10.2225476370657	1	2	1	2	2	1	1	2	1	1	0	1	0.411584354480215	0.395822361472929	0.427529859910147
0	10.3424406299534	1	3	3	1	2	1	0	2	1	0	0	2	0.427426682419204	0.412721724140187	0.442261014406805
0	10.0865092158504	1	1	1	1	2	1	1	2	0	0	0	1	0.394382749110271	0.377278236476053	0.411749979838975
0	10.9398635907682	2	3	1	1	2	9	9	1	0	0	0	2	0.50408545432124	0.492701246869275	0.515465427261159
0	10.3369053832966	1	1	3	3	1	3	1	0	0	0	0	2	0.426685877249587	0.411935297897363	0.441568037175274
0	11.2005171179909	2	1	5	3	2	2	1	2	1	0	0	2	0.531750586450605	0.520336537775443	0.543131505724246
1	11.4974973387666	2	2	5	3	1	3	1	0	1	0	0	1	0.557242349961057	0.544591960985874	0.56981891398871
0	12.4106729669849	1	3	3	1	1	2	0	0	1	1	1	2	0.584287513531864	0.560376180304887	0.607808515640352
0	12.5900378150017	1	2	3	2	2	2	2	2	1	0	0	1	0.586197488083452	0.558206597049116	0.613642412249399
0	12.8118877302728	2	1	1	1	3	1	9	0	0	0	0	2	0.589271221037296	0.554304507306945	0.62335866851449
0	9.04032375420825	1	1	4	2	1	2	1	2	1	0	0	3	0.296114202654821	0.254686327391245	0.341195909631842
0	10.3542725944878	1	1	1	1	1	1	1	1	0	0	0	1	0.429012315946124	0.414403946891242	0.443745426999344
1	10.8158441029876	2	2	1	1	1	9	1	1	0	1	0	1	0.489453876298453	0.477788401402912	0.501130848836034
1	10.511311584806	1	1	2	3	1	2	1	0	1	0	0	1	0.450159126039934	0.436751369419317	0.463639673413119
1	12.673705949395	1	3	1	1	2	2	1	2	1	1	9	1	0.587257653219766	0.556913530376354	0.61695300879942
1	11.737320051984	2	2	4	2	1	2	1	0	1	0	0	1	0.571295161235889	0.556819928756789	0.585649423750819
1	12.1834929310112	2	3	3	3	2	2	1	2	1	0	0	2	0.582104312793337	0.562266517053118	0.601679966330934
0	11.3247349108813	2	3	3	2	1	3	1	1	1	0	0	1	0.543325565427411	0.531492846464255	0.555109589257559
0	11.4988615243341	2	3	1	2	2	2	1	2	1	0	0	2	0.557340581535542	0.544682611693495	0.569924508725395
0	10.0054829575535	2	1	3	3	1	3	0	0	0	0	0	1	0.384653335985443	0.3667071030303	0.402919057876085
1	12.2260717767884	2	2	1	1	1	1	1	0	0	1	0	2	0.58254793359303	0.562006915565968	0.602806445779297
1	10.3140787906695	1	3	2	3	1	3	1	1	0	0	0	1	0.423638485106548	0.408696661520639	0.438721269794538
1	10.5787183864787	1	2	3	3	1	3	1	1	0	0	0	1	0.459162819275618	0.446240102800587	0.47214069392519
0	12.0857258524983	1	3	3	2	1	3	1	2	1	1	0	2	0.580883146266732	0.562528327239267	0.599016808764701
0	12.0112330411877	2	3	3	3	1	1	1	2	1	0	0	1	0.579656422806764	0.562290312159592	0.596827559172806
0	10.8095880639475	2	2	4	2	2	1	1	0	1	0	0	1	0.488691640215852	0.477006316067708	0.500389336734701
1	13.3818917083397	2	3	3	3	1	3	9	0	1	1	0	1	0.599701816961109	0.534981866821637	0.661119979887505
0	9.47925643291753	1	2	4	2	2	3	1	1	0	1	0	1	0.331485578026968	0.304783754758384	0.359317661093882
1	10.806537760393	2	3	3	2	1	2	1	0	1	0	0	2	0.488319173417472	0.47662392095154	0.500027228389926
0	11.6050963317659	1	3	4	2	1	1	1	1	1	0	0	1	0.56436487348067	0.551020565953311	0.577616590970476
1	10.1431289312583	2	1	1	3	1	3	1	0	0	0	0	1	0.401419857020427	0.384886586138477	0.41818050561
1	10.7685439341416	1	2	3	3	1	3	1	1	0	0	0	1	0.483635598389477	0.471802121426012	0.495487455727432
1	11.1436014071159	1	1	3	3	1	1	1	1	0	0	0	1	0.526079112026588	0.514771557045089	0.537359981396232
1	9.5967175613231	1	1	3	1	3	2	1	2	0	0	0	1	0.342017668115036	0.318018001186729	0.366854232955684
1	11.0328464544377	2	3	4	1	2	2	1	1	0	0	0	2	0.51444270637231	0.503165161822963	0.525705562870269
1	10.0428057676188	1	2	3	3	1	9	1	2	1	0	0	1	0.389083202476746	0.371528570804769	0.406930222592595
0	10.2309858432411	1	2	2	1	1	2	0	1	1	0	0	1	0.412682142327896	0.396999241322512	0.42854428227182
1	9.57413210699753	1	2	1	3	1	3	1	0	0	0	0	2	0.339944178239759	0.315458517327217	0.365316135583818
1	11.5088080754083	1	2	4	3	1	2	0	1	1	0	0	2	0.558050842816263	0.545336789561573	0.570689253040277
1	10.4073308789072	1	1	1	1	1	2	1	0	0	0	0	2	0.43614931822749	0.421960560021471	0.450443392993215
1	10.2933347962684	1	3	3	3	1	3	0	1	1	1	0	2	0.420881275497922	0.40576110563325	0.436151337736673
1	10.6481627430775	1	3	3	2	1	3	0	1	0	0	0	1	0.468297362254126	0.455838546179317	0.480795830633914
1	11.571170626349	2	1	2	2	2	1	1	2	0	0	0	2	0.562258849856995	0.549156105746256	0.575275309514617
1	10.5937543665571	1	1	3	1	3	1	1	2	0	0	0	1	0.461154850701267	0.448336656672868	0.47402462144536
1	11.0504604454447	2	1	1	3	1	3	1	0	0	0	0	2	0.516344750541868	0.505076138038294	0.527596765900692
0	11.9778737773978	2	3	3	2	2	2	0	0	1	0	0	1	0.578994097769013	0.562032102107716	0.59577164803636
0	11.5036837492646	1	3	4	2	1	2	0	1	1	0	0	2	0.557686239104595	0.545001259560305	0.570296403017568
0	11.3418107538993	2	2	4	3	1	3	1	0	1	0	0	1	0.544822246308505	0.532918362670655	0.556675126406747
1	11.1247659151403	1	2	4	3	1	3	1	0	1	0	0	2	0.52415509553438	0.512868474059298	0.535417096725987
1	11.5821456844019	2	3	3	1	1	2	9	0	1	0	0	1	0.562954531132825	0.549776073600165	0.57604470768784
1	10.9864448500573	1	2	3	3	2	3	1	2	1	0	0	1	0.509340379226133	0.498020534425353	0.520650653855829
0	11.1306005963999	1	1	3	2	3	3	9	0	0	0	0	3	0.524753553128511	0.51346120347589	0.536020645334669
1	12.5100594443667	2	3	4	3	2	2	0	0	1	0	0	1	0.585292697348541	0.559263543281115	0.610854251562044
1	10.05125275736	1	1	3	3	1	3	1	0	0	0	0	2	0.390098178591807	0.372631189007443	0.407851653557735
0	11.7898684613573	2	1	2	2	1	2	1	0	0	0	0	1	0.57348517355593	0.558506204521847	0.58833053043823
1	10.8075647452857	1	2	3	2	1	2	9	2	1	0	0	1	0.488444636307209	0.476752745064171	0.500149184966585
1	10.4173545872138	2	1	4	2	1	2	1	0	0	0	0	1	0.437500744414833	0.423389191050161	0.451714175174738
0	10.7326731978852	1	1	1	2	1	9	1	0	0	0	0	1	0.479140944343695	0.467150700231755	0.49115526912351
0	10.9686398385504	2	3	3	3	2	3	0	0	0	1	0	2	0.507347430217349	0.496005331199113	0.518681971066305
1	11.6545320245334	1	3	3	3	1	3	1	0	1	0	0	2	0.567195702844427	0.553460166233485	0.580828725078926
0	10.6017351877335	1	1	1	1	1	1	1	2	0	0	0	2	0.462209233808689	0.449445750054228	0.475022444410787
0	11.5318533272389	1	3	3	1	2	2	1	1	0	0	0	2	0.559655648256248	0.546805778481234	0.572426071987006
0	10.4103383474636	2	2	4	3	1	3	1	1	0	0	0	1	0.436554734440295	0.422389198511995	0.450824547741106
1	12.284433176787	1	3	3	3	2	2	1	1	1	0	0	1	0.583109742584994	0.561559027386419	0.604347503923334
0	11.6744662016824	2	1	3	3	3	3	0	0	0	0	0	2	0.568256345878127	0.554351002133013	0.582054927073887
0	9.54020326953336	1	1	5	3	3	3	1	2	0	0	0	2	0.33687419607609	0.311628070315965	0.363086804268023
0	12.1743256133512	2	2	3	3	3	2	0	1	1	0	0	2	0.582003336485866	0.562312790606962	0.6014359228263
1	11.0084769201995	1	3	3	2	1	3	1	0	0	0	0	2	0.511779551048235	0.500482869503398	0.523064212736949
1	10.89515941667	1	3	3	2	1	2	1	0	1	0	0	2	0.498917905324373	0.487452973208806	0.510383975442822
0	11.4391639830091	2	1	3	3	1	3	9	0	0	0	0	2	0.552862220744986	0.540514869594879	0.565144711830461
1	11.6190757188663	1	2	3	2	3	1	0	2	1	0	0	1	0.565194197279837	0.551743876335124	0.57854921163723
0	10.4477674244713	2	1	3	3	2	3	1	0	0	0	0	2	0.441602846329193	0.427722523832464	0.455575025415224
1	9.716600815437	2	2	3	3	1	3	1	1	0	0	0	2	0.3534652574357	0.331757591204591	0.375794536302839
0	11.388462372459	2	3	3	3	2	9	9	0	1	0	0	1	0.548783082920196	0.536674466649577	0.560834203526192
0	9.64538959154428	1	1	4	3	3	3	1	2	0	0	0	1	0.346572369917463	0.323562875312258	0.370322342829687
0	10.3013989873305	1	1	4	1	1	2	1	1	0	0	0	2	0.421951635428463	0.406901325107914	0.437148318832627
0	10.59900690482	2	2	4	3	2	3	1	0	1	1	0	1	0.461849026645044	0.449066904616738	0.474681503942255
0	10.9643697360581	1	3	4	2	1	3	0	1	1	0	0	2	0.506866583730912	0.495518709394118	0.518207387228419
0	10.7350372910869	2	1	1	1	3	2	1	1	0	0	0	2	0.479439268505557	0.467460164864149	0.491442062428576
1	13.0314455524217	2	3	3	1	1	2	0	0	1	1	0	2	0.593020262656812	0.548788898325748	0.635793265090055
0	10.2424509478171	1	2	3	3	2	3	1	0	0	0	0	2	0.414178604718292	0.398602104465842	0.429928654926022
0	10.610996187599	2	2	1	3	2	2	0	0	0	0	0	2	0.463430029430684	0.450729278376441	0.476178404753166
0	9.74176117691383	2	1	3	3	1	3	1	0	0	0	0	2	0.355970167678827	0.334679936242909	0.377845592960345
0	12.7284369748375	1	3	4	3	1	3	0	0	1	1	0	1	0.588017063003072	0.555953173519284	0.619350894400583
1	10.255525553369	1	2	3	2	1	3	9	0	0	0	0	2	0.41589170107016	0.400434979439963	0.431515648534024
0	11.8868296161213	2	3	3	3	1	2	0	0	1	1	0	2	0.576741862944758	0.560787107447419	0.592538157975275
1	9.34661879882509	2	3	4	3	1	3	1	0	1	0	0	1	0.320242020347924	0.289948805358508	0.352130623654617
0	11.0034313243982	1	2	1	3	2	3	1	2	0	1	0	1	0.511223585869852	0.499922057745669	0.522513651631302
0	9.87400470894399	2	3	3	2	2	9	1	1	0	0	0	1	0.369782113244541	0.350353035678589	0.389642413907862
1	10.9891328597603	2	3	3	1	1	2	1	0	0	0	0	2	0.509639565224801	0.498322815586379	0.520946443586831
0	9.80149283247029	1	1	4	3	1	3	9	0	0	0	0	1	0.362071028347135	0.341685880623643	0.382964863996599
0	11.5970563880439	1	3	5	2	1	2	9	0	1	0	0	2	0.563877686783954	0.550592642293793	0.577071671837136
1	10.5098701475293	1	1	1	2	1	2	0	1	0	0	0	2	0.449965556709699	0.436547216737115	0.463457093148071
1	10.2554728237238	1	2	3	2	1	3	1	1	0	0	0	2	0.415884778657824	0.400427577391132	0.431509230916333
0	11.4377220193577	2	1	1	1	3	9	1	0	0	0	0	2	0.552749610691682	0.540409312908417	0.565025262678667
0	10.4176898048255	2	1	1	2	3	9	9	0	0	0	0	2	0.437545948311047	0.423436967522979	0.451756692676797
1	9.57104904446606	2	1	3	3	1	3	1	1	0	0	0	2	0.339663020528485	0.315109751206706	0.365109570751017
0	10.5952989745623	1	3	3	3	1	3	1	1	0	0	0	1	0.461359080620574	0.448551519478664	0.474217857701096
0	10.4210581808302	1	2	3	3	1	3	1	1	0	0	0	2	0.438000197238388	0.423917034320035	0.452183984310423
0	11.0075206380593	2	1	3	3	1	3	9	0	0	0	0	2	0.511674300299499	0.500376722121229	0.52295996413375
0	10.6560718755127	1	1	1	1	1	1	1	0	0	0	0	1	0.469326016228931	0.456916296964761	0.481773785192396
0	9.86418325683258	2	2	3	3	2	3	1	0	0	0	0	1	0.368717535551744	0.349166679340325	0.388709287432457
1	10.5310268766067	1	3	4	3	1	3	1	1	1	0	0	3	0.452803013555891	0.439539272985087	0.466134117432389
1	10.5386142058874	1	2	3	3	1	3	1	0	0	0	0	2	0.453818475260827	0.44060975557437	0.467092529571778
0	10.0156904368746	2	1	1	1	1	1	0	0	0	0	0	3	0.385855908085059	0.36801754639468	0.40400617743516
1	11.3438880924492	1	1	3	1	1	2	0	2	1	0	0	1	0.545002647720133	0.533089956696926	0.556864051830232
1	11.1370376024047	1	2	3	2	1	3	0	0	1	0	0	1	0.525411239506374	0.514111784777133	0.536684731229576
1	12.0575885073686	2	3	3	2	2	2	1	2	1	1	0	2	0.58045651997362	0.562489802875227	0.598212443882955
1	11.7211415404218	2	1	3	3	1	3	1	0	0	0	0	2	0.57055712365706	0.556232734071737	0.584764307081641
1	11.2918056847384	1	2	3	3	2	1	1	1	1	0	0	1	0.540371859454689	0.528669175751305	0.552030189318641
1	12.3138446161534	2	3	1	1	1	2	1	1	1	1	0	2	0.583382799247746	0.561304995003786	0.605131147203734
0	10.565820906516	1	1	4	3	1	3	9	0	0	0	0	2	0.457448715576941	0.444435034606078	0.470520727902901
1	10.2991289592043	1	1	1	3	1	3	1	0	0	0	0	1	0.421650134931779	0.406580227842769	0.436867399619507
0	11.0934244871621	2	3	3	1	1	2	1	1	0	0	0	1	0.520903185643327	0.509636098055338	0.532149047308331
1	12.213178753355	1	3	4	3	1	2	0	0	1	0	0	3	0.582417499032102	0.56209262766045	0.602466193959115
0	10.5873885065699	1	2	4	1	3	2	1	2	1	0	0	1	0.460312336679051	0.447450108731911	0.473227642229897
0	9.31974230786897	1	1	3	3	3	1	1	1	0	0	0	2	0.318033332177327	0.286931859695268	0.350847284816721
1	11.3883438887363	1	2	3	2	1	3	1	2	1	0	0	1	0.548773268894868	0.536665190228863	0.560823868721513
0	10.5588456932473	2	1	3	3	1	3	1	0	0	0	0	2	0.456519772546726	0.443456461805149	0.469643169939466
0	10.5106706754336	1	3	3	3	1	3	1	1	0	0	0	2	0.450073063029222	0.436660601562544	0.463558495491179
0	9.84783558817937	1	2	3	2	1	3	1	2	0	0	0	1	0.366959677710422	0.347201206057431	0.387175671388438
0	10.814029079499	2	1	4	1	3	1	9	0	0	0	0	2	0.489232966438933	0.477561803125906	0.500915880156136
0	10.9915954101613	2	1	1	3	3	3	1	0	1	0	0	1	0.509913267660784	0.498599290301933	0.52121709846673
0	10.6634346634417	2	1	1	1	3	1	9	0	0	0	0	3	0.470281217733611	0.457916345045802	0.482682676885252
0	9.89550668897651	1	1	1	1	3	2	9	0	0	0	0	1	0.372135152392589	0.352965706704793	0.391715409242744
0	11.6455388819665	2	2	3	2	1	3	1	2	1	0	0	2	0.566701939921676	0.553040876882167	0.580262359712685
0	9.72350660230975	1	1	1	1	3	2	1	0	0	0	0	1	0.354149052620776	0.332558162357645	0.376351290417893
0	11.6915089422164	2	3	4	2	2	1	0	0	0	0	0	2	0.569126089789754	0.55507089900741	0.583070781417933
1	11.6509256197355	1	2	3	3	1	3	9	0	0	0	0	2	0.566998833196245	0.553293328329049	0.580602577500278
0	9.90446580621966	2	1	3	3	3	3	1	0	0	0	0	2	0.373124681343696	0.354060844168577	0.392591113799998
1	10.9505534623265	1	3	3	2	1	9	1	2	1	0	1	2	0.505303125639043	0.493935432958273	0.51666533799894
0	11.6079835897053	2	1	3	3	1	3	9	0	0	0	0	3	0.564538011133892	0.551172115907983	0.577810761027625
1	10.4292674159828	1	1	4	1	3	2	1	0	1	0	0	2	0.439107420954293	0.425086943418606	0.453225777789715
0	11.8424662486036	2	3	1	1	2	2	9	0	0	0	0	1	0.575371856474947	0.559871929438095	0.590724955967219
0	9.61473527084122	2	1	3	3	1	3	1	1	0	0	0	2	0.343689700871507	0.320065820903847	0.368113233830415
0	11.6654789366411	1	2	3	1	1	3	1	2	1	0	0	2	0.567783937916141	0.553955925353078	0.581507120046314
1	11.4590004657601	2	1	4	3	2	1	9	0	0	0	0	2	0.554390466887711	0.541944197572309	0.566768895977628
0	12.4581160069602	2	3	4	1	2	1	9	0	1	1	0	1	0.584753576528464	0.559868951963824	0.609213296124618
0	10.2620624861959	1	1	1	2	3	2	1	0	0	0	0	2	0.416750700255061	0.401353220732996	0.432312308325636
0	10.7525410708309	1	3	3	2	1	3	1	1	1	0	0	2	0.481638929329086	0.469738751390472	0.493559973391792
1	11.762526334131	1	3	4	1	1	2	0	0	1	0	0	2	0.572384809634228	0.5576702461375	0.586972412948908
1	11.6130948450657	2	3	3	3	1	9	9	0	1	0	0	1	0.564842151486216	0.551437645865463	0.578152521393422
0	10.6440546340963	1	1	3	2	1	2	0	1	0	0	0	1	0.467762037031936	0.455277359372727	0.48028721216262
1	11.403775490805	1	1	1	1	1	1	1	0	0	0	0	2	0.55004061273531	0.537861760938447	0.562159779744035
1	10.1504960678055	2	1	3	3	1	3	1	0	0	0	0	2	0.40234896939486	0.385888921931075	0.419032046976285
0	10.7030972802609	2	2	3	3	1	3	1	0	0	0	0	2	0.475384725497057	0.463245573866356	0.487553035759113
0	10.8608263095233	2	1	3	3	1	2	0	1	1	0	0	2	0.494867163455552	0.483325854228285	0.506413945478518
0	11.8581992575647	2	3	2	3	2	2	1	1	0	1	0	2	0.575879972223634	0.560220678921744	0.591388370298979
0	11.9731122773999	1	3	1	1	1	1	0	1	1	0	0	2	0.578893037880057	0.561986963442964	0.595616118262054
1	9.17473159760099	1	1	4	3	1	3	1	0	0	0	0	1	0.306447212505963	0.270427465331615	0.344995936796403
0	11.35786723402	1	1	1	1	1	2	1	2	0	0	0	2	0.546207017518077	0.534234277381229	0.558126549811972
0	11.8663991409116	2	3	4	1	2	2	9	0	0	1	0	2	0.576134970744625	0.56039182943997	0.59172507284122
1	10.5792918588575	1	1	1	3	2	3	0	1	0	1	0	2	0.459238922916893	0.446320224708015	0.472212640382839
1	11.0951394152605	1	3	3	3	1	3	9	0	1	0	0	1	0.521082734663018	0.509815052352311	0.532329006172538
1	12.1437593588189	2	1	4	1	3	1	1	2	0	0	0	2	0.581649114508154	0.562437938464375	0.600615764968786
1	9.78932376801892	1	1	4	1	1	1	1	2	0	0	0	2	0.360810111902449	0.340249986063221	0.381893470157536
1	10.3649922133987	1	2	2	3	1	3	1	0	0	0	0	1	0.43045112001324	0.415929223635969	0.445093660202181
0	10.863574061022	2	3	5	1	1	1	1	2	0	0	0	1	0.495193955958812	0.483659284562061	0.506733745599485
0	10.7869192598556	2	2	3	2	1	2	9	0	1	0	0	3	0.485910901624879	0.47414772221004	0.497689710509901
1	11.5150699278397	1	3	3	2	1	3	1	1	1	0	0	1	0.558492572497588	0.545742452870034	0.571166029329722
0	12.3038335560686	2	2	3	3	1	3	1	0	0	0	0	1	0.583290204862126	0.561393176234002	0.604863485623682
0	10.1931958794102	1	1	3	3	1	2	1	2	0	0	0	1	0.407791021244869	0.391749154502788	0.424031842340819
0	11.5287736277205	1	3	1	1	2	1	0	1	0	1	0	3	0.559444520758315	0.546613302758891	0.572196809103231
0	12.3550589644238	2	3	3	3	2	3	9	0	0	1	0	2	0.583763660398638	0.560925851230072	0.606247445763939
0	12.5543901430697	2	1	4	3	3	2	9	0	0	0	0	1	0.585781944485331	0.558697908690039	0.612357060394018
1	11.5994896514097	2	3	4	3	2	3	9	0	1	0	0	1	0.564025917286841	0.550723069377617	0.577237244953669
1	10.4308842254579	1	1	4	1	1	2	0	2	1	1	0	1	0.439325506181101	0.425317336659123	0.453431019712597
0	10.7395207621919	1	2	4	1	2	2	1	1	0	0	0	1	0.480004236033462	0.468045946220458	0.491985481738341
0	10.7817874992285	2	1	3	3	3	3	1	1	0	0	0	2	0.485277360979207	0.473495213573044	0.497075895590153
1	10.1039582787999	1	1	3	2	1	1	1	1	0	0	0	1	0.396531401315434	0.379604414916787	0.413709848254497
1	11.0642374069608	1	3	3	3	1	3	1	1	1	0	0	2	0.517819030029849	0.506554198634286	0.529065778127124
1	11.8551258625368	2	2	5	1	1	2	9	0	1	1	0	1	0.575782675433522	0.560154664295877	0.591260590574652
0	9.35237016468352	1	1	4	3	3	3	1	0	0	0	0	1	0.32071745585396	0.2905933571253	0.35241303016485
0	11.1579603957203	1	2	4	3	1	3	9	0	1	0	0	1	0.527530325964648	0.516202014989284	0.538830357890182
1	11.2862935694235	2	3	3	3	1	3	1	1	1	1	0	2	0.539868990785641	0.528186987368986	0.551507352214678
1	9.55116471822926	1	1	3	2	1	2	1	2	0	0	0	2	0.337860284603594	0.31286377704234	0.363796557726801
1	10.7670650619814	2	3	3	1	2	2	9	1	1	0	0	2	0.483451665777417	0.471612241079798	0.495309696921566
0	10.6301719438378	1	1	3	2	1	2	1	2	0	0	0	2	0.465947951110893	0.453374171688578	0.478565149654145
0	10.8663978677429	1	2	3	3	1	2	0	0	1	0	0	2	0.495529323789809	0.484001372811991	0.50706203010441
1	10.1236493751302	1	1	3	1	1	1	1	2	1	0	0	1	0.398977801936791	0.382249615510418	0.415945138200769
1	10.9782125340366	1	3	3	3	1	3	1	1	1	0	1	2	0.508421334205111	0.497091572076021	0.519742452543788
1	10.8511265698884	1	2	3	1	1	3	1	0	0	0	0	1	0.493709967432626	0.482144422412775	0.505282248368883
1	10.9625625552504	2	1	3	2	1	2	1	2	0	0	0	3	0.506662745322736	0.495312376781234	0.518006249860107
0	10.8901072680849	2	2	5	1	1	2	9	0	0	0	0	1	0.498326286670011	0.48685096284964	0.509803373978604
1	11.7893475428539	2	2	1	1	1	2	0	2	1	0	0	1	0.573464990793239	0.558491100331346	0.588305397234853
1	10.9058485597591	2	1	1	2	1	1	1	2	0	0	0	2	0.500164542499811	0.488720707930488	0.51160820468205
0	10.4836321022857	2	3	3	1	2	1	0	0	1	0	0	2	0.446436906215976	0.432824793186325	0.460129815215819
1	11.8648119714743	2	1	4	3	1	2	9	0	0	0	0	1	0.576086131239469	0.560359264860929	0.591660374750075
1	11.0944541590343	2	2	3	3	2	2	1	0	0	0	0	1	0.521011012182207	0.509743573897859	0.532257113546981
0	9.68228997347398	2	1	3	3	1	3	1	0	1	0	0	2	0.350108753789998	0.327796016630342	0.373097304750014
0	10.3743103765732	2	1	3	3	1	3	1	1	0	0	0	2	0.431703330008243	0.417255850946438	0.446267964025827
0	11.27310300874	2	1	2	3	3	3	1	0	0	0	0	2	0.538656052980188	0.527022093333579	0.550248056326704
0	10.6790033760611	1	2	3	2	2	3	1	2	1	0	0	1	0.47229314042218	0.46002018774838	0.48459967441395
0	11.7500805241536	1	3	3	3	1	3	1	1	0	0	1	2	0.57185590207683	0.55726010477598	0.586327715093702
0	10.2625495788263	1	1	3	3	1	3	1	1	0	0	0	2	0.416814772258821	0.40142168963789	0.432371754346557
0	10.904652740832	2	3	1	2	1	9	1	0	1	0	0	1	0.500025421963649	0.48857928586299	0.511471531419299
0	10.5519904149982	1	3	3	3	2	9	1	1	0	0	0	3	0.455605569400283	0.442493217361412	0.468779760136927
1	12.0357685451847	2	2	1	3	2	2	1	0	1	1	0	1	0.580096074058696	0.562417974923363	0.597571011161066
1	9.87400543748591	1	1	1	2	1	2	1	0	0	0	0	2	0.369782192450553	0.35035312384021	0.389642483449187
0	10.7825481772969	1	1	3	3	1	3	0	1	0	0	0	2	0.485371363533831	0.473592059884142	0.497166941568673
1	11.9511505722253	1	1	3	2	1	3	1	0	1	0	0	1	0.578404427867447	0.561751091492081	0.594881315177757
0	9.67763979054477	1	1	3	3	3	3	1	2	1	0	0	1	0.349658981429317	0.327261053327721	0.37274049655243
0	11.2591395423729	1	2	1	1	3	1	9	2	0	0	0	2	0.53735758231938	0.52577208691291	0.548902878322335
1	10.5201939321248	1	1	3	2	3	3	1	0	0	0	0	2	0.451351158241144	0.438008460981877	0.464764173014316
0	10.2667415136649	1	1	3	3	1	3	9	0	0	0	0	2	0.417366541432021	0.402011197974927	0.432883822616144
0	10.7017729337355	2	3	3	1	1	2	9	0	1	1	0	2	0.475215512525967	0.463069288529303	0.487391131333419
1	11.2977988891757	2	1	3	3	1	3	1	1	0	0	0	1	0.540915909443546	0.529190360392803	0.552596325752609
0	10.8734696176759	2	3	3	3	1	2	0	2	0	0	0	2	0.49636710176931	0.484855543318372	0.507882513049155
1	10.4902388156845	1	2	3	3	1	3	1	1	0	0	0	1	0.447326242705385	0.433763114148797	0.460968215165912
1	10.1264640241222	1	1	3	3	3	1	9	0	0	0	0	2	0.399329329215047	0.38262941832444	0.416266664068717
1	9.74662571369026	2	2	4	2	3	2	1	2	1	1	0	1	0.356458828718002	0.335246768952565	0.378249345565456
1	10.5709122617923	2	3	1	3	2	3	9	1	1	0	0	2	0.458125934269702	0.445148293020691	0.471160643036
0	11.3337150725229	2	1	5	3	1	3	1	1	0	0	0	3	0.54411571265981	0.532245849310828	0.555935671579877
0	10.2492042307603	1	1	1	2	1	1	1	0	0	0	0	1	0.415062602540882	0.399548182076559	0.430747284810863
1	10.71469990282	1	2	3	3	1	3	1	0	1	0	0	1	0.476863522738564	0.464784869865588	0.488969298081329
0	11.5528543851485	1	3	4	1	1	1	0	0	1	0	0	2	0.561067552564215	0.548086101936111	0.573965963238916
1	10.6075621562226	1	1	3	1	1	2	1	2	0	0	0	2	0.462977700110667	0.450253786555416	0.475750012090456
0	10.7666673116615	2	3	4	2	2	2	9	0	1	0	0	1	0.483402175665893	0.471561143823663	0.495261874881306
1	12.114746290446	2	3	4	2	1	3	0	0	1	1	1	2	0.581283436789746	0.562509586867697	0.599824788985544
0	11.4061056142322	2	1	3	3	1	3	9	1	0	0	0	2	0.550230059201484	0.538040386448527	0.562359711491017
1	12.3261515058858	2	1	4	3	2	1	0	1	1	1	0	1	0.583496413252789	0.56119439527073	0.605461823295107
1	11.7060423957642	2	2	4	3	2	2	0	2	1	1	0	1	0.569840803442356	0.555654840151554	0.583913009899223
1	12.0392006770041	2	2	1	1	1	2	1	1	0	1	0	3	0.580154603638844	0.562431813556948	0.59767305385435
0	10.5758333130355	1	1	1	3	3	2	0	1	0	0	0	2	0.458779802688227	0.445836835279337	0.471778629952455
1	11.5727810006794	2	2	4	1	1	2	9	1	1	0	0	1	0.562361782508543	0.549248073019408	0.575388917110247
1	11.4783197732734	1	3	3	3	1	1	0	0	1	0	0	2	0.555840774153394	0.543294311836072	0.56831642934155
1	10.8486471378935	1	1	3	3	3	9	1	2	0	0	0	1	0.493413269544027	0.481841321213558	0.504992279638028
0	10.7084353775561	2	1	4	3	2	2	9	0	0	0	0	2	0.476065910521747	0.463954921062114	0.488205114523147
0	10.9475556179545	2	1	3	3	1	1	9	0	0	0	0	2	0.504962348117306	0.49359012815788	0.516329435748143
1	10.2941470614324	2	1	4	3	1	2	1	2	1	0	0	2	0.42098899700822	0.405875894387885	0.436251634759907
1	11.8003635621764	1	3	4	3	1	3	1	0	0	1	0	2	0.573885427838605	0.558803811095028	0.588830839601289
0	10.8911521231748	1	2	3	3	2	3	0	2	0	0	1	2	0.498448768119668	0.486975616059817	0.509923553977021
1	11.0830004138015	2	1	2	3	1	3	9	0	0	0	0	3	0.519807823023148	0.508543219909321	0.531052322950935
1	10.222828357686	1	1	4	2	1	3	1	0	0	0	0	1	0.411620825189699	0.395861473748641	0.427563545699475
0	11.832295006811	2	1	4	3	1	3	9	0	0	0	0	1	0.575029895753664	0.559632045191496	0.590283518628293
0	11.5739100157646	2	3	3	2	1	3	1	0	0	0	0	2	0.562433772379647	0.549312345757267	0.575468419982837
0	12.0214861407506	2	2	1	1	1	9	0	0	0	0	0	1	0.579844785465518	0.562349879713373	0.597141343893643
0	11.823671036829	1	3	4	1	2	3	0	1	1	1	0	1	0.574731506699589	0.559419670557864	0.589901302234206
1	10.1034883179264	1	1	3	3	3	3	1	0	0	0	0	2	0.39647329223532	0.379541540813345	0.41365680309142
0	11.6715183850265	1	3	4	1	2	1	0	0	1	1	0	2	0.568102443211011	0.554222598836764	0.581876161758852
0	9.68827440487758	1	1	3	2	1	2	1	2	0	0	0	1	0.350689359346107	0.32848513990878	0.373559542864705
1	11.5560957967099	1	1	3	3	3	3	2	2	0	0	0	2	0.561281115448151	0.548278652487098	0.57419997199465
1	10.6755459089106	2	1	3	3	3	2	9	2	0	0	0	1	0.471847277725922	0.459554265573341	0.484174528317083
0	10.4058969967847	1	1	1	1	1	2	1	0	0	0	0	1	0.435956047146517	0.421756198995956	0.450261709543447
0	9.47200006918995	1	1	4	3	3	2	9	0	0	0	0	1	0.33085410993138	0.303971254179489	0.358888565604317
0	10.1201692333648	2	1	4	3	3	2	1	0	0	0	0	1	0.398543790024917	0.381780592583826	0.41554828290645
0	10.8380479024859	2	3	3	3	2	3	0	0	1	0	0	2	0.49214082617063	0.480540497045408	0.503749624288668
1	11.347573768956	1	3	5	1	2	3	9	1	1	0	0	2	0.545321816323123	0.53339342337247	0.557198418255372
0	11.2205486257335	2	1	4	3	3	3	1	0	0	0	0	2	0.533694113579736	0.522227858760589	0.545124877453882
1	10.6609945471203	1	1	3	3	3	2	1	2	0	0	0	2	0.469964912055259	0.457585271046869	0.482381621427366
0	11.7742859660454	2	3	3	1	1	2	0	0	1	1	0	2	0.572868366881775	0.558040637361623	0.587566293860786
0	11.7743145345545	2	3	1	1	2	1	9	0	0	1	0	2	0.572869522596642	0.558041517107473	0.587567718604753
1	11.2662320859623	1	3	3	3	1	2	0	2	0	0	1	1	0.538018961655735	0.526409171267743	0.54958766380427
1	11.1538148332765	2	2	3	3	1	2	1	0	0	0	0	2	0.527112739608754	0.515790850060166	0.538406812063528
1	10.6854057545084	1	2	3	3	2	3	0	2	1	0	0	2	0.473117319561755	0.460880958034037	0.485386060735749
0	11.2242325664025	2	1	3	3	1	3	1	1	0	0	0	2	0.534048471784063	0.522571854218767	0.545489158110524
0	10.2375572554309	2	3	3	3	1	3	1	1	1	0	0	2	0.413539189922063	0.397917427111901	0.429336914454251
0	11.0609927151933	1	1	1	3	1	2	1	2	1	0	0	1	0.517472877434726	0.506207421562927	0.528720599643283
0	9.23675146076833	2	1	4	3	3	3	9	0	0	0	0	2	0.311339081159223	0.277542216694899	0.347273200306851
1	11.2339993483514	2	3	1	1	2	1	0	0	1	1	0	2	0.534983254175871	0.523478074763438	0.546451325787887
1	11.8330389864365	1	3	3	1	1	3	0	1	0	0	0	3	0.575055272306104	0.559649978965719	0.590316148550204
1	12.4394049558838	1	3	4	2	2	1	1	2	1	0	1	1	0.584567127166335	0.560073710412197	0.608649726308563
1	10.5514506918304	1	2	4	2	1	2	9	0	0	0	0	1	0.455533543219012	0.442417319619914	0.468711744593119
0	10.3224088893844	2	2	4	3	1	3	0	1	1	0	0	2	0.424749067665769	0.409877628275207	0.439757991855844
1	11.3371896046537	1	3	4	1	1	9	1	2	1	0	0	2	0.544419622032137	0.532535217859555	0.556253651081856
1	11.2133703190898	1	1	1	2	1	2	1	0	0	0	0	2	0.533000877034891	0.521554147050526	0.544412968591219
1	10.1802934584145	2	1	4	3	3	2	0	0	1	0	0	2	0.406136685778254	0.389969687370481	0.422509711836904
0	10.258249081015	2	1	5	3	3	1	9	0	0	0	0	3	0.416249394404304	0.400817408082514	0.431847310917488
0	11.7722753181113	1	3	3	1	2	3	1	0	1	0	1	1	0.572786796873077	0.557978477580922	0.587465801636918
0	10.6752921047154	1	3	5	3	1	3	1	1	1	0	0	1	0.471814526623642	0.459520033825048	0.484143306326703
1	10.7433230938068	2	1	3	2	1	2	0	1	0	0	0	1	0.480482545843227	0.468541585202712	0.492445845582881
0	10.6170607807219	1	1	1	2	1	9	1	1	0	0	0	1	0.46422782647995	0.451567680085317	0.476934245688295
0	10.6622797996637	2	3	3	1	1	2	0	2	1	0	0	2	0.470131548157303	0.457759697700406	0.482540212779571
1	9.82059231476838	1	1	3	3	1	3	1	1	0	0	0	1	0.364069033566736	0.343949470248909	0.384675424460359
0	11.841952310847	1	3	1	1	2	2	1	2	1	0	0	2	0.575354833809174	0.559860081667411	0.59070289031838
0	9.91576164152672	1	2	3	3	1	3	1	0	0	0	0	2	0.374379950713669	0.355447331611715	0.39370503193027
0	10.8209571776716	2	3	3	1	2	2	9	0	1	0	0	2	0.490075172166665	0.478425418307512	0.501735715981801
1	9.69894005560645	1	3	4	1	2	1	0	2	1	0	0	1	0.351729155216113	0.32971521774489	0.374391923683522
0	9.82085704655324	2	3	3	3	1	3	1	1	1	0	0	2	0.364096891552462	0.343980934658875	0.384699380953188
0	11.2395888807801	2	2	3	3	1	3	1	0	0	0	0	2	0.535515143703212	0.523992930070232	0.546999570068793
0	11.3182729374317	1	3	3	1	1	3	1	0	1	1	0	2	0.542752860264677	0.530946458411246	0.554511430603273
1	8.4677940496857	1	1	4	1	1	2	1	0	0	0	0	3	0.254990853480917	0.18772338039804	0.336380453614453
0	10.7818747103557	1	3	4	1	2	1	1	2	1	1	0	1	0.485288139938901	0.473506319137221	0.497086335001746
0	11.9451515248296	2	1	4	1	1	1	9	0	0	0	0	1	0.57826432077708	0.561678621887568	0.594675318487367
0	10.8451098649235	2	1	3	3	1	2	0	0	0	0	0	2	0.492989356123976	0.481408120260688	0.504578120779847
1	11.3065075687438	1	2	1	2	1	2	1	0	0	0	0	2	0.541701382673343	0.529941938762439	0.553414552993335
0	12.0079473966799	2	3	3	1	2	2	0	0	1	1	0	2	0.579594602439637	0.562269294307483	0.596726002970434
1	12.3716444677858	1	3	1	1	1	1	9	2	0	0	0	1	0.583918075739578	0.560766518212874	0.60670519466075
1	10.442118455459	1	2	5	2	2	2	1	0	1	0	0	1	0.440840892862148	0.426917924897855	0.454857532887087
0	11.2468860598463	2	3	4	1	3	1	1	1	1	1	0	2	0.536206112583507	0.524660936636133	0.547712607439803
0	10.5366883292554	1	2	1	1	1	9	1	1	0	0	0	2	0.453560838718585	0.4403381764161	0.466849347438311
1	11.3729951203367	2	2	3	3	1	3	1	1	0	0	0	2	0.547491186944997	0.535452005624689	0.559475054553457
1	10.884689389428	1	2	3	3	1	3	1	1	0	0	0	2	0.497690128427251	0.486203350921569	0.509179344730229
0	10.6455537464961	1	3	3	3	1	3	1	0	1	0	0	1	0.46795746595111	0.455482253365036	0.480472866577342
0	10.2115909943678	1	1	3	3	1	3	1	0	0	0	0	2	0.410163657419017	0.39429802473341	0.426218461628527
1	12.0922981966074	1	3	3	1	1	2	0	1	1	1	0	2	0.580977127626445	0.562529064185872	0.599201525276056
1	10.6919855503181	1	2	3	2	1	9	9	0	0	0	0	1	0.473962347608966	0.461762821618419	0.486193038453235
0	10.5712138280215	1	1	2	1	1	2	9	0	0	0	0	1	0.45816602384608	0.445190512076842	0.47119852873344
1	12.8805302145548	1	3	3	3	1	3	9	0	1	0	0	2	0.590381678071711	0.552774173148851	0.626960912708434
1	10.2926394719578	1	2	5	2	1	1	9	1	0	0	0	1	0.420789078928397	0.4056628538174	0.436065502718913
1	11.4086748058108	1	3	4	2	1	2	0	1	0	0	0	1	0.550438353326131	0.538236707453866	0.562579607821161
1	9.06926283577003	1	1	4	3	3	3	1	0	0	0	0	2	0.298311307165831	0.258110324217284	0.341888195287985
1	10.6468979352469	1	2	3	3	2	3	1	1	0	0	0	2	0.468132620022269	0.455665867294245	0.480639284331457
0	11.8019014105796	2	1	3	3	1	3	9	0	0	0	0	3	0.573943062173379	0.558846352024512	0.588903185604451
0	11.434383986779	1	2	5	1	1	2	9	2	1	0	0	2	0.552488146590197	0.540164110625061	0.56474803160721
1	11.7242619496502	1	2	3	2	1	3	1	1	1	0	0	1	0.570701840250413	0.556348548220013	0.584937205471371
1	11.2411466665273	1	3	3	3	2	3	9	1	0	1	0	3	0.535662976208729	0.524135928589232	0.547152046395249
0	10.2708380837461	1	1	1	1	1	1	0	0	0	0	0	2	0.417906377962664	0.402587740223968	0.433385053107853
0	10.3276889085647	2	1	4	3	1	3	1	0	0	0	0	2	0.425453925237264	0.410626742300716	0.440416421346106
1	10.6538430201141	1	2	5	1	2	3	1	2	1	0	0	1	0.469036400294461	0.456612939738811	0.481498358926827
0	9.85687783557422	2	2	3	3	1	3	1	1	0	0	0	2	0.367929813060989	0.348286963935079	0.388020904143897
1	11.3827110033244	1	2	1	1	3	2	1	2	1	0	0	1	0.548305223145895	0.536222601034433	0.560331164335452
1	10.7798238626826	1	2	4	3	1	1	1	2	0	0	0	1	0.485034550555952	0.473245010181029	0.496840770188789
0	9.21708450867999	1	1	3	3	1	2	1	0	0	0	0	2	0.3097782801445	0.275296127086863	0.346514348346897
0	11.1433555026884	2	2	3	2	1	3	2	2	0	0	0	3	0.526054141641621	0.514746905770748	0.537334719033319
1	11.2004165451084	1	3	1	1	2	1	0	2	0	0	0	2	0.531740758050599	0.520326953249416	0.543121445171665
1	11.0217606543053	1	1	1	1	1	2	1	0	0	0	0	2	0.513235767334108	0.501950432536179	0.524507623263943
1	10.2934274992118	1	1	4	2	1	2	1	0	0	0	0	1	0.420893568595223	0.405774205655201	0.436162783106147
0	10.1261102543139	2	3	5	3	1	3	1	1	0	0	0	2	0.399285121221045	0.382581658420595	0.416226224444554
0	12.0441995574866	2	1	3	2	1	3	0	1	0	0	0	1	0.580238603892818	0.562450252327447	0.59782088526692
1	11.0142587116509	1	3	1	1	2	2	1	1	0	0	0	1	0.512414710223065	0.50112322560576	0.523693538462598
0	9.8018940853069	2	1	3	3	1	3	1	1	0	0	0	1	0.362112764310166	0.341733308167756	0.383000437188445
1	11.9062113422321	1	2	3	1	3	2	1	0	0	0	0	2	0.577281285377894	0.561121707588752	0.593277142724258
0	10.9189968748793	2	2	3	1	1	3	1	0	1	0	0	2	0.501688487044194	0.490269015789941	0.513106197061948
1	11.6161757011019	1	3	3	1	2	3	0	1	1	1	0	2	0.565024014433824	0.551595993798395	0.578357297836058
0	12.5930167472477	2	1	3	3	1	3	1	0	0	0	0	3	0.586233161606399	0.558163993082623	0.613753098892254
1	10.7838363591136	2	1	4	2	3	2	9	0	1	0	0	2	0.485530479716581	0.473755966291335	0.497321076870959
1	10.4062977157537	2	1	1	1	1	2	0	0	0	0	0	2	0.436010058117394	0.42181331040831	0.4503124808417
0	10.8784016584014	2	1	1	1	1	1	0	0	0	0	0	2	0.496949616463714	0.485449131954502	0.508453329576919
0	12.7240832116888	2	3	3	2	2	3	1	1	0	0	0	1	0.587954770844234	0.556033022998098	0.619153378557913
1	11.8163775234958	1	3	3	1	2	2	0	1	1	1	0	1	0.574473016593673	0.55923356495435	0.589572265369732
1	11.0481237756028	1	2	3	3	1	3	1	1	1	0	0	2	0.51609353204977	0.504823991350872	0.527346728173911
1	12.1550943968755	1	3	1	1	2	1	1	0	0	0	0	2	0.581783849921423	0.562397051378028	0.600921232798667
0	10.5130021537958	1	1	3	1	1	3	1	2	1	0	0	2	0.450386107898032	0.436990754952957	0.463853777312354
0	9.23226310721942	2	1	4	3	1	3	1	0	1	0	0	1	0.310982064949469	0.277030408127332	0.347097013625051
1	11.5319995225032	1	2	5	3	1	2	1	2	1	0	1	1	0.559665644842576	0.546814885667115	0.572436933395067
0	10.1828656422528	2	1	3	3	1	3	1	0	0	0	0	2	0.406465821851871	0.390323861948824	0.422812385366252
1	9.06936176281496	1	1	3	2	3	2	1	2	0	0	0	1	0.298318842236919	0.258121999512219	0.341890675819957
1	10.8527675428114	2	2	3	3	2	2	1	1	0	0	0	2	0.493906131650672	0.482344777046249	0.505474007190514
0	11.08187094745	2	1	5	2	2	2	1	2	0	0	0	1	0.519688728344432	0.508424279715156	0.530933195367284
0	11.5579308885007	1	1	3	3	1	3	1	1	0	0	0	2	0.561401501333336	0.54838705702972	0.574332017080753
1	12.062774879384	1	3	3	1	2	9	2	1	1	1	1	2	0.580538258864935	0.562501359569706	0.598362500044503
1	11.0813734137378	1	2	3	2	1	3	0	1	0	0	0	1	0.519636241336247	0.508371853754888	0.530880700865024
0	11.3246016916938	2	1	1	1	1	1	9	0	0	0	0	1	0.543313793331362	0.531481620486402	0.555097288903535
0	11.830709600661	1	3	3	1	2	1	9	0	0	0	0	2	0.574975626073643	0.559593623846	0.59021380384816
0	12.6807330268802	2	3	4	1	2	1	1	2	1	1	0	1	0.587352253590402	0.55679545378674	0.617250516935075
0	10.3399300351719	1	1	4	2	1	2	1	0	0	0	0	1	0.427090597058983	0.412364981851527	0.441946583725505
1	11.4893770902049	2	2	3	3	1	2	9	2	0	0	0	2	0.55665357742453	0.544047782587075	0.569186834640846
1	11.9221879293367	2	3	1	3	1	3	1	0	0	0	0	2	0.57770042331469	0.56136856890672	0.59386412405299
1	10.8318435531404	2	3	4	3	2	3	0	1	1	1	0	1	0.491392920121557	0.479775188766637	0.503019955372576
0	11.9692088275646	2	1	3	3	1	2	1	1	0	0	0	2	0.578808917535018	0.561948378530901	0.595487643384947
1	12.6835894085706	2	1	1	2	1	9	9	0	0	0	0	1	0.587390953303163	0.556747023113364	0.617372321700128
0	10.6859835252745	2	1	4	3	3	2	0	0	0	0	0	1	0.473191602624083	0.460958507195474	0.485456970214779
0	12.6329684513139	2	3	1	1	2	2	9	0	1	0	0	3	0.586726260021987	0.557568598117246	0.615288194504691
0	10.7983792038295	1	3	3	3	1	3	1	0	1	0	0	2	0.487320327397164	0.475597694513307	0.499056925405275
1	11.39732269547	1	2	3	3	1	3	1	1	1	0	0	1	0.549513341111805	0.537364269792229	0.561603653665743
0	10.1294663204369	1	1	4	1	3	2	1	1	0	0	0	2	0.399704791849976	0.383035001050269	0.416610174962202
1	12.8155032449294	1	3	1	3	2	3	1	0	1	1	0	1	0.589328031776744	0.554227913407342	0.623541661189172
1	10.9763598788704	2	2	3	2	1	3	1	0	0	0	0	2	0.50821393371776	0.496881850600761	0.519537582428007
1	10.2646396539348	2	2	3	3	2	3	1	2	0	0	0	2	0.417089800211164	0.401715556704386	0.432626962892724
0	9.15893952291189	1	1	4	3	3	2	1	0	0	0	0	1	0.30521513160822	0.268600630817691	0.344470072009826
1	11.4613822718767	2	2	4	3	1	3	0	0	1	0	0	1	0.554571320816572	0.542112918906196	0.566961520349168
0	11.6448563139022	1	3	4	3	1	3	1	0	0	1	0	2	0.566664077330807	0.553008609567966	0.580219042681229
1	11.2974341351623	1	3	3	3	1	9	1	1	1	0	0	1	0.54088287897494	0.52915873254126	0.552561940217625
1	11.4628038262736	2	1	1	3	1	2	0	0	0	0	0	2	0.554678988391285	0.54221331718579	0.567076240605101
1	11.2813995491218	2	1	2	1	3	1	1	2	1	0	0	1	0.539420527376788	0.527756593058642	0.551041448076201
1	10.3707223878179	2	1	4	3	2	2	0	1	0	0	0	1	0.431221008544287	0.416744954712647	0.445815552748986
0	10.7912523749354	2	3	3	1	1	3	0	1	1	0	0	2	0.486444692580302	0.474697135743962	0.498207245153409
1	10.3139640786119	1	1	3	3	1	3	1	0	0	0	0	1	0.423623204328902	0.408680406634092	0.438707011430957
0	10.1096277164202	2	1	1	1	1	3	1	0	0	0	0	1	0.397233438192713	0.380363862191992	0.414350887690321
1	11.0111442413946	2	1	3	3	1	3	1	1	0	0	0	2	0.512072825544537	0.500778589732809	0.523354747555308
0	12.2753639884708	1	3	3	2	2	2	1	1	1	0	0	3	0.583024662070046	0.561634042687893	0.604107255568519
1	10.9730806332392	1	3	1	2	1	1	1	0	1	0	0	2	0.507846314349938	0.496510044223407	0.519174521525455
0	10.8613515000146	2	3	3	3	1	2	9	0	1	1	1	1	0.494929659663688	0.483389626745873	0.506475097500825
1	10.5697193870933	2	2	3	2	2	1	0	2	0	0	0	1	0.457967330833794	0.444981260435719	0.471010763545352
1	10.8405977974492	1	1	3	3	1	3	1	2	0	0	0	3	0.49244754803964	0.480854199186743	0.504049025183675
1	10.4223715062633	2	2	5	3	2	3	9	2	0	0	0	2	0.438177319679719	0.424104207471635	0.452350613868975
1	11.9237158637733	2	2	1	1	2	1	1	0	0	0	0	2	0.57773933463709	0.561390826567713	0.593919260050574
0	12.1667909935327	2	3	3	3	1	1	0	1	0	0	0	1	0.58191863290393	0.562347938396172	0.601234752420499
1	10.9477814036764	2	1	3	2	3	2	1	2	0	0	0	1	0.50498803322936	0.493616157064962	0.516354750818859
0	10.3688253762198	1	1	1	1	1	1	1	0	0	1	0	2	0.430966075995507	0.416474874244528	0.445576478194084
1	11.9866732135332	1	3	3	2	1	9	1	1	1	0	0	1	0.579176454947141	0.562109996159438	0.596055753777392
0	11.5661439093376	1	3	4	1	1	3	1	0	1	1	0	1	0.561935665123001	0.548866832896843	0.574919114004486
0	10.3824503654268	2	1	4	3	1	1	9	0	0	0	0	1	0.432798214971546	0.418415205663027	0.447295386073051
0	9.76341813708615	1	2	3	3	1	3	1	0	0	0	0	2	0.358156721564393	0.337208301226833	0.379661064212562
1	12.6815332330346	2	2	5	2	1	3	1	0	1	1	0	1	0.587363080847607	0.556781911485902	0.617284589252154
1	10.4314866328342	2	1	1	2	2	2	1	1	1	0	0	1	0.439406763545445	0.425403176794794	0.453507495304823
1	10.9270345296444	1	2	5	3	1	3	1	2	0	0	0	1	0.502614913301824	0.491209508332	0.514017597594742
0	11.0583643681055	1	3	4	3	1	3	9	0	1	1	0	1	0.517191997431262	0.505925914002827	0.528440630563912
1	10.7620741153276	2	2	3	3	1	3	1	0	0	0	0	2	0.482830039664816	0.470970218468773	0.494709235646356
0	10.2601759250954	1	3	3	3	1	9	1	0	1	0	0	3	0.416502626521925	0.401088094416512	0.432082176665669
0	9.82304981623873	2	1	5	3	3	3	0	0	0	0	0	2	0.364327812450162	0.344241651146068	0.384898070282551
0	12.0134993782895	1	2	3	3	2	1	1	1	1	0	0	2	0.579698647897507	0.562304260768632	0.59689732100161
0	10.8637374305739	2	1	1	2	1	2	1	0	0	0	0	2	0.495213371442259	0.483679091627013	0.506752748465603
1	10.8149895977759	2	2	1	3	2	1	0	2	1	0	0	2	0.489349896621444	0.477681750746934	0.501029659034894
1	11.2165187049583	2	1	5	3	1	2	9	0	0	0	0	1	0.533305375566837	0.521850191877973	0.544725547790801
0	11.7636495840637	1	3	3	3	1	2	1	1	1	1	0	2	0.57243167481937	0.557706340201159	0.587029779013982
0	11.2396533617504	2	3	3	3	2	2	1	1	0	0	0	2	0.535521266389682	0.523998853406341	0.547005884241093
0	10.3663139599512	2	1	3	3	1	2	1	0	0	0	0	1	0.430628660437117	0.416117361294648	0.445260104392753
0	10.3032493850639	2	1	4	3	3	1	1	0	0	0	0	2	0.422197514671799	0.407163139049162	0.437377464395762
0	10.4880884817015	1	3	3	3	1	3	1	1	0	0	0	2	0.447036837594626	0.43345777955718	0.460695372023169
1	9.81717296594408	1	1	4	3	3	2	9	0	0	0	0	1	0.363709617376251	0.343543292514671	0.384366600036867
0	10.8236073557052	1	3	3	2	1	2	1	1	0	0	0	2	0.490396601074345	0.478754822006307	0.502048805780763
1	10.8650648887384	2	1	3	3	1	3	1	2	0	0	0	3	0.495371072685256	0.483839961986525	0.506907109848517
1	10.7597244476926	2	3	3	1	2	1	9	2	0	0	0	1	0.482536916441856	0.470667319191149	0.494426253123102
0	10.3044388820623	2	1	3	3	3	3	1	0	0	0	0	1	0.422355627030169	0.407331476084336	0.437524840136664
0	11.2912897816082	1	1	1	1	3	1	9	0	0	0	0	2	0.540324894659816	0.528624160953224	0.551981341336825
0	9.88272389637055	2	3	4	1	2	3	0	2	1	1	0	3	0.370732575381371	0.351409886120282	0.390478088105684
1	12.1773790909674	2	1	1	3	1	2	9	0	1	0	0	2	0.582037216766769	0.56229779670526	0.601517292016099
1	11.3895907345741	1	3	3	3	1	3	1	1	1	0	1	2	0.548876481142633	0.536762740631671	0.560932565669878
0	10.3887343315634	2	2	3	2	1	2	1	0	1	0	0	2	0.433644011507163	0.419310447065768	0.448089461121016
1	12.2487784974643	2	3	1	1	1	1	9	0	0	0	0	2	0.582771184101739	0.561843208883123	0.603405159596874
0	12.0074074017798	1	3	3	2	2	3	0	1	0	1	0	2	0.579584373354168	0.562265749527803	0.596709264239714
0	10.2419017630584	2	3	3	3	1	3	1	1	1	0	0	2	0.414106798414492	0.398525230159826	0.42986218606137
1	11.4179751226741	1	1	1	3	3	2	9	2	0	0	0	1	0.551187160929321	0.538941795709427	0.563370784972154
1	11.2591091044845	1	3	3	2	1	2	0	1	1	1	0	3	0.53735473586012	0.525769343240788	0.548899932874576
1	10.4477570826818	1	3	3	1	3	1	1	2	0	0	0	2	0.441601451450275	0.42772105099354	0.4555737118013
1	9.24168728013363	1	1	3	2	3	2	1	2	0	0	0	1	0.311732254827579	0.278104523243408	0.347468999733312
1	11.7157496399232	1	3	3	2	1	3	1	2	0	0	0	3	0.570304384758133	0.556029706111089	0.58446309629131
1	10.4988609331017	1	3	3	1	3	1	0	2	1	0	0	2	0.44848609017636	0.434986697645671	0.462061818182475
1	9.73934713269198	1	1	3	1	1	3	1	2	1	0	0	1	0.355728196491771	0.334398869140402	0.377646096583052
1	9.21105121942817	2	2	3	3	1	3	1	0	0	0	0	2	0.309301292400335	0.27460525848119	0.346288391651813
0	9.94102709018757	1	1	4	2	1	2	1	1	0	0	0	1	0.377218560261581	0.358572572179643	0.396235188892676
0	11.0075229711164	2	1	1	3	1	2	1	0	0	0	0	1	0.511674557149929	0.500376981171793	0.522960218526543
1	9.98947302228881	1	1	4	3	1	2	1	0	0	0	0	1	0.382780916743785	0.364664131972747	0.401229351002441
1	9.79554168057695	1	1	4	2	1	1	1	2	0	0	0	2	0.361453222180268	0.340983079263436	0.382439103771989
0	10.0259151134715	2	1	4	3	2	2	0	0	0	0	0	1	0.387067297765199	0.369336380669433	0.405102658193354
1	10.8253558330647	1	1	1	1	1	1	1	0	0	0	0	2	0.490608442615383	0.478971861109768	0.502255210308844
0	10.5772186677087	1	3	3	3	1	2	1	1	0	0	1	2	0.458963750277593	0.446030514289241	0.471952508604295
0	9.13872414890434	1	1	4	1	1	1	9	2	0	0	0	2	0.303645422829526	0.266252933989889	0.343828538958147
0	11.0607434427464	1	1	1	1	1	1	1	2	0	0	0	2	0.517446257236924	0.506180746496881	0.528694061182236
1	10.9269075871008	1	2	1	2	1	3	0	1	1	1	0	1	0.502600312343686	0.49119468998123	0.514003229114845
0	11.0198962119743	2	1	3	3	3	3	1	0	0	0	0	2	0.513032035670455	0.501745236702919	0.524305559841582
0	11.5437858532465	2	2	1	1	2	2	9	1	0	0	0	1	0.560463852885639	0.547540176997705	0.573306056615217
0	10.3194994855611	2	3	3	3	2	2	1	2	0	0	0	1	0.424360975406482	0.409465032145017	0.439395610585092
0	9.43229462104433	1	1	3	3	3	1	1	0	1	0	0	3	0.32743428033639	0.299530800105293	0.356613794058453
0	11.2388891806468	2	1	3	3	3	3	0	0	0	0	0	2	0.535448685398372	0.5239286308356	0.546931037995376
1	10.2323215239019	1	2	4	3	1	2	0	0	0	0	0	2	0.412856193933536	0.397185752460833	0.428705204634563
1	9.87186840981905	1	1	3	1	1	1	1	2	0	0	0	1	0.369550009353947	0.350094622545741	0.38943870378861
1	11.6693824417524	2	2	4	2	1	2	1	2	1	1	0	2	0.567990289104557	0.554128839711539	0.581746072215444
0	10.932644467546	1	1	1	1	1	1	1	0	0	0	0	2	0.503259190105788	0.491863241795135	0.514651753171905
0	10.2212779187826	2	1	3	1	1	2	1	2	0	0	0	1	0.411419438768828	0.395645489028196	0.427377550351918
1	11.9357873989667	2	3	3	3	1	2	1	1	1	0	1	3	0.578039727329808	0.561558483008465	0.59434896699655
0	11.6013910665106	2	2	3	2	1	3	0	1	0	0	0	2	0.564141274499474	0.550824434524873	0.57736623268364
0	10.184458748505	2	2	1	3	1	3	1	0	0	0	0	1	0.406669843294689	0.390543368647798	0.423000043039358
1	11.4632646411749	1	2	3	3	1	3	1	1	0	0	0	1	0.554713846311769	0.542245814106497	0.567113389231451
0	10.9491189201782	2	3	3	3	1	3	9	0	1	0	0	3	0.505140123680796	0.493770274682223	0.516504658749405
0	12.4288183056767	2	1	5	3	1	3	1	0	0	0	0	2	0.584463215298205	0.56018676842871	0.608336547033086
0	10.75829352076	2	2	5	3	1	2	0	2	1	0	0	2	0.482358260071835	0.470482654625209	0.494253827945529
0	11.9145463906349	2	2	3	2	3	2	9	0	1	0	0	2	0.577502766113384	0.561253725647755	0.593585784995443
1	10.8890750858073	2	2	3	3	1	3	1	0	0	0	0	2	0.49820522607343	0.486727745142949	0.509684598781478
0	11.8448982719998	2	1	5	1	2	1	9	2	0	0	0	2	0.575452042963353	0.559927602077688	0.590829031274525
1	10.2197400562206	2	3	3	3	1	9	1	1	1	1	0	2	0.41121979184379	0.395431341207082	0.427193193129123
0	10.1943808997536	2	1	1	1	1	9	1	2	0	0	1	1	0.407943377530376	0.391912943361995	0.424172125159497
0	9.55322170494437	1	1	4	3	3	2	1	0	0	0	0	3	0.338045932832493	0.313095851535975	0.363930853708613
0	10.7512641391457	1	2	3	3	2	2	1	0	0	0	0	2	0.481479010442457	0.469573286601613	0.493405802604848
1	12.3440148116666	2	3	3	2	1	2	9	0	1	1	0	2	0.583661374775412	0.56102984584899	0.605945639875639
0	12.5778534259333	2	1	2	2	3	2	1	2	0	0	0	2	0.586053121004043	0.558378341079423	0.613195008863113
0	9.48471686528378	1	2	4	3	1	3	1	2	0	0	0	2	0.331962125908297	0.305395434664488	0.359643289673194
1	10.5801030077457	2	2	3	3	2	3	1	0	0	0	0	1	0.459346551029008	0.446433532393603	0.472314392744682
0	12.00423770798	2	1	4	2	2	1	1	0	0	1	0	1	0.57952393444791	0.562244424549195	0.59661073298647
0	10.6444002092158	2	3	5	3	1	2	9	0	0	0	0	2	0.467807095436163	0.455324602468554	0.480330014441301
1	10.6370947363995	1	1	3	3	1	3	1	2	1	0	0	1	0.46685352842993	0.454324500671261	0.479424505663295
0	11.1341717347893	1	3	4	1	2	1	0	2	1	0	0	2	0.525118757326152	0.513822568098728	0.53638929803362
0	10.6384488125504	1	2	3	3	1	2	0	1	0	0	0	3	0.46703043510334	0.454510087352935	0.47959244783968
0	10.7428970052576	2	2	3	3	1	1	1	1	1	1	0	1	0.480428984453266	0.46848609664593	0.492394280205682
1	11.4732202370867	2	3	3	2	1	9	1	0	1	0	0	2	0.555461654869288	0.542942048874957	0.567911243593616
1	12.1028153557296	1	3	3	1	1	2	0	0	1	0	0	1	0.581123379501897	0.562524080035924	0.599494926093546
0	10.870842533645	1	1	1	2	1	3	0	0	0	0	0	1	0.496056225512507	0.484538649290696	0.50757798879373
1	10.5571792525801	1	3	4	2	1	2	0	0	1	0	0	3	0.456297650090143	0.443222441229297	0.4694333690448
1	10.3475272496425	2	3	3	3	1	3	1	0	1	0	0	2	0.428108014503441	0.413444732510436	0.442898664858067
0	10.9102540018143	2	1	4	3	3	3	1	0	0	0	0	1	0.500676320015275	0.489240839554988	0.512111092977941
1	12.0815291504654	2	3	2	1	1	2	1	2	1	0	0	2	0.580822056001002	0.562526265276669	0.598898274635061
1	10.5639838085	1	1	3	3	1	3	9	0	1	0	0	1	0.457204181451366	0.444177456985785	0.470289696898055
0	10.3962171907732	2	1	1	1	1	2	1	0	0	0	0	2	0.434651726031383	0.420376690702968	0.449035973514579
1	11.9780082422585	1	3	1	1	1	1	0	1	1	1	0	3	0.578996927172172	0.562033346204088	0.595776021584352
0	11.8421637425457	2	1	4	3	3	2	1	0	0	0	0	1	0.575361840139971	0.559864959295791	0.590711971090721
0	10.1675978679191	1	1	4	2	1	3	1	0	0	0	0	1	0.404517142441316	0.388225932231326	0.421021510563801
1	11.0262350681725	2	3	3	3	3	2	9	0	1	0	0	1	0.513723821377421	0.502441822243472	0.52499185276106
1	10.4750447493078	2	1	4	1	1	1	0	1	0	0	0	1	0.44528028598019	0.431604314858986	0.459039629565405
1	12.1324466486461	2	1	1	1	1	1	1	0	0	0	0	3	0.581510265652508	0.562471736342984	0.600309042487449
1	10.1453894554652	2	1	3	3	3	3	1	0	1	0	0	2	0.401704626483257	0.385193853422415	0.41844143715391
0	10.1371460860161	2	1	3	3	3	3	1	0	0	0	0	2	0.400667540384737	0.384074600439029	0.417491430879867
1	11.6365834774127	1	1	1	2	1	1	0	0	1	1	0	2	0.566200846019923	0.552612535650604	0.579690347576454
0	12.0927649526681	2	1	3	1	1	2	1	0	0	0	0	2	0.580983725031969	0.562529002414773	0.599214602350762
1	10.6434362945598	2	1	3	2	1	2	9	2	1	0	0	1	0.467681401595451	0.455192810683808	0.480210617951283
1	11.1583755894123	2	1	5	2	3	3	0	2	0	0	0	2	0.527572086302856	0.516243113012885	0.538872734185665
0	11.5816211814964	2	3	4	2	1	2	0	1	1	1	0	2	0.562921595612274	0.549746809043425	0.576008197541492
0	10.8	1	3	3	3	1	3	1	1	1	0	1	2	0.48751906293389	0.475801966344475	0.499249892244313
1	10.8736717620431	2	1	3	3	1	3	1	2	0	0	0	2	0.496391005391053	0.484879906518786	0.507905931424777
0	11.7400041670234	2	1	1	3	1	3	9	0	0	0	0	2	0.57141467074077	0.556914187044084	0.58579355365116
1	11.1436054712077	1	2	3	3	1	3	0	0	0	1	0	2	0.526079524681974	0.514771964416243	0.537360398887384
1	10.8298871966846	2	2	5	3	1	2	1	0	1	0	0	1	0.491156622010232	0.479533277853605	0.502789535102503
1	10.8122800945907	1	1	4	3	1	3	0	0	0	0	0	2	0.489019914177278	0.477343215251736	0.500708607854738
1	11.5554580330779	1	3	3	1	1	2	0	1	1	0	0	2	0.561239188623168	0.548240875139246	0.574154007403379
0	11.0973052201957	2	3	3	1	2	2	1	2	1	0	0	2	0.521309224086257	0.51004071440555	0.532556089387482
0	10.4223788970231	1	2	3	3	1	3	1	2	0	0	0	2	0.438178316455423	0.424105260783394	0.452351551623591
1	11.4735285783223	1	2	3	3	1	3	1	0	0	0	0	2	0.555484654080346	0.542963432924812	0.56793581034913
0	11.2976604127442	2	3	4	2	1	2	1	2	1	0	0	2	0.540903370887749	0.529178354496576	0.552583272591759
1	10.9469796581689	1	2	1	1	1	2	1	1	0	0	0	1	0.504896813532921	0.493523714501265	0.516264847215459
0	9.7292993294689	2	1	3	3	1	3	0	1	1	0	0	2	0.354724801341942	0.333230576642459	0.376821922064798
0	10.5563600641925	1	1	1	3	3	2	9	2	0	0	0	2	0.456188433006981	0.44310736969407	0.46933021514833
0	10.8666812101256	1	2	1	1	1	3	9	1	0	0	0	2	0.49556294846635	0.484035666232627	0.507094949703238
0	9.68413958265775	2	3	4	3	2	3	1	0	0	0	0	1	0.350287986780457	0.328008923472277	0.373239801253059
1	11.7125899490083	1	3	1	1	1	2	1	1	1	0	0	2	0.570154700080983	0.555909011305757	0.584285144109416
0	10.3050208415827	1	1	1	3	3	2	9	1	0	0	0	1	0.422432998242414	0.407413844388812	0.437596964265837
0	10.3888888888889	2	1	4	3	3	2	9	0	1	0	0	2	0.433664819903274	0.419332468142817	0.448109001210618
0	10.1338794555941	2	1	1	2	1	3	9	1	0	0	0	1	0.400257622616927	0.383632028539516	0.417116134000793
1	9.94264598335507	1	1	4	3	1	3	9	0	0	0	0	3	0.377401903558644	0.358773993900467	0.396399092819855
1	10.7419588638459	1	2	3	3	1	2	1	2	0	0	0	1	0.480311021763907	0.46836387770194	0.492280725593451
0	11.2550988971592	1	1	1	1	1	1	1	0	0	0	0	2	0.536979109319624	0.525407146151749	0.548511376172619
1	9.80684198199726	2	1	4	2	1	2	9	2	0	0	0	3	0.362628256497086	0.342318582185566	0.383440380189475
0	11.0327747362149	2	1	3	3	1	3	1	1	0	0	0	2	0.514434922627327	0.503157332865084	0.52569783213941
0	10.2884036662643	2	1	4	1	1	2	1	2	0	0	0	1	0.420227762879376	0.405064541227684	0.435543059065137
1	9.68500704338391	1	1	4	3	1	2	0	2	0	0	0	1	0.350372112594993	0.328108800850777	0.373306744818174
1	9.82619968401567	1	1	4	2	3	3	1	0	0	0	0	1	0.364660068291141	0.344616471083117	0.38518428778531
0	11.6135896740103	1	1	1	1	3	1	1	0	0	0	0	3	0.564871435347981	0.551463165134119	0.578185473467249
1	10.7102269627292	1	1	3	1	1	3	1	2	0	0	0	1	0.476294217515324	0.464192555087423	0.488423780431159
1	11.2095426380315	2	3	3	2	1	2	0	2	1	0	0	2	0.532629743890772	0.52119305684195	0.544032244214007
1	10.6160256216722	2	1	3	3	1	2	1	2	0	0	0	2	0.464091745571492	0.45142469638762	0.47680529683057
0	10.5546685357782	2	1	4	3	2	1	0	0	0	0	0	1	0.455962858423761	0.442869694917106	0.469117172979717
0	10.5993092946669	1	3	3	3	1	3	1	0	1	0	0	2	0.461888962634945	0.44910890976471	0.474719300920221
0	9.7069050740289	1	1	5	1	3	1	9	2	0	0	0	3	0.352509906331276	0.330635457206321	0.375020736189852
0	11.502788167466	1	2	4	3	2	9	0	0	0	0	0	1	0.557622230175629	0.54494229218421	0.570227496501154
1	11.760635072709	2	2	4	1	1	1	1	2	0	0	0	2	0.572305576508588	0.55760912984097	0.586875517399817
0	10.7405487277504	2	1	1	2	3	2	1	1	0	0	0	2	0.480133622808317	0.468180047175368	0.492109987041617
0	11.6172864134588	2	1	3	3	1	3	1	0	0	0	0	2	0.565089310034295	0.551652767267247	0.578430897864847
0	11.2381182594517	2	1	4	3	1	3	9	0	0	0	0	1	0.535375421315643	0.523857736802301	0.546855497765984
1	10.6821117639299	2	1	3	1	1	3	1	2	0	0	0	2	0.472693520095307	0.460438423455437	0.484981612192726
1	11.4904932596447	2	1	4	3	3	2	1	0	0	0	0	2	0.556734917385745	0.544123045685898	0.569274075366453
0	11.153510874562	1	3	3	3	1	3	1	0	1	0	1	1	0.527082076985333	0.515760644556701	0.538375726127802
0	11.4489007304292	2	1	2	1	1	2	1	0	0	0	0	1	0.553617250637362	0.541221800829924	0.565946385347948
0	11.3497395422858	2	1	1	3	1	2	9	0	1	0	0	1	0.545508823660475	0.533571159699068	0.557394399589781
1	11.7706846773508	2	1	3	3	1	3	1	0	0	0	0	1	0.572721943114161	0.557928961904113	0.587385995280918
1	11.1353975334555	1	3	3	3	1	3	1	1	1	0	0	2	0.525243923958409	0.51394635811102	0.536515706845114
0	11.9750781693614	2	1	1	3	1	2	9	0	0	0	0	2	0.578934968137541	0.562005855975404	0.595680488488954
1	11.1114890934302	2	1	5	2	1	3	1	0	0	0	0	1	0.522785160381864	0.511509088275615	0.534038054966812
1	10.8296138856725	1	1	2	2	1	2	9	0	0	0	0	1	0.491123592359149	0.479499459200618	0.502757331549485
0	11.1005242634957	2	1	1	1	1	1	9	0	0	0	0	1	0.521645308176864	0.510375410292823	0.532893214295738
0	11.4354666950844	1	3	4	3	1	2	0	1	1	1	0	2	0.552573073108878	0.540243772554273	0.56483806238591
0	9.53663297086831	2	2	3	3	1	3	9	0	0	0	0	2	0.336554168215195	0.31122593440569	0.362857758425219
0	11.1672054576243	1	2	1	3	1	3	1	1	0	0	0	2	0.528457491908158	0.517113608249372	0.53977206019155
0	9.76839839189911	2	2	3	3	1	3	1	0	0	0	0	3	0.358663595688364	0.337791536457135	0.380085102361114
1	11.4657404006015	1	3	3	2	1	2	0	2	1	1	0	1	0.554900754318365	0.542419998701711	0.567312642348662
0	10.89976811932	2	1	1	3	2	9	1	0	0	0	0	2	0.499456250000692	0.488000560187609	0.510912510705706
1	9.24105629975174	2	1	3	2	1	2	1	2	0	0	0	1	0.311681959503439	0.278032670130881	0.347443849812676
1	9.35650632054058	2	2	3	3	1	3	1	2	0	0	0	2	0.321059993828676	0.291056700208656	0.352617805098535
1	11.2437436181656	1	1	3	1	2	1	1	0	0	0	0	2	0.53590903183704	0.524373843101983	0.547405925339481
1	9.49781458150565	1	1	4	3	1	3	1	0	1	0	0	1	0.333110067839457	0.306863704319255	0.360433962825055
1	10.7697838898054	2	2	3	3	1	3	1	1	0	0	0	2	0.483789723457092	0.471961199667897	0.495636438625576
1	10.9292684704721	1	2	3	3	1	3	1	0	0	0	0	2	0.502871701171832	0.491470097145221	0.514270319391521
0	10.3343163096318	1	2	3	3	3	1	1	2	0	0	0	3	0.426339602020471	0.411567585339501	0.441244240448795
1	11.0242453239397	2	2	2	1	1	9	9	2	1	1	0	1	0.513506939300195	0.502223488181158	0.524776639924999
1	11.8302098472798	1	3	1	3	1	3	1	1	0	1	0	1	0.574958464659601	0.55958145477575	0.590191777088197
1	10.388181165708	2	1	1	2	1	2	9	0	0	0	0	2	0.433569539679506	0.419231633678938	0.448019530082759
0	10.7254557435904	2	3	1	2	1	2	0	0	1	1	0	1	0.478228389440104	0.466203428953789	0.490278636171953
0	11.3968943138032	2	1	3	3	1	3	1	0	0	0	0	2	0.54947820050857	0.537331096662583	0.56156660688086
1	11.4514603171921	2	1	3	1	2	1	0	2	0	0	0	1	0.553814172463472	0.541405936376272	0.566155708511469
1	10.4682579297498	1	3	1	3	1	3	0	1	0	0	0	1	0.444365726649645	0.430639133539763	0.458177760148608
1	11.7659764680706	1	3	1	1	1	1	1	1	0	0	0	2	0.572528303033968	0.557780629083095	0.587148185885623
1	10.6455991136152	1	2	3	3	1	2	1	1	0	0	0	1	0.467963378711465	0.455488452069148	0.480478484047977
0	10.6554893701676	2	2	5	3	3	1	1	0	0	0	0	1	0.469250346264535	0.456837043040121	0.48170181612556
0	10.0063500246757	2	1	3	3	3	3	9	0	0	0	0	2	0.384755223135537	0.366818178151388	0.40301110795171
0	10.0100401405018	1	1	3	3	3	2	1	0	0	0	0	3	0.38518939041652	0.367291395545218	0.403403473308261
1	9.90356939165264	2	1	3	3	1	3	1	2	0	0	0	2	0.373025431369725	0.353951090570815	0.392503182224151
0	12.3613286093274	2	2	3	2	1	2	1	1	1	0	1	1	0.583821899497836	0.56086606590745	0.60641981038391
1	11.6710280211099	1	3	1	2	1	2	1	1	1	0	0	2	0.568076742632109	0.554201127429405	0.581846337644759
1	11.2867655800007	1	3	3	3	1	3	1	1	1	0	0	3	0.539912145078138	0.528228384251001	0.551552203131348
0	12.618197297405	1	3	3	1	1	1	1	2	1	1	0	2	0.586540741117473	0.557794015887729	0.614709534897282
0	10.1519999976925	1	1	1	3	2	2	1	1	0	0	0	2	0.402539005055101	0.386093870265627	0.419206289474274
0	11.2811587733367	2	1	1	1	2	1	9	1	0	0	0	1	0.539398416009541	0.527735363374313	0.551018485851272
1	11.0514213132736	1	1	5	3	1	3	0	0	1	0	0	1	0.516447956359603	0.505179701934176	0.527699509830747
0	11.4601857515934	2	1	1	3	1	1	1	0	0	0	0	1	0.554480538877781	0.542028239188274	0.566864818241556
0	10.6725015847427	1	1	1	3	1	3	1	0	0	0	0	1	0.471454243716105	0.459143399051411	0.483799910227768
0	10.8821992123127	2	1	3	3	1	2	1	2	0	0	0	1	0.497397142550964	0.485904990617053	0.508892045283509
1	11.4848250194421	2	3	4	3	2	3	0	0	1	0	0	1	0.55632050170972	0.543739321008254	0.568829860240856
0	10.6577072472806	2	1	3	3	1	3	1	0	1	0	0	3	0.469538380686309	0.457138695506771	0.481975788189782
0	9.77679272755045	2	1	4	3	1	2	1	0	0	0	0	1	0.359521410380863	0.338776198106978	0.38080536481371
1	11.4802876702494	1	3	1	1	1	2	0	1	0	1	0	1	0.55598635847343	0.543429448902482	0.568472154753247
0	12.8021994373065	2	3	1	1	1	1	9	9	1	1	0	2	0.589119960302793	0.554507603962497	0.622872079074462
1	9.83305914095028	1	1	1	1	1	2	1	2	0	0	0	3	0.365385841411756	0.345433987336248	0.385810851991843
1	10.5489503364497	2	1	1	3	1	2	9	0	1	0	0	3	0.45519977744669	0.442065599032486	0.468396580103079
1	11.506067867906	1	1	1	1	2	2	0	1	0	0	0	2	0.557856220889225	0.545157763083127	0.570479478893195
1	10.2376004447826	1	3	3	3	1	3	1	1	1	0	0	3	0.413544828734129	0.397923466393455	0.429342131404593
0	9.37968822170351	1	2	4	3	3	1	1	2	0	0	0	2	0.322989684153341	0.293651120206378	0.353791290290534
1	11.9248242385797	2	3	5	1	2	1	1	2	1	0	1	1	0.577767434945553	0.561406825951104	0.593959149524455
1	11.773954686876	1	3	3	3	2	2	1	1	0	0	0	1	0.572854958552143	0.55803042879625	0.587549766229745
1	10.4411444121448	1	1	4	3	1	3	1	0	0	0	0	2	0.44070950540372	0.426779171344042	0.454733826638177
0	10.579861980771	1	1	2	1	3	2	1	2	0	0	0	1	0.459314572181011	0.44639986640209	0.472284159294146
0	12.1813612799513	2	2	1	1	3	1	0	2	0	1	0	3	0.582081029194575	0.562277610876523	0.601623284243427
1	12.3910941245134	1	3	3	1	2	1	0	1	1	1	0	2	0.584100921696185	0.560574778297777	0.607249980338089
1	10.5522325790849	2	1	1	3	3	1	1	2	0	0	0	1	0.455637883921968	0.442527268498551	0.468810275695699
0	10.4254148772276	2	1	1	1	1	1	9	0	0	0	0	2	0.438587786465924	0.424537931857507	0.452736802882554
0	11.4759757166011	2	1	1	2	1	1	0	0	0	0	0	1	0.555666840193042	0.543132760953574	0.568130475994114
0	11.1640467164149	1	2	3	1	1	3	1	1	0	0	0	2	0.528141347433334	0.516802978519513	0.539450756032922
1	11.8435788712973	1	3	1	3	1	3	9	0	0	1	0	2	0.575408616012961	0.559897479428999	0.590772639273638
1	10.4698801054777	2	1	3	3	1	3	1	0	0	0	0	2	0.444584355272455	0.430869874334658	0.458383779768835
1	11.4340568665614	2	1	1	3	1	2	1	0	0	0	0	2	0.552462465130597	0.540140017891942	0.564720809828486
0	10.30726157179	2	2	2	1	1	3	0	0	0	0	0	2	0.422730993251538	0.407731047259421	0.437874791776371
1	11.7589706645228	1	2	5	3	1	3	0	0	0	0	0	1	0.572235510170539	0.557554987318513	0.586789926507716
1	11.9353301495454	2	2	3	2	2	2	1	2	1	1	0	2	0.578028573810477	0.561552395948172	0.594332877727078
0	9.79388146358133	1	1	3	3	3	9	1	2	0	0	0	1	0.361281269769495	0.340787219592275	0.382293046664708
0	11.786465997568	1	3	3	3	1	3	0	0	0	0	0	2	0.573352803059363	0.558406977550276	0.588165852364138
0	10.2551155268336	2	2	3	3	1	3	1	1	0	0	0	2	0.415837875114179	0.400377423083091	0.431465748682745
1	10.3050208415827	1	1	1	3	1	3	1	0	0	0	0	1	0.422432998242414	0.407413844388812	0.437596964265837
1	11.8997104776854	1	3	3	1	1	1	9	1	1	0	0	1	0.577104204125601	0.561013807442483	0.593032658312107
1	10.6283262279608	1	2	4	3	1	3	1	0	1	0	0	1	0.465706195813936	0.453120382197469	0.478335824690128
0	9.81419854856651	2	1	3	3	1	3	1	2	0	0	0	1	0.363397579849821	0.343190304000061	0.384098874352629
0	11.1456611309169	2	3	4	3	2	3	0	1	1	0	0	2	0.526288111817413	0.514977835970209	0.537571474591344
1	11.2442516434286	1	1	4	3	1	2	1	0	1	1	0	2	0.535957108592006	0.524420315304734	0.547455544363491
0	11.0306095551523	2	2	3	3	1	2	9	0	0	0	0	2	0.514199780811588	0.502920793658663	0.525464323358375
0	12.0313583446653	1	3	3	3	1	3	0	1	1	0	0	2	0.580019822991481	0.562398767922694	0.59743921752417
1	12.1371071848526	2	1	1	3	1	3	1	0	0	0	0	2	0.581568019061254	0.562458687325266	0.600435644882078
1	12.2024270047479	2	3	1	2	1	2	9	0	0	0	0	2	0.58230630405135	0.56215959746921	0.602182003842854
0	10.9751941767809	2	1	4	2	1	1	9	0	0	0	0	1	0.508083328289955	0.496749768273923	0.519408585819798
1	10.3643510363159	1	1	1	2	1	3	9	0	0	0	0	1	0.43036500553836	0.415837963427862	0.445012934018578
1	11.2131671287311	1	2	3	3	3	2	1	0	0	0	0	2	0.532981201415381	0.521535011058704	0.544392777372441
1	11.3012993335309	1	2	3	3	2	2	0	2	0	0	0	1	0.541232356686543	0.529493276424029	0.552925846921874
1	12.1605019932546	1	1	4	2	2	2	1	2	0	0	0	1	0.581846678031545	0.562375191477589	0.601066377961785
1	12.2754432638742	1	3	3	3	1	3	0	0	1	0	0	1	0.583025408297866	0.561633394447737	0.604109353507611
0	11.434383986779	1	3	5	3	1	2	1	1	0	1	1	2	0.552488146590197	0.540164110625061	0.56474803160721
1	10.7210797749534	1	1	3	3	1	3	1	2	0	0	0	2	0.477673805248296	0.465627281240574	0.489746356746073
1	10.9235995373707	1	1	3	2	1	3	1	0	0	0	0	2	0.502219474130483	0.49080813302237	0.513628503525047
1	10.5845734453849	1	1	3	1	3	3	1	2	1	0	0	2	0.459939358129063	0.447057553323255	0.472874911456201
1	11.0111286102301	1	1	3	2	1	2	0	1	1	0	0	1	0.512071108158776	0.500776858253274	0.523353045984408
0	10.4001399803938	2	2	3	1	2	3	1	0	0	0	0	2	0.435180217105285	0.420935720802286	0.449532540485099
1	9.78428192915288	1	1	1	1	1	2	0	0	0	0	0	2	0.360290425231259	0.339656437660031	0.381453819063387
0	11.5706376119566	1	3	3	2	1	2	0	1	1	1	1	1	0.562224715788571	0.549125590232614	0.575237652833364
0	9.80031443727926	1	2	4	3	3	3	1	1	0	0	0	1	0.361948517650285	0.341546626490631	0.382860483570648
0	11.5614576416204	2	3	3	3	1	2	0	1	0	0	0	1	0.56163180466119	0.548594159510394	0.574584899183426
0	9.90192742180363	2	3	3	3	1	3	1	0	1	0	0	2	0.372843773732209	0.353750157558269	0.39234229653957
0	10.3692108346457	1	2	3	3	1	3	1	1	1	0	0	3	0.431017871972817	0.416529750433299	0.445625049451819
0	10.422561295124	1	1	3	1	1	1	0	1	0	0	0	2	0.438202916146688	0.424131255653364	0.452374694819243
1	10.807654944779	2	3	3	2	1	2	1	2	0	0	0	2	0.488455652746942	0.476764055817331	0.50015989436289
0	10.7623552472954	2	1	1	1	1	2	1	0	0	0	0	1	0.482865091014768	0.47100643203836	0.494743081274138
0	11.3230678001494	1	3	2	1	3	1	0	2	1	0	0	1	0.543178143342895	0.531352247857097	0.55495556703021
1	10.821291178007	1	1	4	1	1	2	1	1	0	0	0	1	0.490115704154528	0.47846696182291	0.501775190434984
0	12.1161161986476	1	3	3	2	3	2	1	1	0	0	0	1	0.5813014335858	0.562507341108982	0.599862476090096
1	11.1143230769145	1	3	3	2	1	1	1	1	0	0	1	2	0.523078524089568	0.511800486368772	0.534333077054471
1	11.1659701275298	1	2	4	1	1	2	1	0	0	0	0	1	0.528333932271744	0.516992229272304	0.539646458878643
0	10.7083691839154	2	1	5	3	1	3	1	2	1	0	0	2	0.476057472235691	0.463946136962896	0.488197033680405
1	11.4388019545358	1	2	4	2	1	3	1	2	1	1	0	1	0.55283396732364	0.540488388678956	0.565114739728089
1	10.1661969378085	2	1	1	2	2	3	0	1	0	0	0	2	0.40433894446286	0.388033966670095	0.420857877326635
0	11.3759958355302	2	1	2	1	1	1	9	0	0	0	0	2	0.547743502408208	0.535690967882922	0.559740302188772
1	10.2523367542201	1	1	1	1	1	2	0	2	0	0	0	1	0.415473265596228	0.399987487783404	0.43112779570243
1	10.0493001362374	1	1	3	2	1	2	1	0	1	0	0	1	0.389863153269233	0.372375933303463	0.407638215856358
1	9.57923937898697	1	1	3	2	3	2	1	2	0	0	0	2	0.340410919668357	0.316036590722692	0.365660103955237
1	9.98777029949906	1	1	3	2	1	3	1	0	0	0	0	2	0.382582771231429	0.364447741017711	0.401050764197579
0	10.4088652756732	1	2	1	3	1	3	1	1	0	0	0	2	0.436356152625508	0.422179248708053	0.450637842124845
0	9.04130521550954	1	1	3	3	3	3	1	0	0	0	0	2	0.29618848791545	0.254802721510115	0.341218313605427
1	10.916013480538	1	1	3	3	1	3	1	0	0	0	0	2	0.501343619525026	0.489918769378166	0.51276706680287
0	11.5826390523812	2	1	3	3	1	2	1	0	0	0	0	1	0.562985482975544	0.549803567548318	0.576079026720227
1	10.6658418241685	1	3	1	9	1	9	0	2	0	0	0	2	0.470592996651453	0.458242599270035	0.482979508030254
1	10.0237084956679	1	1	4	1	3	3	1	0	1	0	0	1	0.386805291526123	0.369051235465229	0.404865391003047
0	9.77105341549645	2	2	3	3	1	2	1	2	0	0	0	2	0.358934440209491	0.338102752531748	0.380312161375713
0	11.3831266583081	2	3	3	2	1	3	1	1	1	0	0	2	0.54833985893654	0.536255365175852	0.560367613028644
0	11.4002367760817	2	1	1	1	1	2	9	0	0	0	0	2	0.549751935580783	0.537589448985895	0.56185524586343
0	10.225168657488	1	1	4	1	1	2	0	2	0	0	0	2	0.411925008361417	0.396187651569209	0.427844542292061
0	11.8737992945708	1	2	3	2	1	2	0	2	0	0	0	2	0.576359435359576	0.560540110983055	0.592023770458102
1	10.1512392771955	2	2	4	2	3	1	0	0	1	0	0	1	0.402442865439782	0.385990189010489	0.419118136571111
0	11.3903168788392	2	1	3	3	1	3	1	0	0	0	0	1	0.548936524977873	0.536819482564688	0.560995808153273
1	10.6522868055769	1	1	1	1	1	1	1	1	0	0	0	2	0.468834062133208	0.456400962798396	0.481305974115057
0	10.1688148639417	2	1	4	1	1	2	1	0	0	0	0	1	0.404672027943381	0.388392768165937	0.421163754807157
1	10.9479366582553	1	1	1	1	1	2	1	1	0	0	0	2	0.505005692998009	0.49363405296712	0.516372156410041
0	11.9891398225315	2	1	3	3	1	3	1	1	0	0	0	2	0.579226564044989	0.56213055607339	0.596134643355386
0	9.98585184192475	1	1	3	3	1	2	1	2	0	0	0	1	0.382359750448154	0.364204136912002	0.400849811087497
0	10.9260380229206	2	1	1	3	1	3	1	0	0	0	0	2	0.502500268527133	0.491093152933962	0.513904781923717
0	11.5804205601903	2	1	3	3	1	2	9	0	0	0	0	2	0.562846086163927	0.549679682716448	0.575924525143539
1	11.518293712499	2	3	3	2	1	3	0	0	1	0	0	1	0.558718345032845	0.545949419500852	0.571410078917498
0	10.5398912200598	2	3	3	1	2	2	0	0	0	0	0	1	0.453989264642645	0.440789781050801	0.467253744675357
1	10.6739241154892	1	3	1	1	2	3	0	1	0	1	0	1	0.471637949978343	0.459335457607266	0.483974991022242
1	11.809479538511	2	3	1	1	2	2	0	0	1	1	0	1	0.57422331200869	0.559052028647244	0.58925612078295
0	12.0381072636053	1	3	3	3	2	3	9	1	0	0	0	2	0.580136033545583	0.562427509563541	0.597640593790192
0	10.9772273226258	1	2	3	3	2	3	0	0	0	0	0	2	0.508311068228003	0.496980075858324	0.519633528111719
0	10.0401539047726	2	3	3	3	2	3	1	1	0	0	0	3	0.388765493836753	0.371183278704944	0.406641967728912
0	10.4718566304152	1	1	2	3	1	2	1	0	0	0	0	2	0.444850714964025	0.431150981236197	0.458634789067277
1	11.729123004472	1	3	3	3	1	2	0	1	1	0	1	1	0.570925025357343	0.556526521383229	0.585204474763676
0	11.5644697500739	1	2	3	3	2	3	2	1	1	0	0	2	0.561827395247372	0.548769751729236	0.574799953715712
0	11.9602296980866	1	3	3	2	2	2	1	1	1	1	1	1	0.578610984473901	0.561854167206842	0.595188675618852
1	11.3866967442318	1	1	5	3	1	3	1	1	1	0	0	1	0.5486367031639	0.536536089035132	0.560680072177832
1	10.0500907244876	1	2	3	3	1	3	1	0	1	0	0	1	0.389958282613212	0.372479255715067	0.407724602077827
0	10.0089926121647	2	1	5	3	1	3	9	0	0	0	0	2	0.385066051119461	0.36715697950132	0.403291990173625
0	9.82595790846356	1	2	4	2	3	1	1	2	0	0	0	1	0.364634542503359	0.344587688003088	0.385162284927455
0	11.9599055347637	2	3	4	2	2	1	0	0	1	1	0	1	0.578603721660137	0.561850622862844	0.595177790595474
1	10.8063207661961	2	3	3	2	1	3	1	0	1	0	1	2	0.488292656302237	0.47659669121772	0.500001454585161
1	12.3603513166711	2	1	3	3	1	3	1	1	0	0	0	2	0.583812811678856	0.56087542060721	0.606392890788274
1	9.72343479105904	1	2	4	1	1	2	1	2	0	0	0	3	0.354141927616019	0.332549831640775	0.376345476801454
0	9.8212874448735	2	1	4	3	1	3	1	0	0	0	0	1	0.364142192424218	0.344032094569007	0.384738343516147
1	10.1141479589233	1	1	3	2	3	2	1	0	1	0	0	1	0.397794527793875	0.380970626881174	0.414863466952424
1	11.9519681801365	1	1	4	1	1	1	9	0	1	1	0	1	0.5784232979565	0.561760698511209	0.594909208846161
1	10.302318153508	1	3	4	1	1	3	0	1	1	0	0	2	0.422073760816465	0.407031370319701	0.437262127114229
0	10.9045958104925	1	1	4	2	1	2	1	0	0	0	0	1	0.500018796576992	0.488572550541768	0.511465022910948
0	10.837769478054	1	2	1	1	2	3	1	0	0	0	0	3	0.492107311855771	0.480506214562668	0.503716915427809
1	10.1660679872573	1	1	3	3	3	2	1	2	1	0	0	1	0.404322547189756	0.388016301553976	0.420842821375522
0	9.79814797314797	1	1	3	1	1	3	9	2	0	0	0	2	0.361723512983162	0.34129072799851	0.382668934336188
0	11.840970177282	1	3	3	1	2	1	0	1	1	1	0	2	0.575322228093498	0.559837359978418	0.59066065249575
0	10.0045412223861	2	3	3	3	1	9	1	0	0	0	0	2	0.384542730524094	0.366586512953069	0.402819143119778
0	11.1355351493099	1	3	3	2	1	2	1	1	0	1	0	2	0.525257969871727	0.513960247600344	0.53652989408257
1	10.7574733805357	1	1	1	3	1	3	1	2	0	0	0	2	0.48225581259839	0.470376744847728	0.494154970907568
1	11.17090006952	1	1	3	3	1	3	9	0	0	0	0	2	0.528826424980169	0.517475836364848	0.540147281578015
0	10.6736335492434	1	2	3	2	3	9	1	1	0	0	0	1	0.471600433528653	0.459296237908129	0.483939233540156
1	10.4388614123479	1	1	3	3	2	2	1	2	0	0	0	3	0.440401551241408	0.426453936977418	0.454443893664337
1	10.6574286779786	1	1	3	3	1	2	1	0	1	0	0	1	0.469502214599148	0.457100823123598	0.481941384067642
0	10.6189798436222	2	1	5	1	1	2	9	0	0	0	0	1	0.464480000565889	0.45183261985351	0.477173230606305
1	12.8122606509744	2	2	4	1	1	2	1	0	1	0	0	1	0.589277071697192	0.554296627261331	0.623377507971873
0	12.0415380424025	2	1	1	1	1	2	1	1	0	0	0	2	0.580194062999768	0.562440687295478	0.59774229197682
1	12.6551813508726	1	2	3	2	1	3	1	0	0	1	0	1	0.587012410647997	0.557217580722076	0.616183336197658
1	10.6502722864857	1	3	4	1	2	2	0	1	1	0	0	2	0.468571984163993	0.456126353913954	0.481056836120553
0	9.57705283037559	2	1	4	3	3	1	9	0	0	0	0	2	0.340210944918855	0.315789053816456	0.365512569949813
0	11.6949930721629	1	3	1	1	1	2	1	1	0	0	0	2	0.569299689847488	0.555213386009328	0.583274719367794
0	11.9582269418406	1	2	3	3	1	3	1	1	1	1	1	1	0.578565981204295	0.561832109002985	0.595121321186816
0	9.6277967767341	1	1	1	1	3	2	1	0	0	0	0	2	0.344912031864814	0.321553820882614	0.369044051130844
[truncated: 9,546 more rows]
