# Supplementary material for: Non-linear association between weight-adjusted-waist index and obstructive sleep apnea: a cross-sectional study from the NHANES (2005–2008 to 2015–2020)
Source: Front Public Health. 2025 Mar 25;13:1546597. doi: 10.3389/fpubh.2025.1546597 (PMC11975944; doi:10.3389/fpubh.2025.1546597)
Supplement: Supplementary file 2 [file Data_Sheet_1.zip › Raw/Figure2/20052020_31_tbl/20052020_31_tbl_OSA_WWI_gam0.xls]

OSA	WWI	SEX	AGE	RACE	EDUCATIONAL_LEVEL	MARITAL_STATUS	PIR	ALCOHOL_CONSUMPTION	SMOKING	HBP	DIABETES	CHD	SLEEP_DURATION	WWI.fit	WWI.low	WWI.upp
0	11.0703744963466	2	2	4	3	1	3	0	0	1	0	0	3	0.0896861937538714	0.044598096457981	0.134774291049762
1	11.5753707773485	1	3	3	3	1	3	1	0	1	1	0	2	0.267187655933633	0.213992300490707	0.320383011376559
0	11.6003155518652	1	3	3	2	1	9	1	0	1	0	0	2	0.273486109887935	0.219535534017569	0.327436685758301
0	11.6817051535346	1	3	3	2	2	2	1	1	0	0	0	2	0.292028278666519	0.235287862969375	0.348768694363663
1	11.1148408161844	2	2	4	2	1	3	0	1	1	1	0	1	0.108359079330888	0.0631882116311566	0.153529947030619
1	11.2294378520888	2	2	5	2	3	2	0	1	1	0	0	2	0.154175357445916	0.108053677294519	0.200297037597314
0	9.21881932973275	1	1	5	3	1	3	9	0	0	0	0	2	-0.78474922459902	-0.951156364092022	-0.618342085106017
1	10.2781054123341	1	3	3	3	1	3	1	2	1	0	0	3	-0.311667565964375	-0.374674511116856	-0.248660620811894
1	12.9862912102916	2	3	3	2	1	2	0	0	1	1	0	2	0.388861063666919	0.216753935673168	0.560968191660669
1	10.6164860830384	1	1	3	3	1	3	1	2	1	0	0	1	-0.12787259282722	-0.178894404883829	-0.0768507807706123
0	9.84546385827172	2	1	3	3	1	3	1	0	0	0	0	2	-0.530609154964509	-0.616854065038805	-0.444364244890212
1	12.0921527922531	2	2	1	1	2	2	1	2	0	1	0	1	0.342542158223858	0.267197323636339	0.417886992811377
0	9.85825754026947	2	1	3	3	1	3	9	0	0	0	1	2	-0.524705023666264	-0.610081745729327	-0.439328301603202
0	11.0897806220388	1	2	3	1	2	2	0	2	0	0	0	2	0.0978951248069187	0.0527892189652131	0.143001030648624
0	10.6840667489796	1	3	3	3	1	3	1	1	1	0	0	2	-0.0925606527869254	-0.141755566739656	-0.0433657388341945
0	9.73981519331861	2	1	3	3	1	2	1	0	0	0	0	2	-0.577984437419483	-0.672346581232164	-0.483622293606801
0	11.9819985516057	2	1	1	1	1	1	9	0	0	0	0	2	0.334763735448203	0.265330026623435	0.404197444272971
1	11.7781129756833	2	1	1	3	1	3	0	0	0	0	0	2	0.309957851885718	0.249452936199772	0.370462767571664
0	9.98396884346485	2	1	4	3	3	1	9	0	0	0	0	1	-0.464705523352159	-0.542430100249476	-0.386980946454842
1	11.9590722299914	2	1	4	1	3	1	9	0	0	0	0	1	0.332732154521405	0.264403651708339	0.40106065733447
1	12.1129131569604	2	2	3	3	1	1	1	1	0	0	0	2	0.343709538711872	0.267129572000722	0.420289505423022
0	11.4646696553694	2	2	3	2	1	3	0	0	0	0	0	2	0.235929746414622	0.185550423440393	0.28630906938885
1	11.1804658624499	1	3	1	1	1	2	1	0	1	0	0	2	0.135015380579562	0.0894306966304584	0.180600064528666
1	10.074114959032	1	3	3	3	1	3	1	0	1	0	0	2	-0.41950885501892	-0.49234651298878	-0.34667119704906
1	11.2213501499148	1	1	1	1	1	2	1	1	0	0	0	2	0.151055886763813	0.105035180758591	0.197076592769034
1	11.7349718007377	1	1	2	1	1	2	0	1	0	0	0	2	0.302472383474331	0.243693320553874	0.361251446394789
0	10.6051723354507	1	2	3	3	1	3	1	0	0	0	0	2	-0.133863131873367	-0.185218833115158	-0.0825074306315746
1	10.6653645038508	1	1	1	1	1	1	1	0	0	0	0	2	-0.102247269367339	-0.151915321003188	-0.0525792177314906
1	10.1640533398623	1	1	4	3	1	3	1	0	0	0	0	2	-0.372784971029137	-0.441055547443176	-0.304514394615098
0	11.2935008164241	1	3	3	3	1	2	0	0	0	1	0	1	0.178225218104801	0.131160270206316	0.225290166003286
0	11.8534587985164	2	1	4	3	3	2	9	0	0	0	0	1	0.321031452352917	0.257407435930602	0.384655468775232
0	10.2683166629753	2	2	4	3	1	3	1	0	0	0	0	1	-0.316975476897425	-0.38040550470052	-0.25354544909433
1	11.5551371115301	1	2	1	1	1	2	1	1	0	0	0	1	0.261871742118588	0.209253509059871	0.314489975177305
1	10.7683798804344	2	3	4	1	1	2	0	1	1	1	0	2	-0.0497979466761094	-0.0972310849974945	-0.00236480835472434
0	11.7861047896354	1	3	3	2	2	2	1	1	1	0	0	1	0.311250776223912	0.250421038808381	0.372080513639442
1	11.8603494850808	2	1	3	2	1	1	0	2	0	0	0	2	0.321923901582796	0.258007447739956	0.385840355425636
1	10.811718111951	1	3	3	1	1	3	1	0	1	0	0	2	-0.0284367930049784	-0.0752062392918849	0.018332653281928
0	11.0467846262007	2	3	3	2	2	2	2	1	0	0	0	2	0.0795840008686768	0.0344824593038038	0.12468554243355
0	10.9548165907033	1	3	3	3	1	3	1	1	1	0	0	2	0.0389129130494737	-0.0065346202211556	0.084360446320103
0	9.69996634422191	1	1	1	3	1	1	1	0	0	0	0	2	-0.59524214930333	-0.693172525697153	-0.497311772909508
0	10.7237296488265	1	1	1	1	1	1	1	0	0	0	0	2	-0.0722530495868937	-0.120540594529571	-0.0239655046442168
0	12.6463396499563	2	3	3	3	2	3	0	0	1	0	0	2	0.366919069792751	0.246215447185306	0.487622692400195
0	10.9611792442661	2	1	1	3	1	2	0	0	0	0	0	2	0.041792523003586	-0.00361874413410405	0.0872037901412761
0	12.6727964285509	2	1	3	3	1	2	1	1	0	0	0	2	0.368354586940155	0.244471255751698	0.492237918128612
1	11.7311542184078	1	2	1	1	2	9	1	2	1	1	0	2	0.301768338566216	0.243139316723611	0.360397360408821
0	11.5552122784717	1	3	3	2	1	2	0	1	0	1	0	2	0.261891829512312	0.209271509841812	0.314512149182812
0	10.8535929889245	2	2	4	3	1	3	9	0	1	0	0	2	-0.0082174379708263	-0.0544822047286659	0.0380473287870133
1	11.42909352102	1	1	3	1	1	2	1	0	0	0	0	2	0.224808783604044	0.175193888115456	0.274423679092633
0	11.5870617500728	1	3	4	1	1	2	1	1	0	0	0	2	0.270174938522817	0.216631714694963	0.323718162350672
1	10.512429437029	2	2	4	3	3	1	0	0	1	0	0	1	-0.183656680357354	-0.237948886963264	-0.129364473751445
0	11.4493568264392	1	2	3	3	1	3	1	1	1	0	0	2	0.23120371103325	0.181159392122017	0.281248029944484
0	12.5430841828363	2	3	5	1	2	3	9	0	0	0	0	3	0.361794094698212	0.252247851681506	0.471340337714918
1	12.889783324836	2	3	3	3	2	3	1	0	1	1	1	1	0.381947271780768	0.226765028823184	0.537129514738353
1	10.8694735173998	2	2	3	3	1	3	1	0	1	0	0	2	-0.000659407114825573	-0.0467623840558045	0.0454435698261534
0	10.9693676676018	1	3	4	1	1	3	0	2	1	0	0	1	0.0454840262900656	0.000116994765159743	0.0908510578149715
0	11.2534267459548	2	3	4	3	1	1	9	0	1	1	0	1	0.163320387216106	0.116873572406004	0.209767202026209
0	11.936061545476	2	1	3	3	1	2	0	0	0	0	0	2	0.330523538497027	0.263269000693243	0.397778076300811
1	10.2375928181026	1	3	4	1	1	2	1	2	1	0	0	2	-0.333569688436436	-0.398364602886053	-0.268774773986819
0	10.4737676154009	2	1	5	1	1	2	1	0	0	0	0	2	-0.204690960225943	-0.260284088033861	-0.149097832418025
0	11.0495503496324	2	1	3	2	1	3	1	2	1	0	0	2	0.0807753945781779	0.0356773079795009	0.125873481176855
1	10.7219749889445	2	2	1	3	2	3	1	0	0	0	0	2	-0.0731444406383385	-0.121469217997908	-0.0248196632787691
0	10.7332234696546	1	2	3	3	2	3	0	2	0	0	0	2	-0.067441609785884	-0.115532495547531	-0.0193507240242372
0	10.698300206646	2	1	4	3	1	2	1	0	0	0	0	1	-0.0852354633587109	-0.134089208825888	-0.0363817178915339
0	10.2672067272741	1	1	3	3	1	3	1	0	0	0	0	2	-0.317576740195637	-0.381055102912539	-0.254098377478735
1	10.9992615928831	1	1	2	2	1	2	0	1	0	0	0	2	0.0588231754707991	0.0135935442122981	0.1040528067293
1	11.3226209702485	2	1	1	1	1	1	9	0	0	0	0	3	0.188749165210936	0.141186966944415	0.236311363477457
1	10.9060271671874	2	2	3	3	1	9	9	2	0	0	0	3	0.0165059830799513	-0.0292755978401214	0.0622875640000241
1	11.0232134333266	2	2	3	3	1	3	1	0	1	0	0	2	0.0693550166818591	0.024205349006983	0.114504684356735
0	11.4738355591766	1	1	4	2	1	2	9	0	0	0	0	1	0.238713825701333	0.188129047575307	0.28929860382736
1	12.1626220033671	2	2	5	3	1	2	1	2	0	0	0	1	0.346223771063255	0.266535564438297	0.425911977688212
0	12.9488663787942	2	1	3	3	1	3	1	0	1	0	0	2	0.386129660240668	0.220809441742738	0.551449878738597
0	11.5160809832217	1	3	1	3	1	2	0	1	0	1	0	2	0.251098856760952	0.199509961779234	0.302687751742671
0	11.8891490928437	1	3	3	2	2	1	9	0	1	0	0	2	0.325449230016194	0.260292742854658	0.390605717177729
1	11.2283772512417	2	2	4	3	1	3	1	2	0	0	0	1	0.153767308176823	0.107659128402669	0.199875487950976
0	10.6689601226043	2	3	1	2	2	3	0	0	0	0	0	2	-0.100379643626943	-0.149954625355166	-0.0508046618987205
0	11.2127859832749	1	2	4	2	2	3	1	2	1	0	1	1	0.147733063747453	0.101814207214915	0.193651920279991
0	10.7245704519368	2	2	4	1	1	3	1	2	1	1	0	1	-0.0718261451759284	-0.120095946666739	-0.0235563436851181
1	11.8731857580755	1	3	3	3	1	2	9	1	0	0	9	2	0.323535452642051	0.259070074441312	0.388000830842789
0	10.1238386878207	2	1	4	3	2	2	9	0	0	0	0	2	-0.393862822155803	-0.464137776973174	-0.323587867338432
1	10.7400386211875	1	1	3	3	1	2	1	1	0	0	0	1	-0.0639998405412551	-0.111954557952589	-0.016045123129921
1	10.6093420877491	2	2	4	3	3	3	1	0	0	0	0	2	-0.131652851104937	-0.182884713816192	-0.0804209883936817
1	10.9594513762362	2	2	1	3	2	9	1	0	0	0	0	3	0.041011493362578	-0.00440945900520052	0.0864324457303565
0	10.3701081985727	1	1	3	3	1	1	1	2	0	0	0	2	-0.261443031123307	-0.32074518818541	-0.202140874061203
1	10.7406225598414	1	2	3	3	1	2	1	0	0	0	0	2	-0.063705416709872	-0.111648661646565	-0.0157621717731792
1	10.9114836370673	1	2	3	3	1	3	1	1	1	0	0	2	0.0190405532130898	-0.0266985627325425	0.064779669158722
1	11.3824012619427	1	3	3	1	1	2	0	1	1	0	1	2	0.209485901845686	0.160811187993166	0.258160615698206
1	10.7582870727984	1	3	3	1	1	2	0	2	0	0	0	2	-0.0548347636685862	-0.102445444883306	-0.00722408245386659
1	10.5489606432185	1	1	3	3	2	1	1	2	1	0	0	1	-0.163912493696927	-0.217012502877063	-0.110812484516792
1	10.8703393441349	1	1	1	1	1	2	1	0	1	1	0	3	-0.000249082300990647	-0.0463436512986084	0.0458454866966271
1	11.682960004535	1	2	1	1	1	1	1	1	1	0	0	2	0.292289751891374	0.235502884044897	0.34907661973785
1	11.9594884133899	2	2	3	2	2	3	1	1	0	1	0	1	0.332770502743673	0.264422263387422	0.401118742099923
0	10.7979638232063	1	2	4	1	2	2	9	0	1	1	0	2	-0.0351687975709808	-0.0821321379727538	0.0117945428307923
1	9.97212915171019	1	1	3	2	1	3	1	2	0	0	0	2	-0.470509734191209	-0.548904015159799	-0.392115453222619
0	10.6396547651287	2	1	3	3	1	2	1	1	0	0	0	1	-0.115672457576376	-0.166033172551304	-0.0653117426014477
0	11.1119176796249	1	2	3	3	2	2	1	2	0	0	0	1	0.107146500644835	0.0619857514474096	0.15230724984226
1	10.9440924782807	2	1	4	3	3	3	0	0	0	0	0	2	0.0340372178359043	-0.0114751778584793	0.0795496135302878
0	10.4137544138382	2	1	1	1	1	2	0	0	1	0	0	2	-0.237519535958635	-0.295213117401049	-0.179825954516222
1	11.3304064250184	1	1	3	3	1	2	1	2	1	0	0	3	0.191517223731858	0.143816491638498	0.239217955825217
1	13.4047566184545	2	3	3	2	1	3	9	0	1	1	0	2	0.421844501101875	0.151189776518677	0.692499225685072
1	11.2666145071108	2	3	3	2	1	3	0	1	1	0	0	1	0.168277723779144	0.12163709060199	0.214918356956298
1	10.5270137274546	1	2	3	3	1	3	1	0	1	0	0	1	-0.175756850082788	-0.229568472351903	-0.121945227813673
0	10.1369026050903	2	2	3	3	2	3	2	2	0	0	0	2	-0.387047058560536	-0.456663847092031	-0.317430270029041
0	10.8466762599213	2	1	1	3	1	2	9	0	1	0	0	2	-0.0115282986612585	-0.0578682584058389	0.0348116610833219
1	11.0016918687429	2	3	1	1	1	1	0	0	1	0	0	2	0.0598981106609816	0.0146778915220584	0.105118329799905
0	11.1826688823971	2	2	1	2	1	3	1	2	1	0	0	1	0.1358910440254	0.0902862192469286	0.181495868803871
0	10.8160108008689	2	3	3	3	1	3	1	0	0	0	0	3	-0.026344871288011	-0.0730568198687765	0.0203670772927545
0	12.9643311698508	1	3	3	1	3	1	1	1	0	0	0	2	0.387251178212857	0.219161314810627	0.555341041615086
0	12.0095172077376	2	3	3	2	1	2	9	1	1	0	0	2	0.336995733146191	0.266183018218519	0.407808448073863
1	11.8823481840247	1	3	3	3	1	2	1	1	1	0	1	1	0.324645967657477	0.259785137016846	0.389506798298108
0	9.70071518675573	2	1	3	3	2	3	1	0	0	1	0	2	-0.594920771312273	-0.692781340831648	-0.497060201792897
0	11.337314689563	1	3	1	1	1	2	1	2	1	1	0	2	0.193956913554333	0.146131509295407	0.241782317813259
1	12.2421332383016	2	3	3	1	2	2	0	0	1	0	1	1	0.349658965618658	0.264611681588873	0.434706249648443
0	12.7997829214588	2	1	1	1	1	1	9	0	0	0	0	3	0.375938316479745	0.234868172265771	0.517008460693719
1	11.5702805098284	2	3	4	1	2	2	0	1	1	0	0	2	0.265867631530601	0.212820414589285	0.318914848471917
0	11.2608358196745	2	2	1	1	1	1	1	2	0	0	0	2	0.166111708391036	0.119557244068612	0.212666172713461
0	12.1070257846274	2	1	3	3	1	3	1	1	0	0	0	3	0.343386293590875	0.267160492510682	0.419612094671067
1	11.440066416644	2	2	4	3	1	3	0	0	0	1	0	1	0.228291443339802	0.178445833746027	0.278137052933578
1	11.8494066307136	1	3	3	2	1	2	9	1	0	0	0	2	0.320497579277862	0.257044864534874	0.38395029402085
0	9.96427221964598	1	1	4	2	3	1	1	0	0	0	0	2	-0.474344053996447	-0.553187188426779	-0.395500919566116
0	11.1261081875384	2	3	3	3	2	2	9	0	0	0	0	2	0.113013157532974	0.067796805478931	0.158229509587018
0	11.8840622875703	2	1	1	1	1	1	1	0	0	0	0	2	0.324850098784849	0.25991492672049	0.389785270849208
0	10.0566736823071	2	1	3	3	1	3	0	0	0	0	0	1	-0.428387916712281	-0.5021455573239	-0.354630276100662
1	10.1040001004577	1	1	5	3	3	2	1	0	0	0	0	2	-0.404152433889587	-0.475439130738285	-0.33286573704089
1	10.8469713306788	1	2	4	3	1	2	0	1	0	0	0	2	-0.0113868212800382	-0.0577235117484435	0.0349498691883671
0	10.1674872462125	2	2	3	3	1	3	1	0	0	0	0	1	-0.370972190567505	-0.439074684339257	-0.302869696795753
0	10.237397182647	1	1	1	1	1	2	1	2	0	0	0	1	-0.333675004271963	-0.398478786016594	-0.268871222527333
0	11.0915849099195	2	3	4	2	3	1	9	0	1	0	0	2	0.0986536715448862	0.0535447047653637	0.143762638324409
0	10.6103674256463	1	3	4	3	2	3	0	0	1	0	0	2	-0.131109776621113	-0.182311325124943	-0.0799082281172837
0	11.5790470490127	1	3	1	3	2	3	1	1	1	1	0	2	0.268133709694442	0.21483011643969	0.321437302949194
0	11.2236167648338	2	1	3	3	3	2	1	1	0	0	0	2	0.151931952424929	0.105883409723114	0.197980495126744
1	12.4321963228378	2	3	3	1	1	3	1	0	1	1	0	2	0.357023468850358	0.257539242423307	0.456507695277409
0	11.6452772248942	2	3	3	1	2	2	9	0	1	1	1	2	0.284113278598009	0.228679489898091	0.339547067297927
1	10.8173069862504	1	1	3	2	1	3	0	2	0	0	0	1	-0.025714068134167	-0.0724089298424949	0.0209807935741609
1	11.9923387041291	2	3	1	1	2	1	9	0	1	1	0	2	0.335627883789626	0.265683041093354	0.405572726485898
1	12.0417420985948	1	3	3	3	1	3	1	1	1	0	0	2	0.339348896470469	0.266841204126227	0.411856588814711
0	12.2177883144784	2	2	3	2	1	3	1	2	1	0	0	1	0.348663299715707	0.265302123921796	0.432024475509619
0	10.8937087169792	1	2	1	1	1	1	9	2	0	0	0	2	0.0107574470807803	-0.0351250741355018	0.0566399682970625
1	11.5572742562982	2	2	4	3	1	2	1	2	1	1	0	1	0.262441885501996	0.209764161368038	0.315119609635954
0	10.3892608598522	2	3	1	1	1	2	9	0	1	0	0	2	-0.250945528223104	-0.309531892303407	-0.1923591641428
0	10.9914163077057	2	3	3	2	2	3	1	0	0	0	0	2	0.0553433872222626	0.0100814984539612	0.100605275990564
1	11.4153918751012	2	3	3	2	1	3	1	1	1	1	0	1	0.220395785345957	0.171063429008678	0.269728141683237
1	12.3190029834822	2	2	2	3	2	3	1	0	1	0	0	1	0.352636484621482	0.262037628341494	0.44323534090147
1	11.954547411511	2	1	3	3	1	2	0	0	0	0	0	1	0.33231162455328	0.264196960257658	0.400426288848903
0	12.4074722054234	2	1	3	3	1	2	9	0	0	0	0	2	0.356037621578699	0.258587038167682	0.453488204989717
1	10.268266072497	2	2	4	1	3	2	1	2	1	1	0	1	-0.317002884967407	-0.380435114256641	-0.253570655678173
1	11.4138243925224	2	3	1	2	1	1	1	0	0	0	0	2	0.219886443913551	0.170586040471557	0.269186847355546
0	11.1782610121748	1	1	1	1	1	2	0	0	0	0	0	2	0.134137717114466	0.0885727914920794	0.179702642736853
0	11.8904236630951	2	1	1	2	3	9	0	0	0	0	0	2	0.325597800350124	0.260385692337748	0.3908099083625
1	9.60811564707802	2	1	3	3	1	3	1	2	0	0	0	2	-0.633862602308708	-0.74116684279036	-0.526558361827057
0	10.4358303825328	1	1	4	2	1	2	0	0	0	1	0	2	-0.225426989359802	-0.282334937125557	-0.168519041594048
1	10.610907985957	1	1	4	3	3	3	1	1	0	0	0	3	-0.130823535628619	-0.182009124605622	-0.0796379466516161
1	10.4800711190618	1	1	4	2	1	3	1	0	0	0	0	2	-0.201253555456276	-0.256631991620719	-0.145875119291833
1	10.7802575798713	2	1	1	1	1	3	1	0	0	0	0	3	-0.0439001683049329	-0.0911357646484674	0.00333542803860162
0	11.9035937663571	1	3	4	3	2	2	1	2	1	0	0	1	0.327097098901708	0.261306121497167	0.392888076306249
1	10.5258701650399	1	2	1	3	1	3	1	2	0	0	0	1	-0.176375488771609	-0.230224580676957	-0.122526396866261
0	11.3045658862489	2	3	3	3	1	3	1	0	1	0	0	3	0.182255360569335	0.135005644280662	0.229505076858008
1	10.9570398236984	2	3	1	3	1	2	1	0	1	1	0	3	0.0399202174183362	-0.00551445610485325	0.0853548909415256
1	12.1437933937578	1	3	3	3	1	2	1	0	1	1	0	1	0.345313266078342	0.266826515406396	0.423800016750288
0	11.0360780922953	1	3	3	3	2	3	0	2	0	0	0	1	0.0749544549233444	0.0298350945053043	0.120073815341384
0	11.6163311862058	1	1	3	1	1	1	9	0	1	1	0	2	0.277379362568934	0.222918156989925	0.331840568147944
1	10.7415204236374	2	3	3	3	1	3	9	0	0	1	0	1	-0.0632528576672471	-0.111178522509658	-0.0153271928248359
1	10.7737360478969	1	2	3	2	1	2	1	1	0	0	0	2	-0.0471343762085657	-0.0944769231816008	0.000208170764469384
1	10.7197028084685	1	3	4	2	1	3	1	1	1	0	0	1	-0.0742997218975204	-0.122673121966003	-0.0259263218290382
1	12.1174333825618	1	2	3	3	1	3	0	1	1	1	0	2	0.343953719562813	0.267099761588495	0.420807677537131
1	10.6434935629182	1	1	4	3	2	3	0	2	1	0	0	1	-0.11366015376327	-0.163914555950627	-0.0634057515759135
0	12.5306614242088	2	3	3	3	3	2	1	2	0	0	0	1	0.361225759235478	0.252896381894111	0.469555136576846
0	12.3953516581542	1	3	3	1	1	2	1	2	0	1	0	1	0.355561929935266	0.259086483782863	0.452037376087669
0	10.6492843921325	2	1	4	1	3	1	1	0	0	0	0	1	-0.110629663493898	-0.160725551381455	-0.0605337756063421
0	11.4880454868273	2	2	1	2	2	2	1	2	1	0	0	2	0.242962484802651	0.192051051469024	0.293873918136278
1	10.901532385868	2	3	4	1	2	2	0	1	0	0	0	2	0.0144127052860228	-0.031404881178514	0.0602302917505595
0	10.7502620123108	1	1	1	2	3	1	0	0	0	0	0	2	-0.0588560955213947	-0.106614394485957	-0.0110977965568325
0	10.6568980652404	2	2	4	2	1	9	9	0	1	0	0	1	-0.106654663020357	-0.156545659880589	-0.0567636661601253
1	10.5316905031609	2	2	3	3	1	3	0	1	0	0	0	2	-0.173228298111594	-0.226887071567388	-0.119569524655799
1	9.46725009034155	1	2	3	3	3	3	1	0	0	0	0	2	-0.690422531539587	-0.815207202316574	-0.5656378607626
0	12.07526515412	2	1	3	3	3	1	9	2	0	0	0	2	0.341532526395513	0.26716380977031	0.415901243020716
1	11.53725295247	2	1	4	3	1	3	1	0	0	0	0	3	0.257021391924696	0.204887821653177	0.309154962196216
1	10.7683798804344	1	1	1	1	1	2	1	2	0	0	0	1	-0.0497979466761094	-0.0972310849974945	-0.00236480835472434
0	11.3815045002251	2	1	1	3	2	2	0	0	0	0	0	1	0.209183874867898	0.160526614388277	0.257841135347519
1	11.2528417463511	1	3	3	3	1	2	0	1	1	0	0	2	0.163099317940802	0.11666086370261	0.209537772178994
0	10.8778462234736	2	1	1	1	1	2	9	0	0	0	0	2	0.0033009174624562	-0.0427224570427024	0.0493242919676148
0	10.7905349063129	1	3	5	2	1	2	1	0	0	1	0	2	-0.0388232978551353	-0.0858976906074985	0.00825109489722801
0	10.018254081783	2	1	4	3	3	2	0	1	0	0	0	2	-0.447721988793066	-0.52354729585601	-0.371896681730122
0	10.3235053836834	2	2	3	3	1	3	0	0	0	0	0	1	-0.286944240901632	-0.348063565319362	-0.225824916483902
0	10.5413716436255	2	2	3	3	2	3	1	0	1	0	0	1	-0.168001833279124	-0.221346250140987	-0.114657416417262
0	11.1143442743442	2	3	4	3	2	3	9	2	0	0	0	1	0.108153252641222	0.0629841521146526	0.153322353167791
0	13.4317579345416	2	1	1	3	1	2	9	0	0	0	0	3	0.42403839916886	0.145413822776973	0.702662975560748
0	9.25646167254274	1	1	1	2	3	2	9	2	0	0	0	2	-0.770772224516677	-0.929766250611604	-0.611778198421751
0	10.6567406420974	1	3	3	1	1	2	9	1	0	0	0	2	-0.106736741860499	-0.156631933576634	-0.0568415501443638
1	10.173659505418	1	3	4	3	1	3	0	1	0	1	0	2	-0.367708928196708	-0.435510591038779	-0.299907265354638
1	11.1462488111132	1	1	1	1	1	2	1	0	0	0	0	3	0.121253210477948	0.0759293682666699	0.166577052689226
1	9.72849582615583	1	1	3	3	3	3	1	0	0	0	0	2	-0.58291931826032	-0.678264921728092	-0.487573714792548
1	9.57810688909595	2	1	4	3	3	3	1	0	0	0	0	1	-0.646160283342753	-0.756874924942691	-0.535445641742814
0	10.5858033188542	2	3	3	2	2	3	0	1	0	0	0	2	-0.144165936414914	-0.196107932091688	-0.0922239407381396
0	11.2967016088559	1	3	1	1	1	1	1	1	1	1	0	3	0.179394900850813	0.132277069938738	0.226512731762888
1	10.8384267183305	1	3	4	1	1	3	9	2	1	0	0	1	-0.01549214828115	-0.061925800827958	0.0309415042656579
0	10.3682206766639	2	1	3	2	1	2	1	1	0	0	0	2	-0.262477280328778	-0.321850892112865	-0.203103668544692
1	10.6878795479164	1	2	2	3	1	3	1	1	1	1	0	2	-0.0905943768750197	-0.1396962508987	-0.0414925028513393
0	10.4825540088037	1	1	1	1	1	2	1	2	0	0	0	1	-0.199900358072616	-0.255194506158534	-0.144606209986699
0	11.0321094548772	1	1	1	1	1	2	1	2	0	0	0	2	0.0732313480960057	0.0281036451372099	0.118359051054801
0	10.4144961841287	2	1	5	2	3	2	9	0	0	0	0	2	-0.237113034169284	-0.294779939846876	-0.179446128491692
0	9.78509106990716	1	2	3	3	1	3	1	1	1	0	0	2	-0.557977737659013	-0.648636456793335	-0.46731901852469
0	10.9762392491371	1	1	2	1	1	3	1	1	1	0	0	2	0.0485693570433647	0.00323731021496254	0.0939014038717668
1	11.7083641117213	2	3	1	1	1	2	0	0	0	0	0	2	0.297422831071219	0.239677977558021	0.355167684584417
1	9.8179885985031	1	1	4	1	1	2	9	0	0	0	0	2	-0.54316437009534	-0.631349464503036	-0.454979275687644
0	11.6862091656181	2	1	3	2	1	3	1	0	0	0	0	2	0.292963312788311	0.236055764587387	0.349870860989234
1	10.381103870712	1	1	2	3	3	2	1	0	0	0	0	1	-0.255416848712401	-0.314306047912806	-0.196527649511996
1	8.65672623402803	2	1	3	3	3	3	1	0	0	0	0	2	-0.988445247763114	-1.3149000494071	-0.66199044611913
0	9.79952151941968	2	1	3	3	3	3	1	0	0	0	0	1	-0.551509015593112	-0.641061343478203	-0.461956687708021
0	10.4540098616966	2	2	3	3	1	3	1	0	0	0	0	2	-0.215481251835837	-0.271754051924871	-0.159208451746804
1	11.8396293283741	2	3	4	3	1	3	9	0	0	0	0	1	0.319181463136057	0.25614016591771	0.382222760354404
1	10.6526107931753	1	1	4	3	1	1	1	2	0	0	0	2	-0.108891663802379	-0.158897534300876	-0.0588857933038816
0	10.4747833944317	2	1	3	3	1	3	1	2	0	0	0	1	-0.204136856673527	-0.259695319435519	-0.148578393911535
0	9.87815912413142	2	1	5	2	2	2	1	0	0	0	0	1	-0.515446864361989	-0.599513273430738	-0.431380455293239
0	10.2506331386962	2	1	1	1	1	1	9	0	0	0	0	3	-0.326539426944994	-0.390748255910657	-0.262330597979331
1	11.0085325635656	2	2	1	1	2	2	1	0	1	0	0	2	0.0629161547753481	0.0177209027607863	0.10811140678991
0	10.1613647377374	1	1	3	2	1	3	1	0	0	0	0	2	-0.374202926307009	-0.442605455877995	-0.305800396736023
1	12.0604147514421	1	3	3	2	1	3	0	1	1	1	0	2	0.340596106955347	0.267064351566042	0.414127862344653
0	10.4402586706402	1	2	4	3	2	1	1	2	0	0	0	1	-0.223003078605612	-0.279755386343143	-0.166250770868081
1	11.1995844406233	1	2	2	3	1	3	1	0	0	0	0	1	0.142572034875388	0.0967995226096483	0.188344547141128
0	11.6040127013848	2	1	3	3	1	3	1	0	0	0	0	3	0.274395371105342	0.220328698668057	0.328462043542628
1	11.3836747280685	1	3	3	3	2	3	1	1	1	0	1	2	0.209914312689077	0.161214775960867	0.258613849417287
1	9.36133580375113	2	1	3	3	3	3	1	2	0	0	0	1	-0.731302758350939	-0.87187317168433	-0.590732345017548
0	9.84363734915515	2	1	3	3	3	2	1	0	0	0	0	2	-0.53144905307817	-0.617819664585955	-0.445078441570386
0	11.2171263722325	2	3	1	1	1	2	1	0	1	0	0	2	0.14941960046482	0.103449789749025	0.195389411180614
0	11.4820732548843	1	3	3	2	1	2	2	1	0	0	0	3	0.241186907858431	0.190414025822276	0.291959789894586
0	11.5827536371185	2	1	5	2	1	2	1	0	0	0	9	2	0.269081356909416	0.215667566230207	0.322495147588626
0	10.7664073836313	2	1	1	2	1	3	1	0	0	0	0	1	-0.0507805014779972	-0.0982476327754252	-0.00331337018056913
1	11.2587468768742	1	2	3	2	2	2	1	2	0	0	0	1	0.165326320084197	0.118802533829845	0.211850106338548
1	10.6262701765956	2	2	3	2	1	1	1	2	0	0	0	2	-0.122709174535431	-0.173447894946053	-0.0719704541248083
0	10.7449195763997	1	1	3	2	1	3	1	1	0	0	0	2	-0.0615411657803881	-0.10940093369785	-0.0136813978629259
1	10.5648447637384	2	1	3	2	1	2	1	2	0	0	0	1	-0.155376596950415	-0.207971196596012	-0.102781997304817
0	9.2264113644833	1	1	4	1	3	1	1	0	0	0	0	2	-0.781937132835545	-0.946812758617055	-0.617061507054035
0	9.56029525082876	1	1	4	3	2	3	1	1	1	0	0	1	-0.653391466980109	-0.766210344611447	-0.540572589348772
1	10.8168189144763	1	3	4	3	1	3	1	1	1	1	0	1	-0.0259515470607786	-0.0726528278994098	0.0207497337778525
1	10.2215329419231	1	2	3	3	1	3	1	0	0	0	0	1	-0.342199095631003	-0.407729107694143	-0.276669083567863
0	10.9419503459056	2	3	3	2	1	3	1	2	1	0	0	2	0.0330599653085791	-0.0124659502354931	0.0785858808526512
0	9.65681572670568	1	1	4	3	3	9	1	2	0	0	0	2	-0.613578417848615	-0.715711780464409	-0.511445055232822
1	11.0916742878719	1	3	3	3	1	3	1	0	0	0	0	2	0.0986912264800042	0.053582101699628	0.14380035126038
0	11.8459679436397	2	1	3	3	1	3	1	0	0	0	0	2	0.320039226133048	0.256731507707461	0.383346944558635
0	11.372270982407	1	1	3	2	1	2	1	2	0	0	0	1	0.206057595231772	0.157578760822558	0.254536429640985
0	10.2981145260041	2	3	3	1	2	2	0	1	1	0	0	2	-0.300790680890497	-0.362950656991778	-0.238630704789215
0	10.7126372358216	1	1	3	2	1	3	1	0	0	0	0	2	-0.0778992289295021	-0.126426761096907	-0.0293716967620976
1	10.4740183327272	1	2	4	2	2	2	0	1	1	0	0	2	-0.204554188527516	-0.260138757754983	-0.148969619300048
0	11.2704977031508	2	3	3	1	2	9	0	1	1	0	0	1	0.169727758156527	0.123028171156137	0.216427345156917
1	11.055629850855	1	1	1	1	1	2	1	0	0	0	0	2	0.0833877448125527	0.0382955389089104	0.128479950716195
0	11.3321386391111	1	3	1	1	1	1	0	0	0	0	0	2	0.192130428378381	0.144398585941903	0.239862270814858
1	11.2234999362798	1	1	4	2	1	2	1	2	1	1	0	2	0.151886831762	0.10583973272418	0.197933930799819
1	9.90113853951646	2	1	4	3	3	2	9	0	0	0	0	2	-0.504644444960037	-0.587252660074135	-0.422036229845939
0	12.0994851536587	2	3	3	2	2	2	0	0	1	1	0	1	0.342963368178525	0.267186694147719	0.418740042209331
0	11.5718443431087	1	1	3	3	3	3	9	0	1	0	0	2	0.266274414650121	0.213181899725699	0.319366929574544
1	8.82920648858351	1	1	4	1	1	2	1	2	0	0	0	1	-0.926373859387278	-1.19579704774178	-0.656950671032775
0	10.6629773871087	1	3	5	3	2	2	0	1	0	0	0	1	-0.103488553219857	-0.153218929998136	-0.0537581764415776
0	9.92983564777484	1	1	1	3	1	3	1	0	0	0	0	2	-0.49098443238121	-0.571842580352936	-0.410126284409483
1	10.4477653986531	1	1	2	1	3	2	1	1	0	0	0	1	-0.218895895113049	-0.275385747422533	-0.162406042803565
1	11.357796807868	1	1	3	2	1	2	1	2	0	0	0	1	0.201097366645062	0.152893439165252	0.249301294124873
0	12.1312853855798	2	2	3	3	1	3	9	1	0	0	0	2	0.344681351963223	0.266976727100213	0.422385976826233
0	11.2319654103752	2	3	4	2	1	3	9	0	0	0	0	2	0.155146535486515	0.108992372400184	0.201300698572846
1	11.1555333852816	2	1	4	3	1	1	1	0	0	0	0	1	0.125017221959798	0.0796323447424103	0.170402099177185
1	11.4691716730028	1	3	1	1	1	1	1	2	0	0	0	3	0.237301434627415	0.186821686339239	0.287781182915591
1	10.4484174280889	2	2	3	2	1	3	1	2	0	0	0	2	-0.218539262280485	-0.275006397619832	-0.162072126941137
0	10.9920155718801	1	1	1	2	1	1	1	0	0	0	0	2	0.0556097164347832	0.0103503906446498	0.100869042224917
0	9.37377716073876	2	1	3	1	1	3	9	2	0	0	0	2	-0.726559876255044	-0.865141966574217	-0.587977785935871
0	10.2003584857211	2	1	5	3	1	2	1	1	0	0	0	1	-0.353523809695675	-0.420044410017674	-0.287003209373677
0	9.4467051235339	2	1	3	3	1	3	1	0	0	0	0	1	-0.698447883910624	-0.82610289604488	-0.570792871776367
0	12.4393480788809	2	3	3	2	2	3	9	0	1	0	0	2	0.357312991805313	0.257228424736211	0.457397558874416
0	9.37017151151734	1	1	3	3	1	3	1	2	0	0	0	2	-0.727935893263431	-0.867090273414302	-0.588781513112561
1	11.6535787846946	1	2	5	2	2	3	1	2	0	0	0	2	0.285972102611866	0.230248154142173	0.341696051081558
0	10.6518028090883	2	1	3	2	2	2	1	1	0	0	0	2	-0.109313635867375	-0.159341300868046	-0.0592859708667042
1	10.875	2	1	1	2	1	2	1	0	1	0	0	1	0.00195654271700475	-0.0440934694202572	0.0480065548542668
0	11.4820486943227	2	3	3	2	1	2	0	0	1	1	0	2	0.241179575603263	0.190407259492467	0.291951891714059
0	10.708754630795	2	3	3	2	1	3	1	1	1	0	0	2	-0.0798817010252464	-0.128495808002336	-0.0312675940481568
1	11.0764658279659	2	1	3	3	1	2	1	1	0	0	0	1	0.092272772558998	0.0471820071130891	0.137363538004907
1	11.4357288462836	1	3	1	1	2	2	1	1	1	0	0	2	0.22692027957466	0.177166367302524	0.276674191846796
0	11.6904519445001	2	3	3	3	2	3	9	0	1	1	0	2	0.293835323642346	0.236769335537571	0.350901311747122
0	12.4729875729279	1	3	3	1	2	2	9	1	1	1	0	3	0.358704808646998	0.255715084753197	0.461694532540799
0	10.6854157639208	1	3	3	3	1	3	1	1	0	0	0	2	-0.0918646256653938	-0.141026485071959	-0.0427027662588291
1	11.6205334243319	1	3	3	3	1	3	1	1	1	0	0	2	0.278381208472063	0.223782723734261	0.332979693209864
0	11.7441640574415	1	3	3	3	1	3	1	0	1	0	0	3	0.304139666340962	0.24499731782122	0.363282014860705
0	9.22340876125128	2	2	3	2	1	9	1	0	0	0	0	1	-0.783049698492593	-0.948528806084989	-0.617570590900196
1	11.1422766307031	1	1	1	1	1	1	1	1	0	0	0	2	0.119636181061485	0.0743362282373677	0.164936133885603
1	10.1895548002367	1	1	3	2	3	2	1	0	0	0	0	2	-0.359277006860155	-0.426311884225043	-0.292242129495266
0	12.2247950508419	2	3	3	2	2	2	0	1	1	0	0	2	0.348953894736013	0.26511125172712	0.432796537744905
0	9.85928057891825	1	1	4	3	3	3	1	0	0	0	0	1	-0.524231304289694	-0.609539506029139	-0.438923102550249
0	11.5323225885211	2	1	4	3	1	2	9	0	0	0	0	2	0.255659539007689	0.20365554622278	0.307663531792597
0	11.1637493754842	1	1	2	1	1	3	9	0	0	0	0	2	0.128329648945815	0.0828846879613723	0.173774609930259
1	12.1656496046463	2	1	1	2	1	1	0	0	0	0	0	3	0.346365966191494	0.266481956762547	0.426249975620441
1	11.8171853021534	2	3	3	3	1	2	9	1	1	1	0	2	0.316007747203932	0.25390164632449	0.378113848083374
0	10.2620624861959	1	3	3	1	1	3	1	1	1	0	0	2	-0.320361781725187	-0.384065124199431	-0.256658439250942
1	10.4061025006144	1	2	3	2	1	3	0	0	1	0	0	2	-0.241713381241933	-0.29968333922276	-0.183743423261106
1	9.29259520163207	1	2	4	3	1	2	1	0	0	0	0	1	-0.75726818207731	-0.909559371105166	-0.604976993049453
0	12.2258828292008	2	1	4	2	1	2	9	0	0	0	0	2	0.348998697455621	0.265081026500366	0.432916368410876
0	11.0190806734904	2	1	3	3	3	3	1	1	1	0	0	2	0.0675477052878841	0.0223863496577092	0.112709060918059
1	11.3083961115805	1	1	4	2	1	3	1	0	1	0	0	2	0.183641555622847	0.136326640433532	0.230956470812163
0	11.8608725183304	2	1	2	3	1	3	1	1	0	0	0	2	0.321990856137901	0.258052144006472	0.385929568269329
0	10.9168868309192	1	2	4	3	2	3	1	0	0	0	0	1	0.0215432668569449	-0.0241551161297667	0.0672416498436565
1	10.4486084107655	1	2	4	3	2	9	0	2	1	1	0	1	-0.218434806390549	-0.274895290183519	-0.161974322597579
0	11.5779343243253	1	2	3	3	3	3	0	2	0	0	0	2	0.267848006898758	0.214577285789251	0.321118728008265
1	10.8965851333144	2	1	4	1	1	3	0	0	0	0	0	2	0.0121030471512137	-0.0337552619166606	0.0579613562190881
0	10.6668776350445	2	2	3	2	1	2	1	1	1	0	0	2	-0.101461018937802	-0.151089785208234	-0.05183225266737
1	13.2888888888889	2	2	3	1	1	9	0	2	1	1	0	1	0.412457124220898	0.173677309409519	0.651236939032278
0	10.3022321238167	1	1	1	2	1	9	1	1	0	0	0	1	-0.298548296785093	-0.360536943569393	-0.236559650000793
1	11.5013823304515	1	2	1	1	1	3	1	0	1	0	0	1	0.246874245407935	0.195646336676999	0.298102154138871
1	10.4628870667711	1	3	5	3	1	2	1	1	0	0	0	2	-0.210630358203282	-0.266596484470821	-0.154664231935743
0	12.5015715651282	2	1	3	3	1	3	1	0	0	0	0	2	0.359931129006189	0.254356066790541	0.465506191221838
1	10.5787788424635	1	1	1	1	1	1	1	2	0	0	0	1	-0.147916364797894	-0.200075129820421	-0.0957575997753669
0	10.4350262446854	2	1	1	3	1	3	1	0	0	0	0	2	-0.225867225905367	-0.282803503277924	-0.168930948532811
1	11.0469427685893	2	1	3	1	1	2	1	2	1	1	0	1	0.0796521740388352	0.0345508429789367	0.124753505098734
1	9.95896925902927	2	1	3	1	1	3	1	2	0	0	0	3	-0.476924103928083	-0.556072309108979	-0.397775898747188
0	9.54688851705847	2	1	3	3	1	2	1	2	1	0	0	1	-0.658802319100153	-0.773244183346569	-0.544360454853736
1	10.9928319614717	2	3	3	1	2	2	9	0	0	1	0	1	0.0559724024118839	0.0107165422117014	0.101228262612066
0	10.9616634009684	2	3	4	1	3	2	9	2	0	0	0	2	0.0420112415999187	-0.00339733356469183	0.0874198167645293
0	10.5701678452077	2	1	1	3	3	1	1	1	0	0	0	1	-0.152523476425301	-0.204950701227588	-0.100096251623014
0	11.6683895265233	1	3	3	3	1	3	0	1	1	0	1	1	0.289207767614348	0.2329546767063	0.345460858522396
0	12.5386009491278	2	1	3	2	1	3	1	1	0	0	0	2	0.361587881800939	0.252483688410831	0.470692075191048
1	11.010083602238	1	1	1	1	1	1	1	2	0	0	0	2	0.0635988841963616	0.0184089728450179	0.108788795547705
0	11.765359381584	2	2	4	2	1	3	9	0	1	0	0	2	0.307834357855529	0.247844785797363	0.367823929913695
1	12.296266102911	2	2	3	3	1	2	1	0	0	0	0	1	0.351770748646949	0.262848932494731	0.440692564799167
1	11.1868970973486	2	3	1	1	2	1	0	0	0	0	0	1	0.137568117518358	0.0919235273255627	0.183212707711154
0	13.2371954676427	2	1	4	2	3	1	0	0	0	0	0	1	0.408301642151637	0.182543745943374	0.634059538359899
0	10.0636222731312	2	1	3	3	1	2	1	1	0	0	0	2	-0.424857992492655	-0.498247777543379	-0.351468207441931
1	12	2	3	1	1	2	2	0	0	0	1	0	2	0.336248162901746	0.265919213293468	0.406577112510025
1	11.0900247361604	2	1	1	1	1	2	1	0	0	0	0	2	0.0979978003304542	0.0528914946700179	0.143104105990891
0	11.9316915463774	2	3	3	2	2	2	9	0	1	0	0	2	0.330083987133965	0.263029770128272	0.397138204139658
1	10.513339559803	1	1	3	1	3	2	1	2	0	0	0	1	-0.183163075489347	-0.237425121883942	-0.128901029094751
1	10.2505049745696	1	3	5	1	1	3	9	0	0	0	0	1	-0.326608618707229	-0.390823159737306	-0.262394077677152
0	10.5866800328359	2	1	5	2	2	2	0	2	0	0	0	2	-0.143698359007998	-0.19561344713982	-0.0917832708761767
0	9.52668933548237	1	1	4	2	3	2	1	2	0	0	0	1	-0.6669045633856	-0.783855242337468	-0.549953884433733
0	11.4471931340268	1	3	3	2	1	3	1	1	0	0	0	2	0.230528464841447	0.180530714620893	0.280526215062002
1	12.1243556529821	1	3	4	1	2	2	1	1	0	0	0	1	0.344321143232823	0.267044145641775	0.421598140823871
0	9.98788193097656	1	1	5	3	1	3	1	1	0	0	0	2	-0.462780295407771	-0.540285198484164	-0.385275392331378
0	12.7800467532625	2	1	5	3	1	2	9	0	0	0	0	2	0.37468703584936	0.236497950327458	0.512876121371263
0	10.4868867887733	2	1	3	3	1	2	1	0	0	1	0	1	-0.19754003817032	-0.252687471481731	-0.14239260485891
0	12.4857142857143	2	1	3	1	1	1	1	2	0	0	0	1	0.359245513299148	0.255118776245914	0.463372250352381
1	10.3396309968814	1	1	3	3	3	3	1	1	0	0	0	2	-0.278130274858152	-0.33860781106681	-0.217652738649495
0	11.6213831214088	1	3	3	1	1	2	1	1	1	0	0	1	0.278582785022281	0.223956377457736	0.333209192586825
1	10.8934299531184	2	2	4	1	1	2	1	2	1	0	0	1	0.0106269336122575	-0.0352579552483734	0.0565118224728884
0	10.5087488701987	1	1	1	3	3	9	9	2	0	0	0	1	-0.185653639668215	-0.240068039898383	-0.131239239438047
1	10.1949149247348	1	1	4	3	2	3	1	1	0	0	0	2	-0.356424808737137	-0.423203812293827	-0.289645805180448
1	9.97467808495847	1	1	3	3	3	2	1	2	1	0	0	1	-0.469262821020751	-0.547512261981055	-0.391013380060447
0	10.290545019794	2	3	3	2	1	2	0	1	0	0	0	2	-0.304909440040153	-0.367387010349838	-0.242431869730467
1	9.90993558335367	2	1	3	3	1	2	1	1	0	0	0	2	-0.50047704030745	-0.582540989159215	-0.418413091455685
1	10.8616441576555	1	1	1	3	1	2	1	0	1	1	0	1	-0.00437804248754917	-0.0505589560785204	0.0418028711034221
1	10.6770823670824	1	1	4	3	1	2	1	0	0	0	0	1	-0.0961700755373942	-0.145538472747645	-0.0468016783271438
1	10.1589548183731	2	2	3	3	1	3	1	1	0	0	0	2	-0.375472871079541	-0.44399393601495	-0.306951806144133
0	10.0235202206518	2	1	1	3	1	2	9	0	0	0	0	2	-0.44509053787861	-0.520628879823727	-0.369552195933493
0	12.0148922370523	2	1	5	2	3	1	1	2	1	0	0	2	0.337406987499448	0.266317742175206	0.408496232823691
1	11.5759430612498	2	1	1	2	1	2	1	1	0	0	0	1	0.267335330111942	0.214123194388452	0.320547465835431
1	11.4226364459622	2	3	4	1	1	2	9	1	1	1	0	1	0.222737916680189	0.173256907890434	0.272218925469944
0	12.077929412647	2	1	1	1	1	2	9	0	0	0	0	1	0.341695605831478	0.267174612014972	0.416216599647984
1	10.8028532964334	2	2	3	3	1	3	1	1	0	0	0	1	-0.0327705647827818	-0.0796632614740142	0.0141221319084506
1	11.2245338804133	1	1	3	3	3	1	9	0	0	0	0	1	0.152286023406957	0.106226114470914	0.198345932343001
0	10.0150924360553	2	1	4	3	1	2	1	0	0	0	0	1	-0.449298949967163	-0.525297118624599	-0.373300781309726
1	11.3388129557411	2	3	4	2	2	1	9	2	1	0	0	1	0.194483969740408	0.146631318301216	0.242336621179601
1	11.965818086079	1	1	3	2	1	3	1	0	1	1	0	1	0.333346931854262	0.264697078015716	0.401996785692808
0	11.5084613964974	2	1	3	3	1	3	1	1	0	0	0	2	0.248920298147218	0.197520199386523	0.300320396907913
0	11.6158528907494	2	3	4	1	2	9	0	2	1	1	0	1	0.277264813335669	0.222819146519693	0.331710480151646
0	9.31368918321577	2	1	3	3	1	1	1	1	0	0	0	2	-0.749341009157484	-0.897897162563384	-0.600784855751584
1	11.2861692938091	1	1	1	1	1	2	1	2	0	1	0	2	0.175534224849489	0.128588593254568	0.222479856444409
1	10.139013043301	1	1	3	3	1	3	1	0	0	0	0	1	-0.385943091567116	-0.455454174896757	-0.316432008237475
1	11.2820970695042	2	3	3	2	2	1	0	1	1	1	0	3	0.174032500160561	0.127152012883978	0.220912987437143
1	12.1501633975941	2	1	4	3	1	2	9	0	0	0	0	1	0.345626546785716	0.266736508852687	0.424516584718745
0	10.5929561386318	2	2	3	3	1	3	1	1	0	0	0	2	-0.140354485959613	-0.192077941808597	-0.0886310301106287
1	10.7807463742445	1	1	1	1	1	2	1	1	0	0	0	2	-0.0436581563106788	-0.0908858834912406	0.00356957086988304
0	11.2012533405134	2	1	4	3	1	3	1	0	0	0	0	1	0.143227063985574	0.0974367838850083	0.189017344086139
0	10.8239863739234	1	3	4	2	1	3	0	0	0	0	0	1	-0.022469781776411	-0.0690785749759892	0.0241390114231671
1	9.09519059225177	1	1	3	1	2	3	1	2	0	0	0	1	-0.830142870656873	-1.02416823486787	-0.636117506445877
1	11.1154811667614	2	3	3	3	1	2	1	1	0	0	0	2	0.108624427372921	0.0634512513698068	0.153797603376035
1	9.17564383912883	1	1	4	3	1	2	1	0	0	0	0	1	-0.800681511152	-0.976156321245496	-0.625206701058504
0	10.407574648442	1	3	3	2	1	9	9	0	1	1	9	3	-0.240906470656654	-0.298823084810527	-0.18298985650278
0	10.858258421878	2	1	3	3	3	1	1	2	0	0	0	3	-0.00599071096154846	-0.0522064179434082	0.0402249960203113
0	11.0626520992095	2	1	3	3	1	3	1	0	0	0	0	2	0.0863940212950005	0.0413056006262011	0.1314824419638
1	11.4789523908914	1	1	3	3	3	2	1	2	1	1	0	1	0.240253234053407	0.189552015563277	0.290954452543536
0	12.3803258124689	2	1	5	3	1	3	1	1	0	0	0	1	0.354978053337644	0.259693467238497	0.450262639436791
0	11.0018065127405	1	1	1	1	1	2	1	1	0	0	0	1	0.0599487835881931	0.0147290015250214	0.105168565651365
0	9.96123788782866	2	1	3	3	1	2	1	0	0	0	0	2	-0.475821127143184	-0.554838606880943	-0.396803647405426
0	10.9764729571881	2	3	4	2	2	2	9	0	1	0	0	1	0.048674090882724	0.0033431992359189	0.0940049825295291
1	10.2104743028401	2	2	4	3	1	3	1	0	0	0	0	1	-0.348121407505767	-0.414165822879261	-0.282076992132272
1	11.1049732150747	1	3	3	1	1	1	1	0	1	0	0	2	0.104257312297963	0.0591178721382545	0.149396752457671
0	9.97023251144024	2	1	3	3	1	3	1	0	0	0	0	2	-0.471436602820706	-0.549938901311904	-0.392934304329508
0	11.805123919892	2	1	3	3	1	2	9	0	0	0	1	1	0.314212412642544	0.252604097557492	0.375820727727596
0	12.223083313566	1	2	1	1	1	2	1	1	1	1	0	2	0.34888322675494	0.265158496158803	0.432607957351076
1	12.2794682423196	1	3	3	3	1	2	1	1	0	1	1	2	0.351125804772959	0.263424087261519	0.438827522284399
1	11	1	2	3	3	1	3	1	0	1	1	0	2	0.0591499312359842	0.0139231892690892	0.104376673202879
0	10.8104561504222	1	1	3	1	1	1	0	0	0	0	0	3	-0.0290526023181787	-0.0758392201298431	0.0177340154934858
0	10.3926515328069	2	2	3	3	1	3	1	0	0	0	0	1	-0.249086805304288	-0.307548133322862	-0.190625477285713
1	11.9305664931813	1	3	3	2	1	3	1	0	1	1	0	3	0.329969759941852	0.262966937661657	0.396972582222048
0	10.6188759440813	1	3	4	3	2	3	9	0	1	0	0	2	-0.126609883005272	-0.177562046222032	-0.0756577197885106
0	10.414956873467	2	2	3	3	2	3	1	0	0	0	0	2	-0.236860573953383	-0.294510922313607	-0.179210225593159
0	10.0775315683989	2	2	4	3	1	3	9	0	1	0	0	1	-0.417762245187088	-0.490420977566818	-0.345103512807358
0	10.4893412864492	1	3	3	3	1	2	0	1	1	1	0	1	-0.196203560974609	-0.251268090938332	-0.141139031010886
0	11.5147770317141	2	1	1	1	1	2	9	1	0	0	0	1	0.250727789853639	0.199171464933631	0.302284114773647
1	10.1430579462343	1	2	4	2	3	2	0	2	0	0	0	2	-0.383824988282178	-0.453133965573579	-0.314516010990778
0	11.9861171809783	2	2	3	3	1	3	0	2	0	1	0	1	0.335111709944056	0.265475392960776	0.404748026927336
0	9.9076023306149	1	1	3	1	1	1	1	2	0	0	0	1	-0.501584094293803	-0.583791693792171	-0.419376494795434
0	10.8838221019804	2	1	1	1	1	9	1	0	0	0	0	1	0.00611716657950603	-0.039851655606126	0.0520859887651381
0	12.1338882162002	1	3	3	3	1	3	1	0	1	1	1	1	0.344814745579477	0.266948446561093	0.422681044597862
1	11.8734983781221	1	2	1	2	1	2	1	2	1	1	0	1	0.32357388471257	0.259095065654239	0.388052703770901
1	10.7214900625804	1	1	4	2	1	2	1	2	1	0	0	1	-0.0733909065727997	-0.121726022233716	-0.0250557909118839
0	9.19167405650908	2	1	4	3	3	2	9	0	0	0	0	2	-0.794777518351776	-0.966814025867995	-0.622741010835557
1	10.4518897812788	2	1	4	3	3	3	9	0	0	0	0	1	-0.216640361141637	-0.272986727358849	-0.160293994924426
0	11.318460186068	1	1	1	1	1	9	1	0	0	0	0	2	0.187261838013839	0.139772776505763	0.234750899521915
0	9.37651721826973	1	1	3	2	1	1	1	2	0	0	0	2	-0.7255133765029	-0.863662693651688	-0.587364059354111
1	11.9379165586733	2	2	3	3	2	2	1	2	1	0	0	1	0.330708145992828	0.263368237500736	0.39804805448492
0	11.3041396116575	2	1	3	3	1	3	1	0	0	0	0	2	0.182100804431006	0.134858305991654	0.229343302870358
0	11.6010121171757	2	3	3	3	2	3	1	1	0	0	0	3	0.273657901506386	0.219685534437859	0.327630268574912
0	11.8538300440527	2	1	2	3	1	2	1	1	0	0	0	1	0.321080027250464	0.257440292491949	0.384719762008978
1	11.6520522664099	2	2	4	1	3	2	0	2	1	0	0	1	0.285632728408154	0.229962492875561	0.341302963940748
1	12.5171638329495	2	2	3	3	2	2	9	0	1	1	0	1	0.360618909091241	0.253583718029178	0.467654100153303
1	11.3760382853361	1	1	3	3	1	3	1	1	1	0	0	2	0.207336736981685	0.158785387370856	0.255888086592514
0	10.8475803753648	2	1	3	3	3	2	9	0	0	0	0	2	-0.0110948690898691	-0.0574248291284398	0.0352350909487017
0	9.63144790425585	2	2	4	3	3	3	1	1	0	0	0	1	-0.624196600411162	-0.728967028621865	-0.519426172200458
0	9.96017119456031	1	3	4	3	1	3	1	1	1	0	0	1	-0.476339884301687	-0.555418789782141	-0.397260978821233
1	9.44337839850737	1	1	3	3	1	1	1	1	0	0	0	1	-0.699742728785004	-0.827870714861592	-0.571614742708417
0	10.7286628248158	2	1	1	3	3	9	1	2	0	0	0	1	-0.0697504893012578	-0.117934835034362	-0.0215661435681534
0	11.2538600020154	1	1	4	2	1	3	1	2	0	0	0	2	0.163484049748608	0.117031029722293	0.209937069774923
0	10.2339418814827	2	1	4	3	3	3	0	0	1	0	0	2	-0.335534308516795	-0.400495062874409	-0.27057355415918
1	11.0746286097517	1	3	3	3	1	3	0	2	0	0	0	2	0.0914935822746417	0.0464038976005487	0.136583266948735
0	11.0809679390967	2	3	3	3	1	3	1	1	1	1	0	2	0.0941786991925507	0.0490842631775049	0.139273135207596
1	9.4352858102238	1	1	3	1	1	2	1	2	0	0	0	2	-0.702887303828598	-0.832175584968163	-0.573599022689034
1	9.79426444228866	1	1	3	2	3	3	9	1	0	0	0	2	-0.553870839529306	-0.64382227194166	-0.463919407116953
0	10.3102506191093	2	1	3	2	1	3	1	0	0	0	0	2	-0.29417795739197	-0.355835837619836	-0.232520077164103
1	11.633339754238	2	2	3	3	1	3	1	0	1	0	0	1	0.281383619502447	0.226358483017498	0.336408755987395
0	10.2067115558496	1	1	3	3	1	3	1	0	0	0	0	2	-0.35013263137133	-0.416353553496426	-0.283911709246234
0	12.4187745135779	1	3	3	1	2	2	0	1	1	0	0	2	0.356485532326094	0.258113038152186	0.454858026500001
0	11.707802535868	1	3	3	3	2	3	1	1	0	0	0	2	0.297312661177963	0.239589321328371	0.355036001027556
1	10.0858643460368	1	1	3	1	2	2	1	2	0	0	0	2	-0.413492584241584	-0.485716680876697	-0.341268487606471
0	9.71623737962408	1	1	3	3	1	3	2	0	0	0	0	2	-0.588234147123519	-0.684671625720424	-0.491796668526614
0	10.9525374331725	2	2	4	2	1	2	9	0	1	1	0	1	0.0378790285465376	-0.00758189710435146	0.0833399541974266
1	12.3544847662241	2	3	4	1	1	2	0	1	1	0	0	1	0.353985791144211	0.260707270263028	0.447264312025395
1	11.0275554535111	2	1	3	3	1	3	9	0	0	0	0	1	0.0712493903835066	0.0261109978948056	0.116387782872208
0	11.2824118733344	2	2	4	3	2	1	1	1	1	0	0	1	0.174148769389566	0.127263275623138	0.221034263155994
0	10.7966300898862	2	2	1	1	1	2	0	1	0	0	0	1	-0.0358239508147866	-0.0828068960850198	0.0111589944554466
1	11.4419043343644	1	2	3	3	1	3	1	0	0	0	0	1	0.228870240348584	0.178985574109003	0.278754906588165
0	9.96023582601957	2	1	4	3	1	2	1	0	0	0	0	2	-0.476308459891318	-0.55538364152014	-0.397233278262497
1	10.7437269131428	1	3	3	2	1	2	1	1	1	0	0	2	-0.0621414567909352	-0.110024227469193	-0.0142586861126776
0	11.5520056352519	2	1	3	3	1	3	0	0	0	0	0	2	0.261032664017492	0.208500986240495	0.313564341794489
0	10.4706591576819	1	3	3	3	1	3	1	0	1	0	0	2	-0.206387031405897	-0.262086405202588	-0.150687657609206
0	10.5614839781266	2	1	4	2	1	2	1	0	1	0	0	1	-0.157179907708601	-0.209880714668329	-0.104479100748873
0	11.8199311028701	1	3	1	1	2	9	1	2	0	0	0	2	0.316407604256947	0.254187731634663	0.378627476879231
1	10.2003584857211	1	2	4	2	3	2	0	2	0	1	0	1	-0.353523809695675	-0.420044410017674	-0.287003209373677
0	10.8537530013521	2	1	3	2	1	2	1	2	0	0	0	2	-0.0081409801890726	-0.0544040425393055	0.0381220821611603
1	11.3434239683939	2	3	4	1	2	2	1	0	1	1	0	2	0.196101369681319	0.148164411584916	0.244038327777721
0	11.9725810345645	2	3	3	3	1	2	0	0	1	0	0	3	0.333948898201791	0.264973713999421	0.402924082404162
1	10.3198882781442	1	1	4	2	3	3	9	0	1	0	0	2	-0.288919342468862	-0.350184631167866	-0.227654053769859
0	10.8870628698026	1	2	1	1	1	2	1	0	0	0	0	2	0.00764082753286619	-0.0382991718596254	0.0535808269253578
1	10.5256300946256	2	2	1	3	1	2	1	0	1	0	0	1	-0.176505378517383	-0.230362341198802	-0.122648415835965
0	9.80956303214982	1	1	4	2	3	2	1	2	0	0	0	1	-0.546980907844922	-0.635783206546033	-0.458178609143812
1	11.4718997201006	2	2	3	2	1	3	9	0	0	0	0	2	0.238128652392696	0.187587594269099	0.288669710516294
0	9.64215419505529	2	1	3	3	1	3	9	0	0	0	0	2	-0.619729401376355	-0.723371874306333	-0.516086928446378
1	11.2556272170903	1	3	2	1	1	2	1	2	0	0	0	1	0.164151055871741	0.117672608680275	0.210629503063206
0	12.8472966906686	2	3	3	3	1	2	1	1	0	0	0	2	0.379051523160418	0.230730280630761	0.527372765690076
0	11.1390772218072	1	2	3	2	1	2	1	1	0	0	0	2	0.118330837169327	0.0730491608186035	0.16361251352005
1	10.2959114196935	1	2	4	2	3	3	9	1	1	0	0	1	-0.301989921901109	-0.364241981116734	-0.239737862685483
0	9.47690034830167	1	1	3	3	3	1	1	1	0	0	0	2	-0.686635330428733	-0.810101239921213	-0.563169420936253
0	10.1445686631432	1	1	1	1	3	1	1	0	0	0	0	3	-0.383033161207444	-0.452266821153993	-0.313799501260896
0	10.7790380989058	2	1	3	3	1	1	1	1	0	0	0	2	-0.0445041983336082	-0.0917595161756997	0.00275111950848332
0	11.0556945224949	2	1	3	2	1	3	1	2	0	0	0	2	0.0834154858699031	0.0383233296724891	0.128507642067317
0	10.6113709059791	1	1	1	1	3	1	1	2	0	0	0	2	-0.130578445197801	-0.181750379143283	-0.0794065112523185
1	11.0525032098044	1	3	3	1	1	2	0	1	1	0	0	2	0.0820453533385433	0.0369504200889249	0.127140286588162
1	12.6925667222985	2	3	1	1	1	9	9	0	1	1	0	2	0.369460502141961	0.243111583999375	0.495809420284547
1	10.398082469745	1	2	4	2	2	3	1	0	1	0	0	1	-0.246109629660531	-0.304371684439844	-0.187847574881217
1	9.99138593567135	2	1	4	3	2	3	1	0	1	0	0	1	-0.461053436489163	-0.538362301461177	-0.383744571517149
1	10.5796174794238	1	1	5	3	1	1	2	2	0	0	0	2	-0.147468233049154	-0.199601010394022	-0.0953354557042867
0	9.49528751652092	2	1	3	3	1	3	1	2	0	0	0	2	-0.679386924907566	-0.800391035016168	-0.558382814798964
1	10.6287680987531	1	1	3	2	1	2	1	1	0	0	0	2	-0.121393553263412	-0.172060891197554	-0.0707262153292702
1	10.1293977109489	2	1	2	3	1	3	1	2	0	0	0	2	-0.390966350566377	-0.460960439067099	-0.320972262065655
1	9.88064363511142	1	1	3	3	1	3	1	0	0	0	0	2	-0.514284739191278	-0.5981907857628	-0.430378692619756
1	11.3064427716302	1	3	3	2	1	3	1	1	0	0	0	2	0.182935196412244	0.135653608236726	0.230216784587762
0	10.9950231914	1	2	3	3	1	3	1	1	0	0	0	2	0.0569450731565616	0.0116983654137056	0.102191780899417
1	11.384645377698	1	3	4	1	1	2	0	1	1	1	0	2	0.210240465852065	0.16152197903533	0.258958952668801
0	11.2147918448114	1	2	1	1	1	2	0	0	0	0	0	1	0.14851311511847	0.102570881813218	0.194455348423722
1	11.4719628140632	1	3	3	2	1	3	1	0	0	1	1	1	0.238147748613192	0.187605268366825	0.288690228859558
0	10.8066337651154	1	1	3	2	1	9	1	2	0	0	0	1	-0.0309201324556972	-0.0777595151851241	0.0159192502737297
1	11.6553219090485	2	3	3	3	2	2	9	2	0	0	0	1	0.286358290579391	0.230572814026923	0.342143767131858
1	10.507420347209	1	1	4	3	3	2	9	2	1	0	0	1	-0.186374766268124	-0.240833360919031	-0.131916171617217
1	11.4808428290834	2	3	3	3	1	3	9	0	1	0	0	1	0.240819275323568	0.190074706611076	0.291563844036061
0	12.639434864755	2	3	4	1	1	2	0	0	1	1	0	2	0.36655279854202	0.246656723220356	0.486448873863685
0	11.0246154134784	2	2	1	1	1	2	9	0	0	0	0	1	0.0699671831105169	0.0248212698681238	0.11511309635291
0	9.85367828218564	2	1	3	3	1	3	9	2	0	0	0	2	-0.526822548894167	-0.612507594118895	-0.44113750366944
0	11.4532661265047	1	2	4	2	2	3	1	0	1	0	0	2	0.232419068211802	0.182290145541389	0.282547990882215
1	11.7084870661528	1	2	4	1	1	2	1	0	1	1	0	1	0.297446932376811	0.239697366663297	0.355196498090324
1	10.1069832843985	1	1	5	3	3	2	1	2	0	0	0	1	-0.402609928002232	-0.473743562861712	-0.331476293142751
1	10.3989620776274	1	3	3	3	1	2	1	0	1	0	0	2	-0.24562744571941	-0.303857339338376	-0.187397552100443
0	9.69868929242665	1	1	4	3	3	2	9	0	1	0	0	1	-0.595789962587941	-0.693839630773013	-0.497740294402868
1	11.0662073313516	2	1	3	1	2	2	1	2	0	0	0	2	0.0879114720243374	0.0428237075301601	0.132999236518515
1	9.68730034007349	2	2	3	2	1	3	1	0	0	0	0	1	-0.600661355822543	-0.699788595870066	-0.501534115775021
0	11.2314278372951	1	3	3	1	1	2	0	1	1	0	0	2	0.154940129532769	0.108792911411313	0.201087347654225
1	10.4574114357401	1	3	3	2	1	3	1	0	1	1	0	2	-0.213621985887056	-0.269777017483524	-0.157466954290588
1	10.1854101854153	2	1	1	1	1	3	1	1	0	0	0	3	-0.361479406556069	-0.428713084195173	-0.294245728916965
0	11.7190673033966	1	3	3	3	1	9	1	1	1	1	1	2	0.299494126377761	0.241336628041771	0.357651624713751
0	11.6680737994041	2	1	4	3	3	2	9	2	1	0	0	1	0.289139872130923	0.232898207422387	0.345381536839458
1	11.6265925202221	2	2	5	3	1	3	9	2	0	0	0	1	0.279811280801647	0.22501247752108	0.334610084082214
0	9.40757940894311	2	2	4	2	2	3	1	2	0	0	0	1	-0.713598787471331	-0.846966899375495	-0.580230675567167
0	11.3085656454711	2	3	3	2	1	2	0	0	0	0	0	2	0.183702805426415	0.136384990266181	0.231020620586648
1	12.2313102117046	2	1	3	2	3	2	1	2	0	1	0	2	0.349221051056533	0.264927921390304	0.433514180722762
1	10.6641231638592	1	2	3	3	2	1	1	2	0	0	0	1	-0.102892621031833	-0.152593029760842	-0.0531922123028237
0	10.6404218466703	2	2	3	3	1	3	1	1	0	0	0	2	-0.115270139773099	-0.165609533796684	-0.0649307457495135
0	11.8828664384019	2	3	1	3	2	2	9	0	0	0	0	2	0.324707805807977	0.259824510543979	0.389591101071974
1	10.5005215874378	1	3	4	2	1	3	1	1	1	0	0	2	-0.190122010918122	-0.244810837907852	-0.135433183928391
1	11.4209183407258	2	1	4	1	1	1	1	2	0	0	0	2	0.222184244144417	0.172738636183511	0.271629852105322
1	12.1887800986857	2	2	5	1	1	3	9	0	0	1	0	1	0.347417923025416	0.266015211662475	0.428820634388357
1	11.8894303663939	2	3	3	3	2	2	9	0	1	0	0	3	0.325482069902753	0.260313314119377	0.39065082568613
1	10.922139157331	2	1	4	2	1	2	9	0	1	0	0	2	0.0239693189615771	-0.0216907003724495	0.0696293382956038
0	10.6999312329257	2	1	3	3	1	2	9	0	0	0	0	3	-0.0843987109722353	-0.133214449685718	-0.0355829722587531
0	10.6618652204414	1	2	4	2	1	3	1	2	1	0	0	2	-0.104067244477306	-0.153826803279744	-0.0543076856748677
0	10.7889061954588	1	2	3	2	1	3	1	1	0	0	0	2	-0.0396262268860577	-0.0867255753543503	0.00747312158223493
1	11.7277534817674	2	3	3	2	1	2	9	0	0	0	0	3	0.301135413705109	0.242639613438432	0.359631213971786
0	10.1398395526678	1	2	3	3	2	3	1	0	0	0	0	2	-0.385510528709061	-0.454980262455815	-0.316040794962306
1	9.37060646824184	2	1	4	1	2	1	1	2	1	0	0	1	-0.727769965982954	-0.866855139948469	-0.588684792017439
0	11.7864731927737	2	3	3	3	1	3	1	2	1	0	0	3	0.311309680883735	0.25046493615449	0.37215442561298
1	11.4205890619729	1	1	4	3	1	2	1	1	1	0	0	1	0.222078004708135	0.172639170861618	0.271516838554652
1	10.491021802548	1	1	4	2	1	2	0	0	0	0	0	1	-0.195288789035527	-0.250296645188432	-0.140280932882621
0	9.30613239900392	2	1	4	2	2	2	9	0	0	0	0	2	-0.752184776596005	-0.902064358231549	-0.602305194960462
0	9.6725202020375	2	2	3	3	2	2	1	2	0	0	0	3	-0.606945963793943	-0.707508498562594	-0.506383429025293
0	11.6791964462299	1	3	3	3	2	2	9	0	0	1	1	1	0.291503303229209	0.23485549029767	0.348151116160748
0	10.4742131577622	1	3	3	3	1	3	1	1	1	0	0	2	-0.204447910149463	-0.260025829870535	-0.14886999042839
1	13.1459857438106	1	3	1	1	2	2	0	1	1	0	0	1	0.401061759239717	0.196560114197869	0.605563404281564
1	9.75009063302414	2	2	4	3	2	3	0	1	1	0	0	2	-0.573481757761885	-0.666971453962042	-0.479992061561728
1	12.3266208187029	1	3	3	3	1	2	0	1	0	0	0	1	0.352925779068867	0.261758273475439	0.444093284662294
1	10.7755468657702	1	1	3	3	1	3	1	0	0	0	0	2	-0.0462353607067598	-0.0935478438424433	0.00107712242892362
1	10.7356857833386	2	2	4	2	1	2	9	0	1	1	0	1	-0.0661969225061349	-0.114238127588135	-0.0181557174241344
1	11.4433958827338	1	2	3	2	2	2	1	0	1	1	0	1	0.229338995505932	0.17942254262597	0.279255448385894
0	12.2504765938485	1	3	3	1	1	2	0	0	0	0	0	2	0.349992070599971	0.264358598971572	0.43562554222837
1	11.0279660797707	1	1	2	3	1	2	1	0	0	0	0	2	0.071428305859067	0.0262909253983657	0.116565686319768
0	10.6659621079508	1	2	3	3	2	2	1	2	0	0	0	1	-0.101936690728309	-0.151589206212916	-0.0522841752437014
1	10.1011641452511	1	1	1	2	2	3	0	0	0	0	0	1	-0.405617222879753	-0.477049726357408	-0.334184719402098
0	10.3079403238926	2	2	3	2	2	9	1	2	1	0	0	1	-0.295437611639955	-0.357190404797723	-0.233684818482186
0	11.4583350720317	1	1	4	1	3	2	9	0	1	1	0	2	0.233985968015757	0.183746422474411	0.284225513557104
0	9.12818160544395	1	1	4	2	1	2	1	0	1	0	0	3	-0.818092850316182	-1.00425002636907	-0.631935674263291
1	10.1709065685185	1	2	3	3	1	3	1	2	0	0	0	1	-0.369165171440466	-0.437100803557776	-0.301229539323157
0	9.88197568941408	1	1	3	2	1	2	1	0	0	0	0	1	-0.513661092749429	-0.59748144253695	-0.429840742961909
1	10.8425652843383	2	1	3	3	1	3	9	0	0	0	0	1	-0.0135015571896468	-0.0598876488083004	0.0328845344290067
1	11.6219248478099	2	3	3	2	1	3	1	1	0	0	0	2	0.278711125281373	0.22406688660912	0.333355363953625
0	11.0532314506407	1	2	3	2	2	3	1	0	1	0	0	1	0.0823582281028679	0.0372639866259107	0.127452469579825
1	10.7020153489948	1	1	1	2	1	3	0	0	0	0	0	1	-0.0833303150583775	-0.132097820544326	-0.0345628095724291
1	10.9318881484263	2	1	4	2	1	3	1	0	0	0	0	1	0.0284546646016933	-0.0171372981058833	0.0740466273092699
0	12.611308069547	1	3	3	3	1	2	0	1	1	0	0	2	0.365096427459787	0.248396236680392	0.481796618239182
0	12.4480386281996	2	3	3	3	2	2	9	0	1	0	0	2	0.357667680156982	0.256845764828759	0.458489595485206
0	9.31786502883854	1	1	4	1	1	3	9	2	0	0	0	2	-0.747767633787554	-0.895599355848119	-0.599935911726989
1	11.9596432753992	1	3	4	1	1	1	0	0	0	1	0	2	0.332784757956851	0.264429171668027	0.401140344245676
0	11.3636800396577	1	3	3	3	1	3	1	1	1	0	0	3	0.203122210581673	0.15480725921105	0.251437161952296
0	11.4541687758442	2	3	1	1	1	1	0	0	1	0	0	2	0.232698836486029	0.182550292082054	0.282847380890003
0	9.40096176950959	2	1	3	2	3	3	1	2	0	0	0	1	-0.716145211505537	-0.85051310428755	-0.581777318723525
0	9.92456844520352	2	2	3	2	1	2	1	2	0	0	0	2	-0.493505784027884	-0.574679845299198	-0.41233172275657
1	10.5477759408992	2	1	3	3	3	3	1	0	0	0	0	2	-0.164550413370439	-0.217688456173731	-0.111412370567147
0	10.4963372574959	1	1	1	2	1	9	1	0	0	0	0	1	-0.192396872172969	-0.24722593862241	-0.137567805723528
1	11.6051658839936	2	2	1	1	1	1	1	0	0	1	0	1	0.274677690821996	0.220574587107476	0.328780794536517
1	10.4874446804498	1	3	2	3	2	3	0	1	0	0	0	2	-0.197236224609658	-0.252364801198204	-0.142107648021111
1	11.6062938532128	2	3	1	1	2	1	9	1	1	1	0	1	0.27495324413787	0.2208144049054	0.329092083370339
0	10.5523654389373	2	1	4	3	3	1	9	0	0	0	0	2	-0.162080097902723	-0.215071053223239	-0.109089142582207
1	11.331924421359	1	3	3	2	1	2	0	1	1	0	0	1	0.192054648133657	0.144326658553622	0.239782637713692
1	11.1498288328356	2	3	3	3	1	3	1	1	0	0	0	2	0.122707168078806	0.0773606544606279	0.168053681696985
1	10.5414991878862	1	1	3	3	3	3	1	2	0	0	0	1	-0.16793304917279	-0.221273343495444	-0.114592754850136
0	11.6944988667663	2	3	4	1	2	9	0	0	1	0	0	3	0.294659134316371	0.237441145691219	0.351877122941524
0	10.9470067379964	2	1	1	3	1	2	1	0	0	0	0	2	0.0353649349891999	-0.0101293697465325	0.0808592397249324
0	11.07591861447	1	2	3	2	1	3	1	2	1	0	0	1	0.0920407776516957	0.046950359227783	0.137131196075608
0	10.0715581947505	2	1	3	3	1	2	1	2	0	0	0	1	-0.420814354673937	-0.493786182692228	-0.347842526655646
0	10.5637100870347	2	1	3	3	1	3	1	0	0	0	0	3	-0.155985267215488	-0.208615679458009	-0.103354854972966
0	9.64115213634393	2	3	3	2	2	3	1	1	0	0	0	1	-0.620148377073798	-0.723895492652311	-0.516401261495285
1	10.8248298451509	2	3	3	3	2	2	1	1	1	1	0	2	-0.0220608472648099	-0.0686590045046821	0.0245373099750623
1	11.5237151116757	2	3	4	3	1	3	1	0	1	0	0	1	0.253256699228288	0.201474896298469	0.305038502158106
0	10.7889188165807	2	1	1	3	1	1	9	0	0	0	0	2	-0.0396200024988966	-0.0867191567323471	0.00747915173455383
1	10.4093790599532	1	2	1	1	1	3	1	0	1	0	0	1	-0.239917474987183	-0.297768818337937	-0.182066131636429
0	10.1090237952708	2	1	1	3	3	2	1	0	0	0	0	2	-0.40155386468438	-0.47258299079618	-0.330524738572581
1	12.46154013055	2	3	3	2	1	2	1	1	1	1	0	2	0.358225323903354	0.256239981292804	0.460210666513904
0	10.911960200664	2	1	2	1	3	1	9	0	0	0	0	2	0.0192615779107653	-0.0264738930702607	0.0649970488917913
0	10.7236187921802	2	3	3	3	2	3	9	0	0	0	0	2	-0.0723093466563513	-0.120599235729572	-0.0240194575831308
1	12.024948385219	1	3	1	2	1	3	1	0	0	0	0	2	0.338155809966457	0.266542632719218	0.409768987213696
1	10.0082805952557	1	2	3	3	1	3	0	1	0	0	0	1	-0.452689143980973	-0.529061252186183	-0.376317035775764
1	11.8048474972048	1	2	3	3	1	3	1	0	0	0	0	1	0.314170519344429	0.252573575495906	0.375767463192951
0	11.6761021298525	2	3	1	2	1	2	1	1	1	1	0	2	0.290851676899447	0.234317588178635	0.34738576562026
1	10.7756957390814	1	3	3	1	2	3	1	2	1	0	1	2	-0.0461614831769566	-0.0934715072648181	0.00114854091090492
0	10.014210408832	1	1	1	1	3	2	1	0	0	0	0	2	-0.449738498199632	-0.525784969535732	-0.373692026863531
0	11.9053443450731	2	1	3	3	1	3	1	0	0	0	0	2	0.327291518964894	0.261423003991161	0.393160033938628
0	12.3267060530867	2	3	3	1	2	1	9	0	1	0	0	3	0.352929015617311	0.261755127712157	0.444102903522466
1	10.0042544141469	1	2	4	3	2	2	0	2	0	0	0	1	-0.454688160716647	-0.531282278705102	-0.378094042728191
0	11.0331370714028	2	3	3	2	1	1	0	2	1	0	0	1	0.0736778854436488	0.0285524305348737	0.118803340352424
0	10.1634683738119	1	3	4	3	1	3	1	2	0	1	0	2	-0.373093582351971	-0.441392842004285	-0.304794322699657
0	11.7856953286213	2	1	3	3	1	3	0	1	0	0	0	2	0.311185234959827	0.250372173931437	0.371998295988217
0	10.9103958842589	1	3	4	1	2	1	0	1	1	0	0	2	0.0185358598430618	-0.0272116139362431	0.0642833336223667
1	10.8608716360785	2	1	3	3	1	3	1	1	0	0	0	2	-0.00474576098391882	-0.0509345543350893	0.0414430323672517
0	11.319621174289	2	1	3	1	1	2	9	0	0	0	0	2	0.187677405299795	0.140168001330288	0.235186809269301
1	9.73418336070086	1	1	3	3	3	3	1	2	0	0	0	1	-0.580443024060541	-0.675291525172852	-0.48559452294823
1	11.7168561695815	2	1	1	1	1	1	1	0	1	0	0	2	0.299070653014507	0.240998796562146	0.357142509466868
0	9.31069080201369	1	1	4	2	3	2	1	0	0	0	0	2	-0.750469891522509	-0.899549223726596	-0.601390559318422
1	11.1025356717527	1	2	3	2	1	2	1	0	0	0	0	2	0.103240369069371	0.0581075079765528	0.14837323016219
0	12.1085101604878	1	3	3	3	1	2	0	1	1	0	0	3	0.343468358347645	0.267153550682496	0.419783166012793
1	12.1049858902466	2	3	3	1	1	2	1	0	1	0	0	3	0.343272885408661	0.26716908218438	0.419376688632941
0	12.1238802626254	2	3	4	1	2	3	9	0	1	0	0	2	0.344296156879458	0.267048344315561	0.421543969443356
1	11.0374082838972	2	1	3	2	1	2	1	0	0	0	0	3	0.075531145531648	0.0304143747166295	0.120647916346667
0	10.5700569546031	1	1	1	2	1	2	1	2	0	0	0	2	-0.152582873306551	-0.205013574059714	-0.100152172553388
0	8.77035551174917	1	1	3	3	3	2	9	0	0	0	0	2	-0.947559689985233	-1.23594154361136	-0.659177836359103
0	12.3348973749899	2	3	3	3	2	2	9	0	1	0	0	1	0.353240120554055	0.261450780617194	0.445029460490916
1	11.0232441579013	2	2	4	3	2	1	9	0	1	0	0	1	0.0693684374827755	0.0242188532398177	0.114518021725733
0	10.5950291132122	2	1	1	3	3	1	1	0	0	0	0	2	-0.139251329139477	-0.190911880689981	-0.087590777588973
1	10.6767592156015	1	2	3	2	1	2	0	1	0	0	0	2	-0.0963373098445486	-0.145713827851329	-0.0469607918377681
0	11.8722642278016	2	3	3	1	2	2	0	0	1	0	0	1	0.323421939846305	0.258996161421373	0.387847718271237
1	10.7830786609264	1	1	3	3	3	2	0	0	1	0	0	1	-0.0425041538039288	-0.0896946130801812	0.00468630547232359
1	10.5487735484569	1	1	3	2	3	2	1	2	0	0	0	1	-0.164013226069804	-0.21711923872648	-0.110907213413129
0	12.9395791759663	2	3	1	3	2	1	1	1	0	0	0	2	0.385461228425709	0.221780962248453	0.549141494602965
1	9.96647441399906	1	1	3	2	1	2	1	1	0	0	0	1	-0.473270750368671	-0.551987705414408	-0.394553795322934
0	11.7382658534343	1	1	2	3	2	2	0	0	1	0	0	1	0.303074394340004	0.244165465254884	0.361983323425124
1	11.668244078555	1	3	1	1	1	3	1	0	1	0	0	1	0.289176495636709	0.232928669271941	0.345424322001478
1	10.6226949777362	1	2	3	3	1	2	9	0	1	0	0	1	-0.124594050837106	-0.17543558009044	-0.073752521583771
0	11.5816235924754	2	2	1	1	1	2	0	0	0	0	0	1	0.268793104849529	0.215413024392472	0.322173185306585
0	11.7687351858594	1	3	3	1	1	3	1	2	1	1	0	3	0.308403676403003	0.248278071287849	0.368529281518158
0	12.0158873652009	1	3	3	1	2	2	1	2	1	0	0	3	0.337482276057102	0.266341567714592	0.408622984399612
1	11.0899856990634	1	3	5	3	1	3	1	1	1	0	1	1	0.0979813821288157	0.052875140705118	0.143087623552513
0	11.4437665532348	1	1	3	2	3	1	1	0	0	0	0	2	0.229455353552098	0.179530988539476	0.27937971856472
1	10.6244873402438	1	2	3	2	1	3	1	2	0	0	0	2	-0.123648827857142	-0.174438722348194	-0.0728589333660889
0	9.67268001714573	1	3	4	2	2	2	1	2	0	0	0	2	-0.606878231793202	-0.707425023766167	-0.506331439820237
1	10.6793424264695	1	1	4	3	1	3	1	0	0	0	0	3	-0.0950010487342556	-0.14431288185029	-0.0456892156182216
0	11.5752125662745	1	1	5	3	1	2	0	0	1	1	0	2	0.267146804433506	0.21395608350677	0.320337525360242
1	11.7019515289965	1	3	3	3	1	3	1	1	0	0	0	2	0.296155943897417	0.238655896502337	0.353655991292497
1	11.3791186500845	1	2	3	2	1	3	1	0	0	0	0	1	0.208378943984932	0.15976801132656	0.256989876643304
0	12.8173369692822	2	1	1	1	1	1	0	0	0	0	0	2	0.377072283397352	0.23337500714177	0.520769559652934
1	11.4931463379958	2	1	1	1	1	1	9	0	0	0	0	3	0.244467333526697	0.193436042892738	0.295498624160657
0	10.0372440767731	2	1	1	3	1	2	0	0	0	0	0	1	-0.438204781170651	-0.513000717349669	-0.363408844991633
0	9.81740321549908	1	3	4	2	1	2	0	1	0	0	0	2	-0.543430038992112	-0.631657664928206	-0.455202413056017
0	12.1208502179786	1	1	3	3	2	3	1	0	0	0	0	1	0.344136049810767	0.267073798433041	0.421198301188492
0	9.47250806760855	1	1	3	3	1	3	1	2	0	0	0	2	-0.688360486509875	-0.81242432155726	-0.564296651462491
1	11.1982043623944	1	2	3	2	2	3	1	0	1	0	0	2	0.142029803449246	0.0962718210526884	0.187787785845804
1	10.7841227568232	1	3	2	2	1	3	1	2	0	0	0	2	-0.041987948521921	-0.0891618735332121	0.00518597648937019
0	12.6272074023518	2	1	1	1	1	1	9	0	0	0	0	2	0.365912663234142	0.247424284474535	0.484401041993749
1	11.4473807158024	2	2	3	2	1	3	1	2	1	0	0	1	0.230587077996768	0.180585297618602	0.280588858374934
1	10.4905407211827	1	1	4	3	3	2	9	0	1	0	0	1	-0.195550638009753	-0.250574710912375	-0.140526565107132
1	11.728283773171	1	3	3	2	1	2	1	1	0	0	0	2	0.301234465603432	0.242717919226106	0.359751011980758
1	10.2546501563608	2	2	1	1	1	2	0	1	0	0	0	1	-0.32436983088564	-0.388400117883272	-0.260339543888009
1	11.7258853179029	1	3	4	1	1	1	0	2	1	0	0	1	0.300785411471939	0.242362614629596	0.359208208314283
1	11.5164242692908	1	2	3	3	1	2	1	0	1	0	9	1	0.251196425309043	0.199598937547256	0.302793913070831
1	10.8504606388555	1	2	1	2	1	3	1	1	0	0	0	2	-0.00971538978227327	-0.0560138385576758	0.0365830589931293
1	10.5005215874378	2	1	4	3	1	2	1	0	0	0	0	1	-0.190122010918122	-0.244810837907852	-0.135433183928391
1	10.6658333007787	1	1	1	3	3	3	1	0	0	0	0	1	-0.10200362682038	-0.151659488688738	-0.0523477649520218
1	10.5475336548629	1	2	4	2	2	2	1	0	0	1	0	1	-0.164680896844474	-0.2178267235369	-0.111535070152047
0	10.0083367311313	2	1	3	3	3	3	1	1	0	0	0	2	-0.452661247120322	-0.529030265171833	-0.376292229068811
1	11.4836840778559	2	1	1	2	1	3	1	1	0	0	0	2	0.241667259005995	0.190857192021837	0.292477325990153
0	12.3969643803862	2	1	1	1	1	1	0	0	0	0	0	2	0.355624966026381	0.259020544572181	0.452229387480581
0	11.6210187558181	2	3	3	2	2	2	1	0	0	0	0	2	0.278496386457178	0.223881959480193	0.333110813434163
0	11.8337683513957	2	3	3	2	2	9	1	1	1	1	0	2	0.318373358504599	0.255577464426359	0.381169252582838
1	10.1124922744099	1	2	3	3	1	3	1	2	0	0	0	2	-0.399756937321966	-0.470608767718813	-0.328905106925119
0	11.4003294992011	1	2	1	1	1	2	1	0	0	1	0	2	0.215463810647699	0.166435521720543	0.264492099574855
1	12.254227601121	2	1	1	1	1	1	0	1	0	1	0	1	0.350140691255298	0.264242343597736	0.436039038912859
0	10.9827959005056	1	1	4	2	1	1	1	0	1	0	0	1	0.0515026412311961	0.00620212506346921	0.096803157398923
1	10.896171246929	1	1	2	3	2	3	1	0	0	0	0	2	0.0119095527411468	-0.0339522157796844	0.0577713212619781
0	10.5886499704505	1	3	4	2	2	2	1	0	1	0	0	2	-0.142648150237517	-0.194502900555772	-0.0907933999192614
1	11.2129460326071	2	2	3	2	1	3	1	2	1	0	0	3	0.147795344833476	0.101874633905383	0.193716055761569
0	12.2757459811589	2	2	3	3	1	1	1	0	0	0	0	3	0.350981924717343	0.263548422219438	0.438415427215248
1	9.26757973734427	1	1	4	3	1	3	0	0	0	0	0	1	-0.766626721623444	-0.923516223255102	-0.609737219991786
0	10.8169146540605	1	3	3	2	1	2	1	2	0	0	1	1	-0.0259049590284115	-0.0726049792865676	0.0207950612297446
0	10.8462841720969	2	1	3	1	1	1	1	2	0	0	0	2	-0.0117163250705349	-0.0580606376217412	0.0346279874806714
1	12.5170289411471	2	1	3	1	1	1	9	2	0	1	0	1	0.360612898953638	0.253590498064682	0.467635299842594
0	11.2677339590278	2	1	3	3	1	2	1	0	0	0	0	2	0.168696196175965	0.122038653005626	0.215353739346303
0	10.7310032326781	2	3	3	2	2	1	0	1	0	0	1	3	-0.0685650646527505	-0.116701215197286	-0.0204289141082151
0	10.9975110306277	1	1	2	3	1	3	0	0	0	0	0	1	0.0580480000419347	0.0128114168860954	0.103284583197774
1	9.58131299734006	1	1	4	3	3	2	1	0	1	0	0	1	-0.644853379171059	-0.755195567956261	-0.534511190385858
1	10.3184036016982	2	3	3	1	2	2	1	1	0	1	0	2	-0.289729814615553	-0.351055232357695	-0.228404396873411
1	12.2742016915434	2	1	2	1	1	1	0	0	0	0	0	1	0.350922109034122	0.263599654468119	0.438244563600125
1	11.9048621400778	2	1	3	3	1	3	1	0	0	0	0	1	0.32723807781567	0.261390935370648	0.393085220260692
0	11.732696381632	1	3	3	2	2	3	1	2	0	0	0	2	0.302053569017968	0.243363997378937	0.360743140656999
0	12.3517963756696	2	3	4	1	2	2	0	1	1	0	0	2	0.35388321010996	0.260810600489008	0.446955819730912
1	10.0858763478342	1	1	4	3	1	2	1	2	1	0	0	1	-0.413486424584832	-0.48570989699055	-0.341262952179115
0	11.351486359432	2	1	1	2	1	2	0	0	0	0	0	2	0.198912407794147	0.15082645322012	0.246998362368174
0	10.283036763059	1	3	3	2	1	3	1	1	1	0	1	2	-0.308990132234495	-0.371786112052472	-0.246194152416518
1	12.0691199409065	2	2	4	3	2	1	1	1	1	1	0	1	0.341150747658193	0.267130803098672	0.415170692217713
0	11.1354244651282	2	1	3	2	1	2	9	1	0	0	0	2	0.116837374134686	0.071575514718382	0.162099233550991
0	12.9913724284911	2	3	1	1	3	2	0	1	1	0	0	1	0.389236338056741	0.216185394385349	0.562287281728132
1	9.7414254793829	2	1	3	3	2	3	1	1	0	0	0	1	-0.577280260947171	-0.671504411764904	-0.483056110129438
1	9.48523331217229	1	2	3	2	2	2	1	2	0	0	0	1	-0.683355746834265	-0.80569777298664	-0.561013720681891
1	10.4157480469263	1	1	5	2	1	2	1	2	1	0	0	2	-0.236427015512146	-0.294048946894874	-0.178805084129417
0	11.6451742809463	2	3	2	1	1	2	9	0	1	0	0	1	0.284090024802015	0.228659804007627	0.339520245596403
0	10.7821362559821	2	2	4	3	1	2	1	0	0	0	0	2	-0.0429702991879423	-0.0901757616430717	0.0042351632671871
1	10.1681457626748	2	1	3	3	1	3	1	0	0	0	0	3	-0.370624332159643	-0.438694650996024	-0.302554013323262
0	13.0077362830185	2	1	3	3	1	2	1	1	0	0	0	2	0.390451650409159	0.214324199798723	0.566579101019595
0	11.5564362808002	2	3	1	3	2	2	0	0	0	0	0	1	0.262218574434344	0.209564217474987	0.314872931393701
1	11.7807524024415	2	1	4	2	1	2	9	0	0	0	0	2	0.310388059982968	0.249776022980363	0.371000096985573
0	10.6572180373818	2	1	2	1	1	3	1	0	0	0	0	1	-0.106487847152399	-0.156370323198641	-0.0566053711061579
0	9.36144383109689	1	2	3	1	1	2	0	2	0	0	0	2	-0.731261637431519	-0.871814620013414	-0.590708654849623
1	11.8200113146597	1	2	3	1	2	3	0	2	0	0	0	1	0.316419236068077	0.254196037315561	0.378642434820592
0	10.0532006362904	2	2	1	3	1	3	1	0	0	0	0	2	-0.430148492481622	-0.504090669132823	-0.356206315830422
0	11.4305520889835	1	3	3	3	2	2	1	2	1	0	1	1	0.225274372831421	0.175629045906068	0.274919699756774
0	11.0469800093389	1	2	3	3	1	3	1	1	0	0	0	2	0.0796682271696733	0.0345669454537842	0.124769508885562
1	11.8305615118917	1	3	3	1	1	2	0	1	1	1	1	3	0.317925061371702	0.255263072381742	0.380587050361662
1	10.5882986813518	1	2	3	3	1	2	9	0	0	0	0	2	-0.142835386264327	-0.194700883844182	-0.0909698886844709
1	11.1805101285672	1	3	3	2	1	3	1	0	0	0	0	2	0.135032988139512	0.0894479034119965	0.180618072867028
0	11.9443619297266	2	1	1	2	1	2	0	0	0	0	0	2	0.331340518334099	0.263702383282204	0.398978653385995
0	8.87021241333919	1	1	4	1	3	3	1	2	0	0	0	2	-0.911601812422306	-1.16820686228693	-0.654996762557681
1	10.5735901827392	1	1	3	2	1	2	1	2	1	0	0	1	-0.150691189437669	-0.203011369965426	-0.0983710089099112
1	11.3028669190981	1	3	1	1	1	3	0	2	1	0	0	1	0.181639022424867	0.134418027369414	0.22886001748032
0	10.8753705321026	2	1	3	3	1	2	1	2	0	0	0	2	0.00213166937308094	-0.0439148506289693	0.0481781893751312
1	11.0593005580984	1	3	3	3	1	9	1	0	1	0	0	2	0.0849606962727805	0.0398708770709065	0.130050515474655
0	11.6213704011188	2	2	3	3	2	2	0	2	1	0	0	2	0.27857976982083	0.223953780679209	0.333205758962452
1	11.6084400440625	1	1	4	2	1	2	1	2	1	1	0	1	0.275475917623779	0.221268809430027	0.329683025817531
1	10.8869481961494	1	2	4	2	1	3	0	0	0	0	0	1	0.00758695660931558	-0.0383540536804192	0.0535279668990504
1	9.82059678492714	2	3	3	2	2	2	1	0	0	0	0	1	-0.54197975353307	-0.629975974165069	-0.453983532901071
1	10.2174245632587	2	3	4	1	2	1	9	0	1	0	0	1	-0.344401232477482	-0.410121583279782	-0.278680881675183
0	10.5113759513322	1	1	4	1	3	9	1	2	0	0	0	2	-0.184228137287061	-0.238555282554719	-0.129900992019402
1	11.7009654555764	1	2	3	3	1	3	1	0	1	1	0	2	0.295959407575127	0.238496834446981	0.353421980703272
0	10.307614446826	2	1	2	1	3	9	1	0	0	0	0	2	-0.29561526136518	-0.357381467586316	-0.233849055144044
1	10.4176803195868	2	2	1	3	1	3	1	1	1	0	0	1	-0.235368190634798	-0.292920814868591	-0.177815566401006
1	10.1966416663657	1	1	3	3	1	3	1	0	1	0	0	2	-0.35550506428063	-0.422201939908007	-0.288808188653253
0	11.708363116643	2	1	3	3	2	2	1	0	0	0	0	2	0.297422635988633	0.239677820608827	0.355167451368439
1	10.5030181525783	2	2	4	3	1	3	9	0	1	0	0	1	-0.188765444526886	-0.243370811400414	-0.134160077653357
1	12.4708659406207	2	3	4	3	1	3	0	1	1	0	0	2	0.358615462189906	0.255813172072675	0.461417752307138
1	10.7606207351465	1	2	3	2	2	1	1	2	0	0	0	1	-0.0536680958521352	-0.101236926063314	-0.00609926564095659
1	10.1066858088701	1	1	1	1	1	1	9	2	0	0	0	2	-0.402763819465669	-0.473912702775298	-0.331614936156039
1	11.8543109794151	2	3	3	1	1	3	0	2	0	0	0	1	0.321142870516549	0.257482767056126	0.384802973976972
0	9.85838156071004	2	1	2	3	3	3	1	0	0	0	0	1	-0.524647608479368	-0.610016017024488	-0.439279199934248
0	11.3678491041462	2	3	4	1	3	1	0	0	1	0	1	2	0.204549898538474	0.156155675891763	0.252944121185184
0	9.60518381414827	1	1	3	2	2	3	1	2	0	0	0	1	-0.635070618992838	-0.742700558338223	-0.527440679647453
0	13.6144556681992	2	3	3	1	1	2	1	0	1	0	0	2	0.438879040434271	0.100993085713352	0.77676499515519
1	12.2636784946026	2	3	4	2	2	1	9	0	1	1	0	1	0.350512360980378	0.263943025956202	0.437081696004554
1	9.78335271099023	2	1	3	3	1	3	1	0	0	0	0	2	-0.558753945455299	-0.649548276938583	-0.467959613972016
1	10.6391248438774	1	2	1	2	1	3	1	0	0	0	0	1	-0.115950451604057	-0.166325917998257	-0.0655749852098576
0	10.2288519279881	2	1	4	3	3	2	0	0	0	0	0	1	-0.338270499004531	-0.40346371654992	-0.273077281459142
1	11.1286398182267	2	2	4	1	1	2	9	1	1	0	0	2	0.11405451206555	0.06882650661414	0.159282517516959
0	11.1548051909607	2	1	4	3	1	1	9	0	0	0	0	1	0.124722802635743	0.0793429757720071	0.170102629499479
0	10.4023964210712	2	2	3	3	1	3	1	2	0	0	0	1	-0.243744843462707	-0.301849464201913	-0.185640222723502
0	10.4987321436151	2	1	3	1	3	2	1	0	0	0	0	1	-0.19109468058116	-0.245843426917156	-0.136345934245164
0	12.9657395902022	2	3	3	2	2	2	0	1	1	0	0	1	0.387353829541467	0.219009301296822	0.555698357786113
1	10.630816069794	1	3	3	3	1	3	1	1	0	0	0	2	-0.12031572300774	-0.17092481709905	-0.0697066289164294
0	10.8832467090566	2	1	3	1	1	3	1	2	0	0	0	2	0.00584637738333849	-0.0401276176596921	0.0518203724263691
1	11.252793000783	2	1	3	3	1	3	1	1	0	0	0	2	0.163080892726628	0.116643134206634	0.209518651246621
1	10.9718303711354	2	3	4	2	2	2	0	2	1	0	0	1	0.0465910895865606	0.00123682199321525	0.0919453571799059
1	11.68561043984	1	1	3	2	3	9	1	0	0	0	0	2	0.292839571048994	0.23595430393958	0.349724838158408
1	9.82610160375277	2	1	4	2	1	3	1	0	0	0	0	1	-0.539474551367815	-0.627075457012353	-0.451873645723278
1	11.0420078420269	2	1	1	3	1	2	0	1	0	0	0	1	0.0775219327844004	0.0324133020184224	0.122630563550378
1	11.4103053637118	2	1	1	2	1	3	1	0	0	0	0	2	0.21873963687476	0.169510701896904	0.267968571852616
1	10.6534436286206	2	2	3	3	1	3	1	2	1	0	0	2	-0.108456840251112	-0.158440293816405	-0.0584733866858191
1	11.1477299957422	2	1	1	1	1	1	9	0	0	0	0	2	0.12185516020028	0.0765220692770819	0.167188251123478
1	12.2359112066349	1	3	1	1	1	1	1	0	0	0	0	2	0.349408069665647	0.264795215127302	0.434020924203992
1	11.6194390413808	2	2	1	1	1	2	0	1	1	1	0	2	0.27812108949119	0.22355848692983	0.332683692052549
1	11.1305119666451	1	3	3	3	1	3	0	2	0	0	0	1	0.114823565284751	0.0695866006335136	0.160060529935989
0	11.9453460760243	2	3	3	3	1	9	9	0	1	1	0	2	0.331435847469312	0.263751953414423	0.3991197415242
1	11.5860681686997	1	2	3	1	2	2	1	2	0	0	0	1	0.269923475865738	0.216410232502179	0.323436719229297
0	12.0860445337783	2	3	3	3	2	2	9	1	0	1	0	2	0.342183481685391	0.267194692085428	0.417172271285355
1	10.7646190353873	2	2	4	3	3	9	0	2	1	0	0	1	-0.051672092712356	-0.0991703387049626	-0.00417384671974948
0	11.1593658664317	2	3	3	1	2	2	9	0	1	1	0	3	0.126564512197192	0.0811523165776321	0.171976707816752
1	9.99505039749063	1	1	3	3	3	3	1	0	0	0	0	2	-0.459244578469781	-0.536349089172916	-0.382140067766646
0	12.1838994718463	1	3	3	1	2	2	0	0	0	0	0	3	0.347200741160805	0.266121767055809	0.4282797152658
1	10.9083326374947	1	2	3	3	1	3	1	1	1	0	0	2	0.0175777710423767	-0.0281857026165212	0.0633412447012747
0	12.4804346879426	2	1	3	2	1	3	1	0	0	0	0	2	0.359020202301298	0.255367820279774	0.462672584322822
1	9.86673450988935	1	1	4	3	1	2	1	0	1	0	0	2	-0.520772580473709	-0.605585428087318	-0.4359597328601
0	11.6860240413383	2	2	3	3	1	3	1	1	0	0	0	2	0.292925070339	0.236024413455175	0.349825727222824
1	10.9702197650747	2	2	3	3	1	2	9	0	1	0	0	2	0.0458672370577955	0.000504650264942424	0.0912298238506485
1	12.1505440864483	2	3	3	3	1	2	1	2	0	0	0	3	0.34564509465393	0.266730850796927	0.424559338510933
0	11.2047103669407	2	3	3	1	1	2	0	0	1	0	0	1	0.144581543361881	0.0987537770263188	0.190409309697442
1	11.805123919892	2	2	2	2	1	2	9	1	1	1	0	3	0.314212412642544	0.252604097557492	0.375820727727596
0	8.74551147986597	1	1	4	3	3	2	1	0	0	0	0	2	-0.95650046745796	-1.25305694767688	-0.659943987239043
1	13.4171550604741	1	1	1	1	1	2	0	0	0	1	0	1	0.422851800172564	0.148562984648771	0.697140615696357
0	10.4526371337199	2	3	4	1	2	2	1	2	1	0	0	1	-0.216231736770931	-0.27255215546266	-0.159911318079201
1	10.7807683350301	1	3	3	2	1	3	1	1	1	0	0	1	-0.0436472843754572	-0.0908746584845894	0.00358008973367495
0	11.6923625882194	1	3	3	2	2	2	0	1	1	0	0	2	0.294225229983185	0.237087583636597	0.351362876329773
1	9.76729235765982	2	1	4	3	2	2	1	0	0	0	0	1	-0.56589449944008	-0.657966106556294	-0.473822892323866
1	10.3521667723164	2	1	4	3	1	1	0	0	1	0	0	1	-0.271270244102243	-0.331258609153867	-0.21128187905062
1	11.0511478522577	1	2	3	2	1	2	1	0	1	0	0	1	0.0814627072001745	0.0363663957206586	0.12655901867969
1	10.2223816881704	2	1	4	3	3	3	1	0	0	0	0	2	-0.341743876574568	-0.407234681120907	-0.276253072028229
0	10.7368985325843	2	3	3	3	2	3	1	1	1	0	0	3	-0.0655843722597432	-0.113601309256322	-0.017567435263164
1	11.085535913394	1	2	3	3	1	3	1	2	0	0	0	2	0.0961074470257548	0.0510077819049927	0.141207112146517
0	10.0968576623356	1	3	4	1	1	2	1	1	1	1	0	1	-0.407838566718154	-0.479493035833479	-0.33618409760283
1	10.2571153762441	1	2	3	3	1	3	1	1	0	0	0	2	-0.32303747779353	-0.386958666434032	-0.259116289153028
1	10.8205158547368	1	3	3	1	1	2	0	0	0	1	0	1	-0.024154148232841	-0.0708072501043988	0.0224989536387169
0	11.6948219998058	2	3	3	3	1	2	1	0	1	0	0	2	0.294724578406615	0.237494417092964	0.351954739720265
1	11.2078903387529	2	1	1	3	3	3	9	0	0	0	0	1	0.145824634264032	0.0999615827099533	0.191687685818111
1	10.5106706754336	2	1	4	1	3	1	1	2	0	0	0	1	-0.184610768997457	-0.238961321107586	-0.130260216887328
0	10.4182519118962	1	3	3	3	1	2	1	0	0	0	0	2	-0.23505499001027	-0.292587138001942	-0.177522842018598
1	10.0759704175883	1	1	3	3	1	3	1	2	0	0	0	2	-0.418560616243751	-0.491301053231784	-0.345820179255718
1	10.9048672175436	2	1	3	3	2	2	1	0	1	0	0	1	0.0159662481574141	-0.0298245351318121	0.0617570314466403
1	10.8187337521542	1	1	4	3	1	3	1	1	0	0	0	1	-0.0250201764299265	-0.0716963756538111	0.0216560227939581
1	10.1270430850988	2	1	3	3	1	3	1	0	0	0	0	2	-0.39219389753711	-0.462306808687299	-0.322080986386921
0	12.5202380200329	2	2	1	1	1	9	9	0	0	1	0	2	0.360756169917543	0.253428727480037	0.468083612355049
0	12.2782897059918	1	3	1	1	1	2	1	1	1	1	0	2	0.351080293580803	0.263463582212733	0.438697004948873
1	11.2306521596647	1	3	3	3	1	3	1	1	1	0	0	2	0.154642159457332	0.108504927866362	0.200779391048301
1	12.90841725774	2	1	4	3	1	2	1	0	1	0	0	2	0.383247861156663	0.224943562757435	0.541552159555891
0	10.4106437308254	2	1	1	2	1	2	1	0	0	0	0	1	-0.239224335635366	-0.297030005466843	-0.181418665803888
1	11.133825791229	1	1	1	2	1	1	1	0	0	0	0	2	0.116182685574175	0.0709291484064871	0.161436222741863
1	12.7285714285714	2	3	1	1	1	1	1	0	1	1	0	2	0.371546721484831	0.240508747507186	0.502584695462475
0	11.3732951708814	1	3	3	2	1	2	1	1	0	0	0	1	0.206405836304487	0.157907326579386	0.254904346029588
0	10.3418575262869	2	1	3	3	3	3	1	0	1	0	0	1	-0.276912304305658	-0.337302348703471	-0.216522259907845
0	11.1036383477628	2	1	3	3	1	2	1	0	0	0	0	2	0.103700587008239	0.0585648072297001	0.148836366786777
1	11.1175862775011	1	1	4	3	3	3	1	0	0	0	0	1	0.109496024454431	0.0643150266462681	0.154677022262594
1	11.8640694475439	1	2	4	1	1	2	0	0	1	0	0	1	0.322397706432984	0.258322751058295	0.386472661807673
0	10.0285307284481	1	2	4	1	1	2	0	0	1	0	0	1	-0.44258126525225	-0.517847661078785	-0.367314869425716
0	11.0385540222654	2	3	3	3	2	2	1	1	0	0	0	1	0.0760275248904949	0.0309129004359923	0.121142149344997
0	12.3215315436538	2	1	3	1	1	2	1	0	0	0	0	3	0.352732521029597	0.261945300953148	0.443519741106045
1	10.8398699713845	2	1	1	1	1	2	1	2	0	0	0	3	-0.0147974986744724	-0.0612144359025409	0.0316194385535961
0	9.95029312801052	2	1	5	3	1	3	1	1	0	0	0	2	-0.481131548984525	-0.560782769915898	-0.401480328053152
0	11.1156260668099	1	2	2	1	2	2	1	1	0	0	0	2	0.10868445684184	0.0635107539228387	0.15385815976084
1	10.8138155339831	2	1	1	3	1	2	1	1	0	0	0	2	-0.0274141290927046	-0.0741553063453827	0.0193270481599734
0	10.0795493667248	2	1	4	3	3	1	1	2	0	0	0	1	-0.416729616825361	-0.489282874391478	-0.344176359259243
0	10.5118905184221	2	1	3	3	1	3	1	0	0	0	0	3	-0.183949000239008	-0.238259076289325	-0.129638924188691
1	12.0222925902543	1	3	3	3	1	3	1	1	1	0	0	2	0.337960615438425	0.266486647514789	0.409434583362062
1	10.4760267295471	1	2	4	1	1	2	1	2	1	0	0	2	-0.203458716059839	-0.258974784027242	-0.147942648092436
0	11.8006137257743	1	2	5	3	2	3	1	0	1	0	0	2	0.313524652138863	0.252101668905403	0.374947635372323
1	10.9932161572333	2	3	3	1	2	3	9	0	1	0	0	2	0.0561430279520565	0.010888788255277	0.101397267648836
1	12.2586343572841	2	2	3	2	2	2	1	0	1	0	0	1	0.350314467658465	0.264103892900865	0.436525042416064
1	11.412796300022	2	2	4	1	1	2	1	2	0	0	0	2	0.219551876720316	0.170272390889675	0.268831362550957
1	10.5166705929377	1	2	3	2	1	3	1	0	1	1	0	1	-0.181357177441207	-0.235509027856796	-0.127205327025617
1	10.3843395091962	1	2	3	3	1	3	1	0	0	0	0	2	-0.253643265093114	-0.312411989313379	-0.194874540872849
0	11.8810552428734	2	1	1	2	1	9	0	0	0	0	0	2	0.32449124069547	0.25968640870989	0.38929607268105
0	9.92774731077835	2	1	5	3	1	3	9	0	0	0	0	2	-0.491984855705541	-0.572967989564179	-0.411001721846903
1	11.6308242880559	2	3	3	3	1	2	9	0	1	1	0	2	0.280799914717563	0.22585955690077	0.335740272534356
0	11.3866856916222	2	3	4	1	3	2	9	0	1	0	0	1	0.21092495090042	0.16216654668219	0.25968335511865
1	10.9036680971849	1	1	3	2	1	3	1	0	0	0	0	2	0.0154079440410639	-0.0303924175814619	0.0612083056635897
1	11.1764195484603	2	1	2	2	3	2	1	0	0	0	0	3	0.133403729899884	0.0878549987535435	0.178952461046225
0	10.5936454064414	2	1	4	3	1	2	9	2	1	0	0	1	-0.139987611307914	-0.191690129404388	-0.08828509321144
0	11.2022609809423	2	3	3	2	2	3	9	0	1	0	0	2	0.143622193329138	0.0978210814627931	0.189423305195483
1	10.2293762239461	1	2	1	3	1	3	1	0	1	0	0	1	-0.33798880689382	-0.40315801215365	-0.272819601633991
1	10.7847612360481	1	2	5	3	1	3	9	0	0	0	0	2	-0.0416724061225298	-0.0888362655999357	0.00549145335487607
1	8.96193953863323	1	1	2	3	3	1	1	2	0	0	0	1	-0.87849982005991	-1.10785146371635	-0.64914817640347
1	10.9946429401856	1	1	3	2	1	2	1	1	0	0	0	2	0.0567763656628016	0.0115280853542965	0.102024645971307
1	12.1242768012822	2	1	3	3	3	1	1	0	0	0	0	3	0.344317001296555	0.267044845892632	0.421589156700479
0	11.829576340871	2	1	4	3	3	3	1	0	1	0	0	2	0.317786463381418	0.255165560479459	0.380407366283378
1	10.4993372397607	1	2	4	3	3	1	0	0	1	1	0	2	-0.190765743790169	-0.245494219394824	-0.136037268185515
1	11.4043709070342	2	1	3	1	3	2	1	1	0	0	0	1	0.216795308326903	0.167686077570371	0.265904539083436
0	9.62739233163763	1	1	4	3	1	3	1	0	0	0	0	1	-0.625883495551529	-0.731086908969492	-0.520680082133567
1	10.8923970816909	1	2	3	3	1	3	1	2	0	0	0	2	0.0101431931203897	-0.0357505010872635	0.056036887328043
0	11.9506095953838	2	1	3	3	1	3	1	1	0	0	0	2	0.331940236153677	0.264010583323249	0.399869888984104
1	11.1298464881419	2	3	3	3	2	2	9	2	1	1	0	1	0.114550296283736	0.069316549608079	0.159784042959392
1	11.7324145573689	2	1	3	2	2	2	0	2	0	0	0	3	0.302001527524073	0.243323027383093	0.360680027665053
0	11.5449505736715	2	1	1	2	1	2	9	0	1	0	0	3	0.259126343853754	0.206787019337935	0.311465668369573
1	10.1535321998772	1	2	3	3	1	3	1	2	1	0	0	2	-0.378326792410969	-0.447115462603948	-0.30953812221799
1	11.0442958394021	2	3	5	2	1	3	1	0	1	1	0	2	0.0785103180076084	0.0334052585428595	0.123615377472357
0	10.7350557797406	2	2	4	3	1	2	9	0	0	0	0	1	-0.0665152597824965	-0.114569124064293	-0.0184613955007005
1	10.8956166606919	1	1	3	3	3	3	1	0	0	0	0	2	0.0116502152395681	-0.0342162016049873	0.0575166320841236
1	12.5860436146711	1	2	3	3	2	1	0	2	1	1	0	1	0.363836414519629	0.249881602778402	0.477791226260856
0	12.4990362664791	2	3	1	1	1	1	9	0	1	1	0	3	0.35982059299754	0.254479522870751	0.465161663124328
0	11.01687345491	2	1	5	3	3	1	1	0	0	0	0	2	0.0665807670390722	0.0214127954771817	0.111748738600963
1	10.7583575914038	1	2	4	3	1	3	1	0	0	0	0	1	-0.0547994912699888	-0.102408900752656	-0.00719008178732104
1	10.4436660847771	1	1	3	3	1	3	1	1	0	0	0	2	-0.221138476370497	-0.277771440087098	-0.164505512653897
0	11.6797381143906	2	3	1	2	1	2	0	0	1	1	0	1	0.291616905767447	0.234949128614681	0.348284682920212
0	11.554110035132	1	3	3	3	2	1	1	2	0	0	0	2	0.26159701747207	0.209007253565217	0.314186781378924
1	9.56297931580401	1	1	4	3	1	3	1	0	0	0	0	1	-0.652304931439996	-0.764802920260596	-0.539806942619396
0	10.4741560391421	2	1	4	3	3	1	2	0	0	0	0	2	-0.20447906848347	-0.260058937599664	-0.148899199367276
1	11.6908753254292	2	1	4	1	1	2	9	0	0	0	0	2	0.293921872411132	0.236840021807914	0.35100372301435
0	11.0357844615572	2	1	3	3	1	3	1	0	0	0	0	2	0.074827096670907	0.0297071505426585	0.119947042799156
0	11.2149850503563	1	1	2	3	1	3	9	0	0	0	0	1	0.148588192247689	0.102643691709147	0.194532692786231
0	12.237721118812	1	3	3	1	1	2	0	0	1	1	0	1	0.349481284273585	0.264742302039273	0.434220266507897
0	9.9674095797927	1	1	4	1	3	2	1	0	0	0	0	2	-0.472814638602079	-0.551478099907725	-0.394151177296432
0	9.51496861958647	1	2	4	1	3	2	9	0	1	0	0	1	-0.671579343798487	-0.790020992933354	-0.55313769466362
1	10.9030358376092	2	2	3	3	1	2	1	0	0	0	0	3	0.0151134270392075	-0.0306920117485947	0.0609188658270098
0	10.6752567395036	1	2	3	3	3	2	1	2	1	0	0	1	-0.0971151277593766	-0.146529511008129	-0.0477007445106245
0	9.92069365526554	2	3	4	3	2	3	1	0	1	0	0	2	-0.495356549424447	-0.576764461548034	-0.413948637300859
0	11.1700569874343	1	3	3	1	2	9	1	1	0	0	0	1	0.130860886785303	0.0853659432102836	0.176355830360323
0	10.5953240600866	2	1	3	3	1	3	1	1	0	0	0	3	-0.139094423415133	-0.190746040975054	-0.0874428058552115
0	12.1114828042273	1	3	3	2	1	2	0	2	1	0	1	2	0.343631553838707	0.267137913835368	0.420125193842046
0	9.40036528385357	1	1	3	2	3	2	1	2	0	0	0	1	-0.716374515358019	-0.850833015894158	-0.581916014821879
0	11.1131361790959	1	1	3	1	1	3	1	2	0	0	0	2	0.107652217296129	0.0624873335566765	0.152817101035582
0	11.2975087648794	2	1	1	1	3	9	0	0	0	0	0	3	0.179689366992525	0.13255812642464	0.226820607560409
0	11.8125	2	1	1	2	1	2	9	0	0	0	0	1	0.315317893263129	0.253405537739669	0.377230248786589
0	10.2461206098634	1	1	1	2	3	3	1	0	0	0	0	2	-0.328974467545208	-0.393384991660532	-0.264563943429883
1	11.967117380377	2	1	4	3	1	3	0	1	0	0	0	1	0.33346368880914	0.26475158217863	0.402175795439649
0	11.0236772678951	1	2	1	3	3	3	1	1	0	0	0	1	0.0695575999568615	0.0244091863273473	0.114706013586376
1	9.94689573808237	1	1	3	1	1	2	1	2	0	0	0	2	-0.482774433398838	-0.562623999318705	-0.402924867478972
1	11.1033925485392	1	3	3	3	2	2	1	1	1	1	0	1	0.103598025067424	0.0584629041129758	0.148733146021872
1	10.7108968039482	1	2	3	3	1	3	1	1	0	0	0	2	-0.0787875064322937	-0.127353683160546	-0.0302213297040411
0	10.1153904700292	2	1	4	1	3	9	9	9	0	0	0	2	-0.39825371007049	-0.46895773484728	-0.3275496852937
0	11.1904711579469	1	1	3	3	1	3	1	0	0	0	0	2	0.138982053331733	0.0933027220063489	0.184661384657117
0	12.2903646592496	1	3	3	3	1	3	0	0	1	0	0	1	0.351544877076772	0.263053518272411	0.440036235881134
0	11.1565227557694	2	3	3	3	1	2	1	1	1	0	0	2	0.125417021276624	0.0800252105145176	0.170808832038731
1	9.32901234753558	1	1	4	3	3	1	1	2	0	0	0	1	-0.743560685701514	-0.889482200615842	-0.597639170787186
1	12.1405189216931	2	3	3	3	1	9	0	2	0	0	0	2	0.345150029691858	0.266869292303077	0.423430767080638
0	10.8911678223433	1	1	2	1	3	2	1	0	0	0	0	2	0.00956713853098604	-0.0363371028145813	0.0554713798765534
0	10.2767043439963	2	3	3	3	1	3	1	1	0	0	0	2	-0.312427854021388	-0.375495003249436	-0.249360704793341
0	10.8361075667117	2	2	3	2	3	2	1	0	0	0	0	1	-0.0166094183983231	-0.0630702242350148	0.0298513874383686
1	12.5698255676248	2	1	1	1	1	2	9	0	0	0	0	1	0.363050950537819	0.250797991615415	0.475303909460224
0	10.750225436649	2	1	3	3	1	3	1	0	0	0	0	2	-0.0588744565417664	-0.106633441476764	-0.011115471606769
1	11.9321282347503	1	3	4	1	2	1	1	0	1	1	0	1	0.330128206437926	0.263054021166357	0.397202391709495
0	11.3296053304142	2	1	5	3	2	2	1	0	0	0	0	3	0.191233305838072	0.143546926571604	0.238919685104539
1	10.7399779532726	1	3	3	3	1	3	1	1	1	0	0	1	-0.0640304338227653	-0.111986344922196	-0.0160745227233344
0	11.9522054334724	1	3	4	1	2	2	0	1	1	1	0	1	0.332091355973689	0.264086845683741	0.400095866263638
0	10.553934913987	1	1	3	3	3	3	9	2	0	0	0	2	-0.161235924076907	-0.2141767383692	-0.108295109784614
0	9.67485695722976	1	1	2	3	3	2	1	0	0	0	0	2	-0.605955131398228	-0.706287967387583	-0.505622295408873
0	12.0300770299313	2	3	4	2	2	2	0	0	1	1	0	1	0.338527638637129	0.266643905534361	0.410411371739898
0	11.8847308514399	1	3	3	3	1	2	1	0	0	0	0	2	0.324929410257825	0.259965210521615	0.389893609994034
0	10.2596880209956	2	1	4	1	3	2	9	0	0	0	0	2	-0.321646362210349	-0.385454082682271	-0.257838641738427
1	12.3423331575892	2	1	1	1	1	2	1	0	0	0	0	2	0.353522788351512	0.26117109941132	0.445874477291703
0	11.3230781154767	2	1	3	3	1	3	1	0	0	0	0	3	0.1889122397066	0.141341966903378	0.236482512509823
0	10.7960470815878	2	2	4	3	2	2	0	2	1	0	0	1	-0.0361104653578489	-0.0831020258554191	0.0108810951397212
1	10.7178526147902	2	1	1	1	1	2	0	0	0	0	0	2	-0.0752412622584112	-0.123654595013435	-0.0268279295033877
0	9.15596199522776	1	1	4	1	2	1	1	2	0	0	0	1	-0.807913612849505	-0.987726880096472	-0.628100345602538
0	11.4471863229635	2	1	1	1	1	2	1	0	0	0	0	2	0.230526336348611	0.180528732437129	0.280523940260094
1	10.6929042943062	1	1	4	2	1	2	1	1	0	0	0	1	-0.0880075882387962	-0.136988680424309	-0.0390264960532836
1	9.70760916017127	1	1	1	1	3	1	1	1	0	0	0	2	-0.591956909891402	-0.689179816057779	-0.494734003725025
0	12.1107991453371	2	3	1	1	2	2	9	0	1	0	0	3	0.34359415634629	0.267141713877981	0.420046598814599
0	10.3534272602226	2	1	4	3	3	2	1	2	0	0	0	2	-0.270580132992551	-0.330519764450772	-0.21064050153433
0	12.1017180163549	2	1	4	1	1	2	1	0	1	0	0	2	0.343089665391521	0.267180528645919	0.418998802137122
1	10.8283032159999	1	2	4	3	1	3	9	0	1	1	0	1	-0.0203786588968098	-0.0669335578909215	0.026176240097302
0	11.4132105315279	1	3	3	2	1	9	0	1	1	0	0	1	0.219686725336592	0.170398815321373	0.26897463535181
1	10.607977648408	1	1	4	2	1	2	1	0	1	0	0	1	-0.132375797030045	-0.183648084333981	-0.0811035097261096
0	10.9443315769013	1	3	3	2	3	1	1	1	1	0	0	1	0.0341462270009387	-0.0113646713331821	0.0796571253350594
0	10.7714344791215	2	2	2	2	1	2	1	2	0	0	0	1	-0.0482781198428697	-0.0956592882919043	-0.000896951393835145
0	10.6777729496761	2	3	3	3	2	2	9	0	0	0	0	2	-0.0958127609521997	-0.145163831486228	-0.0464616904181716
0	10.1051146061908	2	1	4	3	1	1	9	0	0	0	0	2	-0.403576359908467	-0.474805835628237	-0.332346884188697
0	10.3477519369791	2	1	4	2	1	2	1	0	0	0	0	3	-0.273686902799318	-0.333846601601881	-0.213527203996754
1	11.1541586919284	2	2	4	3	2	3	1	0	0	0	0	1	0.124461300337252	0.0790859196665353	0.169836681007968
0	11.1907204759409	1	3	3	3	1	9	1	0	1	0	0	2	0.139080560170183	0.0933987671291898	0.184762353211176
0	10.2733407879144	2	3	1	2	2	2	1	0	1	0	0	1	-0.314252324189609	-0.377464485908297	-0.251040162470922
0	10.3490593921878	2	1	3	2	1	2	1	2	1	0	0	2	-0.272971282571824	-0.333080135520615	-0.212862429623033
1	11.2230306274594	1	1	3	3	3	3	1	0	0	0	0	1	0.151705540897374	0.105664231471331	0.197746850323417
0	11.7336905143931	2	3	2	1	1	1	9	0	1	0	0	1	0.302236847768299	0.24350819935261	0.360965496183987
0	12.0330242381699	2	3	3	2	2	1	0	0	0	1	0	2	0.338738305609197	0.26669805887972	0.410778552338673
0	12.4724418800655	2	3	3	1	2	2	9	2	0	0	0	2	0.358681807127504	0.255740348694439	0.461623265560569
0	11.3762236497297	1	2	3	3	2	2	0	2	1	0	0	2	0.207399547113458	0.158844619394678	0.255954474832238
0	11.9093077839807	1	3	3	2	1	3	1	0	1	0	1	2	0.327727539254857	0.261682932323787	0.393772146185927
1	10.585093239789	2	1	3	3	3	3	0	2	0	0	0	3	-0.144544725868198	-0.196508539170735	-0.0925809125656606
0	10.3588676472752	2	3	1	1	2	1	9	0	0	0	0	2	-0.267600958645141	-0.327331174590255	-0.207870742700027
1	12.1609575646365	2	1	1	1	1	1	9	0	0	0	0	1	0.346145122193415	0.26656425656796	0.42572598781887
0	10.4900806023965	2	1	3	2	2	3	1	2	0	0	0	1	-0.195801094363263	-0.250840682840344	-0.140761505886182
1	11.1275479075659	1	1	3	1	3	2	9	2	0	0	0	1	0.11360556487311	0.0683826506359742	0.158828479110247
1	11.1267633315636	2	3	1	1	1	1	0	0	0	1	0	2	0.113282796500363	0.0680634795661026	0.158502113434624
1	10.2533976682215	1	1	5	3	1	2	1	0	0	0	0	2	-0.325046494499753	-0.389132348048577	-0.260960640950929
0	11.6475098618249	2	1	3	2	1	2	1	0	0	0	0	2	0.284616379579369	0.229105026542027	0.340127732616711
0	12.4229288657662	2	3	3	3	1	3	0	1	1	0	0	2	0.356651308571473	0.25793672987972	0.455365887263226
0	9.63170130614324	1	1	4	3	3	3	9	2	1	0	0	1	-0.624091103253466	-0.728834581623255	-0.519347624883677
0	10.7378641658658	2	2	4	3	2	3	0	0	1	1	0	1	-0.0650968694044666	-0.113094578116102	-0.0170991606928311
0	11.1785380604168	2	3	1	2	2	2	0	1	1	0	0	1	0.134248068866109	0.0886806825371226	0.179815455195095
1	10.9293899475611	2	3	3	3	2	3	1	1	0	0	0	2	0.0273074790523747	-0.018301537956643	0.0729164960613924
0	12.5042378933241	2	3	3	3	2	2	1	2	0	0	0	2	0.360047763383761	0.25422559674391	0.465869930023612
0	13.7149623516688	2	3	1	1	2	1	0	0	1	0	0	1	0.447028242367336	0.0727681757874971	0.821288308947175
0	12.4015726815241	2	1	1	2	1	9	0	0	0	0	0	3	0.355805516971135	0.258831259520445	0.452779774421825
0	10.2546501563608	2	1	4	1	1	3	9	0	0	0	0	2	-0.32436983088564	-0.388400117883272	-0.260339543888009
1	11.4755058294854	2	1	1	1	1	9	1	0	0	0	0	2	0.239217500514199	0.188594854770958	0.289840146257441
0	9.37748866858142	1	1	3	2	3	3	1	1	0	0	0	2	-0.725142183608255	-0.863138505925277	-0.587145861291232
0	10.783287850883	1	2	3	3	1	3	1	0	0	0	0	2	-0.0424007092269281	-0.089587848388597	0.00478642993474073
0	10.8780296186524	1	1	3	3	1	3	1	0	0	0	0	3	0.00338747449696802	-0.042634198291888	0.049409147285824
1	11.4971416017353	1	3	1	1	1	1	0	1	1	1	0	2	0.245638461651408	0.194512278620945	0.296764644681872
1	11.3939970093335	1	1	3	2	1	2	0	2	0	0	0	1	0.213365535875892	0.164463150494173	0.262267921257611
1	10.3068640130319	2	2	1	1	1	2	9	0	0	1	0	2	-0.296024326890684	-0.357821444610855	-0.234227209170513
1	10.2878569196893	2	1	3	3	1	3	1	1	1	0	0	1	-0.306370965796788	-0.36896214492899	-0.243779786664586
0	12.8141989949326	2	3	3	3	1	2	9	0	1	1	1	3	0.376868150075994	0.233644961168487	0.5200913389835
1	11.5913868215673	2	3	3	2	1	9	0	0	0	0	0	2	0.271264306656118	0.217589673023224	0.324938940289011
1	12.2154192504179	2	3	3	2	1	2	0	0	1	1	0	2	0.348564228628681	0.265365124586275	0.431763332671087
1	11.6926869522876	2	1	3	1	1	3	1	1	1	0	0	2	0.294291251477161	0.237141421254024	0.351441081700298
1	9.65081320349336	1	2	4	3	1	2	1	2	0	0	0	1	-0.616101398161185	-0.718847628363888	-0.513355167958481
1	11.2665894999791	2	2	3	2	2	1	0	2	1	1	0	3	0.168268371438384	0.121628115213435	0.214908627663332
0	11.0945590496571	2	3	3	3	1	3	1	1	1	0	1	2	0.0999022966273	0.054787747581844	0.145016845672756
1	11.80681674538	1	3	3	2	2	9	0	1	1	0	0	2	0.314468234879197	0.2527902459619	0.376146223796493
1	11.0964085041125	2	3	3	1	1	3	1	0	1	0	0	2	0.100677653048471	0.0555592935477325	0.145796012549209
0	9.49574666562523	2	1	3	3	1	3	1	0	0	0	0	2	-0.679205365804771	-0.800148846196825	-0.558261885412716
1	10.9059061007689	1	2	4	1	1	2	1	2	1	0	0	2	0.016449665032586	-0.0293328734679568	0.0622322035331287
0	11.4531665071924	2	1	5	3	1	1	1	1	0	0	0	3	0.232388172382784	0.182261413209361	0.282514931556207
0	11.9208500815448	2	2	1	3	1	3	1	0	1	0	0	1	0.328964868564926	0.262402977950926	0.395526759178926
1	10.5274230234193	1	1	3	3	3	2	1	2	0	0	0	1	-0.175535465109129	-0.229333685520161	-0.121737244698096
1	9.86494934653778	1	1	3	2	3	3	1	0	0	0	0	2	-0.521602069788843	-0.606532935920832	-0.436671203656854
1	10.8797896039529	1	1	1	3	1	3	1	1	0	0	0	2	0.004217721272118	-0.0417877100953258	0.0502231526395618
1	9.3459752915735	1	2	4	2	1	3	1	1	0	0	0	1	-0.737139163227617	-0.880218388311236	-0.594059938143999
0	12.0460236440496	2	1	3	2	1	1	1	2	1	0	0	1	0.339642043497879	0.26690230605294	0.412381780942818
0	10.8393478510932	2	3	3	3	2	3	1	1	1	1	0	1	-0.0150487419499262	-0.0614717101341251	0.0313742262342727
0	11.5922471465121	2	3	3	3	2	3	1	2	1	0	0	2	0.271479979266712	0.217779030602266	0.325180927931158
1	11.3659531345182	2	1	3	2	1	2	1	1	0	0	0	3	0.203901369898014	0.155543258371539	0.252259481424488
1	11.0194148775914	1	1	3	2	3	3	0	2	1	0	0	1	0.0676940107261966	0.0225336343389487	0.112854387113445
0	9.42654239329232	1	3	4	1	1	3	0	2	1	0	0	1	-0.706276541088042	-0.83683415784944	-0.575718924326645
0	10.5747139641966	1	1	1	3	1	3	1	0	0	0	0	1	-0.15008988362607	-0.202375013439578	-0.0978047538125623
0	12.2167143686687	2	3	3	2	2	2	9	1	1	0	9	2	0.348618441453909	0.265330781526054	0.431906101381764
0	10.7504566805592	2	1	3	3	2	3	1	2	0	0	0	2	-0.0587583768908344	-0.10651302690216	-0.0110037268795084
1	10.1508890048116	2	1	4	3	3	1	1	2	1	0	0	1	-0.379716073815347	-0.448635624759499	-0.310796522871194
0	10.6637097617271	2	1	1	3	1	3	1	1	0	0	0	1	-0.103107607434827	-0.152818817536498	-0.053396397333155
1	10.7582034192503	2	2	3	2	1	3	1	0	0	0	0	2	-0.0548766074337109	-0.102488797828543	-0.00726441703887882
1	10.8458473649269	1	3	3	3	2	3	9	0	0	1	0	2	-0.0119258401469325	-0.0582750135684044	0.0344233332745395
0	13.0996392009712	2	3	1	1	2	1	1	1	0	1	0	2	0.397445653091354	0.202948910939859	0.591942395242849
1	10.8923970816909	1	1	1	2	1	3	1	1	0	0	0	1	0.0101431931203897	-0.0357505010872635	0.056036887328043
0	13.1323003668501	2	3	5	2	2	3	9	0	1	0	0	2	0.399988820862656	0.198495386411042	0.601482255314271
1	11.011817480489	1	3	3	2	1	1	1	1	1	0	0	1	0.0643614068022119	0.019177322465765	0.109545491138659
0	10.8674789659979	1	2	4	3	1	3	1	2	1	0	0	1	-0.00160533574284269	-0.0477278394433572	0.0445171679576719
0	9.94945880310743	2	2	3	3	1	3	1	0	0	0	0	1	-0.481535248926683	-0.5612351056841	-0.401835392169265
0	11.4621442659613	1	3	3	2	2	2	0	1	1	1	0	3	0.235156745200357	0.184833356456869	0.285480133943844
0	9.45916155192497	2	1	5	2	3	2	1	0	0	0	0	3	-0.693588092048897	-0.819492518721202	-0.567683665376591
1	11.5585981189844	1	3	1	1	1	2	0	1	1	0	0	2	0.262794042069301	0.210079294394942	0.315508789743661
1	11.7540000681591	1	1	3	1	1	3	1	2	0	0	0	2	0.305880112939337	0.246346146263425	0.365414079615249
0	9.83944897326883	1	1	3	2	2	3	1	0	0	0	0	1	-0.533372192610811	-0.620032756196835	-0.446711629024787
1	10.4404173678457	1	1	5	3	1	3	1	2	1	0	0	1	-0.222916226225508	-0.279662967681124	-0.166169484769892
0	11.2400120566562	1	2	3	3	1	3	1	0	1	0	0	2	0.158226461871971	0.111966039147338	0.204486884596603
1	10.9062569508501	1	2	3	2	1	2	1	0	1	0	0	1	0.0166128647806429	-0.0291669005041339	0.0623926300654197
0	11.1036228218791	2	1	1	2	1	2	9	1	0	0	0	2	0.103694109134031	0.0585583711096481	0.148829847158414
1	11.5357469491903	1	3	3	1	1	2	0	1	1	1	1	1	0.25660653208505	0.204512722899232	0.308700341270868
0	11.0554738615831	1	3	3	3	1	3	9	0	0	0	1	2	0.0833208286558379	0.0382285017361352	0.128413155575541
1	11.6862201731562	1	2	1	1	2	1	1	2	0	0	0	2	0.2929655861829	0.236057628164245	0.349873544201555
1	11.2791633140922	2	1	1	2	1	2	9	0	0	0	0	2	0.172947520348363	0.126113448601788	0.219781592094939
1	10.9817580108564	2	1	3	1	1	2	1	1	0	1	0	2	0.051039007294137	0.00573362202208531	0.0963443925661887
1	11.3237917010381	2	2	1	1	1	3	9	0	1	0	0	1	0.189166658340309	0.141583766302097	0.236749550378521
0	12.4048784709587	2	3	4	1	3	2	0	1	1	1	0	1	0.355935439496099	0.258694675713276	0.453176203278923
1	11.9732619265361	1	3	3	3	1	3	1	1	1	0	0	2	0.33400871826131	0.26500059977024	0.40301683675238
1	10.285912696499	1	1	4	1	1	1	1	0	1	0	0	1	-0.307427658451383	-0.370101277059915	-0.244754039842852
1	10.8238775353444	1	2	1	1	1	9	1	0	1	0	0	3	-0.0225225615713074	-0.0691327309590264	0.0240876078164115
0	10.7393541152537	1	1	1	1	3	1	0	0	0	0	0	2	-0.0643450665080559	-0.112313271353895	-0.0163768616622164
1	11.0990111924689	2	2	3	2	1	3	1	0	0	0	0	2	0.101767367831575	0.0566432022687539	0.146891533394397
0	10.6673084325106	1	3	4	2	2	3	0	2	1	0	0	2	-0.101237249511788	-0.150854862572427	-0.0516196364511489
1	11.7891533094514	2	2	3	2	1	2	1	1	1	0	0	2	0.311736370558811	0.250782359695546	0.372690381422075
0	9.42154994301416	1	1	3	3	1	2	1	1	0	0	0	2	-0.708208020255084	-0.839497857185079	-0.576918183325089
0	10.4609428495334	2	1	4	1	2	3	1	0	0	0	0	2	-0.211692397580365	-0.267725504467909	-0.155659290692822
1	11.2434144198323	1	3	3	2	2	3	1	0	1	0	0	2	0.159523271357589	0.113216646172305	0.205829896542873
1	11.3314342593181	2	2	3	2	1	3	1	0	1	0	0	2	0.191881195429453	0.14416201589757	0.239600374961336
0	10.8256695844285	2	1	3	2	1	3	1	2	0	0	0	2	-0.0216538900777739	-0.0682415095551484	0.0249337293996007
0	11.5865853468569	2	3	3	1	1	2	1	2	1	0	9	1	0.270054423190686	0.216525584100106	0.323583262281267
0	10.8368721690573	2	1	3	3	1	2	9	1	0	0	0	1	-0.0162409229490578	-0.0626927363840528	0.0302108904859373
0	9.11177473946449	1	1	3	3	3	2	1	0	0	0	0	3	-0.824090344249076	-1.01411525528361	-0.634065433214547
0	10.7920665907277	2	1	3	3	3	2	0	0	0	0	0	3	-0.0380687645103112	-0.0851198891648175	0.00898236014419518
0	11.2402251112003	2	2	3	3	2	3	1	1	0	0	0	2	0.158307763429221	0.112044469412738	0.204571057445704
1	10.2716091237878	2	1	4	3	2	2	1	0	0	0	0	1	-0.315191193373926	-0.378478276310902	-0.251904110436951
0	11.0057327718855	1	2	2	1	1	3	1	1	0	0	0	1	0.0616822826377956	0.0164770878160713	0.10688747745952
0	11.9612511365556	2	1	1	3	1	2	1	1	0	0	0	3	0.332932309932088	0.264500348664873	0.401364271199302
0	12.1041782098987	2	3	3	2	2	2	9	0	0	0	0	2	0.343227778758325	0.267172177404195	0.419283380112456
1	11.1251374151243	2	1	1	3	1	1	1	1	0	0	0	3	0.112613417574846	0.067401393657225	0.157825441492467
0	11.5855527035416	2	2	1	1	3	2	0	0	1	0	0	1	0.26979284091348	0.216295120715968	0.323290561110992
0	12.0582376154745	1	2	3	3	3	3	1	0	1	0	0	2	0.340454793368425	0.267044057605176	0.413865529131675
0	10.410138695249	2	1	3	3	3	3	1	2	0	0	0	2	-0.239501132328207	-0.297325034285351	-0.181677230371064
1	11.1467893817053	1	2	1	1	1	1	1	0	0	0	0	2	0.12147296153242	0.076145765388011	0.166800157676829
0	10.6177586395651	1	1	3	3	1	3	1	2	1	1	0	2	-0.127200104269139	-0.17818479018427	-0.0762154183540079
0	11.1843539800243	1	2	3	3	1	3	1	1	0	0	1	2	0.136559982404659	0.0909394839534131	0.182180480855905
1	9.42425947577138	1	1	3	3	3	1	1	1	0	0	0	2	-0.707160091878886	-0.838051858092096	-0.576268325665676
0	10.5157329320283	2	1	4	3	1	3	1	0	0	0	0	2	-0.181865414175437	-0.236048253636152	-0.127682574714723
1	11.06	1	1	4	1	1	1	0	2	0	0	0	1	0.0852600460378945	0.0401705806260342	0.130349511449755
0	9.69238102841608	2	1	3	3	1	3	1	0	0	0	0	2	-0.598491314756138	-0.697134794048018	-0.499847835464258
1	11.6046476796596	2	1	1	1	1	1	0	0	1	0	0	1	0.274550901039183	0.220464181299391	0.328637620778975
0	9.0899147336611	1	1	4	3	1	1	9	0	0	0	0	1	-0.832066403364521	-1.02738348418129	-0.636749322547753
1	10.736875826448	1	1	3	3	1	3	9	0	0	0	0	2	-0.0655958379868072	-0.113613228133506	-0.0175784478401086
0	9.40552798303032	2	1	3	3	3	3	9	0	0	0	0	2	-0.714388643668939	-0.848065614834569	-0.580711672503309
0	11.4314569917935	2	1	3	3	1	3	9	0	0	0	0	2	0.225562818806938	0.175898576461534	0.275227061152342
1	12.5090400003665	2	3	3	2	2	2	0	2	1	1	0	1	0.360258832853538	0.253988962290719	0.466528703416357
1	11.6885810713337	1	3	2	2	1	1	0	1	1	1	0	1	0.293451857569986	0.236455851808811	0.350447863331161
1	11.4469274084233	1	1	1	1	1	1	9	0	0	0	0	2	0.23044541075587	0.180453367299057	0.280437454212683
0	11.6460148582078	2	1	3	3	1	3	2	1	0	0	0	2	0.284279755456641	0.228820379401356	0.339739131511926
0	11.1711767679489	2	3	4	3	2	2	1	1	1	0	0	2	0.131309177654329	0.0858050123525496	0.176813342956108
0	9.75866186941025	2	1	4	3	1	3	1	0	0	0	0	2	-0.569708990982807	-0.662485511698494	-0.476932470267119
1	11.1298464881419	2	1	1	3	3	3	1	0	0	0	0	2	0.114550296283736	0.069316549608079	0.159784042959392
1	12.3292941506346	1	3	3	3	1	2	1	1	1	0	0	1	0.353027294686686	0.261659399638698	0.444395189734675
0	11.6652909241767	2	1	3	2	3	2	9	0	0	0	0	2	0.288539390995119	0.232398170589809	0.344680611400429
1	11.4475942041076	1	2	4	2	1	2	1	2	1	0	0	1	0.230653769350765	0.18064740058113	0.280660138120401
1	10.9151750031656	2	2	4	3	2	3	9	0	1	0	0	2	0.0207511283712172	-0.0249600193533971	0.0664622760958314
1	10.9613390327017	1	3	4	1	1	2	1	0	1	1	0	3	0.0418647139654311	-0.00354566366888959	0.0872750915997518
0	11.082527588532	2	1	4	3	3	1	9	2	0	0	0	1	0.0948378076429998	0.049741757988279	0.139933857297721
1	10.9635316738718	1	2	3	3	1	3	1	0	0	0	0	2	0.0428547053434219	-0.00254357187436809	0.088252982561212
1	11.4111955822072	2	2	3	3	1	3	1	0	0	0	0	2	0.219030181695739	0.169783201707691	0.268277161683788
1	11.5485780054748	2	1	3	2	1	1	1	2	1	1	0	3	0.260109246025257	0.20767147724039	0.312547014810124
0	10.7030972802609	2	1	3	2	1	1	1	2	0	0	0	2	-0.0827760322046247	-0.131518645642179	-0.0340334187670699
1	11.2162130002035	1	2	1	1	1	1	0	1	0	0	0	2	0.149065119653629	0.103106145676121	0.195024093631137
0	10.8243790890073	2	1	2	1	1	2	9	0	0	0	0	2	-0.0222793633158354	-0.0688831980589407	0.0243244714272698
1	11.2975915940824	2	2	3	3	1	3	0	0	1	1	0	2	0.179719573334151	0.132586955018845	0.226852191649458
0	9.76416832356179	1	1	2	1	3	2	1	0	0	0	0	2	-0.567277076738166	-0.659602330398566	-0.474951823077766
1	11.2051859802149	1	2	5	3	1	2	2	1	0	0	0	1	0.144767639738783	0.0989346446751377	0.190600634802427
0	11.1171196146065	2	2	3	2	1	3	9	0	1	0	0	2	0.109302902947391	0.0641236700226688	0.154482135872113
1	10.8839644744069	1	1	3	3	1	3	1	0	0	0	0	2	0.00618415697547896	-0.0397833878568029	0.0521517018077609
1	10.5262361580605	1	2	4	3	1	3	1	0	1	0	0	1	-0.176177480549791	-0.230014576404381	-0.122340384695201
0	10.1002129977775	2	2	4	3	2	3	1	0	0	0	0	1	-0.406108148130114	-0.477589618476047	-0.334626677784181
0	11.0206472889149	1	3	1	1	2	2	1	0	1	0	0	1	0.0682332933515843	0.023076476480628	0.113390110222541
1	11.4479467098239	1	3	4	2	2	3	1	1	0	0	0	2	0.230763849159454	0.180749900347147	0.280777797971761
1	10.9344152541481	1	1	1	1	1	1	1	2	0	0	0	2	0.0296135851310995	-0.0159613931628502	0.0751885634250492
0	10.7529547792337	2	1	1	2	1	2	0	0	0	0	0	2	-0.057505146312045	-0.105213271957802	-0.00979702066628775
0	11.1539122447826	2	1	3	3	1	3	1	1	0	0	0	2	0.12436158686623	0.0789878917932127	0.169735281939248
1	10.9465342441248	1	3	5	2	1	3	0	0	0	0	0	1	0.0351498096303487	-0.0103474046153787	0.0806470238760762
0	10.5752118835974	2	3	3	1	2	3	0	0	1	1	0	1	-0.14982351682759	-0.202093132418729	-0.0975539012364515
0	9.38610017017155	2	1	4	2	3	3	1	0	0	0	0	2	-0.721847763359873	-0.858497800485104	-0.585197726234642
1	10.6263573673894	2	2	3	3	2	3	1	2	0	0	0	2	-0.122663234186638	-0.173399456703498	-0.071927011669777
0	10.6208007443273	1	3	3	1	2	2	0	1	0	0	0	2	-0.125593591202742	-0.176489891155768	-0.0746972912497167
0	11.5537277123881	2	3	4	3	2	2	0	0	1	1	0	1	0.26149463317474	0.208915446675672	0.314073819673807
1	11.2736218966762	2	1	4	3	1	3	0	0	0	0	0	2	0.170891142389226	0.124143528746452	0.217638756032
1	11.6358107217682	1	2	1	1	1	2	1	0	0	0	0	2	0.281954117705363	0.226845245575688	0.337062989835039
1	9.89167111184899	1	2	3	3	1	3	1	2	0	0	0	2	-0.509109631041378	-0.592311975288455	-0.425907286794301
1	10.1197250138444	2	2	4	3	3	1	1	0	1	1	0	1	-0.396002532731323	-0.466486080378211	-0.325518985084434
0	11.4675336024394	2	1	1	1	3	2	1	0	0	0	0	2	0.236803285224694	0.186360184057831	0.287246386391557
0	12.04349737134	2	1	1	1	3	2	1	0	0	0	0	2	0.33946960407471	0.266866979873261	0.41207222827616
0	11.3010583936802	2	1	1	1	1	2	0	0	0	0	0	3	0.180981953697687	0.133791394815719	0.228172512579654
0	12.8673274591902	2	1	4	3	3	2	9	0	0	0	0	2	0.38040426156966	0.228892811671166	0.531915711468153
0	10.550759144181	2	2	4	3	3	3	1	1	0	0	0	1	-0.162944395618661	-0.215986752548367	-0.109902038688955
0	10.6960161698065	1	3	3	1	1	3	1	0	1	0	0	2	-0.0864081468149359	-0.135315496428962	-0.03750079720091
1	10.918640165184	1	3	3	3	2	2	1	2	0	0	0	1	0.0223538761043202	-0.0233315663094431	0.0680393185180835
0	10.0252876987458	2	1	4	3	3	2	1	0	0	0	0	2	-0.444205998455328	-0.519648290307947	-0.368763706602709
1	9.47672923252347	2	2	3	2	1	2	1	0	1	0	0	2	-0.686702584506921	-0.810191716426132	-0.56321345258771
1	10.9584021271903	2	1	5	3	1	3	1	0	0	0	0	1	0.0405368600466042	-0.00489003314577453	0.085963753238983
0	10.8062683292196	2	3	3	2	1	2	9	0	1	0	0	2	-0.0310988562712344	-0.0779433433213287	0.0157456307788598
0	9.67931944677626	2	2	3	3	2	3	1	0	0	0	0	1	-0.604060064497425	-0.703957145599058	-0.504162983395792
0	11.6561661476849	1	3	3	3	1	2	9	0	0	0	0	3	0.286544816532628	0.230729466797488	0.342360166267767
1	10.0186968071843	1	1	1	1	1	2	1	2	0	0	0	2	-0.447500993487586	-0.523302129475551	-0.371699857499622
0	10.4809829699348	1	2	3	3	1	2	1	0	1	0	0	1	-0.200756536982314	-0.256103999909479	-0.145409074055149
1	10.9895424014876	1	3	4	2	2	2	0	1	1	1	1	1	0.0545100126090799	0.00924000569248853	0.0997800195256712
0	10.9792226089938	1	2	4	3	3	3	1	0	0	1	0	1	0.0499053272210708	0.00458785367455895	0.0952228007675826
1	11.3762454370785	2	2	4	1	1	2	1	0	1	0	0	1	0.2074069288962	0.158851580551903	0.255962277240496
0	9.51347911734719	1	1	3	3	1	3	1	0	0	0	0	1	-0.672172065656887	-0.790805055701281	-0.553539075612492
0	9.56890908954731	1	1	3	2	3	2	1	1	0	0	0	3	-0.649900573462831	-0.76169441388887	-0.538106733036792
0	11.2439917479225	2	1	1	3	1	1	9	0	0	0	0	2	0.159742994900665	0.113428456350271	0.206057533451058
0	10.9925103303933	2	2	1	2	1	3	1	0	0	0	0	2	0.0558295351018975	0.0105723131595791	0.101086757044216
1	12.5938994646189	2	1	4	1	1	2	9	0	0	0	0	1	0.364223398901005	0.249427372312573	0.479019425489437
1	13.1303290728646	2	2	3	3	1	3	1	0	1	0	0	2	0.399834610042366	0.198770728601445	0.600898491483288
0	11.5884135877077	1	1	4	2	1	1	9	0	0	0	0	2	0.270516347845882	0.216932208870867	0.324100486820898
1	10.9594842085587	1	2	4	3	1	2	1	0	0	0	0	2	0.0410263409377595	-0.00439442625886256	0.0864471081343816
1	10.7744679824734	1	3	3	1	1	2	0	1	1	0	0	3	-0.0467709025126937	-0.0941012635154224	0.000559458490035067
1	11.9968948326426	1	1	1	3	1	1	1	1	1	1	1	1	0.33599877682701	0.265826071821272	0.406171481832748
1	12.4855768358868	1	3	3	1	1	2	0	1	1	1	1	1	0.359239629168176	0.255125290355233	0.463353967981119
0	9.61850770008368	1	1	2	1	1	2	9	2	0	0	0	2	-0.62956899661658	-0.735731909013978	-0.523406084219181
0	10.0919154945781	2	1	4	2	1	2	9	0	0	0	0	1	-0.410383341099546	-0.482293359432789	-0.338473322766304
1	9.36601937007284	2	2	3	3	1	3	1	0	0	0	0	2	-0.729518969041621	-0.869336356690753	-0.589701581392488
1	11.9302373262164	2	3	3	2	2	2	1	1	1	0	0	2	0.329936256594167	0.262948457734062	0.396924055454273
0	10.4461480963201	2	2	4	3	3	3	9	0	0	0	0	1	-0.219780573751779	-0.276326827801519	-0.163234319702039
0	11.1200095326333	2	2	4	1	3	2	1	0	0	0	0	2	0.110497982216571	0.0653075354370614	0.15568842899608
0	10.7210558125517	2	1	5	3	1	3	9	0	0	0	0	2	-0.0736116588897905	-0.121956050301846	-0.0252672674777353
0	10.1442504705899	2	1	3	3	3	2	1	0	0	0	0	2	-0.383199972123346	-0.452449488107307	-0.313950456139384
0	10.3884703030055	2	1	3	3	3	3	1	0	0	0	0	1	-0.251378896363542	-0.309994483786961	-0.192763308940123
1	9.37287113745162	2	3	3	3	1	3	0	0	0	0	0	3	-0.726905754691326	-0.865631348874336	-0.588180160508316
0	11.9481716580467	2	1	3	1	1	1	9	2	0	0	0	3	0.331707755328149	0.263892148431948	0.399523362224349
0	10.1919744939841	2	1	5	2	1	2	9	0	0	0	0	1	-0.35798999227082	-0.42490918825357	-0.29107079628807
1	10.057823476484	1	1	3	3	1	2	1	2	1	0	0	2	-0.427804504313375	-0.50150115154915	-0.3541078570776
0	10.4472284180378	2	2	3	3	3	3	1	0	1	0	0	2	-0.219189615394405	-0.275698185744504	-0.162681045044306
1	10.9101477406197	1	3	3	2	1	2	1	0	1	0	0	2	0.0184206864899823	-0.0273287013856359	0.0641700743656005
1	11.4528109641647	2	1	5	1	1	2	9	0	0	0	0	3	0.232277872741612	0.182158831863726	0.282396913619497
0	11.1874340247167	1	3	3	1	1	2	1	0	0	0	0	2	0.137780746863004	0.092131003208996	0.183430490517011
0	11.7718760513049	1	3	3	1	1	1	0	1	1	0	1	1	0.308928682980168	0.24867626510498	0.369181100855356
0	11.3420541782543	2	1	4	3	3	2	1	0	0	0	0	2	0.195621624665671	0.147709781891856	0.243533467439487
1	10.7861938093775	1	2	1	1	1	2	0	2	0	0	0	1	-0.0409647586848891	-0.0881061589024896	0.00617664153271148
0	11.1349452956558	2	2	3	3	2	2	0	0	1	0	0	1	0.116641212177109	0.071381869571474	0.161900554782744
0	11.1521005787855	1	3	1	3	2	1	0	0	1	0	1	2	0.123628104024177	0.0782666423780151	0.168989565670339
0	11.2192552153505	1	2	1	3	1	3	1	1	1	0	0	1	0.150244922328053	0.104249619735879	0.196240224920227
0	10.9878161306528	2	1	4	3	1	2	9	0	0	0	0	2	0.053741544303332	0.00846392076207917	0.0990191678445849
1	10.7417187639146	2	3	3	3	2	3	1	1	0	0	0	1	-0.0631529103078139	-0.111074701465589	-0.0152311191500386
1	10.459555739756	1	1	3	3	3	3	1	0	0	0	0	2	-0.212450242906141	-0.26853120005464	-0.156369285757642
0	10.1533693467198	2	2	3	1	1	2	0	1	0	0	0	2	-0.378412424006171	-0.447209149776963	-0.309615698235378
0	9.15551754830316	2	1	3	3	3	3	1	2	0	0	0	2	-0.808076722419301	-0.987989451912363	-0.628163992926238
1	9.47925260935422	2	1	3	3	1	3	1	0	0	0	0	3	-0.685710443751876	-0.808857711395452	-0.5625631761083
1	11.4466623715091	2	2	5	2	1	1	9	0	0	0	0	2	0.230362544435993	0.180376190273543	0.280348898598442
0	10.030270529217	1	1	1	3	1	2	1	0	0	0	0	1	-0.441708707036264	-0.516880918810648	-0.36653649526188
1	9.87402339617286	2	1	1	3	3	3	1	0	0	0	0	2	-0.517378217930545	-0.601713101936458	-0.433043333924632
1	10.5578079018472	2	1	3	3	1	3	1	0	1	0	0	2	-0.159154097741494	-0.211971533415617	-0.106336662067372
1	10.6208297847417	1	2	1	1	1	2	1	0	0	0	0	2	-0.125578262696884	-0.176473721416593	-0.0746828039771754
1	9.98786734719675	1	1	3	3	1	3	1	2	0	0	0	2	-0.462787476931842	-0.54029319723665	-0.385281756627035
0	10.7417231105915	1	1	3	1	3	2	1	2	1	0	0	2	-0.0631507200337697	-0.111072426338486	-0.0152290137290539
0	9.45821633675388	1	1	4	3	3	2	1	1	0	0	0	2	-0.693957502650275	-0.819993648795484	-0.567921356505065
1	11.7558330260536	2	3	4	1	2	1	0	1	1	0	1	1	0.306199485716389	0.246592233999533	0.365806737433245
0	10.3410698845984	1	3	4	1	1	9	0	2	1	1	0	1	-0.277343189939301	-0.337764154350959	-0.216922225527644
1	8.73301037999095	2	1	4	2	1	2	0	0	0	0	0	1	-0.960998937057997	-1.26170295841496	-0.660294915701039
0	11.436346798252	2	1	3	3	1	3	1	0	0	0	0	2	0.227116065384233	0.177349129863578	0.276883000904887
0	11.9715182703963	2	2	3	3	3	3	1	2	0	0	0	2	0.333855242992967	0.264931397466639	0.402779088519295
0	10.7363441251434	2	1	1	1	1	1	9	0	0	0	0	2	-0.0658643591029135	-0.113892373786916	-0.0178363444189111
0	10.6277810006271	2	1	3	3	1	3	1	0	0	0	0	2	-0.121913315269685	-0.172608816647579	-0.0712178138917919
0	11.2012719434306	1	3	3	3	2	9	9	1	0	0	0	2	0.143234361272911	0.0974438819057344	0.189024840640088
1	10.4327766621497	1	1	3	3	1	2	0	2	0	0	0	1	-0.227098908177854	-0.284114548721979	-0.170083267633729
0	10.4742134914744	2	3	3	3	1	3	1	0	0	0	0	2	-0.204447728109353	-0.260025636441445	-0.148869819777261
0	12.2123197167515	2	3	4	1	3	9	9	0	1	1	0	2	0.348433957677745	0.265446342292979	0.431421573062512
0	11.4178930603823	2	2	3	1	1	2	1	0	1	0	0	2	0.221206628179867	0.171823131904007	0.270590124455726
1	11.8539679555578	2	3	1	2	1	3	1	0	0	1	0	2	0.321098057654649	0.257452482743509	0.38474363256579
0	10.7922398483763	2	2	3	3	1	3	1	0	0	0	0	1	-0.0379834492912939	-0.0850319541790676	0.00906505559647974
1	10.4787866668126	2	2	4	2	3	1	1	1	1	1	0	2	-0.201953766101698	-0.257375867549027	-0.14653166465437
0	10.5107305354791	2	1	3	2	1	3	1	0	0	0	0	3	-0.184578291433023	-0.238926856382839	-0.130229726483207
1	10.5924224966937	2	2	4	3	2	1	9	0	0	0	0	1	-0.140638575840079	-0.192378256943763	-0.0888988947363958
0	11.1758704330379	1	1	3	1	1	3	0	0	0	0	0	2	0.133184687278679	0.0876407309267535	0.178728643630605
0	9.87880110011416	1	1	3	3	3	2	1	2	0	0	0	1	-0.515146716413792	-0.599171623531812	-0.431121809295771
1	11.8118584481867	2	3	3	1	2	2	9	0	1	0	0	1	0.315222687961855	0.253336824018539	0.377108551905171
0	10.662132001787	2	1	3	3	1	3	1	1	0	0	0	1	-0.103928409195591	-0.153680959620701	-0.0541758587704804
1	11.0569511716698	1	3	3	3	2	3	1	1	0	0	0	1	0.0839543269904502	0.0388630823200133	0.129045571660887
1	9.08201682517469	1	1	4	3	3	3	1	0	0	0	0	1	-0.834944249563401	-1.03221212463261	-0.637676374494194
1	10.509519494249	1	1	2	3	1	1	1	1	0	0	0	2	-0.185235417671471	-0.239624203743872	-0.13084663159907
0	9.16940916941375	1	1	3	3	1	3	1	2	0	0	0	1	-0.802974382449884	-0.979809516840256	-0.626139248059512
0	9.6829085214552	2	3	3	3	1	3	1	0	0	0	0	2	-0.602533150058094	-0.702082523522077	-0.502983776594111
1	11.1755576908267	1	1	4	3	2	3	0	2	0	0	0	1	0.133059899008059	0.0875186509128038	0.178601147103315
1	11.8855613265566	1	1	1	3	1	2	9	0	1	1	0	2	0.325027689621	0.26002740732282	0.390027971919181
0	11.0112971392306	2	3	3	2	2	2	9	0	1	0	0	1	0.0641326481513316	0.0189468310845906	0.109318465218073
0	12.7994726858256	2	3	3	3	3	2	9	1	1	1	0	1	0.375918451784357	0.234894190689835	0.516942712878879
1	9.79126307475797	1	1	3	2	3	3	1	2	0	0	0	1	-0.555216553046147	-0.645397864456109	-0.465035241636185
1	10.6080710814844	2	2	4	3	2	3	1	0	0	0	0	2	-0.132326282046888	-0.183595798114619	-0.0810567659791569
1	11.4891298644422	2	2	3	2	1	2	1	1	1	0	0	2	0.243283298901859	0.19234650468159	0.294220093122128
0	11.6619831869134	2	1	5	3	1	3	0	0	0	0	0	2	0.287820897148073	0.231798429121977	0.34384336517417
1	10.3773698895839	2	2	3	2	1	3	9	0	1	0	0	2	-0.257463455936478	-0.316492267936247	-0.198434643936708
0	10.3962321305402	1	1	3	3	2	3	1	0	0	0	0	2	-0.247123958286517	-0.305453769771985	-0.188794146801049
1	11.0851251684408	2	1	2	2	1	3	0	0	0	0	0	2	0.0959342259021654	0.0508350936826664	0.141033358121665
0	10.0118679575791	2	3	3	1	1	2	9	0	0	0	0	1	-0.450905008583587	-0.527079927610051	-0.374730089557123
0	9.76600700838098	2	1	3	3	1	3	1	2	0	0	0	2	-0.566463596317699	-0.658639356243262	-0.474287836392137
1	12.1419702627072	2	1	5	3	1	3	1	0	0	0	0	2	0.345222568185545	0.266850629027796	0.423594507343295
0	9.59093925027572	1	1	1	1	1	1	9	0	0	0	0	2	-0.640919534597083	-0.750155046545858	-0.531684022648309
0	11.676766613541	1	3	4	2	2	1	0	0	1	0	0	1	0.29099199155646	0.234433527996027	0.347550455116893
1	10.6801265273074	1	1	1	1	1	1	1	0	0	0	0	2	-0.0945957055514214	-0.143888009385854	-0.0453034017169886
1	12.1433720234101	2	3	4	2	2	1	1	1	1	1	0	3	0.345292345133632	0.26683215455636	0.423752535710904
1	11.0590126707788	1	1	2	1	1	3	1	2	0	0	0	2	0.0848374506482733	0.0397474763903387	0.129927424906208
0	12.4305912326636	2	2	4	3	3	9	9	0	1	0	0	1	0.356958773179423	0.257608506677533	0.456309039681314
1	10.6128682332451	1	3	3	3	1	2	1	1	0	0	0	3	-0.129785934265948	-0.180913778480544	-0.0786580900513517
0	12.1518518280395	2	2	3	2	2	2	0	0	0	1	0	2	0.345708662992622	0.26671117802819	0.424706147957053
0	12.3665393935523	2	3	3	1	1	2	9	0	1	0	0	1	0.354447102672552	0.260238994526549	0.448655210818554
1	10.0995933440058	1	3	4	3	1	3	0	0	1	0	0	1	-0.40642788179276	-0.477941270603786	-0.334914492981734
0	12.1528580917822	1	3	3	2	2	2	1	1	0	0	1	2	0.345757422407311	0.266695792615228	0.424819052199394
1	10.9540047591882	1	1	3	3	1	2	1	2	0	0	0	1	0.0385447895452099	-0.00690748978717839	0.0839970688775982
0	12.64180652614	2	2	1	1	1	9	1	2	0	1	0	1	0.366678215297878	0.246505795412078	0.486850635183677
0	10.8547498618801	1	3	3	3	2	2	0	1	0	1	0	2	-0.00766479497974187	-0.0539172741678036	0.0385876842083199
0	11.1369318036881	2	1	3	2	2	2	1	0	0	0	0	2	0.117454070433504	0.0721841687096942	0.162723972157315
0	11.4253894118339	1	3	4	3	1	2	9	0	0	1	0	1	0.223622759442434	0.174084832442302	0.273160686442566
0	11.8911406015656	2	1	1	3	1	2	9	0	0	0	0	2	0.325681098645398	0.260437674196668	0.390924523094127
1	10.3322142429777	1	1	3	3	1	3	1	1	0	0	0	2	-0.282185786698375	-0.342956710949352	-0.221414862447398
1	11.1201280872681	2	3	4	3	2	3	0	1	1	1	0	1	0.110546964232334	0.0653560429075351	0.155737885557134
1	11.7219741381467	1	2	3	2	1	3	1	2	0	1	0	2	0.300047335747068	0.241776950283631	0.358317721210505
1	9.97938708872778	2	1	3	3	3	3	1	0	0	0	0	2	-0.466955381894676	-0.544938204431161	-0.388972559358191
0	11.0204984184214	1	1	1	2	3	2	2	2	0	0	0	2	0.0681681696116635	0.0230109270837742	0.113325412139553
0	10.4822147181226	2	3	4	2	1	3	1	0	1	1	0	3	-0.200085248303572	-0.255390905293145	-0.144779591313998
0	11.7830433853319	2	1	3	3	3	3	1	2	1	0	0	2	0.310758913906879	0.250053771640062	0.371464056173697
0	9.44054929250994	1	1	4	3	1	2	1	0	0	0	0	1	-0.700842891263022	-0.829374931647784	-0.572310850878261
1	11.6161462112664	2	1	1	3	1	3	1	0	1	0	0	2	0.277335074640978	0.222879880584523	0.331790268697434
1	11.7727552466379	2	1	1	1	1	1	1	0	0	0	0	1	0.309074835246429	0.2487868780518	0.369362792441058
0	11.9573591004737	1	3	3	1	1	1	0	0	1	0	0	1	0.332573716282682	0.264326333244389	0.400821099320976
1	10.7993117229683	2	1	3	3	1	2	1	1	1	0	0	1	-0.0345071083548801	-0.081450782108369	0.0124365653986088
0	12.3672535552143	1	3	3	3	2	2	1	0	1	0	0	2	0.354474510917662	0.260210997818607	0.448738024016716
0	10.8135209082072	2	1	4	3	1	3	1	0	1	0	0	3	-0.0275577204044159	-0.0743028483078895	0.0191874074990577
1	11.3612438419048	2	3	3	2	1	2	9	0	0	0	0	2	0.202285174431543	0.154016317250757	0.250554031612328
0	10.6820468710882	2	3	3	2	2	1	0	0	0	0	0	3	-0.0936034954284901	-0.14284817806293	-0.0443588127940505
1	11.759310659292	1	3	4	1	1	2	0	1	1	1	0	1	0.306801153993499	0.247054609499089	0.366547698487908
0	11.3801658024359	2	3	4	1	2	2	9	1	1	0	0	2	0.208732476288999	0.16010122948185	0.257363723096148
1	9.96467148837073	1	1	4	1	1	2	1	2	0	0	0	1	-0.474149540103136	-0.552969775714672	-0.3953293044916
1	11.6589618145462	2	3	3	3	1	2	1	1	1	0	9	2	0.287160092470584	0.231245479498393	0.343074705442775
1	10.7668363454769	1	3	1	1	1	2	0	1	0	0	0	1	-0.0505667483534283	-0.0980264581161779	-0.00310703859067868
1	11.4486946284566	1	3	3	3	1	3	1	1	0	0	0	2	0.230997246664913	0.180967199286233	0.281027294043593
1	12.413025615484	2	3	1	1	1	3	0	1	1	0	0	1	0.356257151974348	0.258355157427499	0.454159146521196
0	10.4146759216481	1	1	1	2	1	2	1	0	0	0	0	2	-0.237014536606428	-0.294674981540178	-0.179354091672677
1	10.7532887244231	2	2	4	3	1	2	1	0	1	1	0	2	-0.0573377207670494	-0.105039669343559	-0.00963577219054022
0	9.15974340691788	1	1	3	2	3	2	1	0	0	0	0	2	-0.806525502303397	-0.985495201849271	-0.627555802757523
0	9.91075970320827	2	2	3	3	1	3	1	1	0	0	0	2	-0.500085723725848	-0.582099053396511	-0.418072394055185
1	10.4580191058758	2	1	4	2	1	2	1	0	0	0	0	1	-0.213289902928713	-0.269423929849765	-0.157155876007661
1	11.8521532897806	1	1	3	3	1	3	1	0	1	0	0	1	0.320860187531609	0.257291412998052	0.384428962065167
1	9.99530141717437	2	3	1	3	2	3	0	0	1	0	0	1	-0.459120560585868	-0.536211097143107	-0.382030024028629
1	11.3452775453334	1	3	3	3	1	3	9	1	0	0	0	2	0.196749560221711	0.148778523176882	0.24472059726654
1	11.1736910620985	1	3	3	2	1	2	9	0	0	0	0	2	0.132314559786033	0.086789307283083	0.177839812288983
1	12.2437346386172	2	2	4	3	1	3	1	2	1	0	0	1	0.349723185857158	0.264563712004922	0.434882659709394
1	11.3285743470481	1	1	3	3	1	2	1	1	0	0	0	1	0.190867605958336	0.143199665709713	0.238535546206959
0	11.9490488653335	2	1	3	3	1	3	1	1	0	0	0	2	0.331791631320999	0.263935032223578	0.399648230418421
0	10.366871341876	1	2	4	2	3	3	0	0	0	0	0	1	-0.26321658918856	-0.322641385810755	-0.203791792566366
1	11.2359096089228	2	2	4	3	1	1	0	0	1	1	0	1	0.15665847943658	0.110452766950797	0.202864191922363
1	11.3510192910255	2	3	1	1	1	3	9	0	0	0	0	1	0.198750153546085	0.150672884180284	0.246827422911886
0	11.9109666959995	1	3	4	2	2	1	0	1	1	1	0	1	0.327908333181461	0.261789795117816	0.394026871245107
1	10.5251565579931	1	2	3	3	1	1	1	0	0	0	0	1	-0.176761602696997	-0.230634095175318	-0.122889110218677
0	10.668526948408	2	3	4	3	1	3	0	0	1	0	0	1	-0.100604509247156	-0.150190651456149	-0.0510183670381623
0	11.1602400720797	2	2	3	3	1	2	0	2	0	0	0	1	0.12691692853219	0.0814983277831803	0.1723355292812
1	12.0052908660246	2	1	3	3	1	9	1	1	1	0	0	2	0.33666685105527	0.266069880657172	0.407263821453368
1	12.2529889150358	1	3	5	1	1	3	1	1	1	0	0	3	0.350091686315264	0.264280898943	0.435902473687529
1	12.9046350302191	2	1	3	2	1	3	1	2	0	0	0	2	0.3829824399802	0.225317432299627	0.540647447660774
1	12.4012096184203	1	3	3	2	1	2	1	2	1	0	1	2	0.355791268877148	0.258846219137291	0.452736318617004
0	11.1434111879274	2	1	1	1	1	1	0	0	0	0	0	2	0.120098453910789	0.0747918132814933	0.165405094540085
1	11.0339934682647	1	1	1	3	1	3	1	0	0	0	0	1	0.0740498262411302	0.0289261980872903	0.11917345439497
0	9.47420947421421	2	2	3	3	1	3	9	0	0	0	0	2	-0.687692509229124	-0.811524274880894	-0.563860743577354
0	11.0333853925411	1	2	3	3	1	3	1	1	0	0	0	2	0.0737857518057176	0.0286608309673772	0.118910672644058
0	9.66602816033045	2	1	4	3	3	1	1	2	0	0	0	1	-0.609693322122828	-0.710899494565188	-0.508487149680468
0	11.8910252265487	2	1	1	2	1	1	9	0	1	0	0	2	0.325667706858818	0.260429323548673	0.390906090168964
0	11.5950993839305	1	3	3	1	1	2	1	1	1	0	1	1	0.272192574086377	0.218403966220536	0.325981181952217
0	10.3646075163496	2	2	3	3	2	1	0	2	0	0	0	1	-0.264456860854382	-0.323967728290551	-0.204945993418214
0	11.6678394382748	1	3	1	3	3	2	1	1	1	0	0	2	0.289089443504192	0.232856256364286	0.345322630644099
0	11.1580288455014	2	2	1	3	1	1	9	0	0	0	0	2	0.126025143131488	0.0806226188575354	0.171427667405441
1	11.3264136891967	1	3	1	1	1	3	0	0	0	1	0	2	0.190100082735867	0.142470665246958	0.237729500224776
0	12.3001111800965	1	3	3	1	2	2	0	1	0	0	0	2	0.351917583390724	0.262714243130799	0.44112092365065
1	10.9567673723634	2	2	3	2	1	3	1	2	1	0	0	1	0.0397968392399318	-0.00563939937719871	0.0852330778570622
0	12.1151549068622	2	3	3	2	1	2	9	0	1	1	0	2	0.343831064880758	0.267115439246841	0.420546690514675
1	11.108490763464	1	2	3	3	1	3	1	0	0	0	0	3	0.105722249487256	0.0605724931370014	0.150872005837511
0	9.8687340914783	1	1	1	2	1	2	1	2	0	0	0	2	-0.519842599334709	-0.604523705038628	-0.435161493630789
0	10.4965775153087	1	2	3	3	2	1	0	1	0	0	0	2	-0.192266212929227	-0.247087214996144	-0.13744521086231
1	10.7723082655822	1	3	3	2	1	2	0	1	1	0	0	2	-0.0478437567062052	-0.0952102084144107	-0.00047730499799982
1	11.682703210786	1	3	4	2	2	2	1	0	1	0	0	2	0.292236304502388	0.235458949781067	0.349013659223708
1	10.9931415896992	1	1	2	1	1	2	9	0	1	0	0	2	0.0561099144842315	0.0108553607907518	0.101364468177711
1	10.6752129914954	2	2	1	1	1	3	1	0	1	0	0	2	-0.0971377823619548	-0.146553270800242	-0.0477222939236672
1	12.3171706406088	2	3	3	2	2	2	0	1	1	1	0	1	0.352566876777721	0.262104282934201	0.44302947062124
1	10.7456009106656	1	2	3	2	1	3	0	0	0	0	0	1	-0.0611983784981181	-0.109045063077879	-0.0133516939183568
1	13.1494885938324	2	3	3	1	2	2	9	0	1	1	0	3	0.401337025929144	0.196058028904352	0.606616022953936
0	10.5404238755011	2	1	3	2	1	3	1	1	0	0	0	2	-0.168513020546448	-0.221888087268456	-0.115137953824441
0	13.0133374358583	2	3	2	1	2	9	9	0	1	0	0	2	0.390869936471402	0.213676350638575	0.56806352230423
1	10.7424477654136	1	1	1	3	1	3	1	0	0	0	0	1	-0.0627856276354798	-0.110693211499036	-0.0148780437719241
0	9.72597456714689	1	1	1	2	3	3	9	0	0	0	0	2	-0.584014935456689	-0.679582820695739	-0.488447050217638
1	10.3469725040709	2	1	1	1	1	1	1	0	0	0	0	2	-0.274113485375748	-0.334303538154715	-0.21392343259678
1	10.6031203113778	2	1	2	3	3	2	1	2	0	0	0	1	-0.134951882724513	-0.186368851183686	-0.0835349142653409
0	10.3770233191702	2	1	3	3	2	3	1	0	0	0	0	2	-0.257653403370998	-0.316695205636804	-0.198611601105193
0	11.4426634971161	1	3	3	1	1	2	1	1	0	0	0	2	0.229108933586591	0.179208098907316	0.279009768265865
0	9.83208132758895	1	1	3	3	1	3	1	2	0	0	0	1	-0.536745574399732	-0.623922070919832	-0.449569077879632
1	10.3728936694118	2	1	3	2	3	1	1	2	0	0	0	1	-0.259916633446633	-0.31911364968448	-0.200719617208786
0	10.2527250627392	1	3	3	3	2	9	1	1	0	0	0	2	-0.325409801364757	-0.389525533209366	-0.261294069520149
1	11.0356879154401	1	1	3	3	1	3	1	2	1	0	0	2	0.0747852165736666	0.029665076754912	0.119905356392421
1	11.8850076144086	2	1	3	2	1	1	1	2	0	0	0	1	0.324962192172862	0.259985970702445	0.389938413643278
1	11.3462048120225	2	1	3	3	1	2	0	2	0	1	0	1	0.197073393482625	0.149085268284102	0.245061518681148
0	11.7252821186875	1	2	2	1	1	1	0	1	0	0	0	2	0.300672051323069	0.242272798155289	0.35907130449085
0	9.38261475261345	1	1	3	3	1	3	1	1	1	0	0	2	-0.723182006575549	-0.860374795202514	-0.585989217948584
0	12.0956249120016	2	3	4	2	2	2	0	0	1	0	0	2	0.342742865219168	0.267194142736354	0.418291587701982
1	10.2029454691472	1	1	2	3	3	2	1	0	0	0	0	2	-0.352143619344494	-0.418541940506996	-0.285745298181992
0	12.2100768477399	2	1	1	2	3	2	1	1	0	0	0	1	0.348339217588917	0.265504242231655	0.431174192946179
1	11.1640467164149	1	3	4	1	2	2	1	2	1	0	1	1	0.128449202177733	0.0830019600552375	0.173896444300228
1	10.4732222963671	1	3	3	1	1	2	0	0	1	0	0	3	-0.204988457804473	-0.260600206403183	-0.149376709205763
0	11.0712143850829	2	1	4	2	3	2	1	0	0	0	0	2	0.0900433754786452	0.0449550653451122	0.135131685612178
1	10.6771154180703	2	1	3	3	1	2	9	0	0	0	0	1	-0.0961529724650587	-0.145520539568806	-0.0467854053613113
0	11.1617142203652	2	3	3	1	1	2	9	2	0	0	0	1	0.127510753773496	0.0820812062862829	0.17294030126071
0	10.9398729608306	2	1	4	2	1	1	0	2	0	0	0	1	0.0321111894700599	-0.013428017637231	0.0776503965773507
0	9.88171743592149	2	1	3	3	3	2	1	2	0	0	0	1	-0.513782034568697	-0.597618983720258	-0.429945085417136
0	11.0849975106592	2	2	3	2	1	3	0	2	0	0	0	1	0.0958803811064056	0.0507814119734392	0.140979350239372
1	11.5017685869727	1	2	5	2	2	3	1	2	1	0	0	2	0.246986429067991	0.195749202595891	0.29822365554009
0	11.7346317375104	2	1	3	3	1	2	0	1	0	0	0	2	0.302409945430876	0.243644268409016	0.361175622452735
0	10.7375977291831	2	1	3	3	1	3	1	0	0	0	0	2	-0.0652313602832681	-0.113234366049088	-0.0172283545174486
1	11.1733268784608	1	3	4	3	1	3	0	1	0	0	0	2	0.132169036658222	0.0866468711601918	0.177691202156253
1	11.6062938532128	2	3	3	2	1	2	9	0	1	1	0	2	0.27495324413787	0.2208144049054	0.329092083370339
0	10.2015095187025	1	1	3	3	1	3	9	0	1	0	0	1	-0.352909838565072	-0.41937599086549	-0.286443686264655
0	10.6683591058027	2	1	4	3	1	3	9	0	0	0	0	1	-0.100691648016747	-0.150282118433346	-0.0511011776001482
0	10.9348517438034	1	2	4	3	2	1	1	0	1	1	0	2	0.0298136008533111	-0.0157584709414732	0.0753856726480954
1	10.2225476370657	1	2	1	2	2	1	1	2	1	1	0	1	-0.341654859880421	-0.40713800308286	-0.276171716677983
0	10.3424406299534	1	3	3	1	2	1	0	2	1	0	0	2	-0.276593295655213	-0.336960470897411	-0.216226120413014
0	10.0865092158504	1	1	1	1	2	1	1	2	0	0	0	1	-0.41316157847991	-0.485352141834263	-0.340971015125558
0	10.9398635907682	2	3	1	1	2	9	9	1	0	0	0	2	0.0321069076411413	-0.0134323598211627	0.0776461751034454
0	10.3369053832966	1	1	3	3	1	3	1	0	0	0	0	2	-0.279620955050374	-0.340205959694771	-0.219035950405976
0	11.2005171179909	2	1	5	3	2	2	1	2	1	0	0	2	0.142938194717186	0.0971557792939964	0.188720610140376
1	11.4974973387666	2	2	5	3	1	3	1	0	1	0	0	1	0.245742415658514	0.194607739355428	0.296877091961601
0	12.4106729669849	1	3	3	1	1	2	0	0	1	1	1	2	0.356164023015131	0.258453629420264	0.453874416609999
0	12.5900378150017	1	2	3	2	2	2	2	2	1	0	0	1	0.364032634187538	0.249651507458954	0.478413760916122
0	12.8118877302728	2	1	1	1	3	1	9	0	0	0	0	2	0.376718190006199	0.233842947554134	0.519593432458264
0	9.04032375420825	1	1	4	2	1	2	1	2	1	0	0	3	-0.85010619696303	-1.05800774084918	-0.642204653076875
0	10.3542725944878	1	1	1	1	1	1	1	1	0	0	0	1	-0.270117286664519	-0.330024280801826	-0.210210292527212
1	10.8158441029876	2	2	1	1	1	9	1	1	0	1	0	1	-0.026426025535407	-0.0731401807890658	0.0202881297182519
1	10.511311584806	1	1	2	3	1	2	1	0	1	0	0	1	-0.184263055951545	-0.238592336880941	-0.129933775022148
1	12.673705949395	1	3	1	1	2	2	1	2	1	1	9	1	0.368404841812216	0.244409770821295	0.492399912803137
1	11.737320051984	2	2	4	2	1	2	1	0	1	0	0	1	0.302902062009241	0.244030457814436	0.361773666204045
1	12.1834929310112	2	3	3	3	2	2	1	2	1	0	0	2	0.347182540692061	0.266130455024718	0.428234626359403
0	11.3247349108813	2	3	3	2	1	3	1	1	1	0	0	1	0.189502694910058	0.14190309462574	0.237102295194377
0	11.4988615243341	2	3	1	2	2	2	1	2	1	0	0	2	0.246140569417318	0.194973255330746	0.297307883503889
0	10.0054829575535	2	1	3	3	1	3	0	0	0	0	0	1	-0.454078561012135	-0.530604855867311	-0.377552266156959
1	12.2260717767884	2	2	1	1	1	1	1	0	0	1	0	2	0.349006471447294	0.265075760468391	0.432937182426196
1	10.3140787906695	1	3	2	3	1	3	1	1	0	0	0	1	-0.292089905109589	-0.35359120014476	-0.230588610074418
1	10.5787183864787	1	2	3	3	1	3	1	1	0	0	0	1	-0.147948673792877	-0.200109313334907	-0.0957880342508461
0	12.0857258524983	1	3	3	2	1	3	1	2	1	1	0	2	0.342164569866566	0.267194263282378	0.417134876450753
0	12.0112330411877	2	3	3	3	1	1	1	2	1	0	0	1	0.337127862407011	0.266227135388835	0.408028589425187
0	10.8095880639475	2	2	4	2	2	1	1	0	1	0	0	1	-0.029476427385901	-0.0762749286866476	0.0173220739148455
1	13.3818917083397	2	3	3	3	1	3	9	0	1	1	0	1	0.419987559624866	0.155921178282022	0.684053940967709
0	9.47925643291753	1	2	4	2	2	3	1	1	0	1	0	1	-0.68570893979821	-0.808855690385415	-0.562562189211006
1	10.806537760393	2	3	3	2	1	2	1	0	1	0	0	2	-0.0309670824637219	-0.0778078051485431	0.0158736402210994
0	11.6050963317659	1	3	4	2	1	1	1	1	1	0	0	1	0.274660680580143	0.220559777108498	0.328761584051788
1	10.1431289312583	2	1	1	3	1	3	1	0	0	0	0	1	-0.383787791223893	-0.453093227494608	-0.314482354953179
1	10.7685439341416	1	2	3	3	1	3	1	1	0	0	0	1	-0.0497162669879823	-0.0971465934473435	-0.00228594052862117
1	11.1436014071159	1	1	3	3	1	1	1	1	0	0	0	1	0.120175926426418	0.0748681539157739	0.165483698937062
1	9.5967175613231	1	1	3	1	3	2	1	2	0	0	0	1	-0.638550956181584	-0.747130547448413	-0.529971364914754
1	11.0328464544377	2	3	4	1	2	2	1	1	0	0	0	2	0.0735516275570878	0.0284255430739026	0.118677712040273
1	10.0428057676188	1	2	3	3	1	9	1	2	1	0	0	1	-0.43540284010872	-0.509900073808556	-0.360905606408883
0	10.2309858432411	1	2	2	1	1	2	0	1	1	0	0	1	-0.337123776318059	-0.402219358577782	-0.272028194058336
1	9.57413210699753	1	2	1	3	1	3	1	0	0	0	0	2	-0.647778260724083	-0.758957328098916	-0.53659919334925
1	11.5088080754083	1	2	4	3	1	2	0	1	1	0	0	2	0.249019954584663	0.197611344931239	0.300428564238087
1	10.4073308789072	1	1	1	1	1	2	1	0	0	0	0	2	-0.241040083436992	-0.298965524936519	-0.183114641937466
1	10.2933347962684	1	3	3	3	1	3	0	1	1	1	0	2	-0.303391992877087	-0.365752114267189	-0.241031871486985
1	10.6481627430775	1	3	3	2	1	3	0	1	0	0	0	1	-0.111216171228033	-0.161342584850533	-0.0610897576055336
1	11.571170626349	2	1	2	2	2	1	1	2	0	0	0	2	0.266099303182092	0.213026326263919	0.319172280100265
1	10.5937543665571	1	1	3	1	3	1	1	2	0	0	0	1	-0.139929622057694	-0.191628832289604	-0.0882304118257835
1	11.0504604454447	2	1	1	3	1	3	1	0	0	0	0	2	0.0811670318480309	0.0360699764456031	0.126264087250459
0	11.9778737773978	2	3	3	2	2	2	0	0	1	0	0	1	0.334410157211277	0.265178080904682	0.403642233517872
0	11.5036837492646	1	3	4	2	1	2	0	1	1	0	0	2	0.247541738862712	0.196258181758973	0.29882529596645
0	11.3418107538993	2	2	4	3	1	3	1	0	1	0	0	1	0.195536304448389	0.147628918715548	0.243443690181229
1	11.1247659151403	1	2	4	3	1	3	1	0	1	0	0	2	0.112460380849588	0.0672499926908263	0.157670769008349
1	11.5821456844019	2	3	3	1	1	2	9	0	1	0	0	1	0.26892635235218	0.215530709858142	0.322321994846217
1	10.9864448500573	1	2	3	3	2	3	1	2	1	0	0	1	0.053130590501382	0.00784682299639802	0.0984143580063659
0	11.1306005963999	1	1	3	2	3	3	9	0	0	0	0	3	0.114859951422309	0.0696225554194829	0.160097347425136
1	12.5100594443667	2	3	4	3	2	2	0	0	1	0	0	1	0.360303809536541	0.2539384506037	0.466669168469383
1	10.05125275736	1	1	3	3	1	3	1	0	0	0	0	2	-0.431134821619817	-0.505180695268134	-0.357088947971499
0	11.7898684613573	2	1	2	2	1	2	1	0	0	0	0	1	0.311849680949819	0.250866487700931	0.372832874198708
1	10.8075647452857	1	2	3	2	1	2	9	2	1	0	0	1	-0.0304649597957902	-0.0772913861369159	0.0163614665453354
1	10.4173545872138	2	1	4	2	1	2	1	0	0	0	0	1	-0.235546676696425	-0.293110974935304	-0.177982378457545
0	10.7326731978852	1	1	1	2	1	9	1	0	0	0	0	1	-0.0677199507289553	-0.115822013697366	-0.0196178877605452
0	10.9686398385504	2	3	3	3	2	3	0	0	0	1	0	2	0.0451565632663713	-0.000214288525648018	0.0905274150583906
1	11.6545320245334	1	3	3	3	1	3	1	0	1	0	0	2	0.286183469549401	0.23042589946225	0.341941039636551
0	10.6017351877335	1	1	1	1	1	1	1	2	0	0	0	2	-0.135687171838998	-0.18714561422962	-0.084228729448376
0	11.5318533272389	1	3	3	1	2	2	1	1	0	0	0	2	0.25552936899903	0.20353762059756	0.307521117400499
0	10.4103383474636	2	2	4	3	1	3	1	1	0	0	0	1	-0.239391707784823	-0.297208401019069	-0.181575014550578
1	12.284433176787	1	3	3	3	2	2	1	1	1	0	0	1	0.351317117510985	0.263256429082854	0.439377805939116
0	11.6744662016824	2	1	3	3	3	3	0	0	0	0	0	2	0.290505337856739	0.234031148765763	0.346979526947716
0	9.54020326953336	1	1	5	3	3	3	1	2	0	0	0	2	-0.661490439788219	-0.776754166280397	-0.546226713296042
0	12.1743256133512	2	2	3	3	3	2	0	1	1	0	0	2	0.34676745670058	0.266318467189774	0.427216446211385
1	11.0084769201995	1	3	3	2	1	3	1	0	0	0	0	2	0.0628916511176652	0.017696205275345	0.108087096959985
1	10.89515941667	1	3	3	2	1	2	1	0	1	0	0	2	0.0114363412011266	-0.0344339191620696	0.0573066015643227
0	11.4391639830091	2	1	3	3	1	3	9	0	0	0	0	2	0.228006770281963	0.178180293284424	0.277833247279502
1	11.6190757188663	1	2	3	2	3	1	0	2	1	0	0	1	0.278034609871455	0.22348389945094	0.332585320291971
0	10.4477674244713	2	1	3	3	2	3	1	0	0	0	0	2	-0.21889478704554	-0.275384568755296	-0.162405005335785
1	9.716600815437	2	2	3	3	1	3	1	1	0	0	0	2	-0.588077010718219	-0.684481713210683	-0.491672308225755
0	11.388462372459	2	3	3	3	2	9	9	0	1	0	0	1	0.211519784006192	0.162726527176277	0.260313040836108
0	9.64538959154428	1	1	4	3	3	3	1	2	0	0	0	1	-0.618375401626878	-0.721681319958475	-0.515069483295282
0	10.3013989873305	1	1	4	1	1	2	1	1	0	0	0	2	-0.299002114761186	-0.361025346378443	-0.236978883143929
0	10.59900690482	2	2	4	3	2	3	1	0	1	1	0	1	-0.137136358229821	-0.188676766435567	-0.0855959500240751
0	10.9643697360581	1	3	4	2	1	3	0	1	1	0	0	2	0.0432327884962557	-0.00216091574869829	0.0886264927412097
0	10.7350372910869	2	1	1	1	3	2	1	1	0	0	0	2	-0.0665246033092439	-0.114578839639667	-0.0184703669788207
1	13.0314455524217	2	3	3	1	1	2	0	0	1	1	0	2	0.392229896011223	0.211543269214431	0.572916522808016
0	10.2424509478171	1	2	3	3	2	3	1	0	0	0	0	2	-0.3309529370935	-0.39552835720082	-0.266377516986181
0	10.610996187599	2	2	1	3	2	2	0	0	0	0	0	2	-0.130776835056022	-0.181959821423653	-0.0795938486883917
0	9.74176117691383	2	1	3	3	1	3	1	0	0	0	0	2	-0.577133393164501	-0.671328836164522	-0.48293795016448
0	12.7284369748375	1	3	4	3	1	3	0	0	1	1	0	1	0.371538759415687	0.240518775158248	0.502558743673126
1	10.255525553369	1	2	3	2	1	3	9	0	0	0	0	2	-0.323896789944926	-0.387888295042892	-0.25990528484696
0	11.8868296161213	2	3	3	3	1	2	0	0	1	1	0	2	0.325177269150736	0.260121828151926	0.390232710149546
1	9.34661879882509	2	3	4	3	1	3	1	0	1	0	0	1	-0.736895072360661	-0.879867971753318	-0.593922172968004
0	11.0034313243982	1	2	1	3	2	3	1	2	0	1	0	1	0.0606666128080406	0.0154529576414364	0.105880267974645
0	9.87400470894399	2	3	3	2	2	9	1	1	0	0	0	1	-0.517386935868428	-0.60172303738397	-0.433050834352886
1	10.9891328597603	2	3	3	1	1	2	1	0	0	0	0	2	0.0543277658002086	0.00905596384486417	0.099599567755553
0	9.80149283247029	1	1	4	3	1	3	9	0	0	0	0	1	-0.550621817305572	-0.640025638527627	-0.461217996083517
0	11.5970563880439	1	3	5	2	1	2	9	0	1	0	0	2	0.272679348330206	0.218830224305595	0.326528472354818
1	10.5098701475293	1	1	1	2	1	2	0	1	0	0	0	2	-0.185045134578735	-0.239422270756585	-0.130667998400885
1	10.2554728237238	1	2	3	2	1	3	1	1	0	0	0	2	-0.323925286008733	-0.387919125856362	-0.259931446161105
0	11.4377220193577	2	1	1	1	3	9	1	0	0	0	0	2	0.227551249249394	0.177755283263925	0.277347215234862
0	10.4176898048255	2	1	1	2	3	9	9	0	0	0	0	2	-0.235362993200584	-0.292915277547592	-0.177810708853575
1	9.57104904446606	2	1	3	3	1	3	1	1	0	0	0	2	-0.649031542979792	-0.760572883352595	-0.53749020260699
0	10.5952989745623	1	3	3	3	1	3	1	1	0	0	0	1	-0.139107767881634	-0.190760145128694	-0.0874553906345737
0	10.4210581808302	1	2	3	3	1	3	1	1	0	0	0	2	-0.23351741158206	-0.290949198989165	-0.176085624174954
0	11.0075206380593	2	1	3	3	1	3	9	0	0	0	0	2	0.0624704164070506	0.0172716154313452	0.107669217382756
0	10.6560718755127	1	1	1	1	1	1	1	0	0	0	0	1	-0.107085481986157	-0.15699851413659	-0.0571724498357243
0	9.86418325683258	2	2	3	3	2	3	1	0	0	0	0	1	-0.521957816838143	-0.606939447486417	-0.43697618618987
1	10.5310268766067	1	3	4	3	1	3	1	1	1	0	0	3	-0.173586950156113	-0.227267374165206	-0.11990652614702
1	10.5386142058874	1	2	3	3	1	3	1	0	0	0	0	2	-0.169489372863259	-0.222923038910957	-0.116055706815562
0	10.0156904368746	2	1	1	1	1	1	0	0	0	0	0	3	-0.449000846682887	-0.524966286364858	-0.373035407000916
1	11.3438880924492	1	1	3	1	1	2	0	2	1	0	0	1	0.196263779745917	0.148318298523054	0.24420926096878
1	11.1370376024047	1	2	3	2	1	3	0	0	1	0	0	1	0.117497334308833	0.0722268609675517	0.162767807650114
1	12.0575885073686	2	3	3	2	2	2	1	2	1	1	0	2	0.340412456202926	0.267037719113911	0.41378719329194
1	11.7211415404218	2	1	3	3	1	3	1	0	0	0	0	2	0.299889287847194	0.241651270622157	0.358127305072231
1	11.2918056847384	1	2	3	3	2	1	1	1	1	0	0	1	0.177604485402748	0.130567351840382	0.224641618965113
1	12.3138446161534	2	3	1	1	1	2	1	1	1	1	0	2	0.352440483639865	0.262224725375296	0.442656241904435
0	10.565820906516	1	1	4	3	1	3	9	0	0	0	0	2	-0.154853106451399	-0.207416934578998	-0.102289278323801
1	10.2991289592043	1	1	1	3	1	3	1	0	0	0	0	1	-0.300238355745826	-0.362356028775708	-0.238120682715943
0	11.0934244871621	2	3	3	1	1	2	1	1	0	0	0	1	0.0994262324033734	0.0543138919675212	0.144538572839226
1	12.213178753355	1	3	4	3	1	2	0	0	1	0	0	3	0.348470137629454	0.265423971540303	0.431516303718604
0	10.5873885065699	1	2	4	1	3	2	1	2	1	0	0	1	-0.143320592448615	-0.195213960959129	-0.0914272239381007
0	9.31974230786897	1	1	3	3	3	1	1	1	0	0	0	2	-0.747059860372661	-0.894567492730644	-0.599552228014679
1	11.3883438887363	1	2	3	2	1	3	1	2	1	0	0	1	0.21148015070517	0.162689220833598	0.260271080576742
0	10.5588456932473	2	1	3	3	1	3	1	0	0	0	0	2	-0.158596586755036	-0.211381049362031	-0.105812124148041
0	10.5106706754336	1	3	3	3	1	3	1	1	0	0	0	2	-0.184610768997457	-0.238961321107586	-0.130260216887328
0	9.84783558817937	1	2	3	2	1	3	1	2	0	0	0	1	-0.529517421734033	-0.615599773024578	-0.443435070443487
0	10.814029079499	2	1	4	1	3	1	9	0	0	0	0	2	-0.027310066564122	-0.0740483845115437	0.0194282513832998
0	10.9915954101613	2	1	1	3	3	3	1	0	1	0	0	1	0.0554229942919232	0.0101618732120156	0.100684115371831
0	10.6634346634417	2	1	1	1	3	1	9	0	0	0	0	3	-0.10325068819362	-0.152969093109633	-0.0535322832776066
0	9.89550668897651	1	1	1	1	3	2	9	0	0	0	0	1	-0.507303104655209	-0.590263665913386	-0.424342543397032
0	11.6455388819665	2	2	3	2	1	3	1	2	1	0	0	2	0.284172361371707	0.228729500596052	0.339615222147363
0	9.72350660230975	1	1	1	1	3	2	1	0	0	0	0	1	-0.585086141770509	-0.680872756016165	-0.489299527524854
0	11.6915089422164	2	3	4	2	2	1	0	0	0	0	0	2	0.294051239579935	0.236945632347472	0.351156846812398
1	11.6509256197355	1	2	3	3	1	3	9	0	0	0	0	2	0.285381549836222	0.229750854820901	0.341012244851542
0	9.90446580621966	2	1	3	3	3	3	1	0	0	0	0	2	-0.503070310253639	-0.585471812118887	-0.420668808388392
1	10.9505534623265	1	3	3	2	1	9	1	2	1	0	1	2	0.0369780246874312	-0.00849473120290226	0.0824507805777646
0	11.6079835897053	2	1	3	3	1	3	9	0	0	0	0	3	0.27536493302656	0.221172374497481	0.329557491555638
1	10.4292674159828	1	1	4	1	3	2	1	0	1	0	0	2	-0.229020601525574	-0.286160376005964	-0.171880827045184
0	11.8424662486036	2	3	1	1	2	2	9	0	0	0	0	1	0.319567435831792	0.256407032784579	0.382727838879006
0	9.61473527084122	2	1	3	3	1	3	1	1	0	0	0	2	-0.63112974946258	-0.737704606410112	-0.524554892515048
0	11.6654789366411	1	2	3	1	1	3	1	2	1	0	0	2	0.288580075096157	0.232432083903541	0.344728066288774
1	11.4590004657601	2	1	4	3	2	1	9	0	0	0	0	2	0.234190896757858	0.183936750237749	0.284445043277966
0	12.4581160069602	2	3	4	1	2	1	9	0	1	1	0	1	0.358083112940597	0.256394949640845	0.459771276240349
0	10.2620624861959	1	1	1	2	3	2	1	0	0	0	0	2	-0.320361781725187	-0.384065124199431	-0.256658439250942
0	10.7525410708309	1	3	3	2	1	3	1	1	1	0	0	2	-0.0577125963482917	-0.105428388285659	-0.00999680441092404
1	11.762526334131	1	3	4	1	1	2	0	0	1	0	0	2	0.307352532736607	0.247476904232203	0.367228161241011
1	11.6130948450657	2	3	3	3	1	9	9	0	1	0	0	1	0.276602205460084	0.222245796156171	0.330958614763997
0	10.6440546340963	1	1	3	2	1	2	0	1	0	0	0	1	-0.113366262760678	-0.163605207909023	-0.0631273176123318
1	11.403775490805	1	1	1	1	1	1	1	0	0	0	0	2	0.216599515329964	0.167502238804559	0.265696791855369
1	10.1504960678055	2	1	3	3	1	3	1	0	0	0	0	2	-0.37992250096585	-0.448861532996837	-0.310983468934862
0	10.7030972802609	2	2	3	3	1	3	1	0	0	0	0	2	-0.0827760322046247	-0.131518645642179	-0.0340334187670699
0	10.8608263095233	2	1	3	3	1	2	0	1	1	0	0	2	-0.00476734078754101	-0.0509565975499729	0.0414219159748909
0	11.8581992575647	2	3	2	3	2	2	1	1	0	1	0	2	0.321647484537178	0.257822444175021	0.385472524899335
0	11.9731122773999	1	3	1	1	1	1	0	1	1	0	0	2	0.33399558300395	0.264994705802864	0.402996460205037
1	9.17473159760099	1	1	4	3	1	3	1	0	0	0	0	1	-0.801017113898712	-0.976690155038705	-0.625344072758719
0	11.35786723402	1	1	1	1	1	2	1	2	0	0	0	2	0.201121675183775	0.152916424551455	0.249326925816096
0	11.8663991409116	2	3	4	1	2	2	9	0	0	1	0	2	0.322691606789767	0.258517152438238	0.386866061141296
1	10.5792918588575	1	1	1	3	2	3	0	1	0	1	0	2	-0.14764221876511	-0.199785083022137	-0.0954993545080827
1	11.0951394152605	1	3	3	3	1	3	9	0	1	0	0	1	0.100145696774309	0.0550299800930428	0.145261413455575
1	12.1437593588189	2	1	4	1	3	1	1	2	0	0	0	2	0.345311577175115	0.26682697235821	0.423796181992021
1	9.78932376801892	1	1	4	1	1	1	1	2	0	0	0	2	-0.556085033910638	-0.646415669275315	-0.465754398545962
1	10.3649922133987	1	2	2	3	1	3	1	0	0	0	0	1	-0.264246107135151	-0.323742330931779	-0.204749883338523
0	10.863574061022	2	3	5	1	1	1	1	2	0	0	0	1	-0.00346004159117032	-0.049621420847855	0.0427013376655144
0	10.7869192598556	2	2	3	2	1	2	9	0	1	0	0	3	-0.040606589810415	-0.087736682555409	0.00652350293457898
1	11.5150699278397	1	3	3	2	1	3	1	1	1	0	0	1	0.250811202825047	0.199247571457844	0.30237483419225
0	12.3038335560686	2	2	3	3	1	3	1	0	0	0	0	1	0.352059523052858	0.262582841681271	0.441536204424446
0	10.1931958794102	1	1	3	3	1	2	1	2	0	0	0	1	-0.357340010232895	-0.42420092207351	-0.29047909839228
0	11.5287736277205	1	3	1	1	2	1	0	1	0	1	0	3	0.254672707377002	0.202760939505487	0.306584475248516
0	12.3550589644238	2	3	3	3	2	3	9	0	0	1	0	2	0.354007713500118	0.260685148336546	0.44733027866369
0	12.5543901430697	2	1	4	3	3	2	9	0	0	0	0	1	0.3623197992949	0.251643984707869	0.472995613881931
1	11.5994896514097	2	3	4	3	2	3	9	0	1	0	0	1	0.27328213147603	0.219357343455358	0.327206919496702
1	10.4308842254579	1	1	4	1	1	2	0	2	1	1	0	1	-0.228135175284654	-0.2852177071531	-0.171052643416209
0	10.7395207621919	1	2	4	1	2	2	1	1	0	0	0	1	-0.0642610097301016	-0.112225927091162	-0.0162960923690416
0	10.7817874992285	2	1	3	3	3	3	1	1	0	0	0	2	-0.0431428581310096	-0.0903538919359914	0.00406817567397215
1	10.1039582787999	1	1	3	2	1	1	1	1	0	0	0	1	-0.404174046322031	-0.475462891260589	-0.332885201383472
1	11.0642374069608	1	3	3	3	1	3	1	1	1	0	0	2	0.0870710450485015	0.0419830229645547	0.132159067132448
1	11.8551258625368	2	2	5	1	1	2	9	0	1	1	0	1	0.321249134708386	0.257554503145808	0.384943766270963
0	9.35237016468352	1	1	4	3	3	3	1	0	0	0	0	1	-0.734711896684932	-0.876739288003985	-0.592684505365879
0	11.1579603957203	1	2	4	3	1	3	9	0	1	0	0	1	0.125997517401112	0.0805954841979745	0.171399550604249
1	11.2862935694235	2	3	3	3	1	3	1	1	1	1	0	2	0.175579975554426	0.128632343004576	0.222527608104276
1	9.55116471822926	1	1	3	2	1	2	1	2	0	0	0	2	-0.657079406589844	-0.770999953908655	-0.543158859271033
1	10.7670650619814	2	3	3	1	2	2	9	1	1	0	0	2	-0.0504527952875047	-0.0979085545910498	-0.00299703598395956
0	10.6301719438378	1	1	3	2	1	2	1	2	0	0	0	2	-0.120654642386372	-0.171282027778195	-0.0700272569945493
0	10.8663978677429	1	2	3	3	1	2	0	0	1	0	0	2	-0.00211845476320841	-0.0482516352273622	0.0440147257009454
1	10.1236493751302	1	1	3	1	1	1	1	2	1	0	0	1	-0.39396136130657	-0.464245901660726	-0.323676820952414
1	10.9782125340366	1	3	3	3	1	3	1	1	1	0	1	2	0.0494532492586741	0.0041308837506803	0.094775614766668
1	10.8511265698884	1	2	3	1	1	3	1	0	0	0	0	1	-0.00939673099854599	-0.0556879682456186	0.0368945062485266
1	10.9625625552504	2	1	3	2	1	2	1	2	0	0	0	3	0.0424172855803578	-0.00298631560247881	0.0878208867631944
0	10.8901072680849	2	2	5	1	1	2	9	0	0	0	0	1	0.0090698483352932	-0.0368435519414872	0.0549832486120736
1	11.7893475428539	2	2	1	1	1	2	0	2	1	0	0	1	0.311767168087345	0.250805232454483	0.372729103720207
1	10.9058485597591	2	1	1	2	1	1	1	2	0	0	0	2	0.0164228966842907	-0.0293600971754188	0.0622058905440003
0	10.4836321022857	2	3	3	1	2	1	0	0	1	0	0	2	-0.199312926702655	-0.254570524617603	-0.144055328787708
1	11.8648119714743	2	1	4	3	1	2	9	0	0	0	0	1	0.322491614699465	0.258384966745335	0.386598262653595
1	11.0944541590343	2	2	3	3	2	2	1	0	0	0	0	1	0.0998582976127294	0.0547439568594573	0.144972638366001
0	9.68228997347398	2	1	3	3	1	3	1	0	1	0	0	2	-0.602796477374164	-0.702405600075374	-0.503187354672954
0	10.3743103765732	2	1	3	3	1	3	1	1	0	0	0	2	-0.259140245788071	-0.318283925886664	-0.199996565689478
0	11.27310300874	2	1	2	3	3	3	1	0	0	0	0	2	0.170698119463517	0.123958518707477	0.217437720219558
0	10.6790033760611	1	2	3	2	2	3	1	2	1	0	0	1	-0.0951763596523557	-0.144496652549302	-0.0458560667554093
0	11.7500805241536	1	3	3	3	1	3	1	1	0	0	1	2	0.305191950548682	0.245814378408308	0.364569522689056
0	10.2625495788263	1	1	3	3	1	3	1	1	0	0	0	2	-0.320098192159651	-0.383780164283773	-0.256416220035529
0	10.904652740832	2	3	1	2	1	9	1	0	1	0	0	1	0.0158664145159714	-0.029926077093143	0.0616589061250857
0	10.5519904149982	1	3	3	3	2	9	1	1	0	0	0	3	-0.162281857899328	-0.215284806433151	-0.109278909365505
1	12.0357685451847	2	2	1	3	2	2	1	0	1	1	0	1	0.338932524061077	0.266745853634441	0.411119194487712
1	9.87400543748591	1	1	1	2	1	2	1	0	0	0	0	2	-0.517386595991641	-0.601722650040498	-0.433050541942784
0	10.7825481772969	1	1	3	3	1	3	0	1	0	0	0	2	-0.0427665237002792	-0.0899654190608644	0.00443237166030611
1	11.9511505722253	1	1	3	2	1	3	1	0	1	0	0	1	0.331991558208922	0.264036547517151	0.399946568900694
0	9.67763979054477	1	1	3	3	3	3	1	2	1	0	0	1	-0.604773801872263	-0.704834452121425	-0.504713151623101
0	11.2591395423729	1	2	1	1	3	1	9	2	0	0	0	2	0.165474048755447	0.118944515225915	0.212003582284978
1	10.5201939321248	1	1	3	2	3	3	1	0	0	0	0	2	-0.179448219787007	-0.233483840491091	-0.125412599082923
0	10.2667415136649	1	1	3	3	1	3	9	0	0	0	0	2	-0.317828714009825	-0.381327357513354	-0.254330070506296
0	10.7017729337355	2	3	3	1	1	2	9	0	1	1	0	2	-0.0834545398825666	-0.132227636463205	-0.0346814433019284
1	11.2977988891757	2	1	3	3	1	3	1	1	0	0	0	1	0.179795160909619	0.132659093175006	0.226931228644231
0	10.8734696176759	2	3	3	3	1	2	0	2	0	0	0	2	0.00123287801412134	-0.044831635337443	0.0472973913656857
1	10.4902388156845	1	2	3	3	1	3	1	1	0	0	0	1	-0.195714972273303	-0.250749225070262	-0.140680719476344
1	10.1264640241222	1	1	3	3	3	1	9	0	0	0	0	2	-0.392495625990721	-0.462637790943653	-0.32235346103779
1	9.74662571369026	2	2	4	2	3	2	1	2	1	1	0	1	-0.575002532846327	-0.668784279605291	-0.481220786087363
1	10.5709122617923	2	3	1	3	2	3	9	1	1	0	0	2	-0.152124784757133	-0.20452868735409	-0.0997208821601756
0	11.3337150725229	2	1	5	3	1	3	1	1	0	0	0	3	0.19268763651351	0.144927393172777	0.240447879854244
0	10.2492042307603	1	1	1	2	1	1	1	0	0	0	0	1	-0.327310743603727	-0.391583311159675	-0.263038176047779
1	10.71469990282	1	2	3	3	1	3	1	0	1	0	0	1	-0.0768473200512618	-0.125329398726382	-0.0283652413761413
0	11.5528543851485	1	3	4	1	1	1	0	0	1	0	0	2	0.261260516531402	0.208705450911146	0.313815582151657
1	10.6075621562226	1	1	3	1	1	2	1	2	0	0	0	2	-0.132596004762673	-0.183880621056713	-0.0813113884686336
0	10.7666673116615	2	3	4	2	2	2	9	0	1	0	0	1	-0.0506509734657507	-0.098113605780234	-0.00318834115126732
1	12.114746290446	2	3	4	2	1	3	0	0	1	1	1	2	0.343808976667064	0.267118111197849	0.420499842136278
0	11.4061056142322	2	1	3	3	1	3	9	1	0	0	0	2	0.217364997521089	0.168220881048383	0.266509113993795
1	12.3261515058858	2	1	4	3	2	1	0	1	1	1	0	1	0.352907958207994	0.261775586619771	0.444040329796216
1	11.7060423957642	2	2	4	3	2	2	0	2	1	1	0	1	0.296966391550089	0.239310389577492	0.354622393522686
1	12.0392006770041	2	2	1	1	1	2	1	1	0	1	0	3	0.339172813070955	0.266802084668318	0.411543541473591
0	10.5758333130355	1	1	1	3	3	2	0	1	0	0	0	2	-0.149491126189379	-0.201741392976226	-0.097240859402532
1	11.5727810006794	2	2	4	1	1	2	9	1	1	0	0	1	0.266517528962535	0.213397792406323	0.319637265518747
1	11.4783197732734	1	3	3	3	1	1	0	0	1	0	0	2	0.240063487559838	0.18937673547059	0.290750239649086
1	10.8486471378935	1	1	3	3	3	9	1	2	0	0	0	1	-0.0105837194035603	-0.0569019476435038	0.0357345088363832
0	10.7084353775561	2	1	4	3	2	2	9	0	0	0	0	2	-0.0800448541815634	-0.12866613874592	-0.031423569617207
0	10.9475556179545	2	1	3	3	1	1	9	0	0	0	0	2	0.0356147708880733	-0.00987616542663988	0.0811057072027866
1	10.2941470614324	2	1	4	3	1	2	1	2	1	0	0	2	-0.302950056202734	-0.365276068860177	-0.240624043545291
1	11.8003635621764	1	3	4	3	1	3	1	0	0	1	0	2	0.313486241144066	0.252073524841589	0.374898957446542
0	10.8911521231748	1	2	3	3	2	3	0	2	0	0	1	2	0.00955977923178544	-0.036344597290317	0.0554641557538879
1	11.0830004138015	2	1	2	3	1	3	9	0	0	0	0	3	0.0950375063416492	0.0499409324312443	0.140134080252054
1	10.222828357686	1	1	4	2	1	3	1	0	0	0	0	1	-0.341504270148225	-0.406974456786236	-0.276034083510214
0	11.832295006811	2	1	4	3	1	3	9	0	0	0	0	1	0.318167935221699	0.255433593903121	0.380902276540277
0	11.5739100157646	2	3	3	2	1	3	1	0	0	0	0	2	0.266810044057249	0.213657405278105	0.319962682836393
0	12.0214861407506	2	2	1	1	1	9	0	0	0	0	0	1	0.337900981698161	0.266469165586325	0.409332797809998
0	11.823671036829	1	3	4	1	2	3	0	1	1	1	0	1	0.316946995138451	0.254571882044713	0.37932210823219
1	10.1034883179264	1	1	3	3	3	3	1	0	0	0	0	2	-0.404416887680301	-0.475729875616323	-0.333103899744279
0	11.6715183850265	1	3	4	1	2	1	0	0	1	1	0	2	0.289878063825652	0.233511408764753	0.34624471888655
0	9.68827440487758	1	1	3	2	1	2	1	2	0	0	0	1	-0.600245705104189	-0.69927981805074	-0.501211592157639
1	11.5560957967099	1	1	3	3	3	3	2	2	0	0	0	2	0.262127749867403	0.209482872389884	0.314772627344922
1	10.6755459089106	2	1	3	3	3	2	9	2	0	0	0	1	-0.0969653928650241	-0.146372474710234	-0.0475583110198141
0	10.4058969967847	1	1	1	1	1	2	1	0	0	0	0	1	-0.241826023421167	-0.299803434533654	-0.18384861230868
0	9.47200006918995	1	1	4	3	3	2	9	0	0	0	0	1	-0.688559858822694	-0.81269309597133	-0.564426621674058
0	10.1201692333648	2	1	4	3	3	2	1	0	0	0	0	1	-0.395771625399681	-0.466232617338298	-0.325310633461063
0	10.8380479024859	2	3	3	3	2	3	0	0	1	0	0	2	-0.01567455802432	-0.0621126210395581	0.0307635049909181
1	11.347573768956	1	3	5	1	2	3	9	1	1	0	0	2	0.197550955638878	0.149537554422956	0.245564356854799
0	11.2205486257335	2	1	4	3	3	3	1	0	0	0	0	2	0.150745753074206	0.104734803466348	0.196756702682064
1	10.6609945471203	1	1	3	3	3	2	1	2	0	0	0	2	-0.104520444647146	-0.154302912595796	-0.0547379766984965
0	11.7742859660454	2	3	3	1	1	2	0	0	1	1	0	2	0.309328450771672	0.248978575084993	0.36967832645835
0	11.7743145345545	2	3	1	1	2	1	9	0	0	1	0	2	0.309333173949223	0.248982142134628	0.369684205763817
1	11.2662320859623	1	3	3	3	1	2	0	2	0	0	1	1	0.168134683220665	0.121499810767326	0.214769555674004
1	11.1538148332765	2	2	3	3	1	2	1	0	0	0	0	2	0.124322169517023	0.0789491392828526	0.169695199751194
1	10.6854057545084	1	2	3	3	2	3	0	2	1	0	0	2	-0.0918697886958455	-0.141031892814084	-0.0427076845776068
0	11.2242325664025	2	1	3	3	1	3	1	1	0	0	0	2	0.1521697206217	0.106113552522933	0.198225888720467
0	10.2375572554309	2	3	3	3	1	3	1	1	1	0	0	2	-0.333588833129049	-0.398385359315759	-0.268792306942339
0	11.0609927151933	1	1	1	3	1	2	1	2	1	0	0	1	0.0856847079034784	0.040595688683667	0.13077372712329
0	9.23675146076833	2	1	4	3	3	3	9	0	0	0	0	2	-0.778101676646931	-0.94092120635707	-0.615282146936793
1	11.2339993483514	2	3	1	1	2	1	0	0	1	1	0	2	0.155926754997639	0.109746138952576	0.202107371042703
1	11.8330389864365	1	3	3	1	1	3	0	1	0	0	0	3	0.318271780606691	0.255506364393202	0.38103719682018
1	12.4394049558838	1	3	4	2	2	1	1	2	1	0	1	1	0.357315302747261	0.257225938250074	0.457404667244448
1	10.5514506918304	1	2	4	2	1	2	9	0	0	0	0	1	-0.162572255680533	-0.215592472618215	-0.10955203874285
0	10.3224088893844	2	2	4	3	1	3	0	1	1	0	0	2	-0.287543057468198	-0.348706550908517	-0.226379564027879
1	11.3371896046537	1	3	4	1	1	9	1	2	1	0	0	2	0.193912878104669	0.146089745312162	0.241736010897177
1	11.2133703190898	1	1	1	2	1	2	1	0	0	0	0	2	0.14796041664652	0.10203478063781	0.193886052655229
1	10.1802934584145	2	1	4	3	3	2	0	0	1	0	0	2	-0.364194688062596	-0.431674910694801	-0.296714465430391
0	10.258249081015	2	1	5	3	3	1	9	0	0	0	0	3	-0.322424533335276	-0.386295670745505	-0.258553395925047
0	11.7722753181113	1	3	3	1	2	3	1	0	1	0	1	1	0.308995098525935	0.248726543507168	0.369263653544703
0	10.6752921047154	1	3	5	3	1	3	1	1	1	0	0	1	-0.0970968144051457	-0.146510304345474	-0.0476833244648178
1	10.7433230938068	2	1	3	2	1	2	0	1	0	0	0	1	-0.0623447785429621	-0.11023536667206	-0.0144541904138638
0	10.6170607807219	1	1	1	2	1	9	1	1	0	0	0	1	-0.127568857580228	-0.178573892074313	-0.0765638230861425
0	10.6622797996637	2	3	3	1	1	2	0	2	1	0	0	2	-0.103851499768089	-0.153600169786017	-0.0541028297501602
1	9.82059231476838	1	1	3	3	1	3	1	1	0	0	0	1	-0.541981785132837	-0.629978328603092	-0.453985241662583
0	11.841952310847	1	3	1	1	2	2	1	2	1	0	0	2	0.319497762287832	0.256358952433735	0.382636572141929
0	9.91576164152672	1	2	3	3	1	3	1	0	0	0	0	2	-0.497707317422948	-0.579414726867079	-0.415999907978817
0	10.8209571776716	2	3	3	1	2	2	9	0	1	0	0	2	-0.0239397998647474	-0.0705872182073	0.0227076184778051
1	9.69894005560645	1	3	4	1	2	1	0	2	1	0	0	1	-0.59568241869695	-0.693708638207031	-0.497656199186869
0	9.82085704655324	2	3	3	3	1	3	1	1	1	0	0	2	-0.541861462065521	-0.629838891546243	-0.453884032584799
0	11.2395888807801	2	2	3	3	1	3	1	0	0	0	0	2	0.158064940144386	0.111810211744177	0.204319668544595
0	11.3182729374317	1	3	3	1	1	3	1	0	1	1	0	2	0.187194773466008	0.139708988101697	0.234680558830319
1	8.4677940496857	1	1	4	1	1	2	1	0	0	0	0	3	-1.05640409303689	-1.4491067215972	-0.663701464476579
0	10.7818747103557	1	3	4	1	2	1	1	2	1	1	0	1	-0.0430997049047217	-0.0903093445529207	0.00410993474347736
0	11.9451515248296	2	1	4	1	1	1	9	0	0	0	0	1	0.331417027942308	0.263742184509288	0.399091871375328
0	10.8451098649235	2	1	3	3	1	2	0	0	0	0	0	2	-0.0122796867504373	-0.0586370950603742	0.0340777215594995
1	11.3065075687438	1	2	1	2	1	2	1	0	0	0	0	2	0.182958647243245	0.135675956079293	0.230241338407198
0	12.0079473966799	2	3	3	1	2	2	0	0	1	1	0	2	0.336874146476588	0.266141739047995	0.407606553905181
1	12.3716444677858	1	3	1	1	1	1	9	2	0	0	0	1	0.354643244190567	0.260038236117696	0.449248252263438
1	10.442118455459	1	2	5	2	2	2	1	0	1	0	0	1	-0.22198531096165	-0.278672435922197	-0.165298186001102
0	11.2468860598463	2	3	4	1	3	1	1	1	1	1	0	2	0.160843106835733	0.114488578636704	0.207197635034763
0	10.5366883292554	1	2	1	1	1	9	1	1	0	0	0	2	-0.170528836187236	-0.224024973730029	-0.117032698644443
1	11.3729951203367	2	2	3	3	1	3	1	1	0	0	0	2	0.206303852003306	0.157811109453228	0.254796594553385
1	10.884689389428	1	2	3	3	1	3	1	1	0	0	0	2	0.00652517463966145	-0.0394358822305047	0.0524862315098276
0	10.6455537464961	1	3	3	3	1	3	1	0	1	0	0	1	-0.112581303636616	-0.162779052553233	-0.06238355472
0	10.2115909943678	1	1	3	3	1	3	1	0	0	0	0	2	-0.347524141814007	-0.413516317132109	-0.281531966495905
1	12.0922981966074	1	3	3	1	1	2	0	1	1	1	0	2	0.342550609050065	0.267197257902716	0.417903960197413
1	10.6919855503181	1	2	3	2	1	9	9	0	0	0	0	1	-0.0884801828911852	-0.137483202223837	-0.0394771635585338
0	10.5712138280215	1	1	2	1	1	2	9	0	0	0	0	1	-0.151963294886148	-0.204357755576007	-0.0995688341962883
1	12.8805302145548	1	3	3	3	1	3	9	0	1	0	0	2	0.381308162394522	0.22765060543595	0.534965719353094
1	10.2926394719578	1	2	5	2	1	1	9	1	0	0	0	1	-0.303770261703977	-0.366159612547078	-0.241380910860875
1	11.4086748058108	1	3	4	2	1	2	0	1	0	0	0	1	0.21820670399457	0.169010760754326	0.267402647234814
1	9.06926283577003	1	1	4	3	3	3	1	0	0	0	0	2	-0.83958752535492	-1.04004871375603	-0.639126336953814
1	10.6468979352469	1	2	3	3	2	3	1	1	0	0	0	2	-0.111877813957178	-0.162038752412524	-0.0617168755018325
0	11.8019014105796	2	1	3	3	1	3	9	0	0	0	0	3	0.313721929032735	0.252246076950154	0.375197781115316
0	11.434383986779	1	2	5	1	1	2	9	2	1	0	0	2	0.226493680256957	0.176768065013719	0.276219295500194
1	11.7242619496502	1	2	3	2	1	3	1	1	1	0	0	1	0.300479940157305	0.242120474158863	0.358839406155746
1	11.2411466665273	1	3	3	3	2	3	9	1	0	1	0	3	0.158659281296161	0.11238353386004	0.204935028732283
0	10.2708380837461	1	1	1	1	1	1	0	0	0	0	0	2	-0.315609139467782	-0.378929639561649	-0.252288639373914
0	10.3276889085647	2	1	4	3	1	3	1	0	0	0	0	2	-0.284658908836168	-0.345610338262696	-0.223707479409641
1	10.6538430201141	1	2	5	1	2	3	1	2	1	0	0	1	-0.108248363767855	-0.158221084473267	-0.0582756430624429
0	9.85687783557422	2	2	3	3	1	3	1	1	0	0	0	2	-0.525343522001847	-0.6108128606654	-0.439874183338295
1	11.3827110033244	1	2	1	1	3	2	1	2	1	0	0	1	0.209590155812613	0.160909408452324	0.258270903172902
1	10.7798238626826	1	2	4	3	1	1	1	2	0	0	0	1	-0.0441149566339061	-0.0913575525126031	0.00312763924479094
0	9.21708450867999	1	1	3	3	1	2	1	0	0	0	0	2	-0.785391336194298	-0.952151049524209	-0.618631622864387
0	11.1433555026884	2	2	3	2	1	3	2	2	0	0	0	3	0.120075772681056	0.074769462824928	0.165382082537184
1	11.2004165451084	1	3	1	1	2	1	0	2	0	0	0	2	0.142898721996674	0.0971173776920884	0.188680066301259
1	11.0217606543053	1	1	1	1	1	2	1	0	0	0	0	2	0.0687201676797887	0.0235664963786844	0.113873838980893
1	10.2934274992118	1	1	4	2	1	2	1	0	0	0	0	1	-0.303341557836556	-0.36569778444163	-0.240985331231481
0	10.1261102543139	2	3	5	3	1	3	1	1	0	0	0	2	-0.392679932736997	-0.462839976190481	-0.322519889283513
0	12.0441995574866	2	1	3	2	1	3	0	1	0	0	0	1	0.339517686289627	0.266877008222896	0.412158364356358
1	11.0142587116509	1	3	1	1	2	2	1	1	0	0	0	1	0.0654337762237866	0.0202576366422241	0.110609915805349
0	9.8018940853069	2	1	3	3	1	3	1	1	0	0	0	1	-0.550441127556495	-0.63981479710455	-0.461067458008441
1	11.9062113422321	1	2	3	1	3	2	1	0	0	0	0	2	0.327387390105699	0.26148041983342	0.393294360377978
0	10.9189968748793	2	2	3	1	1	3	1	0	1	0	0	2	0.0225187005121423	-0.0231641256794537	0.0682015267037383
1	11.6161757011019	1	3	3	1	2	3	0	1	1	1	0	2	0.277342136357377	0.222885984084291	0.331798288630463
0	12.5930167472477	2	1	3	3	1	3	1	0	0	0	0	3	0.364179700915736	0.249478752120341	0.47888064971113
1	10.7838363591136	2	1	4	2	3	2	9	0	1	0	0	2	-0.0421295196107862	-0.0893079708281957	0.00504893160662338
1	10.4062977157537	2	1	1	1	1	2	0	0	0	0	0	2	-0.241606378976737	-0.299569258479193	-0.183643499474281
0	10.8784016584014	2	1	1	1	1	1	0	0	0	0	0	2	0.00356304113500239	-0.0424551849295995	0.0495812671996043
0	12.7240832116888	2	3	3	2	2	3	1	1	0	0	0	1	0.371281628439974	0.24084222948525	0.501721027394697
1	11.8163775234958	1	3	3	1	2	2	0	1	1	1	0	1	0.3158894925779	0.253816829546667	0.377962155609133
1	11.0481237756028	1	2	3	3	1	3	1	1	1	0	0	2	0.0801610993738141	0.0350612908106639	0.125260907936964
1	12.1550943968755	1	3	1	1	2	1	1	0	0	0	0	2	0.345865309199139	0.266660834965024	0.425069783433255
0	10.5130021537958	1	1	3	1	1	3	1	2	1	0	0	2	-0.1833460582488	-0.237619283228538	-0.129072833269061
0	9.23226310721942	2	1	4	3	1	3	1	0	1	0	0	1	-0.779767333022331	-0.943475159550311	-0.616059506494351
1	11.5319995225032	1	2	5	3	1	2	1	2	1	0	1	1	0.255569932875411	0.20357437145607	0.307565494294752
0	10.1828656422528	2	1	3	3	1	3	1	0	0	0	0	2	-0.362830226806704	-0.430186358516809	-0.295474095096599
1	9.06936176281496	1	1	3	2	3	2	1	2	0	0	0	1	-0.839551528048286	-1.03998774367788	-0.639115312418689
1	10.8527675428114	2	2	3	3	2	2	1	1	0	0	0	2	-0.00861195376206497	-0.054885537822564	0.0376616302984341
0	11.08187094745	2	1	5	2	2	2	1	2	0	0	0	1	0.0945603833233066	0.0494650346432447	0.139655732003369
0	11.5579308885007	1	1	3	3	1	3	1	1	0	0	0	2	0.262616651886903	0.209920580621409	0.315312723152397
1	12.062774879384	1	3	3	1	2	9	2	1	1	1	1	2	0.340748111731674	0.267084679544809	0.414411543918539
1	11.0813734137378	1	2	3	2	1	3	0	1	0	0	0	1	0.0943501101126841	0.0492552716257181	0.13944494859965
0	11.3246016916938	2	1	1	1	1	1	9	0	0	0	0	1	0.189455250389332	0.1418580119261	0.237052488852564
0	11.830709600661	1	3	3	1	2	1	9	0	0	0	0	2	0.317945859428133	0.255277692418846	0.38061402643742
0	12.6807330268802	2	3	4	1	2	1	1	2	1	1	0	1	0.36879514304177	0.243931277671798	0.493659008411742
0	10.3399300351719	1	1	4	2	1	2	1	0	0	0	0	1	-0.27796670568032	-0.338432475606592	-0.217500935754047
1	11.4893770902049	2	2	3	3	1	2	9	2	0	0	0	2	0.243356372800731	0.192413787649164	0.294298957952299
1	11.9221879293367	2	3	1	3	1	3	1	0	0	0	0	2	0.329105202670293	0.262482906301369	0.395727499039218
1	10.8318435531404	2	3	4	3	2	3	0	1	1	1	0	1	-0.0186669941408526	-0.0651786833292436	0.0278446950475384
0	11.9692088275646	2	1	3	3	1	2	1	1	0	0	0	2	0.333650519936591	0.264837958521142	0.402463081352041
1	12.6835894085706	2	1	1	2	1	9	9	0	0	0	0	1	0.368954817585161	0.243735024908294	0.494174610262028
0	10.6859835252745	2	1	4	3	3	2	0	0	0	0	0	1	-0.0915717974170347	-0.140719789506997	-0.042423805327072
0	12.6329684513139	2	3	1	1	2	2	9	0	1	0	0	3	0.366212918385597	0.2470648399395	0.485360996831695
0	10.7983792038295	1	3	3	3	1	3	1	0	1	0	0	2	-0.0349648402827185	-0.0819221043744243	0.0119924238089872
1	11.39732269547	1	2	3	3	1	3	1	1	1	0	0	1	0.214469316249427	0.16550094883957	0.263437683659284
0	10.1294663204369	1	1	4	1	3	2	1	1	0	0	0	2	-0.39093056687742	-0.460921196279422	-0.320939937475418
1	12.8155032449294	1	3	1	3	2	3	1	0	1	1	0	1	0.376952920319783	0.233532920052366	0.5203729205872
1	10.9763598788704	2	2	3	2	1	3	1	0	0	0	0	2	0.0486234176562812	0.00329196736820189	0.0939548679443604
1	10.2646396539348	2	2	3	3	2	3	1	2	0	0	0	2	-0.318966869745279	-0.382557304099213	-0.255376435391345
0	9.15893952291189	1	1	4	3	3	2	1	0	0	0	0	1	-0.806820651602711	-0.985969283948061	-0.62767201925736
1	11.4613822718767	2	2	4	3	1	3	0	0	1	0	0	1	0.234923004556832	0.184616437980852	0.285229571132811
0	11.6448563139022	1	3	4	3	1	3	1	0	0	1	0	2	0.284018168456712	0.228598963251798	0.339437373661626
1	11.2974341351623	1	3	3	3	1	9	1	1	1	0	0	1	0.179662149047217	0.132532149574494	0.22679214851994
1	11.4628038262736	2	1	1	3	1	2	0	0	0	0	0	2	0.235358877272944	0.185020907246832	0.285696847299055
1	11.2813995491218	2	1	2	1	3	1	1	2	1	0	0	1	0.173774772796243	0.126905360746155	0.220644184846331
1	10.3707223878179	2	1	4	3	2	2	0	1	0	0	0	1	-0.26110647677102	-0.320385419213401	-0.201827534328639
0	10.7912523749354	2	3	3	1	1	3	0	1	1	0	0	2	-0.0384697928167441	-0.0855332621782516	0.00859367654476353
1	10.3139640786119	1	1	3	3	1	3	1	0	0	0	0	1	-0.292152488221054	-0.353658462982969	-0.230646513459139
0	10.1096277164202	2	1	1	1	1	3	1	0	0	0	0	1	-0.401241153695166	-0.472239377933182	-0.330242929457151
1	11.0111442413946	2	1	3	3	1	3	1	1	0	0	0	2	0.064065416934076	0.0188790881097655	0.109251745758386
0	12.2753639884708	1	3	3	2	2	2	1	1	1	0	0	3	0.350967135728934	0.263561114355301	0.438373157102568
1	10.9730806332392	1	3	1	2	1	1	1	0	1	0	0	2	0.0471525607382359	0.00180467684464263	0.0925004446318291
0	10.8613515000146	2	3	3	3	1	2	9	0	1	1	1	1	-0.00451732992733594	-0.0507012245619588	0.0416665647072869
1	10.5697193870933	2	2	3	2	2	1	0	2	0	0	0	1	-0.152763696663426	-0.205204981596686	-0.100322411730166
1	10.8405977974492	1	1	3	3	1	3	1	2	0	0	0	3	-0.0144473790324038	-0.0608559395129568	0.0319611814481492
1	10.4223715062633	2	2	5	3	2	3	9	2	0	0	0	2	-0.232797890100115	-0.290182804544365	-0.175412975655864
1	11.9237158637733	2	2	1	1	2	1	1	0	0	0	0	2	0.329264701698683	0.262573299153819	0.395956104243547
0	12.1667909935327	2	3	3	3	1	1	0	1	0	0	0	1	0.346419286906071	0.266461277663908	0.426377296148233
1	10.9477814036764	2	1	3	2	3	2	1	2	0	0	0	1	0.035717521509659	-0.00977203275394199	0.08120707577326
0	10.3688253762198	1	1	1	1	1	1	1	0	0	1	0	2	-0.262145949063628	-0.321496650715237	-0.202795247412019
1	11.9866732135332	1	3	3	2	1	9	1	1	1	0	0	1	0.335158302986898	0.265494534054192	0.404822071919604
0	11.5661439093376	1	3	4	1	1	3	1	0	1	1	0	1	0.264786312261151	0.211858009060656	0.317714615461646
0	10.3824503654268	2	1	4	3	1	1	9	0	0	0	0	1	-0.254678792488742	-0.313517800181521	-0.195839784795963
0	9.76341813708615	1	2	3	3	1	3	1	0	0	0	0	2	-0.567608772301149	-0.659995190395347	-0.475222354206952
1	12.6815332330346	2	2	5	2	1	3	1	0	1	1	0	1	0.368839815724241	0.243876400563738	0.493803230884743
1	10.4314866328342	2	1	1	2	2	2	1	1	1	0	0	1	-0.227805294647242	-0.284866520641018	-0.170744068653466
1	10.9270345296444	1	2	5	3	1	3	1	2	0	0	0	1	0.0262244752311069	-0.0194008634315728	0.0718498138937866
0	11.0583643681055	1	3	4	3	1	3	9	0	1	1	0	1	0.0845598361537656	0.0394694926173585	0.129650179690173
1	10.7620741153276	2	2	3	3	1	3	1	0	0	0	0	2	-0.0529421302431403	-0.100485139812895	-0.00539912067338524
0	10.2601759250954	1	3	3	3	1	9	1	0	1	0	0	3	-0.321382455970167	-0.385168701492508	-0.257596210447827
0	9.82304981623873	2	1	5	3	3	3	0	0	0	0	0	2	-0.540864229410325	-0.628683738752504	-0.453044720068146
0	12.0134993782895	1	2	3	3	2	1	1	1	1	0	0	2	0.337301163586942	0.266283809624935	0.408318517548948
0	10.8637374305739	2	1	1	2	1	2	1	0	0	0	0	2	-0.00338237251031377	-0.0495421079785227	0.0427773629578952
1	10.8149895977759	2	2	1	3	2	1	0	2	1	0	0	2	-0.0268421311929125	-0.0735676310087932	0.0198833686229683
1	11.2165187049583	2	1	5	3	1	2	9	0	0	0	0	1	0.149183789394476	0.103221195112215	0.195146383676737
0	11.7636495840637	1	3	3	3	1	2	1	1	1	1	0	2	0.307544009083695	0.247623228317526	0.367464789849865
0	11.2396533617504	2	3	3	3	2	2	1	1	0	0	0	2	0.158089555101564	0.11183395978537	0.204345150417757
0	10.3663139599512	2	1	3	3	1	2	1	0	0	0	0	1	-0.263521970442387	-0.322967935880501	-0.204076005004274
0	10.3032493850639	2	1	4	3	3	1	1	0	0	0	0	2	-0.2979941139423	-0.35994058830347	-0.23604763958113
0	10.4880884817015	1	3	3	3	1	3	1	1	0	0	0	2	-0.19688565660284	-0.251992482467934	-0.141778830737746
1	9.81717296594408	1	1	4	3	3	2	9	0	0	0	0	1	-0.543534514131491	-0.631778883240205	-0.455290145022777
0	10.8236073557052	1	3	3	2	1	2	1	1	0	0	0	2	-0.0226535936928277	-0.0692671830375353	0.0239599956518799
1	10.8650648887384	2	1	3	3	1	3	1	2	0	0	0	3	-0.00275151160557439	-0.0488979469373422	0.0433949237261934
1	10.7597244476926	2	3	3	1	2	1	9	2	0	0	0	1	-0.0541160312016008	-0.101700877980476	-0.00653118442272532
0	10.3044388820623	2	1	3	3	3	3	1	0	0	0	0	1	-0.29734600374584	-0.359243242933565	-0.235448764558116
0	11.2912897816082	1	1	1	1	3	1	9	0	0	0	0	2	0.177415394871983	0.130386699652352	0.224444090091615
0	9.88272389637055	2	3	4	1	2	3	0	2	1	1	0	3	-0.513310616444595	-0.597082915969386	-0.429538316919804
1	12.1773790909674	2	1	1	3	1	2	9	0	1	0	0	2	0.34690672544922	0.266257545604866	0.427555905293575
1	11.3895907345741	1	3	3	3	1	3	1	1	1	0	1	2	0.211896974308266	0.163081537685581	0.260712410930952
0	10.3887343315634	2	2	3	2	1	2	1	0	1	0	0	2	-0.251234161239159	-0.309839985726899	-0.192628336751419
1	12.2487784974643	2	3	1	1	1	1	9	0	0	0	0	2	0.34992456538341	0.264410732971465	0.435438397795356
0	12.0074074017798	1	3	3	2	2	3	0	1	0	1	0	2	0.336832166446972	0.26612733656144	0.407536996332504
0	10.2419017630584	2	3	3	3	1	3	1	1	1	0	0	2	-0.331248888709858	-0.395849053422096	-0.266648723997619
1	11.4179751226741	1	1	1	3	3	2	9	2	0	0	0	1	0.221233191791261	0.171848014420055	0.270618369162466
1	11.2591091044845	1	3	3	2	1	2	0	1	1	1	0	3	0.165462599006706	0.118933511305302	0.21199168670811
1	10.4477570826818	1	3	3	1	3	1	1	2	0	0	0	2	-0.218900443725316	-0.275390585847521	-0.16241030160311
1	9.24168728013363	1	1	3	2	3	2	1	2	0	0	0	1	-0.776268538284455	-0.93811860679956	-0.614418469769351
1	11.7157496399232	1	3	3	2	1	3	1	2	0	0	0	3	0.298857866808048	0.240828793203648	0.356886940412448
1	10.4988609331017	1	3	3	1	3	1	0	2	1	0	0	2	-0.191024666597539	-0.245769097701753	-0.136280235493324
1	9.73934713269198	1	1	3	1	1	3	1	2	1	0	0	1	-0.578189019297681	-0.67259136240442	-0.483786676190941
1	9.21105121942817	2	2	3	3	1	3	1	0	0	0	0	2	-0.787623120135305	-0.955616608328958	-0.619629631941651
0	9.94102709018757	1	1	4	2	1	2	1	1	0	0	0	1	-0.485606156627115	-0.565800249698932	-0.405412063555298
0	11.0075229711164	2	1	1	3	1	2	1	0	0	0	0	1	0.0624714443691843	0.0172726516341917	0.107670237104177
1	9.98947302228881	1	1	4	3	1	2	1	0	0	0	0	1	-0.461996505860137	-0.539412314851438	-0.384580696868836
1	9.79554168057695	1	1	4	2	1	1	1	2	0	0	0	2	-0.55329757417773	-0.643151628770823	-0.463443519584637
0	10.0259151134715	2	1	4	3	2	2	0	0	0	0	0	1	-0.443891845019922	-0.51930007282738	-0.368483617212465
1	10.8253558330647	1	1	1	1	1	1	1	0	0	0	0	2	-0.0218059216688223	-0.0683974724080657	0.0247856290704211
0	10.5772186677087	1	3	3	3	1	2	1	1	0	0	1	2	-0.148750323460892	-0.200957511256001	-0.0965431356657834
0	9.13872414890434	1	1	4	1	1	1	9	2	0	0	0	2	-0.814233605511733	-0.997952909206416	-0.63051430181705
0	11.0607434427464	1	1	1	1	1	1	1	2	0	0	0	2	0.0855780971168094	0.0404889720420081	0.130667222191611
1	10.9269075871008	1	2	1	2	1	3	0	1	1	1	0	1	0.0261660698100076	-0.0194601551921124	0.0717922948121276
0	11.0198962119743	2	1	3	3	3	3	1	0	0	0	0	2	0.0679046783282687	0.0227457018237376	0.1130636548328
0	11.5437858532465	2	2	1	1	2	2	9	1	0	0	0	1	0.258809516519272	0.206501598050974	0.31111743498757
0	10.3194994855611	2	3	3	3	2	2	1	2	0	0	0	1	-0.289131594042345	-0.350412616529668	-0.227850571555022
0	9.43229462104433	1	1	3	3	3	1	1	0	1	0	0	3	-0.70404774023718	-0.833768418721951	-0.57432706175241
0	11.2388891806468	2	1	3	3	3	3	0	0	0	0	0	2	0.157797761448773	0.111552422799166	0.20404310009838
1	10.2323215239019	1	2	4	3	1	2	0	0	0	0	0	2	-0.336405714326326	-0.401440313820692	-0.271371114831961
1	9.87186840981905	1	1	3	1	1	1	1	2	0	0	0	1	-0.518383034078395	-0.602858584408168	-0.433907483748623
1	11.6693824417524	2	2	4	2	1	2	1	2	1	1	0	2	0.289420981673284	0.233131917016571	0.345710046329996
0	10.932644467546	1	1	1	1	1	1	1	0	0	0	0	2	0.0288016717300013	-0.0167851797294559	0.0743885231894584
0	10.2212779187826	2	1	3	1	1	2	1	2	0	0	0	1	-0.34233585677006	-0.407877657217167	-0.276794056322952
1	11.9357873989667	2	3	3	3	1	2	1	1	1	0	1	3	0.330496156363667	0.263254218056472	0.397738094670863
0	11.6013910665106	2	2	3	2	1	3	0	1	0	0	0	2	0.273751266733457	0.219767028677057	0.327735504789856
0	10.184458748505	2	2	1	3	1	3	1	0	0	0	0	1	-0.361984613665883	-0.429264042870729	-0.294705184461037
1	11.4632646411749	1	2	3	3	1	3	1	1	0	0	0	1	0.235499997713943	0.185151828838571	0.285848166589315
0	10.9491189201782	2	3	3	3	1	3	9	0	1	0	0	3	0.0363259457319862	-0.00915546418265661	0.0818073556466291
0	12.4288183056767	2	1	5	3	1	3	1	0	0	0	0	2	0.356887430423019	0.257684806741738	0.4560900541043
0	10.75829352076	2	2	5	3	1	2	0	2	1	0	0	2	-0.0548315384437069	-0.102442103357589	-0.00722097352982454
0	11.9145463906349	2	2	3	2	3	2	9	0	1	0	0	2	0.328295059090621	0.262016520581727	0.394573597599514
1	10.8890750858073	2	2	3	3	1	3	1	0	0	0	0	2	0.0085856001209029	-0.0373367670766829	0.0545079673184887
0	11.8448982719998	2	1	5	1	2	1	9	2	0	0	0	2	0.319895647904742	0.256632965919223	0.38315832989026
1	10.2197400562206	2	3	3	3	1	9	1	1	1	1	0	2	-0.343160381424803	-0.408773344263972	-0.277547418585635
0	10.1943808997536	2	1	1	1	1	9	1	2	0	0	1	1	-0.356709165502037	-0.423513598448619	-0.289904732555455
0	9.55322170494437	1	1	4	3	3	2	1	0	0	0	0	3	-0.65624965972101	-0.76992065534153	-0.54257866410049
0	10.7512641391457	1	2	3	3	2	2	1	0	0	0	0	2	-0.0583531432274869	-0.106092694104666	-0.0106135923503081
1	12.3440148116666	2	3	3	2	1	2	9	0	1	1	0	2	0.353586771521014	0.261107407150264	0.446066135891764
0	12.5778534259333	2	1	2	2	3	2	1	2	0	0	0	2	0.363437508318663	0.250347949663133	0.476527066974192
0	9.48471686528378	1	2	4	3	1	3	1	2	0	0	0	2	-0.683559259190611	-0.80597054227345	-0.561147976107772
1	10.5801030077457	2	2	3	3	2	3	1	0	0	0	0	1	-0.147208833697835	-0.199326578672295	-0.0950910887233762
0	12.00423770798	2	1	4	2	2	1	1	0	0	1	0	1	0.336584131709722	0.266040693437406	0.407127569982038
0	10.6444002092158	2	3	5	3	1	2	9	0	0	0	0	2	-0.113185277814195	-0.163414713089212	-0.0629558425391776
1	10.6370947363995	1	1	3	3	1	3	1	2	1	0	0	1	-0.11701590084646	-0.167448046919164	-0.0665837547737561
0	11.1341717347893	1	3	4	1	2	1	0	2	1	0	0	2	0.116324410751215	0.0710690907809729	0.161579730721458
0	10.6384488125504	1	2	3	3	1	2	0	1	0	0	0	3	-0.11630516729418	-0.166699478734335	-0.0659108558540251
0	10.7428970052576	2	2	3	3	1	1	1	1	1	1	0	1	-0.0625593519515404	-0.110458204565952	-0.0146604993371287
1	11.4732202370867	2	3	3	2	1	9	1	0	1	0	0	2	0.238527988226161	0.187957126344396	0.289098850107926
1	12.1028153557296	1	3	3	1	1	2	0	0	1	0	0	1	0.343151403373359	0.267177004575542	0.419125802171175
0	10.870842533645	1	1	1	2	1	3	0	0	0	0	0	1	-1.0698441873451e-05	-0.0461003999621951	0.0460790030784482
1	10.5571792525801	1	3	4	2	1	2	0	0	1	0	0	3	-0.159491881554868	-0.212329308920945	-0.106654454188792
1	10.3475272496425	2	3	3	3	1	3	1	0	1	0	0	2	-0.273809876265266	-0.333978321954684	-0.213641430575848
0	10.9102540018143	2	1	4	3	3	3	1	0	0	0	0	1	0.0184700083722811	-0.0272785595002532	0.0642185762448154
1	12.0815291504654	2	3	2	1	1	2	1	2	1	0	0	2	0.341913647542734	0.267185884397528	0.416641410687941
1	10.5639838085	1	1	3	3	1	3	9	0	1	0	0	1	-0.155838420124821	-0.208460188925769	-0.103216651323873
0	10.3962171907732	2	1	1	1	1	2	1	0	0	0	0	2	-0.247132148083213	-0.30546250721042	-0.188801788956006
1	11.9780082422585	1	3	1	1	1	1	0	1	1	1	0	3	0.334421764556765	0.265183135085307	0.403660394028223
0	11.8421637425457	2	1	4	3	3	2	1	0	0	0	0	1	0.319526439017735	0.256378746679669	0.382674131355802
0	10.1675978679191	1	1	4	2	1	3	1	0	0	0	0	1	-0.370913760148104	-0.439010847660341	-0.302816672635866
1	11.0262350681725	2	3	3	3	3	2	9	0	1	0	0	1	0.0706738039493953	0.0255320932861793	0.115815514612611
1	10.4750447493078	2	1	4	1	1	1	0	1	0	0	0	1	-0.203994299710205	-0.259543847605743	-0.148444751814667
1	12.1324466486461	2	1	1	1	1	1	1	0	0	0	0	3	0.344740992215769	0.266964306620486	0.422517677811052
1	10.1453894554652	2	1	3	3	3	3	1	0	1	0	0	2	-0.382602782431313	-0.451795559690212	-0.313410005172414
0	10.1371460860161	2	1	3	3	3	3	1	0	0	0	0	2	-0.386919734799122	-0.456524319233658	-0.317315150364585
1	11.6365834774127	1	1	1	2	1	1	0	0	1	1	0	2	0.28213194540735	0.226996793972577	0.337267096842122
0	12.0927649526681	2	1	3	1	1	2	1	0	0	0	0	2	0.342577709554095	0.267197006892643	0.417958412215548
1	10.6434362945598	2	1	3	2	1	2	9	2	1	0	0	1	-0.113690154341565	-0.163946135400683	-0.0634341732824482
1	11.1583755894123	2	1	5	2	3	3	0	2	0	0	0	2	0.126165067482306	0.0807600495281452	0.171570085436468
0	11.5816211814964	2	3	4	2	1	2	0	1	1	1	0	2	0.268792489235712	0.215412480593431	0.322172497877993
0	10.8	1	3	3	3	1	3	1	1	1	0	1	2	-0.0341693945634089	-0.0811030825143831	0.0127642933875654
1	10.8736717620431	2	1	3	3	1	3	1	2	0	0	0	2	0.00132849751587708	-0.0447340931927216	0.0473910882244757
0	11.7400041670234	2	1	1	3	1	3	9	0	0	0	0	2	0.303390038201327	0.244412431972081	0.362367644430574
1	11.1436054712077	1	2	3	3	1	3	0	0	0	1	0	2	0.120177581550767	0.0748697848238778	0.165485378277656
1	10.8298871966846	2	2	5	3	1	2	1	0	1	0	0	1	-0.0196124745200213	-0.066147931883022	0.0269229828429793
1	10.8122800945907	1	1	4	3	1	3	0	0	0	0	0	2	-0.0281626788557393	-0.0749245176893729	0.0185991599778943
1	11.5554580330779	1	3	3	1	1	2	0	1	1	0	0	2	0.261957486708798	0.209330342022569	0.314584631395027
0	11.0973052201957	2	3	3	1	2	2	1	2	1	0	0	2	0.101053285490762	0.0559329843321002	0.146173586649425
0	10.4223788970231	1	2	3	3	1	3	1	2	0	0	0	2	-0.232793841096421	-0.290178491933191	-0.175409190259651
1	11.4735285783223	1	2	3	3	1	3	1	0	0	0	0	2	0.238621131579721	0.188043298472748	0.289198964686695
0	11.2976604127442	2	3	4	2	1	2	1	2	1	0	0	2	0.179744668671461	0.132610905418898	0.226878431924025
1	10.9469796581689	1	2	1	1	1	2	1	1	0	0	0	1	0.0353526070670298	-0.0101418641735789	0.0808470783076386
0	9.7292993294689	2	1	3	3	1	3	0	1	1	0	0	2	-0.582569882365941	-0.677844894654993	-0.487294870076889
0	10.5563600641925	1	1	1	3	3	2	9	2	0	0	0	2	-0.159932121549045	-0.212795620231373	-0.107068622866717
0	10.8666812101256	1	2	1	1	1	3	9	1	0	0	0	2	-0.00198394538399353	-0.048114321260575	0.0441464304925879
0	9.68413958265775	2	3	4	3	2	3	1	0	0	0	0	1	-0.602008845938598	-0.701439521074858	-0.502578170802338
1	11.7125899490083	1	3	1	1	1	2	1	1	1	0	0	2	0.298247077991908	0.240339887860718	0.356154268123098
0	10.3050208415827	1	1	1	3	3	2	9	1	0	0	0	1	-0.297028879184451	-0.358902060576375	-0.235155697792527
0	10.3888888888889	2	1	4	3	3	2	9	0	1	0	0	2	-0.251149435900213	-0.309749546739366	-0.192549325061061
0	10.1338794555941	2	1	1	2	1	3	9	1	0	0	0	1	-0.388627068985617	-0.458395580640657	-0.318858557330576
1	9.94264598335507	1	1	4	3	1	3	9	0	0	0	0	3	-0.484825797109857	-0.564924604945149	-0.404726989274566
1	10.7419588638459	1	2	3	3	1	2	1	2	0	0	0	1	-0.0630319311197153	-0.110949037750689	-0.0151148244887416
0	11.2550988971592	1	1	1	1	1	1	1	0	0	0	0	2	0.163951744514557	0.117480918496361	0.210422570532753
1	9.80684198199726	2	1	4	2	1	2	9	2	0	0	0	3	-0.548210120723637	-0.637214089642759	-0.459206151804516
0	11.0327747362149	2	1	3	3	1	3	1	1	0	0	0	2	0.0735204665914818	0.0283942259905169	0.118646707192447
0	10.2884036662643	2	1	4	1	1	2	1	2	0	0	0	1	-0.306073748274962	-0.368641784883265	-0.243505711666658
1	9.68500704338391	1	1	4	3	1	2	0	2	0	0	0	1	-0.601639222831316	-0.700986431434244	-0.502292014228388
1	9.82619968401567	1	1	4	2	3	3	1	0	0	0	0	1	-0.539429854637068	-0.627023757304163	-0.451835951969974
0	11.6135896740103	1	1	1	1	3	1	1	0	0	0	0	3	0.276721345511775	0.222348965648927	0.331093725374624
1	10.7102269627292	1	1	3	1	1	3	1	2	0	0	0	1	-0.0791295488532251	-0.127710669745126	-0.0305484279613246
1	11.2095426380315	2	3	3	2	1	2	0	2	1	0	0	2	0.146469461894105	0.100587775593921	0.192351148194289
1	10.6160256216722	2	1	3	3	1	2	1	2	0	0	0	2	-0.128115992442248	-0.17915126017963	-0.077080724704865
0	10.5546685357782	2	1	4	3	2	1	0	0	0	0	0	1	-0.160841437448349	-0.213758842431489	-0.107924032465209
0	10.5993092946669	1	3	3	3	1	3	1	0	1	0	0	2	-0.136975679781263	-0.188506985527141	-0.0854443740353856
0	9.7069050740289	1	1	5	1	3	1	9	2	0	0	0	3	-0.592260042517157	-0.689547661361248	-0.494972423673065
0	11.502788167466	1	2	4	3	2	9	0	0	0	0	0	1	0.247282253011415	0.196020388544657	0.298544117478173
1	11.760635072709	2	2	4	1	1	1	1	2	0	0	0	2	0.307028823276103	0.247229146510512	0.366828500041693
0	10.7405487277504	2	1	1	2	3	2	1	1	0	0	0	2	-0.0637426389416177	-0.111687332738265	-0.0157979451449704
0	11.6172864134588	2	1	3	3	1	3	1	0	0	0	0	2	0.277607816587058	0.223115524935822	0.332100108238294
0	11.2381182594517	2	1	4	3	1	3	9	0	0	0	0	1	0.157503227720206	0.111268197626809	0.203738257813602
1	10.6821117639299	2	1	3	1	1	3	1	2	0	0	0	2	-0.0935699792147463	-0.142813057798368	-0.0443269006311244
1	11.4904932596447	2	1	4	3	3	2	1	0	0	0	0	2	0.243685970264718	0.192717198792084	0.294654741737352
0	11.153510874562	1	3	3	3	1	3	1	0	1	0	1	1	0.124199157728062	0.0788281968711694	0.169570118584954
0	11.4489007304292	2	1	2	1	1	2	1	0	0	0	0	1	0.231061524893137	0.181027037477299	0.281096012308975
0	11.3497395422858	2	1	1	3	1	2	9	0	1	0	0	1	0.198305207731879	0.150251702157829	0.246358713305929
1	11.7706846773508	2	1	3	3	1	3	1	0	0	0	0	1	0.308730072140967	0.248525783684998	0.368934360596937
1	11.1353975334555	1	3	3	3	1	3	1	1	1	0	0	2	0.116826350402453	0.07156463295182	0.162088067853086
0	11.9750781693614	2	1	1	3	1	2	9	0	0	0	0	2	0.334167588639241	0.265071455905541	0.403263721372941
1	11.1114890934302	2	1	5	2	1	3	1	0	0	0	0	1	0.106968536110882	0.0618092129287761	0.152127859292988
1	10.8296138856725	1	1	2	2	1	2	9	0	0	0	0	1	-0.0197446346214556	-0.0662834339103273	0.0267941646674161
0	11.1005242634957	2	1	1	1	1	1	9	0	0	0	0	1	0.102400106913495	0.0572723261932807	0.147527887633709
0	11.4354666950844	1	3	4	3	1	2	0	1	1	1	0	2	0.226837177810409	0.177088786331746	0.276585569289073
0	9.53663297086831	2	2	3	3	1	3	9	0	0	0	0	2	-0.662923372155793	-0.778629448556061	-0.547217295755524
0	11.1672054576243	1	2	1	3	1	3	1	1	0	0	0	2	0.129717844123752	0.0842459099738181	0.175189778273686
0	9.76839839189911	2	2	3	3	1	3	1	0	0	0	0	3	-0.565404514502698	-0.657386730150033	-0.473422298855364
1	11.4657404006015	1	3	3	2	1	2	0	2	1	1	0	1	0.236256722065584	0.185853597716478	0.286659846414689
0	10.89976811932	2	1	1	3	2	9	1	0	0	0	0	2	0.0135897258066302	-0.0322422504832816	0.059421702096542
1	9.24105629975174	2	1	3	2	1	2	1	2	0	0	0	1	-0.776502965280394	-0.938476536476707	-0.614529394084082
1	9.35650632054058	2	2	3	3	1	3	1	2	0	0	0	2	-0.733140038510059	-0.874492730318036	-0.591787346702082
1	11.2437436181656	1	1	3	1	2	1	1	0	0	0	0	2	0.159648571520732	0.113337436651304	0.205959706390161
1	9.49781458150565	1	1	4	3	1	3	1	0	1	0	0	1	-0.678387316969079	-0.799058238918937	-0.557716395019221
1	10.7697838898054	2	2	3	3	1	3	1	1	0	0	0	2	-0.0490991118433288	-0.0965082617093426	-0.00168996197731501
1	10.9292684704721	1	2	3	3	1	3	1	0	0	0	0	2	0.0272516576549264	-0.018358195358737	0.0728615106685898
0	10.3343163096318	1	2	3	3	3	1	1	2	0	0	0	3	-0.281036636893548	-0.341724102007167	-0.22034917177993
1	11.0242453239397	2	2	2	1	1	9	9	2	1	1	0	1	0.0698056318648003	0.0246587380143622	0.114952525715239
1	11.8302098472798	1	3	1	3	1	3	1	1	0	1	0	1	0.317875635113095	0.255228314842982	0.380522955383208
1	10.388181165708	2	1	1	2	1	2	9	0	0	0	0	2	-0.251537395245461	-0.310163677485256	-0.192911113005667
0	10.7254557435904	2	3	1	2	1	2	0	0	1	1	0	1	-0.0713768172588702	-0.119628004933021	-0.0231256295847196
0	11.3968943138032	2	1	3	3	1	3	1	0	0	0	0	2	0.214327362788282	0.16536751182274	0.263287213753823
1	11.4514603171921	2	1	3	1	2	1	0	2	0	0	0	1	0.231858409460092	0.181768642865629	0.281948176054555
1	10.4682579297498	1	3	1	3	1	3	0	1	0	0	0	1	-0.207697637371215	-0.263479255921436	-0.151916018820994
1	11.7659764680706	1	3	1	1	1	1	1	1	0	0	0	2	0.307938818223903	0.247924400653602	0.367953235794204
1	10.6455991136152	1	2	3	3	1	2	1	1	0	0	0	1	-0.112557555080343	-0.162754059637557	-0.0623610505231283
0	10.6554893701676	2	2	5	3	3	1	1	0	0	0	0	1	-0.107389308138853	-0.157317905625067	-0.0574607106526388
0	10.0063500246757	2	1	3	3	3	3	9	0	0	0	0	2	-0.45364812509368	-0.530126594635847	-0.377169655551512
0	10.0100401405018	1	1	3	3	3	2	1	0	0	0	0	3	-0.451814405328484	-0.528089722660041	-0.375539087996926
1	9.90356939165264	2	1	3	3	1	3	1	2	0	0	0	2	-0.503494654815244	-0.585951744086897	-0.421037565543592
0	12.3613286093274	2	2	3	2	1	2	1	1	1	0	1	1	0.354247401515934	0.260442406388639	0.44805239664323
1	11.6710280211099	1	3	1	2	1	2	1	1	1	0	0	2	0.289773319042028	0.233424501478938	0.346122136605119
1	11.2867655800007	1	3	3	3	1	3	1	1	1	0	0	3	0.17575369847607	0.128798459229872	0.222708937722268
0	12.618197297405	1	3	3	1	1	1	1	2	1	1	0	2	0.365447875044446	0.247978672812425	0.482917077276467
0	10.1519999976925	1	1	1	3	2	2	1	1	0	0	0	2	-0.379132275453937	-0.447996779512995	-0.310267771394879
0	11.2811587733367	2	1	1	1	2	1	9	1	0	0	0	1	0.173685774431498	0.126820179705975	0.220551369157022
1	11.0514213132736	1	1	5	3	1	3	0	0	1	0	0	1	0.0815802995326536	0.0364842756075318	0.126676323457775
0	11.4601857515934	2	1	1	3	1	1	1	0	0	0	0	1	0.234555506399293	0.184275303970107	0.284835708828478
0	10.6725015847427	1	1	1	3	1	3	1	0	0	0	0	1	-0.0985425992595054	-0.148026876605426	-0.0490583219135845
0	10.8821992123127	2	1	3	3	1	2	1	2	0	0	0	1	0.00535320281554656	-0.0406302526381446	0.0513366582692378
1	11.4848250194421	2	3	4	3	2	3	0	0	1	0	0	1	0.242006845682003	0.191170358714179	0.292843332649827
0	10.6577072472806	2	1	3	3	1	3	1	0	1	0	0	3	-0.106232837331406	-0.1561023000281	-0.0563633746347126
0	9.77679272755045	2	1	4	3	1	2	1	0	0	0	0	1	-0.561677235127452	-0.652987929872305	-0.470366540382599
1	11.4802876702494	1	3	1	1	1	2	0	1	0	1	0	1	0.240653199371959	0.189921380017095	0.291385018726824
0	12.8021994373065	2	3	1	1	1	1	9	9	1	1	0	2	0.376093259645468	0.234665068158258	0.517521451132678
1	9.83305914095028	1	1	1	1	1	2	1	2	0	0	0	3	-0.536298568278262	-0.623406152484691	-0.449190984071833
1	10.5489503364497	2	1	1	3	1	2	9	0	1	0	0	3	-0.163918042779785	-0.217018382653007	-0.110817702906563
1	11.506067867906	1	1	1	1	2	2	0	1	0	0	0	2	0.248230865895505	0.196889326207505	0.299572405583505
1	10.2376004447826	1	3	3	3	1	3	1	1	1	0	0	3	-0.33356558269426	-0.398360151504246	-0.268771013884274
0	9.37968822170351	1	2	4	3	3	1	1	2	0	0	0	2	-0.724301398615397	-0.861952156058342	-0.586650641172452
1	11.9248242385797	2	3	5	1	2	1	1	2	1	0	1	1	0.329379888418769	0.262638276497877	0.396121500339661
1	11.773954686876	1	3	3	3	2	2	1	1	0	0	0	1	0.309273653824203	0.248937183171257	0.36961012447715
1	10.4411444121448	1	1	4	3	1	3	1	0	0	0	0	2	-0.222518339351158	-0.279239589809266	-0.16579708889305
0	10.579861980771	1	1	2	1	3	2	1	2	0	0	0	1	-0.147337601016103	-0.199462807179266	-0.0952123948529402
0	12.1813612799513	2	2	1	1	3	1	0	2	0	1	0	3	0.347086826136319	0.26617552947901	0.427998122793628
1	12.3910941245134	1	3	3	1	2	1	0	1	1	1	0	2	0.355395875085143	0.25925981520321	0.451531934967075
1	10.5522325790849	2	1	1	3	3	1	1	2	0	0	0	1	-0.162151573467671	-0.215146777096868	-0.109156369838475
0	10.4254148772276	2	1	1	1	1	1	9	0	0	0	0	2	-0.23113070356225	-0.288407229880478	-0.173854177244022
0	11.4759757166011	2	1	1	2	1	1	0	0	0	0	0	1	0.239358992050396	0.188725668701087	0.289992315399704
0	11.1640467164149	1	2	3	1	1	3	1	1	0	0	0	2	0.128449202177733	0.0830019600552375	0.173896444300228
1	11.8435788712973	1	3	1	3	1	3	9	0	0	1	0	2	0.31971789462715	0.256510720113008	0.382925069141293
1	10.4698801054777	2	1	3	3	1	3	1	0	0	0	0	2	-0.206812203621513	-0.262538244352601	-0.151086162890426
1	11.4340568665614	2	1	1	3	1	2	1	0	0	0	0	2	0.226389810329618	0.176671068575142	0.276108552084094
0	10.30726157179	2	2	2	1	1	3	0	0	0	0	0	2	-0.295807620419147	-0.357588357971904	-0.234026882866391
1	11.7589706645228	1	2	5	3	1	3	0	0	0	0	0	1	0.306742577643654	0.247009665493357	0.36647548979395
1	11.9353301495454	2	2	3	2	2	2	1	2	1	1	0	2	0.33045042847784	0.263229495107146	0.397671361848535
0	9.79388146358133	1	1	3	3	3	9	1	2	0	0	0	1	-0.554042663432857	-0.644023346444876	-0.464061980420837
0	11.786465997568	1	3	3	3	1	3	0	0	0	0	0	2	0.311308531014566	0.250464079418321	0.372152982610811
0	10.2551155268336	2	2	3	3	1	3	1	1	0	0	0	2	-0.324118367729779	-0.388128032210382	-0.260108703249177
1	10.3050208415827	1	1	1	3	1	3	1	0	0	0	0	1	-0.297028879184451	-0.358902060576375	-0.235155697792527
1	11.8997104776854	1	3	3	1	1	1	9	1	1	0	0	1	0.326661770021014	0.261042283530493	0.392281256511535
1	10.6283262279608	1	2	4	3	1	3	1	0	1	0	0	1	-0.121626201899174	-0.172306139852183	-0.0709462639461655
0	9.81419854856651	2	1	3	3	1	3	1	2	0	0	0	1	-0.544883093662494	-0.633344478386004	-0.456421708938984
0	11.1456611309169	2	3	4	3	2	3	0	1	1	0	0	2	0.121014224488742	0.0756940005240426	0.166334448453441
1	11.2442516434286	1	1	4	3	1	2	1	0	1	1	0	2	0.159841876913256	0.113523769095749	0.206159984730763
0	11.0306095551523	2	2	3	3	1	2	9	0	0	0	0	2	0.072579127463643	0.0274480341914323	0.117710220735854
0	12.0313583446653	1	3	3	3	1	3	0	1	1	0	0	2	0.338619494624422	0.266667809769265	0.410571179479579
1	12.1371071848526	2	1	1	3	1	3	1	0	0	0	0	2	0.34497831740211	0.266911282977226	0.423045351826994
1	12.2024270047479	2	3	1	2	1	2	9	0	0	0	0	2	0.348012952473742	0.265696051310723	0.430329853636761
0	10.9751941767809	2	1	4	2	1	1	9	0	0	0	0	1	0.0481008571496246	0.00276361662983846	0.0934380976694107
1	10.3643510363159	1	1	1	2	1	3	9	0	0	0	0	1	-0.264597369747948	-0.324118004174426	-0.20507673532147
1	11.2131671287311	1	2	3	3	3	2	1	0	0	0	0	2	0.147881370028374	0.101958094288843	0.193804645767905
1	11.3012993335309	1	2	3	3	2	2	0	2	0	0	0	1	0.181069549932702	0.133874944448818	0.228264155416585
1	12.1605019932546	1	1	4	2	2	2	1	2	0	0	0	1	0.346123535639964	0.266572012566147	0.425675058713781
1	12.2754432638742	1	3	3	3	1	3	0	0	1	0	0	1	0.350970205275678	0.263558481387087	0.438381929164269
0	11.434383986779	1	3	5	3	1	2	1	1	0	1	1	2	0.226493680256957	0.176768065013719	0.276219295500194
1	10.7210797749534	1	1	3	3	1	3	1	2	0	0	0	2	-0.0735994764753849	-0.121943355601979	-0.0252555973487909
1	10.9235995373707	1	1	3	2	1	3	1	0	0	0	0	2	0.0246426814947075	-0.0210068840876736	0.0702922470770886
1	10.5845734453849	1	1	3	1	3	3	1	2	1	0	0	2	-0.144822055714312	-0.196801853755744	-0.0928422576728788
1	11.0111286102301	1	1	3	2	1	2	0	1	1	0	0	1	0.0640585433842396	0.0188721621748694	0.10924492459361
0	10.4001399803938	2	2	3	1	2	3	1	0	0	0	0	2	-0.244981747786574	-0.303168622516913	-0.186794873056234
1	9.78428192915288	1	1	1	1	1	2	0	0	0	0	0	2	-0.558339114308542	-0.649060892657338	-0.467617335959747
0	11.5706376119566	1	3	3	2	1	2	0	1	1	1	1	1	0.26596061781801	0.212903073676611	0.319018161959409
0	9.80031443727926	1	2	4	3	3	3	1	1	0	0	0	1	-0.551152261489704	-0.640644780821432	-0.461659742157975
0	11.5614576416204	2	3	3	3	1	2	0	1	0	0	0	1	0.263552024127299	0.210756856024699	0.316347192229898
0	9.90192742180363	2	3	3	3	1	3	1	0	1	0	0	2	-0.504271452908725	-0.586830561005678	-0.421712344811773
0	10.3692108346457	1	2	3	3	1	3	1	1	1	0	0	3	-0.261934741990911	-0.321270848922477	-0.202598635059345
0	10.422561295124	1	1	3	1	1	1	0	1	0	0	0	2	-0.232693915305406	-0.290072061122358	-0.175315769488454
1	10.807654944779	2	3	3	2	1	2	1	2	0	0	0	2	-0.0304208705109619	-0.0772460451565734	0.0164043041346495
0	10.7623552472954	2	1	1	1	1	2	1	0	0	0	0	1	-0.0528017596517841	-0.100339796204835	-0.005263723098733
0	11.3230678001494	1	3	2	1	3	1	0	2	1	0	0	1	0.188908560725847	0.141338470205864	0.23647865124583
1	10.821291178007	1	1	4	1	1	2	1	1	0	0	0	1	-0.0237776082689973	-0.0704207347749603	0.0228655182369657
0	12.1161161986476	1	3	3	2	3	2	1	1	0	0	0	1	0.343882918415645	0.267108985535896	0.420656851295394
1	11.1143230769145	1	3	3	2	1	1	1	1	0	0	1	2	0.108144464514718	0.0629754389874031	0.153313490042033
1	11.1659701275298	1	2	4	1	1	2	1	0	0	0	0	1	0.129222006366949	0.0837598286493894	0.174684184084508
0	10.7083691839154	2	1	5	3	1	3	1	2	1	0	0	2	-0.0800786848714976	-0.128701458745242	-0.0314559109977531
1	11.4388019545358	1	2	4	2	1	3	1	2	1	1	0	1	0.227892479779143	0.178073670009115	0.27771128954917
1	10.1661969378085	2	1	1	2	2	3	0	1	0	0	0	2	-0.371653582206348	-0.439819174460097	-0.303487989952599
0	11.3759958355302	2	1	2	1	1	1	9	0	0	0	0	2	0.207322351306744	0.158771820975837	0.255872881637651
1	10.2523367542201	1	1	1	1	1	2	0	2	0	0	0	1	-0.325619522636725	-0.389752515954504	-0.261486529318946
1	10.0493001362374	1	1	3	2	1	2	1	0	1	0	0	1	-0.432122755754281	-0.506272723268486	-0.357972788240077
1	9.57923937898697	1	1	3	2	3	2	1	2	0	0	0	2	-0.64569883378532	-0.75628169401212	-0.535115973558521
1	9.98777029949906	1	1	3	2	1	3	1	0	0	0	0	2	-0.462835265143531	-0.540346423970422	-0.385324106316641
0	10.4088652756732	1	2	1	3	1	3	1	1	0	0	0	2	-0.24019907536795	-0.298068991219503	-0.182329159516396
0	9.04130521550954	1	1	3	3	3	3	1	0	0	0	0	2	-0.849749819970518	-1.0573946553993	-0.642104984541737
1	10.916013480538	1	1	3	3	1	3	1	0	0	0	0	2	0.02113921769827	-0.0245656615202069	0.0668440969167469
0	11.5826390523812	2	1	3	3	1	2	1	0	0	0	0	1	0.269052155065742	0.215641787104415	0.322462523027069
1	10.6658418241685	1	3	1	9	1	9	0	2	0	0	0	2	-0.101999197446535	-0.151654837840457	-0.0523435570526128
1	10.0237084956679	1	1	4	1	3	3	1	0	1	0	0	1	-0.444996347185362	-0.5205244514314	-0.369468242939324
0	9.77105341549645	2	2	3	3	1	2	1	2	0	0	0	2	-0.564227248382942	-0.655995751066704	-0.472458745699181
0	11.3831266583081	2	3	3	2	1	3	1	1	1	0	0	2	0.209730005206612	0.161041157101027	0.258418853312198
0	11.4002367760817	2	1	1	1	1	2	9	0	0	0	0	2	0.21543319178365	0.166406754500401	0.2644596290669
0	10.225168657488	1	1	4	1	1	2	0	2	0	0	0	2	-0.340248435663634	-0.405610774982387	-0.274886096344881
0	11.8737992945708	1	2	3	2	1	2	0	2	0	0	0	2	0.323610841653974	0.259119081548116	0.388102601759832
1	10.1512392771955	2	2	4	2	3	1	0	0	1	0	0	1	-0.379532037702805	-0.448434228097935	-0.310629847307674
0	11.3903168788392	2	1	3	3	1	3	1	0	0	0	0	1	0.21213946969606	0.16330974098899	0.260969198403129
1	10.6522868055769	1	1	1	1	1	1	1	1	0	0	0	2	-0.109060852695936	-0.15907545692662	-0.0590462484652518
0	10.1688148639417	2	1	4	1	1	2	1	0	0	0	0	1	-0.370270809074429	-0.438308455082781	-0.302233163066076
1	10.9479366582553	1	1	1	1	1	2	1	1	0	0	0	2	0.0357881676400146	-0.00970043750698545	0.0812767727870147
0	11.9891398225315	2	1	3	3	1	3	1	1	0	0	0	2	0.335363898070908	0.265578063039609	0.405149733102206
0	9.98585184192475	1	1	3	3	1	2	1	2	0	0	0	1	-0.463779520298896	-0.541398289038816	-0.386160751558977
0	10.9260380229206	2	1	1	3	1	3	1	0	0	0	0	2	0.025765884131259	-0.0198664308395843	0.0713981991021022
0	11.5804205601903	2	1	3	3	1	2	9	0	0	0	0	2	0.26848559717351	0.215141294439867	0.321829899907152
1	11.518293712499	2	3	3	2	1	3	0	0	1	0	0	1	0.25172687282245	0.200082457211473	0.303371288433427
0	10.5398912200598	2	3	3	1	2	2	0	0	0	0	0	1	-0.168800359116788	-0.22219266348509	-0.115408054748487
1	10.6739241154892	1	3	1	1	2	3	0	1	0	1	0	1	-0.0978053867405747	-0.147253502764172	-0.0483572707169777
1	11.809479538511	2	3	1	1	2	2	0	0	1	1	0	1	0.314868090401767	0.253080380293478	0.376655800510055
0	12.0381072636053	1	3	3	3	2	3	9	1	0	0	0	2	0.339096573877567	0.266784596049743	0.411408551705391
0	10.9772273226258	1	2	3	3	2	3	0	0	0	0	0	2	0.0490120618277513	0.00368488320319572	0.0943392404523068
0	10.0401539047726	2	3	3	3	2	3	1	1	0	0	0	3	-0.436739647788488	-0.511379153185362	-0.362100142391615
0	10.4718566304152	1	1	2	3	1	2	1	0	0	0	0	2	-0.205733579070795	-0.261391994121991	-0.150075164019598
1	11.729123004472	1	3	3	3	1	2	0	1	1	0	1	1	0.301390953868424	0.242841553939545	0.359940353797302
0	11.5644697500739	1	2	3	3	2	3	2	1	1	0	0	2	0.264346495960744	0.211465946898523	0.317227045022964
0	11.9602296980866	1	3	3	2	2	2	1	1	1	1	1	1	0.332838669186256	0.264455247383176	0.401222090989336
1	11.3866967442318	1	1	5	3	1	3	1	1	1	0	0	1	0.210928654797052	0.162170034030997	0.259687275563106
1	10.0500907244876	1	2	3	3	1	3	1	0	1	0	0	1	-0.431722851582495	-0.505830655506256	-0.357615047658733
0	10.0089926121647	2	1	5	3	1	3	9	0	0	0	0	2	-0.452335254261105	-0.528668178172519	-0.376002330349691
0	9.82595790846356	1	2	4	2	3	1	1	2	0	0	0	1	-0.539540031719966	-0.627151199813004	-0.451928863626927
0	11.9599055347637	2	3	4	2	2	1	0	0	1	1	0	1	0.332808881689617	0.264440849680944	0.40117691369829
1	10.8063207661961	2	3	3	2	1	3	1	0	1	0	1	2	-0.0310732089765803	-0.0779169629550926	0.0157705450019319
1	12.3603513166711	2	1	3	3	1	3	1	1	0	0	0	2	0.354209999182205	0.26048038811444	0.44793961024997
1	9.72343479105904	1	2	4	1	1	2	1	2	0	0	0	3	-0.585117292537661	-0.680910288219978	-0.489324296855343
0	9.8212874448735	2	1	4	3	1	3	1	0	0	0	0	1	-0.541665808803169	-0.629612185250965	-0.453719432355372
1	10.1141479589233	1	1	3	2	3	2	1	0	1	0	0	1	-0.398898366218529	-0.469665720077252	-0.328131012359807
1	11.9519681801365	1	1	4	1	1	1	9	0	1	1	0	1	0.332068941809822	0.264075570901728	0.400062312717916
1	10.302318153508	1	3	4	1	1	3	0	1	1	0	0	2	-0.298501432571569	-0.360486510467202	-0.236516354675936
0	10.9045958104925	1	1	4	2	1	2	1	0	0	0	0	1	0.0158399129692897	-0.0299530324497656	0.061632858388345
0	10.837769478054	1	2	1	1	2	3	1	0	0	0	0	3	-0.015808648554504	-0.0622499593620647	0.0306326622530567
1	10.1660679872573	1	1	3	3	3	2	1	2	1	0	0	1	-0.371721663794638	-0.439893565915109	-0.303549761674168
0	9.79814797314797	1	1	3	1	1	3	9	2	0	0	0	2	-0.552126684327614	-0.641782856275496	-0.462470512379732
0	11.840970177282	1	3	3	1	2	1	0	1	1	1	0	2	0.319364309571049	0.256266744571674	0.382461874570424
0	10.0045412223861	2	3	3	3	1	9	1	0	0	0	0	2	-0.454545876995247	-0.53112415512786	-0.377967598862635
0	11.1355351493099	1	3	3	2	1	2	1	1	0	1	0	2	0.116882677715233	0.0716202342101924	0.162145121220273
1	10.7574733805357	1	1	1	3	1	3	1	2	0	0	0	2	-0.0552418421063448	-0.102867229394472	-0.00761645481821756
1	11.17090006952	1	1	3	3	1	3	9	0	0	0	0	2	0.131198434960414	0.0856965580979433	0.176700311822884
0	10.6736335492434	1	2	3	2	3	9	1	1	0	0	0	1	-0.0979559375963619	-0.147411427146711	-0.0485004480460126
1	10.4388614123479	1	1	3	3	2	2	1	2	0	0	0	3	-0.223767816883372	-0.28056916711395	-0.166966466652794
1	10.6574286779786	1	1	3	3	1	2	1	0	1	0	0	1	-0.10637804126505	-0.156254912000587	-0.0565011705295121
0	10.6189798436222	2	1	5	1	1	2	9	0	0	0	0	1	-0.126555008250372	-0.177504150681569	-0.075605865819174
1	12.8122606509744	2	2	4	1	1	2	1	0	1	0	0	1	0.376742363277409	0.233811051179245	0.519673675375573
0	12.0415380424025	2	1	1	1	1	2	1	1	0	0	0	2	0.339334815881584	0.266838141867449	0.411831489895719
1	12.6551813508726	1	2	3	2	1	3	1	0	0	1	0	1	0.367393146252356	0.24564202345673	0.489144269047982
1	10.6502722864857	1	3	4	1	2	2	0	1	1	0	0	2	-0.110113288042153	-0.160182361943958	-0.0600442141403473
0	9.57705283037559	2	1	4	3	3	1	9	0	0	0	0	2	-0.646589592301134	-0.757427104806986	-0.535752079795281
0	11.6949930721629	1	3	1	1	1	2	1	1	0	0	0	2	0.294759205649471	0.23752259777249	0.351995813526451
0	11.9582269418406	1	2	3	3	1	3	1	1	1	1	1	1	0.332654096308858	0.264365643785469	0.400942548832248
0	9.6277967767341	1	1	1	1	3	2	1	0	0	0	0	2	-0.625715398036242	-0.730875490921037	-0.520555305151446
[truncated: 9,546 more rows]
