# Supplementary material for: Non-linear association between weight-adjusted-waist index and obstructive sleep apnea: a cross-sectional study from the NHANES (2005–2008 to 2015–2020)
Source: Front Public Health. 2025 Mar 25;13:1546597. doi: 10.3389/fpubh.2025.1546597 (PMC11975944; doi:10.3389/fpubh.2025.1546597)
Supplement: Supplementary file 2 [file Data_Sheet_1.zip › Raw/Figure3/age/20052020_20_tbl/20052020_20_tbl.lst]

  AGE       OSA      ci_l      ci_u
1   1 0.4288635 0.4074801 0.4502469
2   2 0.5821596 0.5564798 0.6078394
3   3 0.4933915 0.4692756 0.5175073
[1] "OSA~WWI_x_1+WWI_x_2+WWI_x_3+factor(AGE)+ factor(SEX)+factor(RACE)+factor(EDUCATIONAL_LEVEL)+factor(MARITAL_STATUS)+factor(ALCOHOL_CONSUMPTION)+factor(SMOKING)+factor(HBP)+factor(DIABETES)+factor(CHD)+factor(SLEEP_DURATION)+factor(PIR)"

Call:
svyglm(formula = formula(fml), design = svy.DSN, family = fam)

Survey design:
svydesign(id = ~SDMVPS_U, strata = ~SDMVSTR_A, weights = ~WTSAF2Y_R, 
    data = WD, nest = TRUE)

Coefficients:
                             Estimate Std. Error t value Pr(>|t|)    
(Intercept)                  -5.61050    0.60425  -9.285 2.00e-11 ***
WWI_x_1                       0.55238    0.05367  10.291 1.13e-12 ***
WWI_x_2                       0.44457    0.09073   4.900 1.72e-05 ***
WWI_x_3                       0.25934    0.07240   3.582 0.000934 ***
factor(AGE)2                  1.46797    1.07805   1.362 0.181109    
factor(AGE)3                  3.03436    1.05266   2.883 0.006385 ** 
factor(SEX)2                 -0.61444    0.06030 -10.190 1.50e-12 ***
factor(RACE)2                 0.07395    0.10382   0.712 0.480552    
factor(RACE)3                 0.06650    0.07435   0.894 0.376604    
factor(RACE)4                 0.25735    0.08771   2.934 0.005577 ** 
factor(RACE)5                 0.10887    0.11983   0.909 0.369166    
factor(EDUCATIONAL_LEVEL)2    0.00904    0.08995   0.101 0.920462    
factor(EDUCATIONAL_LEVEL)3   -0.13027    0.08735  -1.491 0.143906    
factor(EDUCATIONAL_LEVEL)9   -1.29779    1.17412  -1.105 0.275790    
factor(MARITAL_STATUS)2      -0.37710    0.07939  -4.750 2.75e-05 ***
factor(MARITAL_STATUS)3      -0.41738    0.08372  -4.985 1.31e-05 ***
factor(MARITAL_STATUS)9       0.34923    1.12909   0.309 0.758741    
factor(ALCOHOL_CONSUMPTION)1  0.04202    0.07176   0.586 0.561542    
factor(ALCOHOL_CONSUMPTION)2 -0.01769    0.12701  -0.139 0.889922    
factor(ALCOHOL_CONSUMPTION)9 -0.18745    0.09619  -1.949 0.058549 .  
factor(SMOKING)1              0.10488    0.06524   1.608 0.115976    
factor(SMOKING)2              0.33491    0.07512   4.459 6.79e-05 ***
factor(SMOKING)9             -0.28707    0.69156  -0.415 0.680343    
factor(HBP)1                  0.23138    0.07392   3.130 0.003305 ** 
factor(DIABETES)1             0.15116    0.09383   1.611 0.115236    
factor(CHD)1                 -0.14504    0.16837  -0.861 0.394270    
factor(CHD)9                  0.49714    0.47956   1.037 0.306279    
factor(SLEEP_DURATION)2      -0.26646    0.06284  -4.241 0.000132 ***
factor(SLEEP_DURATION)3      -0.33566    0.08761  -3.831 0.000452 ***
factor(SLEEP_DURATION)9      -0.29529    0.69909  -0.422 0.675063    
factor(PIR)2                  0.02076    0.08453   0.246 0.807249    
factor(PIR)3                 -0.01028    0.09460  -0.109 0.914041    
factor(PIR)9                 -0.18591    0.09843  -1.889 0.066376 .  
---
Signif. codes:  0 '***' 0.001 '**' 0.01 '*' 0.05 '.' 0.1 ' ' 1

(Dispersion parameter for binomial family taken to be 1.000562)

Number of Fisher Scoring iterations: 4

[1] "OSA~WWI*factor(AGE)+ factor(SEX)+factor(RACE)+factor(EDUCATIONAL_LEVEL)+factor(MARITAL_STATUS)+factor(ALCOHOL_CONSUMPTION)+factor(SMOKING)+factor(HBP)+factor(DIABETES)+factor(CHD)+factor(SLEEP_DURATION)+factor(PIR)"

Call:
svyglm(formula = formula(fmlx), design = svy.DSN, family = fam)

Survey design:
svydesign(id = ~SDMVPS_U, strata = ~SDMVSTR_A, weights = ~WTSAF2Y_R, 
    data = WD, nest = TRUE)

Coefficients:
                             Estimate Std. Error t value Pr(>|t|)    
(Intercept)                  -5.61050    0.60425  -9.285 2.00e-11 ***
WWI                           0.55238    0.05367  10.291 1.13e-12 ***
factor(AGE)2                  1.46797    1.07805   1.362 0.181109    
factor(AGE)3                  3.03436    1.05266   2.883 0.006385 ** 
factor(SEX)2                 -0.61444    0.06030 -10.190 1.50e-12 ***
factor(RACE)2                 0.07395    0.10382   0.712 0.480552    
factor(RACE)3                 0.06650    0.07435   0.894 0.376604    
factor(RACE)4                 0.25735    0.08771   2.934 0.005577 ** 
factor(RACE)5                 0.10887    0.11983   0.909 0.369166    
factor(EDUCATIONAL_LEVEL)2    0.00904    0.08995   0.101 0.920462    
factor(EDUCATIONAL_LEVEL)3   -0.13027    0.08735  -1.491 0.143906    
factor(EDUCATIONAL_LEVEL)9   -1.29779    1.17412  -1.105 0.275790    
factor(MARITAL_STATUS)2      -0.37710    0.07939  -4.750 2.75e-05 ***
factor(MARITAL_STATUS)3      -0.41738    0.08372  -4.985 1.31e-05 ***
factor(MARITAL_STATUS)9       0.34923    1.12909   0.309 0.758741    
factor(ALCOHOL_CONSUMPTION)1  0.04202    0.07176   0.586 0.561542    
factor(ALCOHOL_CONSUMPTION)2 -0.01769    0.12701  -0.139 0.889922    
factor(ALCOHOL_CONSUMPTION)9 -0.18745    0.09619  -1.949 0.058549 .  
factor(SMOKING)1              0.10488    0.06524   1.608 0.115976    
factor(SMOKING)2              0.33491    0.07512   4.459 6.79e-05 ***
factor(SMOKING)9             -0.28707    0.69156  -0.415 0.680343    
factor(HBP)1                  0.23138    0.07392   3.130 0.003305 ** 
factor(DIABETES)1             0.15116    0.09383   1.611 0.115236    
factor(CHD)1                 -0.14504    0.16837  -0.861 0.394270    
factor(CHD)9                  0.49714    0.47956   1.037 0.306279    
factor(SLEEP_DURATION)2      -0.26646    0.06284  -4.241 0.000132 ***
factor(SLEEP_DURATION)3      -0.33566    0.08761  -3.831 0.000452 ***
factor(SLEEP_DURATION)9      -0.29529    0.69909  -0.422 0.675063    
factor(PIR)2                  0.02076    0.08453   0.246 0.807249    
factor(PIR)3                 -0.01028    0.09460  -0.109 0.914041    
factor(PIR)9                 -0.18591    0.09843  -1.889 0.066376 .  
WWI:factor(AGE)2             -0.10781    0.09908  -1.088 0.283225    
WWI:factor(AGE)3             -0.29304    0.09181  -3.192 0.002792 ** 
---
Signif. codes:  0 '***' 0.001 '**' 0.01 '*' 0.05 '.' 0.1 ' ' 1

(Dispersion parameter for binomial family taken to be 1.000562)

Number of Fisher Scoring iterations: 4
