# Supplementary material for: Non-linear association between weight-adjusted-waist index and obstructive sleep apnea: a cross-sectional study from the NHANES (2005–2008 to 2015–2020)
Source: Front Public Health. 2025 Mar 25;13:1546597. doi: 10.3389/fpubh.2025.1546597 (PMC11975944; doi:10.3389/fpubh.2025.1546597)
Supplement: Supplementary file 2 [file Data_Sheet_1.zip › Raw/Figure3/alcohol consumption/20052020_25_tbl/20052020_25_tbl.lst]

  ALCOHOL_CONSUMPTION       OSA      ci_l      ci_u
0                   0 0.5370978 0.5073982 0.5667973
1                   1 0.4964339 0.4765402 0.5163275
2                   2 0.4892804 0.4334571 0.5451036
9                   9 0.4206960 0.3919661 0.4494259
[1] "OSA~WWI_x_1+WWI_x_2+WWI_x_3+WWI_x_4+factor(ALCOHOL_CONSUMPTION)+ factor(SEX)+factor(AGE)+factor(EDUCATIONAL_LEVEL)+factor(RACE)+factor(PIR)+factor(SMOKING)+factor(HBP)+factor(DIABETES)+factor(CHD)+factor(SLEEP_DURATION)+factor(MARITAL_STATUS)"

Call:
svyglm(formula = formula(fml), design = svy.DSN, family = fam)

Survey design:
svydesign(id = ~SDMVPS_U, strata = ~SDMVSTR_A, weights = ~WTSAF2Y_R, 
    data = WD, nest = TRUE)

Coefficients:
                              Estimate Std. Error t value Pr(>|t|)    
(Intercept)                  -4.038827   1.052355  -3.838 0.000455 ***
WWI_x_1                       0.410006   0.093229   4.398 8.53e-05 ***
WWI_x_2                       0.441807   0.049706   8.888 8.12e-11 ***
WWI_x_3                       0.714891   0.131777   5.425 3.50e-06 ***
WWI_x_4                       0.414088   0.086948   4.762 2.78e-05 ***
factor(ALCOHOL_CONSUMPTION)1 -0.316716   1.124854  -0.282 0.779807    
factor(ALCOHOL_CONSUMPTION)2 -3.340680   1.775371  -1.882 0.067556 .  
factor(ALCOHOL_CONSUMPTION)9 -0.235408   1.335834  -0.176 0.861053    
factor(SEX)2                 -0.610004   0.059878 -10.187 2.03e-12 ***
factor(AGE)2                  0.315679   0.072040   4.382 8.95e-05 ***
factor(AGE)3                 -0.247798   0.095107  -2.605 0.013028 *  
factor(EDUCATIONAL_LEVEL)2    0.008592   0.089559   0.096 0.924078    
factor(EDUCATIONAL_LEVEL)3   -0.129352   0.087091  -1.485 0.145726    
factor(EDUCATIONAL_LEVEL)9   -1.357279   1.239236  -1.095 0.280299    
factor(RACE)2                 0.063729   0.101774   0.626 0.534942    
factor(RACE)3                 0.050081   0.075902   0.660 0.513351    
factor(RACE)4                 0.245815   0.088923   2.764 0.008749 ** 
factor(RACE)5                 0.090952   0.119362   0.762 0.450776    
factor(PIR)2                  0.005223   0.085004   0.061 0.951326    
factor(PIR)3                 -0.020440   0.095431  -0.214 0.831547    
factor(PIR)9                 -0.202546   0.098976  -2.046 0.047679 *  
factor(SMOKING)1              0.101687   0.066318   1.533 0.133482    
factor(SMOKING)2              0.328766   0.074484   4.414 8.12e-05 ***
factor(SMOKING)9             -0.334017   0.711044  -0.470 0.641214    
factor(HBP)1                  0.232042   0.073423   3.160 0.003089 ** 
factor(DIABETES)1             0.135560   0.094445   1.435 0.159372    
factor(CHD)1                 -0.153467   0.168006  -0.913 0.366759    
factor(CHD)9                  0.449433   0.475708   0.945 0.350747    
factor(SLEEP_DURATION)2      -0.268448   0.063147  -4.251 0.000133 ***
factor(SLEEP_DURATION)3      -0.337252   0.087410  -3.858 0.000429 ***
factor(SLEEP_DURATION)9      -0.289252   0.704179  -0.411 0.683552    
factor(MARITAL_STATUS)2      -0.394273   0.079402  -4.966 1.48e-05 ***
factor(MARITAL_STATUS)3      -0.434034   0.080959  -5.361 4.28e-06 ***
factor(MARITAL_STATUS)9       0.390007   1.193323   0.327 0.745594    
---
Signif. codes:  0 '***' 0.001 '**' 0.01 '*' 0.05 '.' 0.1 ' ' 1

(Dispersion parameter for binomial family taken to be 1.001006)

Number of Fisher Scoring iterations: 4

[1] "OSA~WWI*factor(ALCOHOL_CONSUMPTION)+ factor(SEX)+factor(AGE)+factor(EDUCATIONAL_LEVEL)+factor(RACE)+factor(PIR)+factor(SMOKING)+factor(HBP)+factor(DIABETES)+factor(CHD)+factor(SLEEP_DURATION)+factor(MARITAL_STATUS)"

Call:
svyglm(formula = formula(fmlx), design = svy.DSN, family = fam)

Survey design:
svydesign(id = ~SDMVPS_U, strata = ~SDMVSTR_A, weights = ~WTSAF2Y_R, 
    data = WD, nest = TRUE)

Coefficients:
                                  Estimate Std. Error t value Pr(>|t|)    
(Intercept)                      -4.038827   1.052355  -3.838 0.000455 ***
WWI                               0.410006   0.093229   4.398 8.53e-05 ***
factor(ALCOHOL_CONSUMPTION)1     -0.316716   1.124854  -0.282 0.779807    
factor(ALCOHOL_CONSUMPTION)2     -3.340680   1.775371  -1.882 0.067556 .  
factor(ALCOHOL_CONSUMPTION)9     -0.235408   1.335834  -0.176 0.861053    
factor(SEX)2                     -0.610004   0.059878 -10.187 2.03e-12 ***
factor(AGE)2                      0.315679   0.072040   4.382 8.95e-05 ***
factor(AGE)3                     -0.247798   0.095107  -2.605 0.013028 *  
factor(EDUCATIONAL_LEVEL)2        0.008592   0.089559   0.096 0.924078    
factor(EDUCATIONAL_LEVEL)3       -0.129352   0.087091  -1.485 0.145726    
factor(EDUCATIONAL_LEVEL)9       -1.357279   1.239236  -1.095 0.280299    
factor(RACE)2                     0.063729   0.101774   0.626 0.534942    
factor(RACE)3                     0.050081   0.075902   0.660 0.513351    
factor(RACE)4                     0.245815   0.088923   2.764 0.008749 ** 
factor(RACE)5                     0.090952   0.119362   0.762 0.450776    
factor(PIR)2                      0.005223   0.085004   0.061 0.951326    
factor(PIR)3                     -0.020440   0.095431  -0.214 0.831547    
factor(PIR)9                     -0.202546   0.098976  -2.046 0.047679 *  
factor(SMOKING)1                  0.101687   0.066318   1.533 0.133482    
factor(SMOKING)2                  0.328766   0.074484   4.414 8.12e-05 ***
factor(SMOKING)9                 -0.334017   0.711044  -0.470 0.641214    
factor(HBP)1                      0.232042   0.073423   3.160 0.003089 ** 
factor(DIABETES)1                 0.135560   0.094445   1.435 0.159372    
factor(CHD)1                     -0.153467   0.168006  -0.913 0.366759    
factor(CHD)9                      0.449433   0.475708   0.945 0.350747    
factor(SLEEP_DURATION)2          -0.268448   0.063147  -4.251 0.000133 ***
factor(SLEEP_DURATION)3          -0.337252   0.087410  -3.858 0.000429 ***
factor(SLEEP_DURATION)9          -0.289252   0.704179  -0.411 0.683552    
factor(MARITAL_STATUS)2          -0.394273   0.079402  -4.966 1.48e-05 ***
factor(MARITAL_STATUS)3          -0.434034   0.080959  -5.361 4.28e-06 ***
factor(MARITAL_STATUS)9           0.390007   1.193323   0.327 0.745594    
WWI:factor(ALCOHOL_CONSUMPTION)1  0.031801   0.100631   0.316 0.753718    
WWI:factor(ALCOHOL_CONSUMPTION)2  0.304885   0.160965   1.894 0.065840 .  
WWI:factor(ALCOHOL_CONSUMPTION)9  0.004082   0.120521   0.034 0.973157    
---
Signif. codes:  0 '***' 0.001 '**' 0.01 '*' 0.05 '.' 0.1 ' ' 1

(Dispersion parameter for binomial family taken to be 1.001006)

Number of Fisher Scoring iterations: 4
