# Supplementary material for: Non-linear association between weight-adjusted-waist index and obstructive sleep apnea: a cross-sectional study from the NHANES (2005–2008 to 2015–2020)
Source: Front Public Health. 2025 Mar 25;13:1546597. doi: 10.3389/fpubh.2025.1546597 (PMC11975944; doi:10.3389/fpubh.2025.1546597)
Supplement: Supplementary file 2 [file Data_Sheet_1.zip › Raw/Figure3/coronary heart disease/20052020_29_tbl/20052020_29_tbl.log]

R version 4.2.0 (2022-04-22 ucrt) -- "Vigorous Calisthenics"
Copyright (C) 2022 The R Foundation for Statistical Computing
Platform: x86_64-w64-mingw32/x64 (64-bit)

R is free software and comes with ABSOLUTELY NO WARRANTY.
You are welcome to redistribute it under certain conditions.
Type 'license()' or 'licence()' for distribution details.

R is a collaborative project with many contributors.
Type 'contributors()' for more information and
'citation()' on how to cite R or R packages in publications.

Type 'demo()' for some demos, 'help()' for on-line help, or
'help.start()' for an HTML browser interface to help.
Type 'q()' to quit R.

> ## Created by EmpowerStats @ Mon, 14 Oct 24 01:05:27 +0800## 
> #******************** Regarding ALL Following R Code   ******************** 
> #*** COPYRIGHT (c) 2010, 2021 X&Y Solutions, ALL RIGHT RESERVED *********** 
> #******************* www.EmpowerStats.com ********************************* 
> #************************************************************************** 
> Sys.setlocale(category = 'LC_ALL', locale = 'English_United States.1252'); 
[1] "LC_COLLATE=English_United States.1252;LC_CTYPE=English_United States.1252;LC_MONETARY=English_United States.1252;LC_NUMERIC=C;LC_TIME=English_United States.1252"
Warning message:
In Sys.setlocale(category = "LC_ALL", locale = "English_United States.1252") :
  using locale code page other than 65001 ("UTF-8") may cause problems
> .libPaths(file.path(R.home(),'library')); 
> library(doBy); 
Warning message:
package 'doBy' was built under R version 4.2.3 
> options(timeout=600); 
> library(plotrix); 
Warning message:
package 'plotrix' was built under R version 4.2.3 
> library(stringi); 
Warning message:
package 'stringi' was built under R version 4.2.3 
> library(stringr); 
Warning message:
package 'stringr' was built under R version 4.2.3 
> library(survival); 
> library(rms); 
Loading required package: Hmisc

Attaching package: 'Hmisc'

The following objects are masked from 'package:base':

    format.pval, units

Warning messages:
1: package 'rms' was built under R version 4.2.3 
2: package 'Hmisc' was built under R version 4.2.3 
> library(nnet); 
> library(car); 
Loading required package: carData

Attaching package: 'car'

The following objects are masked from 'package:rms':

    Predict, vif

Warning messages:
1: package 'car' was built under R version 4.2.3 
2: package 'carData' was built under R version 4.2.3 
> library(mgcv); 
Loading required package: nlme
This is mgcv 1.8-40. For overview type 'help("mgcv-package")'.

Attaching package: 'mgcv'

The following object is masked from 'package:nnet':

    multinom

> pdfwd<-6; pdfht<-6; 
> load('D:/EmpowerRCH/Analysis/20052020/20052020.Rdata'); 
> if (length(which(ls()=='EmpowerStatsR'))==0) EmpowerStatsR<-get(ls()[1]); 
> names(EmpowerStatsR)<-toupper(names(EmpowerStatsR)); 
> originalVNAME<-names(EmpowerStatsR); 
> ofname<-'20052020_29_tbl'; 
> vname<-c(NA,'SEX','SEX.1','SEX.2','AGE','AGE.1','AGE.2','AGE.3','RACE','RACE.1','RACE.2','RACE.3','RACE.4','RACE.5','EDUCATIONAL_LEVEL','EDUCATIONAL_LEVEL.1','EDUCATIONAL_LEVEL.2','EDUCATIONAL_LEVEL.3','EDUCATIONAL_LEVEL.9','MARITAL_STATUS','MARITAL_STATUS.1','MARITAL_STATUS.2','MARITAL_STATUS.3','MARITAL_STATUS.9','PIR','PIR.1','PIR.2','PIR.3','PIR.9','ALCOHOL_CONSUMPTION','ALCOHOL_CONSUMPTION.0','ALCOHOL_CONSUMPTION.1','ALCOHOL_CONSUMPTION.2','ALCOHOL_CONSUMPTION.9','SMOKING','SMOKING.0','SMOKING.1','SMOKING.2','SMOKING.9','HBP','HBP.0','HBP.1','DIABETES','DIABETES.0','DIABETES.1','CHD','CHD.0','CHD.1','CHD.9','SLEEP_DURATION','SLEEP_DURATION.1','SLEEP_DURATION.2','SLEEP_DURATION.3','SLEEP_DURATION.9','WWI','OSA','OSA.0','OSA.1','SDMVSTR_A','SDMVPS_U','SDMVPS_U.0.2','SDMVPS_U.0.4','SDMVPS_U.0.6','WTSAF2Y_R')[-1]; 
> vlabel<-c(NA,'SEX','  1','  2','AGE','  1','  2','  3','RACE','  1','  2','  3','  4','  5','EDUCATIONAL_LEVEL','  1','  2','  3','  9','MARITAL_STATUS','  1','  2','  3','  9','PIR','  1','  2','  3','  9','ALCOHOL_CONSUMPTION','  0','  1','  2','  9','SMOKING','  0','  1','  2','  9','HBP','  0','  1','DIABETES','  0','  1','CHD','  0','  1','  9','SLEEP_DURATION','  1','  2','  3','  9','WWI','OSA','  0','  1','SDMVSTR_A','SDMVPS_U','  0.2','  0.4','  0.6','WTSAF2Y_R')[-1]; 
> varused4this <- c('SEX','AGE','RACE','EDUCATIONAL_LEVEL','MARITAL_STATUS','PIR','ALCOHOL_CONSUMPTION','SMOKING','HBP','DIABETES','CHD','SLEEP_DURATION','WWI','OSA','SDMVSTR_A','SDMVPS_U','WTSAF2Y_R'); 
> pkgs<-c('Matrix','weights','survey'); 
> for (g in pkgs) {  
+ if (!(g %in% rownames(installed.packages()))) install.packages(g,repos='https://cloud.r-project.org'); 
+ }
> library(Matrix); 
Warning message:
package 'Matrix' was built under R version 4.2.3 
> library(weights); 
Warning message:
package 'weights' was built under R version 4.2.3 
> library(survey); 
Loading required package: grid

Attaching package: 'survey'

The following object is masked from 'package:rms':

    calibrate

The following object is masked from 'package:Hmisc':

    deff

The following object is masked from 'package:graphics':

    dotchart

Warning message:
package 'survey' was built under R version 4.2.3 
> WD <- EmpowerStatsR; rm(EmpowerStatsR); gc(); 
          used  (Mb) gc trigger  (Mb) max used  (Mb)
Ncells 2675318 142.9    4968174 265.4  4968174 265.4
Vcells 4600041  35.1   10146329  77.5  6673997  51.0
> title<-'单因素分析'; 
> wd.subset=''; 
> svy<- 1; 
> options(survey.lonely.psu='adjust'); 
> WD<-subset(WD,WTSAF2Y_R>0); 
> svy.DSN<-svydesign(id=~SDMVPS_U, strata=~SDMVSTR_A,weights=~WTSAF2Y_R, data=WD,nest=TRUE); 
> svyDsnStr<-'svy.DSN<-svydesign(id=~SDMVPS_U, strata=~SDMVSTR_A,weights=~WTSAF2Y_R, data=WD,nest=TRUE)'; 
> weights.var<- NA; 
> yvname<-c('OSA'); 
> ydist<-c('binomial'); 
> ylink<-c('logit'); 
> ylv<-c(2); 
> xvname<-c('WWI'); 
> sxf<-c(0); 
> xlv<-c(0); 
> subjvname<- NA; 
> gee.TYPE<-NA; 
> cox<- 0; 
> timevar<- NA; 
> vname.start<- NA; 
> avname<-c('SEX','AGE','EDUCATIONAL_LEVEL','RACE','PIR','ALCOHOL_CONSUMPTION','SMOKING','HBP','DIABETES','SLEEP_DURATION','MARITAL_STATUS'); 
> saf<-c(0,0,0,0,0,0,0,0,0,0,0); 
> alv<-c(2,3,4,5,4,4,4,2,2,4,4); 
> bvar<-'CHD'; blv<- 3; 
> colvname<- NA; 
> prn<-1; 
> dec<-3; 
> ##R package## Matrix weights survey ##R package##;
> printnumber<-function(x,dec,pvfmt=FALSE) {
+   tmp<-sprintf(paste("%.",dec,"f",sep=""),x)
+   if (pvfmt) tmp[tmp==substr("0.000000000",1,dec+2)]<-paste("<0.",substr("000000000",1,dec-1),"1",sep="")
+   if (is.matrix(x)) {tmp<-matrix(tmp,ncol=ncol(x)); rownames(tmp)<-rownames(x);}
+   return(tmp)
+ }
> varstats<-function(var,vlvl,dec) {
+   if (length(vlvl)==1 & vlvl[1]==0) {
+     return(paste(numfmt(mean(var,na.rm=TRUE),dec),numfmt(sd(var,na.rm=TRUE),dec),sep=" &#177 "))
+   } else {
+     a<-table(var)
+     b<-matrix(paste(a, " (", numfmt(a/sum(a)*100,dec), "%)",sep=""),ncol=1)
+     return(c(" ",b[match(vlvl,names(a))]))
+   }
+ }
> mat2htmltable<-function(mat) {
+   t1<- apply(mat,1,function(z) paste(z,collapse="</td><td>"))
+   t2<- paste("<tr><td>",t1,"</td></tr>")
+   return(paste(t2,collapse=" "))
+ }
> recodevar <- function (var,oldcode,newcode) {
+   tmp.v <- var
+   nc.tmp <- length(oldcode)
+   for (i in (1:nc.tmp)) {tmp.v[(var==oldcode[i])]=newcode[i]}
+   if (is.factor(tmp.v)) {tmp.v1<-as.numeric(as.character(tmp.v))} else {tmp.v1<-as.numeric(tmp.v)}
+   rm(tmp.v);  return(tmp.v1)
+ } 
> rankvar <- function(var, num) {
+   qprobs <- 1/num
+   if (num>2) {for (i in (2:(num-1))) {qprobs <- c(qprobs, 1/num * i) } } 
+   outvar <- rep(0, times=length(var))
+   outvar[is.na(var)] <- NA
+   cutpoints <- quantile(var,probs=qprobs, na.rm=TRUE)
+   for (k in (1:length(cutpoints))) { outvar[var>=cutpoints[k]] <- k; }
+   return(outvar)
+ }
> vstat<-function(i,j) {
+   rnm <- c(1); cnm <- (1) 
+   if (xlv[j]==0) {
+     if (is.na(bvar)) {nobs<-nrow(wdtmp); byv <- "~I(1)";
+     } else {nobs <-table(wdtmp[,bvar]); byv<-paste("~",bvar,sep=""); cnm<-names(nobs)
+ 	}
+   } else {
+     if (is.na(bvar)) {
+       nobs <-table(wdtmp[,xvname[j]]); byv<-paste("~",xvname[j],sep=""); rnm<-names(nobs)
+     } else {
+       nobs<-table(wdtmp[,xvname[j]],wdtmp[,bvar]); byv<-paste("~",xvname[j],"+",bvar,sep="");
+       rnm<-rownames(nobs); cnm<-colnames(nobs)	  
+     }
+   }
+   fml<-paste("~",yvname[i],sep="")
+   ms<-as.matrix(svyby(formula(fml),formula(byv),svy.DSN,svymean,vartype=c("ci"),na.rm=TRUE))
+   print(ms)
+   snm<-rownames(ms)
+   if (yfun[i]==1) ms<-ms*100;
+   ms<-printnumber(matrix(ms[, ((ncol(ms)-2) : ncol(ms))],ncol=3),dec)
+   if (length(rnm)==1 && length(cnm)==1) {
+     oo<-matrix(paste("(",nobs,") ",ms[,1], " (", ms[,2], " ,", ms[,3],")", sep=""), nrow=1)
+   } else if (length(rnm)==1 && length(cnm)>1) {
+     ms<-ms[match(cnm, snm),]
+     oo<-matrix(paste("(",nobs,") ",ms[,1], " (", ms[,2], " ,", ms[,3],")", sep=""), nrow=1)
+   } else if (length(rnm)>1 && length(cnm)==1) {
+     ms<-ms[match(rnm, snm),]
+     oo<-matrix(paste("(",nobs,") ", ms[,1], " (", ms[,2], " ,", ms[,3],")", sep=""), ncol=1)
+   } else if (length(rnm)>1 && length(cnm)>1) {
+     rcnm<-matrix(sapply(rnm,function(z) sapply(cnm, function(t) c(z,t))),ncol=2,byrow=TRUE)
+     ms<-ms[match(apply(rcnm,1,function(z) paste(z,collapse=".")),snm),]
+     ms<-matrix(paste(ms[,1], " (", ms[,2], " ,", ms[,3],")", sep=""),ncol=length(cnm),byrow=TRUE)
+     oo<-matrix(paste("(",nobs,") ", ms, sep=""), nrow=length(rnm))		
+   }
+   rownames(oo)<-rnm; colnames(oo)<-cnm;
+   return(oo)
+ }
> termsGlobeTest<-function(model, test.terms) {
+     canonicalOrder <- function(term) sapply(lapply(strsplit(term, ":"), sort), paste, collapse = ":")
+     okbeta <- !is.na(coef(model, na.rm = FALSE))
+     tt <- attr(terms(model), "term.labels")
+     aa <- attr(model.matrix(model), "assign")[okbeta]
+     index <- which(aa %in% match(canonicalOrder(test.terms), canonicalOrder(tt)))
+     beta <- coef(model)[index]
+     V <- vcov(model)[index, index]  
+     chisq <- beta %*% solve(V) %*% beta
+     p <- pchisq(chisq, length(index), lower.tail = FALSE)
+     return (p)
+ }
> statreg<-function(i,j) {
+   stat<-vstat(i,j)
+   ssnm<-NULL; oo<-NULL; p.intr<-""
+   if (cox==1) {
+     fml<-paste(fmlt, yvname[i], ")~", paste(xxname[[j]],collapse="+"),fml0,sep="");
+     mdl<-try(svycoxph(formula(fml),svy.DSN));  print(fml); print(summary(mdl))
+     if (substr(mdl[[1]][1],1,5)!="Error") {
+         ss<-summary(mdl)$coefficients
+         ssnm<-rownames(ss)
+ 		tmphr<-ss[,2]; tmpcL<-exp(ss[,1]-1.96*ss[,3]); tmpcH<-exp(ss[,1]+1.96*ss[,3]); tmppv<-ss[,6];
+ 		if (tmppv < 0.05) {
+ 		  if (tmphr < 1 && tmpcH > 1) tmpcH <- 0.9999;
+ 		  if (tmphr > 1 && tmpcL < 1) tmpcL <- 1.0001;
+ 		}
+         coef<-printnumber(cbind(tmphr,tmpcL,tmpcH),dec)
+         pval<-printnumber(tmppv,4,pvfmt=TRUE)
+         oo<-paste(coef[,1], " (", coef[,2], ", ", coef[,3], ") ", pval, sep="")
+         if (!is.na(bvar)) {
+           fmlx<-paste(fmlt, yvname[i], ")~", xmname[j], fml0, sep="")
+           mdlx<-try(svycoxph(formula(fmlx),svy.DSN)); print(fmlx); print(summary(mdlx))
+           test.terms<-sapply(lapply(strsplit(xmname[j], "\\*"), sort), paste, collapse = ":")
+           p.intr<-printnumber(termsGlobeTest(mdlx, test.terms),4,pvfmt=TRUE)		
+         }		  
+     }
+   } else {
+     fml<-paste(yvname[i], "~", paste(xxname[[j]],collapse="+"),fml0,sep="");
+     yd<-ydist[i]; yl<-ylink[i];
+     if (yd=="gaussian") fam<- gaussian(link=yl);
+     if (yd=="binomial") fam<- binomial(link=yl);
+     if (yd=="poisson")  fam<-poisson(link=yl);
+     if (yd=="Gamma")    fam<-Gamma(link=yl);
+     if (yd=="negbin")   fam<-negbin(c(1,10),link="log") 
+     assign("fam", fam, envir = .GlobalEnv)
+     mdl<-try(svyglm(formula(fml),svy.DSN, family=fam));  print(fml); print(summary(mdl))
+     if (substr(mdl[[1]][1],1,5)!="Error") {
+         ss<-summary(mdl)$coefficients
+         ssnm<-rownames(ss)
+         coef<-cbind(ss[,1],ss[,1]-1.96*ss[,2],ss[,1]+1.96*ss[,2])
+         if (yl=="logit") coef<-exp(coef) 
+         coef<-printnumber(coef,dec)
+         pval<-printnumber(ss[,4],4,pvfmt=TRUE)
+         oo<-paste(coef[,1], " (", coef[,2], ", ", coef[,3], ") ", pval, sep="")
+         if (!is.na(bvar)) {
+           fmlx<-paste(yvname[i], "~", xmname[j], fml0, sep="")
+           mdlx<-try(svyglm(formula(fmlx),svy.DSN, family=fam));  print(fmlx); print(summary(mdlx))
+           test.terms<-sapply(lapply(strsplit(xmname[j], "\\*"), sort), paste, collapse = ":")
+           p.intr<-printnumber(termsGlobeTest(mdlx, test.terms),4,pvfmt=TRUE)
+         }
+     }
+   }
+   tmpx<-xxname[[j]][1:nblv]; tmpb<-xxlv[[j]]
+   if (xlv[j]>1) {
+     if (is.null(oo)) {rst<-matrix("", nrow=nrow(stat), ncol=nblv)
+     } else { 
+       nmx<-matrix(sapply(tmpx,function(z) sapply(tmpb, function(t) paste(z,t,sep=""))),nrow=1)
+       rst<-matrix(oo[match(nmx,ssnm)],ncol=nblv)
+       rst[1,]<-rep("Ref.",nblv) 
+ 	}  
+     oo<-c(xb[j],xxlb[[j]])
+     for (k in 1:nblv) oo<-cbind(oo, c("",stat[,k]),c("",rst[,k]))
+ 	p.intr<-c(p.intr,rep("",nrow(stat)))
+   } else if (xlv[j]==0) {
+     if (is.null(oo)) {rst<-matrix("", nrow=1, ncol=nblv)
+     } else {rst<-matrix(oo[match(tmpx,ssnm)],nrow=1)
+     }    
+     oo<-c(xb[j])
+     for (k in 1:nblv) oo<-cbind(oo,stat[,k],rst[,k])
+   } 
+   oo<-cbind(oo,p.intr)
+   return(oo)
+ }
> vlabelN<-(substr(vlabel,1,1)==" ");
> vlabelZ<-vlabel[vlabelN];vlabelV<-vlabel[!vlabelN]
> vnameV<-vname[!vlabelN];vnameZ<-vname[vlabelN]
> othvname<-c(avname,bvar,timevar,vname.start); othvname<-othvname[!is.na(othvname)]
> if (length(othvname)>0) {WD<-WD[(apply(cbind(0, is.na(WD[,othvname])),1,sum)==0),];} 
> if (length(varused4this) > 0) WD<-WD[, varused4this]
> sxf<-as.numeric(sxf);sxf[is.na(sxf)]<-0;
> if (!is.na(sxf[1])) {
+   if (sum(sxf>1 & xlv>0)>0) w<-c(w,"Categorizing only applies to continuous variables");
+   if (sum(sxf>1 & xlv==0)>0) {
+      t.xname<-NA;t.xlv<-NA; nx<-length(xvname)
+      for (i in 1:nx) {
+        if (sxf[i]>1 & xlv[i]==0) {
+           tmp.Xi<- rankvar(WD[,xvname[i]],sxf[i])
+           tmp.newcode <- tapply(WD[,xvname[i]],tmp.Xi,function(z) median(z,na.rm=TRUE))
+           tmp.low <- tapply(WD[,xvname[i]],tmp.Xi,function(z) min(z,na.rm=TRUE))
+           tmp.upp <- tapply(WD[,xvname[i]],tmp.Xi,function(z) max(z,na.rm=TRUE))
+           tmp.Xi2<- recodevar(tmp.Xi,(1:sxf[i])-1,tmp.newcode)
+           tmp.Xi<-cbind(tmp.Xi,tmp.Xi2)
+           tmp.NM<-paste(xvname[i],c("grp","grp.cont"),sep=".")
+           colnames(tmp.Xi)<-tmp.NM
+           WD<-cbind(WD,tmp.Xi)
+           t.xname<-c(t.xname,tmp.NM[1])
+           t.xlv<-c(t.xlv,sxf[i])
+           vnameV<-c(vnameV,tmp.NM)
+           vlabelV<-c(vlabelV,paste(vlabelV[vnameV==xvname[i]],c("group","group trend")))
+           vnameZ<-c(vnameZ,paste(tmp.NM[1],(1:sxf[i])-1,sep="."))
+           vlabelZ<-c(vlabelZ,paste(tmp.low,"-",tmp.upp))
+        } else {
+           t.xname<-c(t.xname,xvname[i]); t.xlv<-c(t.xlv,xlv[i])
+        }
+      }
+      xvname<-t.xname[-1]; xlv<-t.xlv[-1];
+   }
+ }
> ny=length(yvname); 
> yb<-vlabelV[match(yvname,vnameV)]; yb[is.na(yb)]<-yvname[is.na(yb)]
> ymin<-apply(WD[,c(xvname[1],yvname)],2,function(z) min(z,na.rm=TRUE))[-1]
> ymax<-apply(WD[,c(xvname[1],yvname)],2,function(z) max(z,na.rm=TRUE))[-1]
> yfun<-rep(0,ny); yfun[(ylv==2 & ymin==0 & ymax==1)]<-1
> yOR<-rep(0,ny); yOR[ylink=="logit"]<-1
> fml0<-""
> if (length(avname)>0) {
+   avb<-vlabelV[match(avname,vnameV)];
+   avname_<-avname;
+   avname_[alv>0]<-paste("factor(",avname[alv>0],")",sep="")
+   fml0<-paste("+",paste(avname_,collapse="+"))
+ }  
> if (is.na(bvar)) {
+   blvb<-"Total"; blvb_<-"Total"; nblv <-1
+ } else {
+   bvb<-vlabelV[vnameV==bvar]; if (is.na(bvb)) bvb<-bvar
+   blv<-levels(factor(WD[,bvar])); nblv<-length(blv)
+   blvb_<-vlabelZ[match(paste(bvar,".",blv,sep=""),vnameZ)]; blvb_[is.na(blvb_)]<-blv[is.na(blvb_)];
+   blvb<-paste(bvb,"=",blvb_,sep="");
+ }
> fmlt<-""
> if (is.na(timevar)) cox<-0
> if (cox==1) {
+  if (!is.na(vname.start)) {
+    fmlt<-paste("Surv(",vname.start,",",timevar,",",sep="");
+    timeb<-vlabelV[match(c(vname.start,timevar),vnameV)]; timeb[is.na(timeb)]<-c(vname.start,timevar)[is.na(timeb)]
+  } else {
+    fmlt<-paste("Surv(",timevar,",",sep=""); 
+    timeb<-vlabelV[vnameV==timevar]
+  }
+ } 
> nx=length(xvname); 
> xb<-vlabelV[match(xvname,vnameV)]; xb[is.na(xb)]<-xvname[is.na(xb)]
> xmname<-xvname; xmname[xlv>1]<-paste("factor(",xvname[xlv>1],")",sep="")
> if (!is.na(bvar)) xmname<-paste(xmname,"*factor(",bvar,")",sep="")
> xxname<-list(); xxlb<-list(); xxlv<-list(); 
> for (j in (1:nx)) {
+     xxname[[j]]<- c(); xxlv[[j]]<-c(); xxlb[[j]]<-c(); 
+     if (xlv[j] > 1) {
+        xxlv[[j]]<-levels(factor(WD[,xvname[j]]))
+        tmp<-vlabelZ[match(paste(xvname[j],".",xxlv[[j]],sep=""),vnameZ)]
+        tmp[is.na(tmp)]<-xxlv[[j]][is.na(tmp)]
+        xxlb[[j]]<-tmp
+     } else {xxlv[[j]]<-0;xxlb[[j]]<-0;}  
+     if (is.na(bvar)) {
+        if (xlv[j] > 1) xxname[[j]]<- paste("factor(",xvname[j],")",sep="") 
+        if (xlv[j]== 0) xxname[[j]]<- xvname[j] 
+     } else {
+        tmp<-NULL
+        for (k in (1:nblv)) tmp<- cbind(tmp, WD[,xvname[j]]*(WD[,bvar]==blv[k]))
+        colnames(tmp)<-paste(xvname[j],"_x_",(1:nblv),sep="")
+        WD<-cbind(WD,tmp)		
+        if (xlv[j] >1) xxname[[j]]<-c(paste("factor(",colnames(tmp),")",sep=""),paste("factor(",bvar,")",sep=""))
+        if (xlv[j]==0) xxname[[j]]<-c(colnames(tmp),paste("factor(",bvar,")",sep=""))
+     }	   
+ }
> eval(parse(text=svyDsnStr))
> sink(paste(ofname,".lst",sep=""))
> tt1<-c(rep(c("(N) Mean (95%CI)","Coeff. (95%CI) P-value"),nblv),"");
> tt2<-c(rep(c("(N) % (95%CI)","OR (95%CI) P-value"),nblv),"");
> tt3<-c(rep(c("(N) % (95%CI)","HR (95%CI) P-value"),nblv),"");
> tb<-NULL
> if (nblv > 1) tb<-c("",matrix(t(cbind(blvb,blvb)),nrow=1),"P-interaction")
> for (i in (1:ny)) {
+     if (cox==1) {tb<-rbind(tb,c(paste("Outcome:",yb[i]),tt3))
+     } else if (yOR[i]==1) {tb<-rbind(tb,c(paste("Outcome:",yb[i]),tt2))
+     } else {tb<-rbind(tb,c(paste("Outcome:",yb[i]),tt1))
+     }
+     for (j in (1:nx)) {	    
+         wdtmp<-WD[!is.na(WD[,yvname[i]]) & !is.na(WD[,xvname[j]]),]
+         ooj<-statreg(i,j);
+         tb<-rbind(tb,ooj)
+     }
+ }
Warning messages:
1: In eval(family$initialize) : non-integer #successes in a binomial glm!
2: In eval(family$initialize) : non-integer #successes in a binomial glm!
> sink()
> if (is.na(bvar)) tb<-tb[,-ncol(tb)]
> w<-c("<!DOCTYPE html><html lang='zh'><head><meta charset='utf-8'></head><body>")
> w<-c(w,paste("<h2>", title, "</h2>"))
> w<-c(w,paste(c("Outcome:",yb),collapse=" "))
> w<-c(w,paste(c("</br>Exposure:",xb),collapse=" "))
> if (cox==1 && !is.na(timevar)) w<-c(w,"</br>Time variable: ", timeb)
> if (length(avname)>0) w<-c(w,paste(c("</br>Adjust for:",avb),collapse=" "))
> if (wd.subset > "") w<-c(w,'</br>', wd.subset)
> w<-c(w,"</br>",svyDsnStr)
> w<-c(w,"</br></br><table border=3>", mat2htmltable(tb), "</table>") 
> w<-c(w,"</br>Data in table:")
> w<-c(w,"</br>N: Number of observed")
> if (sum(yfun)< ny) w<-c(w,"</br> Mean (95%CI): survey-weighted mean (95% CI)")
> if (sum(yfun)> 0) w<-c(w,"</br> % (95%CI): survey-weighted percentage (95% CI)")
> if (cox==0) {
+   if (sum(yOR==0)>0) w<-c(w,"</br>For ",yb[yOR==0],": survey-weighted coefficients (95%CI) p-value")
+   if (sum(yOR)>0) w<-c(w,"</br>For ",yb[yOR==1],": survey-weighted OR (95%CI) p-value")  
+ }
> if (!is.na(bvar)) w<-c(w,"</br>P-interaction: by global Chi-square test for interaction terms (exposure:",bvb,")") 
> w<-c(w,paste("</br></br>Created by EmpowerStats (www.empowerstats.com) and R on",Sys.Date()))
> w<-c(w,"</body></html>")
> fileConn<-file(paste(ofname,".htm",sep="")); writeLines(w, fileConn)
> 
> proc.time()
   user  system elapsed 
   2.65    0.57   10.87 
