# Supplementary material for: Non-linear association between weight-adjusted-waist index and obstructive sleep apnea: a cross-sectional study from the NHANES (2005–2008 to 2015–2020)
Source: Front Public Health. 2025 Mar 25;13:1546597. doi: 10.3389/fpubh.2025.1546597 (PMC11975944; doi:10.3389/fpubh.2025.1546597)
Supplement: Supplementary file 2 [file Data_Sheet_1.zip › Raw/Figure3/coronary heart disease/20052020_29_tbl/20052020_29_tbl.lst]

  CHD       OSA      ci_l      ci_u
0   0 0.4919393 0.4754385 0.5084400
1   1 0.5506615 0.4822619 0.6190611
9   9 0.3317600 0.2538598 0.4096601
[1] "OSA~WWI_x_1+WWI_x_2+WWI_x_3+factor(CHD)+ factor(SEX)+factor(AGE)+factor(EDUCATIONAL_LEVEL)+factor(RACE)+factor(PIR)+factor(ALCOHOL_CONSUMPTION)+factor(SMOKING)+factor(HBP)+factor(DIABETES)+factor(SLEEP_DURATION)+factor(MARITAL_STATUS)"

Call:
svyglm(formula = formula(fml), design = svy.DSN, family = fam)

Survey design:
svydesign(id = ~SDMVPS_U, strata = ~SDMVSTR_A, weights = ~WTSAF2Y_R, 
    data = WD, nest = TRUE)

Coefficients:
                             Estimate Std. Error t value Pr(>|t|)    
(Intercept)                  -4.48278    0.49878  -8.988 4.81e-11 ***
WWI_x_1                       0.44828    0.04391  10.210 1.42e-12 ***
WWI_x_2                       0.39660    0.16584   2.392 0.021699 *  
WWI_x_3                       0.72182    0.20103   3.591 0.000911 ***
factor(CHD)1                  0.44236    1.95635   0.226 0.822294    
factor(CHD)9                 -2.75400    2.39417  -1.150 0.257027    
factor(SEX)2                 -0.60952    0.05986 -10.182 1.53e-12 ***
factor(AGE)2                  0.32179    0.07113   4.524 5.55e-05 ***
factor(AGE)3                 -0.23971    0.09506  -2.522 0.015878 *  
factor(EDUCATIONAL_LEVEL)2    0.01120    0.08996   0.124 0.901559    
factor(EDUCATIONAL_LEVEL)3   -0.12861    0.08792  -1.463 0.151526    
factor(EDUCATIONAL_LEVEL)9   -1.07201    1.09859  -0.976 0.335176    
factor(RACE)2                 0.06885    0.10307   0.668 0.508074    
factor(RACE)3                 0.05180    0.07572   0.684 0.497987    
factor(RACE)4                 0.24837    0.08846   2.808 0.007753 ** 
factor(RACE)5                 0.09627    0.11948   0.806 0.425309    
factor(PIR)2                  0.00943    0.08470   0.111 0.911922    
factor(PIR)3                 -0.01657    0.09564  -0.173 0.863372    
factor(PIR)9                 -0.20083    0.09873  -2.034 0.048786 *  
factor(ALCOHOL_CONSUMPTION)1  0.04689    0.07134   0.657 0.514888    
factor(ALCOHOL_CONSUMPTION)2 -0.01151    0.12583  -0.091 0.927590    
factor(ALCOHOL_CONSUMPTION)9 -0.18289    0.09632  -1.899 0.065001 .  
factor(SMOKING)1              0.10602    0.06546   1.620 0.113387    
factor(SMOKING)2              0.33153    0.07468   4.439 7.21e-05 ***
factor(SMOKING)9             -0.33956    0.71221  -0.477 0.636186    
factor(HBP)1                  0.22970    0.07337   3.131 0.003299 ** 
factor(DIABETES)1             0.13334    0.09157   1.456 0.153348    
factor(SLEEP_DURATION)2      -0.26970    0.06291  -4.287 0.000115 ***
factor(SLEEP_DURATION)3      -0.33593    0.08743  -3.842 0.000438 ***
factor(SLEEP_DURATION)9      -0.30018    0.70207  -0.428 0.671316    
factor(MARITAL_STATUS)2      -0.39492    0.07859  -5.025 1.16e-05 ***
factor(MARITAL_STATUS)3      -0.43538    0.08221  -5.296 4.90e-06 ***
factor(MARITAL_STATUS)9       0.54246    1.10044   0.493 0.624817    
---
Signif. codes:  0 '***' 0.001 '**' 0.01 '*' 0.05 '.' 0.1 ' ' 1

(Dispersion parameter for binomial family taken to be 1.000859)

Number of Fisher Scoring iterations: 4

[1] "OSA~WWI*factor(CHD)+ factor(SEX)+factor(AGE)+factor(EDUCATIONAL_LEVEL)+factor(RACE)+factor(PIR)+factor(ALCOHOL_CONSUMPTION)+factor(SMOKING)+factor(HBP)+factor(DIABETES)+factor(SLEEP_DURATION)+factor(MARITAL_STATUS)"

Call:
svyglm(formula = formula(fmlx), design = svy.DSN, family = fam)

Survey design:
svydesign(id = ~SDMVPS_U, strata = ~SDMVSTR_A, weights = ~WTSAF2Y_R, 
    data = WD, nest = TRUE)

Coefficients:
                             Estimate Std. Error t value Pr(>|t|)    
(Intercept)                  -4.48278    0.49878  -8.988 4.81e-11 ***
WWI                           0.44828    0.04391  10.210 1.42e-12 ***
factor(CHD)1                  0.44236    1.95635   0.226 0.822294    
factor(CHD)9                 -2.75400    2.39417  -1.150 0.257027    
factor(SEX)2                 -0.60952    0.05986 -10.182 1.53e-12 ***
factor(AGE)2                  0.32179    0.07113   4.524 5.55e-05 ***
factor(AGE)3                 -0.23971    0.09506  -2.522 0.015878 *  
factor(EDUCATIONAL_LEVEL)2    0.01120    0.08996   0.124 0.901559    
factor(EDUCATIONAL_LEVEL)3   -0.12861    0.08792  -1.463 0.151526    
factor(EDUCATIONAL_LEVEL)9   -1.07201    1.09859  -0.976 0.335176    
factor(RACE)2                 0.06885    0.10307   0.668 0.508074    
factor(RACE)3                 0.05180    0.07572   0.684 0.497987    
factor(RACE)4                 0.24837    0.08846   2.808 0.007753 ** 
factor(RACE)5                 0.09627    0.11948   0.806 0.425309    
factor(PIR)2                  0.00943    0.08470   0.111 0.911922    
factor(PIR)3                 -0.01657    0.09564  -0.173 0.863372    
factor(PIR)9                 -0.20083    0.09873  -2.034 0.048786 *  
factor(ALCOHOL_CONSUMPTION)1  0.04689    0.07134   0.657 0.514888    
factor(ALCOHOL_CONSUMPTION)2 -0.01151    0.12583  -0.091 0.927590    
factor(ALCOHOL_CONSUMPTION)9 -0.18289    0.09632  -1.899 0.065001 .  
factor(SMOKING)1              0.10602    0.06546   1.620 0.113387    
factor(SMOKING)2              0.33153    0.07468   4.439 7.21e-05 ***
factor(SMOKING)9             -0.33956    0.71221  -0.477 0.636186    
factor(HBP)1                  0.22970    0.07337   3.131 0.003299 ** 
factor(DIABETES)1             0.13334    0.09157   1.456 0.153348    
factor(SLEEP_DURATION)2      -0.26970    0.06291  -4.287 0.000115 ***
factor(SLEEP_DURATION)3      -0.33593    0.08743  -3.842 0.000438 ***
factor(SLEEP_DURATION)9      -0.30018    0.70207  -0.428 0.671316    
factor(MARITAL_STATUS)2      -0.39492    0.07859  -5.025 1.16e-05 ***
factor(MARITAL_STATUS)3      -0.43538    0.08221  -5.296 4.90e-06 ***
factor(MARITAL_STATUS)9       0.54246    1.10044   0.493 0.624817    
WWI:factor(CHD)1             -0.05168    0.16878  -0.306 0.761068    
WWI:factor(CHD)9              0.27354    0.19406   1.410 0.166598    
---
Signif. codes:  0 '***' 0.001 '**' 0.01 '*' 0.05 '.' 0.1 ' ' 1

(Dispersion parameter for binomial family taken to be 1.000859)

Number of Fisher Scoring iterations: 4
