# Supplementary material for: Non-linear association between weight-adjusted-waist index and obstructive sleep apnea: a cross-sectional study from the NHANES (2005–2008 to 2015–2020)
Source: Front Public Health. 2025 Mar 25;13:1546597. doi: 10.3389/fpubh.2025.1546597 (PMC11975944; doi:10.3389/fpubh.2025.1546597)
Supplement: Supplementary file 2 [file Data_Sheet_1.zip › Raw/Figure3/diabetes/20052020_28_tbl/20052020_28_tbl.lst]

  DIABETES       OSA      ci_l      ci_u
0        0 0.4743901 0.4568845 0.4918958
1        1 0.6005330 0.5685015 0.6325646
[1] "OSA~WWI_x_1+WWI_x_2+factor(DIABETES)+ factor(SEX)+factor(AGE)+factor(EDUCATIONAL_LEVEL)+factor(RACE)+factor(PIR)+factor(ALCOHOL_CONSUMPTION)+factor(SMOKING)+factor(HBP)+factor(CHD)+factor(SLEEP_DURATION)+factor(MARITAL_STATUS)"

Call:
svyglm(formula = formula(fml), design = svy.DSN, family = fam)

Survey design:
svydesign(id = ~SDMVPS_U, strata = ~SDMVSTR_A, weights = ~WTSAF2Y_R, 
    data = WD, nest = TRUE)

Coefficients:
                              Estimate Std. Error t value Pr(>|t|)    
(Intercept)                  -4.514469   0.472761  -9.549 7.18e-12 ***
WWI_x_1                       0.451433   0.041854  10.786 2.08e-13 ***
WWI_x_2                       0.460431   0.106454   4.325 9.86e-05 ***
factor(DIABETES)1             0.026871   1.121321   0.024 0.981001    
factor(SEX)2                 -0.610264   0.059779 -10.209 1.06e-12 ***
factor(AGE)2                  0.321880   0.071175   4.522 5.35e-05 ***
factor(AGE)3                 -0.240980   0.094558  -2.548 0.014762 *  
factor(EDUCATIONAL_LEVEL)2    0.012616   0.089435   0.141 0.888531    
factor(EDUCATIONAL_LEVEL)3   -0.125971   0.087673  -1.437 0.158545    
factor(EDUCATIONAL_LEVEL)9   -1.352727   1.239364  -1.091 0.281598    
factor(RACE)2                 0.065904   0.103170   0.639 0.526602    
factor(RACE)3                 0.047174   0.075927   0.621 0.537924    
factor(RACE)4                 0.245283   0.088716   2.765 0.008574 ** 
factor(RACE)5                 0.091632   0.119562   0.766 0.447936    
factor(PIR)2                  0.007765   0.084799   0.092 0.927499    
factor(PIR)3                 -0.018163   0.095630  -0.190 0.850321    
factor(PIR)9                 -0.200196   0.098812  -2.026 0.049468 *  
factor(ALCOHOL_CONSUMPTION)1  0.047932   0.071408   0.671 0.505927    
factor(ALCOHOL_CONSUMPTION)2 -0.011557   0.126340  -0.091 0.927568    
factor(ALCOHOL_CONSUMPTION)9 -0.180263   0.096513  -1.868 0.069135 .  
factor(SMOKING)1              0.106666   0.065604   1.626 0.111823    
factor(SMOKING)2              0.333168   0.074985   4.443 6.85e-05 ***
factor(SMOKING)9             -0.340963   0.712174  -0.479 0.634713    
factor(HBP)1                  0.229770   0.073557   3.124 0.003316 ** 
factor(CHD)1                 -0.153613   0.166960  -0.920 0.363058    
factor(CHD)9                  0.442516   0.474339   0.933 0.356463    
factor(SLEEP_DURATION)2      -0.269213   0.062955  -4.276 0.000115 ***
factor(SLEEP_DURATION)3      -0.335796   0.087583  -3.834 0.000437 ***
factor(SLEEP_DURATION)9      -0.297717   0.700883  -0.425 0.673277    
factor(MARITAL_STATUS)2      -0.396147   0.078906  -5.020 1.11e-05 ***
factor(MARITAL_STATUS)3      -0.435793   0.081758  -5.330 4.11e-06 ***
factor(MARITAL_STATUS)9       0.398416   1.191471   0.334 0.739832    
---
Signif. codes:  0 '***' 0.001 '**' 0.01 '*' 0.05 '.' 0.1 ' ' 1

(Dispersion parameter for binomial family taken to be 1.000903)

Number of Fisher Scoring iterations: 4

[1] "OSA~WWI*factor(DIABETES)+ factor(SEX)+factor(AGE)+factor(EDUCATIONAL_LEVEL)+factor(RACE)+factor(PIR)+factor(ALCOHOL_CONSUMPTION)+factor(SMOKING)+factor(HBP)+factor(CHD)+factor(SLEEP_DURATION)+factor(MARITAL_STATUS)"

Call:
svyglm(formula = formula(fmlx), design = svy.DSN, family = fam)

Survey design:
svydesign(id = ~SDMVPS_U, strata = ~SDMVSTR_A, weights = ~WTSAF2Y_R, 
    data = WD, nest = TRUE)

Coefficients:
                              Estimate Std. Error t value Pr(>|t|)    
(Intercept)                  -4.514469   0.472761  -9.549 7.18e-12 ***
WWI                           0.451433   0.041854  10.786 2.08e-13 ***
factor(DIABETES)1             0.026871   1.121321   0.024 0.981001    
factor(SEX)2                 -0.610264   0.059779 -10.209 1.06e-12 ***
factor(AGE)2                  0.321880   0.071175   4.522 5.35e-05 ***
factor(AGE)3                 -0.240980   0.094558  -2.548 0.014762 *  
factor(EDUCATIONAL_LEVEL)2    0.012616   0.089435   0.141 0.888531    
factor(EDUCATIONAL_LEVEL)3   -0.125971   0.087673  -1.437 0.158545    
factor(EDUCATIONAL_LEVEL)9   -1.352727   1.239364  -1.091 0.281598    
factor(RACE)2                 0.065904   0.103170   0.639 0.526602    
factor(RACE)3                 0.047174   0.075927   0.621 0.537924    
factor(RACE)4                 0.245283   0.088716   2.765 0.008574 ** 
factor(RACE)5                 0.091632   0.119562   0.766 0.447936    
factor(PIR)2                  0.007765   0.084799   0.092 0.927499    
factor(PIR)3                 -0.018163   0.095630  -0.190 0.850321    
factor(PIR)9                 -0.200196   0.098812  -2.026 0.049468 *  
factor(ALCOHOL_CONSUMPTION)1  0.047932   0.071408   0.671 0.505927    
factor(ALCOHOL_CONSUMPTION)2 -0.011557   0.126340  -0.091 0.927568    
factor(ALCOHOL_CONSUMPTION)9 -0.180263   0.096513  -1.868 0.069135 .  
factor(SMOKING)1              0.106666   0.065604   1.626 0.111823    
factor(SMOKING)2              0.333168   0.074985   4.443 6.85e-05 ***
factor(SMOKING)9             -0.340963   0.712174  -0.479 0.634713    
factor(HBP)1                  0.229770   0.073557   3.124 0.003316 ** 
factor(CHD)1                 -0.153613   0.166960  -0.920 0.363058    
factor(CHD)9                  0.442516   0.474339   0.933 0.356463    
factor(SLEEP_DURATION)2      -0.269213   0.062955  -4.276 0.000115 ***
factor(SLEEP_DURATION)3      -0.335796   0.087583  -3.834 0.000437 ***
factor(SLEEP_DURATION)9      -0.297717   0.700883  -0.425 0.673277    
factor(MARITAL_STATUS)2      -0.396147   0.078906  -5.020 1.11e-05 ***
factor(MARITAL_STATUS)3      -0.435793   0.081758  -5.330 4.11e-06 ***
factor(MARITAL_STATUS)9       0.398416   1.191471   0.334 0.739832    
WWI:factor(DIABETES)1         0.008997   0.095926   0.094 0.925740    
---
Signif. codes:  0 '***' 0.001 '**' 0.01 '*' 0.05 '.' 0.1 ' ' 1

(Dispersion parameter for binomial family taken to be 1.000903)

Number of Fisher Scoring iterations: 4
