# Supplementary material for: Non-linear association between weight-adjusted-waist index and obstructive sleep apnea: a cross-sectional study from the NHANES (2005–2008 to 2015–2020)
Source: Front Public Health. 2025 Mar 25;13:1546597. doi: 10.3389/fpubh.2025.1546597 (PMC11975944; doi:10.3389/fpubh.2025.1546597)
Supplement: Supplementary file 2 [file Data_Sheet_1.zip › Raw/Figure3/education level/20052020_22_tbl/20052020_22_tbl.lst]

  EDUCATIONAL_LEVEL       OSA      ci_l      ci_u
1                 1 0.5390737 0.5058736 0.5722739
2                 2 0.5325227 0.5014370 0.5636083
3                 3 0.4674362 0.4480218 0.4868507
9                 9 0.2777309 0.2018345 0.3536273
[1] "OSA~WWI_x_1+WWI_x_2+WWI_x_3+WWI_x_4+factor(EDUCATIONAL_LEVEL)+ factor(SEX)+factor(AGE)+factor(RACE)+factor(MARITAL_STATUS)+factor(ALCOHOL_CONSUMPTION)+factor(SMOKING)+factor(HBP)+factor(DIABETES)+factor(CHD)+factor(SLEEP_DURATION)+factor(PIR)"

Call:
svyglm(formula = formula(fml), design = svy.DSN, family = fam)

Survey design:
svydesign(id = ~SDMVPS_U, strata = ~SDMVSTR_A, weights = ~WTSAF2Y_R, 
    data = WD, nest = TRUE)

Coefficients:
                              Estimate Std. Error t value Pr(>|t|)    
(Intercept)                  -4.223711   0.810515  -5.211 6.85e-06 ***
WWI_x_1                       0.424753   0.070205   6.050 4.86e-07 ***
WWI_x_2                       0.313274   0.081373   3.850 0.000440 ***
WWI_x_3                       0.506874   0.051920   9.763 6.63e-12 ***
WWI_x_4                       0.807235   0.185020   4.363 9.49e-05 ***
factor(EDUCATIONAL_LEVEL)2    1.237606   1.217080   1.017 0.315648    
factor(EDUCATIONAL_LEVEL)3   -1.031911   0.803517  -1.284 0.206832    
factor(EDUCATIONAL_LEVEL)9   -5.411133   2.530021  -2.139 0.038943 *  
factor(SEX)2                 -0.605111   0.060061 -10.075 2.77e-12 ***
factor(AGE)2                  0.321016   0.071964   4.461 7.04e-05 ***
factor(AGE)3                 -0.239932   0.095313  -2.517 0.016162 *  
factor(RACE)2                 0.074069   0.104073   0.712 0.480994    
factor(RACE)3                 0.058155   0.076338   0.762 0.450877    
factor(RACE)4                 0.246036   0.088844   2.769 0.008640 ** 
factor(RACE)5                 0.104865   0.120022   0.874 0.387760    
factor(MARITAL_STATUS)2      -0.389860   0.078368  -4.975 1.44e-05 ***
factor(MARITAL_STATUS)3      -0.436658   0.081984  -5.326 4.77e-06 ***
factor(MARITAL_STATUS)9       0.513939   1.116976   0.460 0.648055    
factor(ALCOHOL_CONSUMPTION)1  0.043767   0.070868   0.618 0.540535    
factor(ALCOHOL_CONSUMPTION)2 -0.011867   0.126220  -0.094 0.925586    
factor(ALCOHOL_CONSUMPTION)9 -0.185353   0.096556  -1.920 0.062434 .  
factor(SMOKING)1              0.103832   0.065767   1.579 0.122674    
factor(SMOKING)2              0.322317   0.076430   4.217 0.000147 ***
factor(SMOKING)9             -0.339949   0.708236  -0.480 0.633984    
factor(HBP)1                  0.230533   0.073836   3.122 0.003424 ** 
factor(DIABETES)1             0.136835   0.092932   1.472 0.149142    
factor(CHD)1                 -0.147799   0.167885  -0.880 0.384200    
factor(CHD)9                  0.483549   0.469448   1.030 0.309505    
factor(SLEEP_DURATION)2      -0.267153   0.062587  -4.268 0.000126 ***
factor(SLEEP_DURATION)3      -0.333903   0.086584  -3.856 0.000431 ***
factor(SLEEP_DURATION)9      -0.312426   0.698649  -0.447 0.657280    
factor(PIR)2                  0.009007   0.084697   0.106 0.915868    
factor(PIR)3                 -0.014764   0.095227  -0.155 0.877612    
factor(PIR)9                 -0.207576   0.098665  -2.104 0.042064 *  
---
Signif. codes:  0 '***' 0.001 '**' 0.01 '*' 0.05 '.' 0.1 ' ' 1

(Dispersion parameter for binomial family taken to be 1.000676)

Number of Fisher Scoring iterations: 4

[1] "OSA~WWI*factor(EDUCATIONAL_LEVEL)+ factor(SEX)+factor(AGE)+factor(RACE)+factor(MARITAL_STATUS)+factor(ALCOHOL_CONSUMPTION)+factor(SMOKING)+factor(HBP)+factor(DIABETES)+factor(CHD)+factor(SLEEP_DURATION)+factor(PIR)"

Call:
svyglm(formula = formula(fmlx), design = svy.DSN, family = fam)

Survey design:
svydesign(id = ~SDMVPS_U, strata = ~SDMVSTR_A, weights = ~WTSAF2Y_R, 
    data = WD, nest = TRUE)

Coefficients:
                                Estimate Std. Error t value Pr(>|t|)    
(Intercept)                    -4.223711   0.810515  -5.211 6.85e-06 ***
WWI                             0.424753   0.070205   6.050 4.86e-07 ***
factor(EDUCATIONAL_LEVEL)2      1.237606   1.217080   1.017 0.315648    
factor(EDUCATIONAL_LEVEL)3     -1.031911   0.803517  -1.284 0.206832    
factor(EDUCATIONAL_LEVEL)9     -5.411133   2.530021  -2.139 0.038943 *  
factor(SEX)2                   -0.605111   0.060061 -10.075 2.77e-12 ***
factor(AGE)2                    0.321016   0.071964   4.461 7.04e-05 ***
factor(AGE)3                   -0.239932   0.095313  -2.517 0.016162 *  
factor(RACE)2                   0.074069   0.104073   0.712 0.480994    
factor(RACE)3                   0.058155   0.076338   0.762 0.450877    
factor(RACE)4                   0.246036   0.088844   2.769 0.008640 ** 
factor(RACE)5                   0.104865   0.120022   0.874 0.387760    
factor(MARITAL_STATUS)2        -0.389860   0.078368  -4.975 1.44e-05 ***
factor(MARITAL_STATUS)3        -0.436658   0.081984  -5.326 4.77e-06 ***
factor(MARITAL_STATUS)9         0.513939   1.116976   0.460 0.648055    
factor(ALCOHOL_CONSUMPTION)1    0.043767   0.070868   0.618 0.540535    
factor(ALCOHOL_CONSUMPTION)2   -0.011867   0.126220  -0.094 0.925586    
factor(ALCOHOL_CONSUMPTION)9   -0.185353   0.096556  -1.920 0.062434 .  
factor(SMOKING)1                0.103832   0.065767   1.579 0.122674    
factor(SMOKING)2                0.322317   0.076430   4.217 0.000147 ***
factor(SMOKING)9               -0.339949   0.708236  -0.480 0.633984    
factor(HBP)1                    0.230533   0.073836   3.122 0.003424 ** 
factor(DIABETES)1               0.136835   0.092932   1.472 0.149142    
factor(CHD)1                   -0.147799   0.167885  -0.880 0.384200    
factor(CHD)9                    0.483549   0.469448   1.030 0.309505    
factor(SLEEP_DURATION)2        -0.267153   0.062587  -4.268 0.000126 ***
factor(SLEEP_DURATION)3        -0.333903   0.086584  -3.856 0.000431 ***
factor(SLEEP_DURATION)9        -0.312426   0.698649  -0.447 0.657280    
factor(PIR)2                    0.009007   0.084697   0.106 0.915868    
factor(PIR)3                   -0.014764   0.095227  -0.155 0.877612    
factor(PIR)9                   -0.207576   0.098665  -2.104 0.042064 *  
WWI:factor(EDUCATIONAL_LEVEL)2 -0.111479   0.107728  -1.035 0.307292    
WWI:factor(EDUCATIONAL_LEVEL)3  0.082121   0.071413   1.150 0.257356    
WWI:factor(EDUCATIONAL_LEVEL)9  0.382482   0.180017   2.125 0.040175 *  
---
Signif. codes:  0 '***' 0.001 '**' 0.01 '*' 0.05 '.' 0.1 ' ' 1

(Dispersion parameter for binomial family taken to be 1.000676)

Number of Fisher Scoring iterations: 4
