# Supplementary material for: Non-linear association between weight-adjusted-waist index and obstructive sleep apnea: a cross-sectional study from the NHANES (2005–2008 to 2015–2020)
Source: Front Public Health. 2025 Mar 25;13:1546597. doi: 10.3389/fpubh.2025.1546597 (PMC11975944; doi:10.3389/fpubh.2025.1546597)
Supplement: Supplementary file 2 [file Data_Sheet_1.zip › Raw/Figure3/hypertension/20052020_27_tbl/20052020_27_tbl.lst]

  HBP       OSA      ci_l      ci_u
0   0 0.4484460 0.4305014 0.4663906
1   1 0.5675859 0.5436912 0.5914806
[1] "OSA~WWI_x_1+WWI_x_2+factor(HBP)+ factor(SEX)+factor(AGE)+factor(EDUCATIONAL_LEVEL)+factor(RACE)+factor(PIR)+factor(ALCOHOL_CONSUMPTION)+factor(SMOKING)+factor(DIABETES)+factor(CHD)+factor(SLEEP_DURATION)+factor(MARITAL_STATUS)"

Call:
svyglm(formula = formula(fml), design = svy.DSN, family = fam)

Survey design:
svydesign(id = ~SDMVPS_U, strata = ~SDMVSTR_A, weights = ~WTSAF2Y_R, 
    data = WD, nest = TRUE)

Coefficients:
                              Estimate Std. Error t value Pr(>|t|)    
(Intercept)                  -4.901469   0.545605  -8.984 3.87e-11 ***
WWI_x_1                       0.486879   0.049119   9.912 2.49e-12 ***
WWI_x_2                       0.381818   0.058558   6.520 8.78e-08 ***
factor(HBP)1                  1.394585   0.704956   1.978 0.054816 .  
factor(SEX)2                 -0.607655   0.060024 -10.124 1.35e-12 ***
factor(AGE)2                  0.315090   0.071666   4.397 7.91e-05 ***
factor(AGE)3                 -0.238150   0.095136  -2.503 0.016489 *  
factor(EDUCATIONAL_LEVEL)2    0.011333   0.090057   0.126 0.900489    
factor(EDUCATIONAL_LEVEL)3   -0.126878   0.087857  -1.444 0.156485    
factor(EDUCATIONAL_LEVEL)9   -1.326818   1.224429  -1.084 0.285021    
factor(RACE)2                 0.068592   0.102851   0.667 0.508660    
factor(RACE)3                 0.053482   0.075494   0.708 0.482790    
factor(RACE)4                 0.248974   0.088546   2.812 0.007596 ** 
factor(RACE)5                 0.098364   0.118641   0.829 0.411973    
factor(PIR)2                  0.009658   0.084257   0.115 0.909318    
factor(PIR)3                 -0.017136   0.095112  -0.180 0.857934    
factor(PIR)9                 -0.198668   0.098247  -2.022 0.049887 *  
factor(ALCOHOL_CONSUMPTION)1  0.044320   0.071857   0.617 0.540869    
factor(ALCOHOL_CONSUMPTION)2 -0.017143   0.125791  -0.136 0.892282    
factor(ALCOHOL_CONSUMPTION)9 -0.183880   0.096865  -1.898 0.064888 .  
factor(SMOKING)1              0.107190   0.065577   1.635 0.109986    
factor(SMOKING)2              0.331354   0.074729   4.434 7.04e-05 ***
factor(SMOKING)9             -0.324292   0.704837  -0.460 0.647939    
factor(DIABETES)1             0.143302   0.092714   1.546 0.130070    
factor(CHD)1                 -0.148298   0.167391  -0.886 0.380948    
factor(CHD)9                  0.458996   0.476386   0.963 0.341088    
factor(SLEEP_DURATION)2      -0.268445   0.062712  -4.281 0.000113 ***
factor(SLEEP_DURATION)3      -0.336940   0.087300  -3.860 0.000405 ***
factor(SLEEP_DURATION)9      -0.290935   0.699594  -0.416 0.679734    
factor(MARITAL_STATUS)2      -0.390158   0.078841  -4.949 1.39e-05 ***
factor(MARITAL_STATUS)3      -0.429190   0.082612  -5.195 6.34e-06 ***
factor(MARITAL_STATUS)9       0.378904   1.176566   0.322 0.749098    
---
Signif. codes:  0 '***' 0.001 '**' 0.01 '*' 0.05 '.' 0.1 ' ' 1

(Dispersion parameter for binomial family taken to be 1.000729)

Number of Fisher Scoring iterations: 4

[1] "OSA~WWI*factor(HBP)+ factor(SEX)+factor(AGE)+factor(EDUCATIONAL_LEVEL)+factor(RACE)+factor(PIR)+factor(ALCOHOL_CONSUMPTION)+factor(SMOKING)+factor(DIABETES)+factor(CHD)+factor(SLEEP_DURATION)+factor(MARITAL_STATUS)"

Call:
svyglm(formula = formula(fmlx), design = svy.DSN, family = fam)

Survey design:
svydesign(id = ~SDMVPS_U, strata = ~SDMVSTR_A, weights = ~WTSAF2Y_R, 
    data = WD, nest = TRUE)

Coefficients:
                              Estimate Std. Error t value Pr(>|t|)    
(Intercept)                  -4.901469   0.545605  -8.984 3.87e-11 ***
WWI                           0.486879   0.049119   9.912 2.49e-12 ***
factor(HBP)1                  1.394585   0.704956   1.978 0.054816 .  
factor(SEX)2                 -0.607655   0.060024 -10.124 1.35e-12 ***
factor(AGE)2                  0.315090   0.071666   4.397 7.91e-05 ***
factor(AGE)3                 -0.238150   0.095136  -2.503 0.016489 *  
factor(EDUCATIONAL_LEVEL)2    0.011333   0.090057   0.126 0.900489    
factor(EDUCATIONAL_LEVEL)3   -0.126878   0.087857  -1.444 0.156485    
factor(EDUCATIONAL_LEVEL)9   -1.326818   1.224429  -1.084 0.285021    
factor(RACE)2                 0.068592   0.102851   0.667 0.508660    
factor(RACE)3                 0.053482   0.075494   0.708 0.482790    
factor(RACE)4                 0.248974   0.088546   2.812 0.007596 ** 
factor(RACE)5                 0.098364   0.118641   0.829 0.411973    
factor(PIR)2                  0.009658   0.084257   0.115 0.909318    
factor(PIR)3                 -0.017136   0.095112  -0.180 0.857934    
factor(PIR)9                 -0.198668   0.098247  -2.022 0.049887 *  
factor(ALCOHOL_CONSUMPTION)1  0.044320   0.071857   0.617 0.540869    
factor(ALCOHOL_CONSUMPTION)2 -0.017143   0.125791  -0.136 0.892282    
factor(ALCOHOL_CONSUMPTION)9 -0.183880   0.096865  -1.898 0.064888 .  
factor(SMOKING)1              0.107190   0.065577   1.635 0.109986    
factor(SMOKING)2              0.331354   0.074729   4.434 7.04e-05 ***
factor(SMOKING)9             -0.324292   0.704837  -0.460 0.647939    
factor(DIABETES)1             0.143302   0.092714   1.546 0.130070    
factor(CHD)1                 -0.148298   0.167391  -0.886 0.380948    
factor(CHD)9                  0.458996   0.476386   0.963 0.341088    
factor(SLEEP_DURATION)2      -0.268445   0.062712  -4.281 0.000113 ***
factor(SLEEP_DURATION)3      -0.336940   0.087300  -3.860 0.000405 ***
factor(SLEEP_DURATION)9      -0.290935   0.699594  -0.416 0.679734    
factor(MARITAL_STATUS)2      -0.390158   0.078841  -4.949 1.39e-05 ***
factor(MARITAL_STATUS)3      -0.429190   0.082612  -5.195 6.34e-06 ***
factor(MARITAL_STATUS)9       0.378904   1.176566   0.322 0.749098    
WWI:factor(HBP)1             -0.105061   0.062447  -1.682 0.100285    
---
Signif. codes:  0 '***' 0.001 '**' 0.01 '*' 0.05 '.' 0.1 ' ' 1

(Dispersion parameter for binomial family taken to be 1.000729)

Number of Fisher Scoring iterations: 4
