# Supplementary material for: Non-linear association between weight-adjusted-waist index and obstructive sleep apnea: a cross-sectional study from the NHANES (2005–2008 to 2015–2020)
Source: Front Public Health. 2025 Mar 25;13:1546597. doi: 10.3389/fpubh.2025.1546597 (PMC11975944; doi:10.3389/fpubh.2025.1546597)
Supplement: Supplementary file 2 [file Data_Sheet_1.zip › Raw/Figure3/marital status/20052020_23_tbl/20052020_23_tbl.lst]

  MARITAL_STATUS       OSA      ci_l      ci_u
1              1 0.5311926 0.5135620 0.5488232
2              2 0.4605503 0.4275419 0.4935586
3              3 0.3932564 0.3604530 0.4260599
9              9 0.2803701 0.2046744 0.3560657
[1] "OSA~WWI_x_1+WWI_x_2+WWI_x_3+WWI_x_4+factor(MARITAL_STATUS)+ factor(SEX)+factor(AGE)+factor(EDUCATIONAL_LEVEL)+factor(RACE)+factor(ALCOHOL_CONSUMPTION)+factor(SMOKING)+factor(HBP)+factor(DIABETES)+factor(CHD)+factor(SLEEP_DURATION)+factor(PIR)"

Call:
svyglm(formula = formula(fml), design = svy.DSN, family = fam)

Survey design:
svydesign(id = ~SDMVPS_U, strata = ~SDMVSTR_A, weights = ~WTSAF2Y_R, 
    data = WD, nest = TRUE)

Coefficients:
                              Estimate Std. Error t value Pr(>|t|)    
(Intercept)                  -4.728253   0.568676  -8.314 4.43e-10 ***
WWI_x_1                       0.470714   0.051171   9.199 3.30e-11 ***
WWI_x_2                       0.387974   0.079793   4.862 2.04e-05 ***
WWI_x_3                       0.425369   0.083645   5.085 1.02e-05 ***
WWI_x_4                       0.801644   0.184994   4.333 0.000104 ***
factor(MARITAL_STATUS)2       0.530606   1.034541   0.513 0.610997    
factor(MARITAL_STATUS)3       0.054459   0.985238   0.055 0.956209    
factor(MARITAL_STATUS)9      -3.137836   2.105984  -1.490 0.144488    
factor(SEX)2                 -0.608531   0.060108 -10.124 2.42e-12 ***
factor(AGE)2                  0.319893   0.072051   4.440 7.50e-05 ***
factor(AGE)3                 -0.239682   0.094902  -2.526 0.015842 *  
factor(EDUCATIONAL_LEVEL)2    0.008412   0.090062   0.093 0.926078    
factor(EDUCATIONAL_LEVEL)3   -0.131795   0.087501  -1.506 0.140281    
factor(EDUCATIONAL_LEVEL)9   -1.172975   1.163176  -1.008 0.319629    
factor(RACE)2                 0.070513   0.103171   0.683 0.498464    
factor(RACE)3                 0.055565   0.075548   0.735 0.466553    
factor(RACE)4                 0.249709   0.088438   2.824 0.007520 ** 
factor(RACE)5                 0.098338   0.119331   0.824 0.415042    
factor(ALCOHOL_CONSUMPTION)1  0.045190   0.070993   0.637 0.528243    
factor(ALCOHOL_CONSUMPTION)2 -0.013055   0.125728  -0.104 0.917847    
factor(ALCOHOL_CONSUMPTION)9 -0.183146   0.096268  -1.902 0.064711 .  
factor(SMOKING)1              0.105454   0.065333   1.614 0.114780    
factor(SMOKING)2              0.331250   0.074608   4.440 7.50e-05 ***
factor(SMOKING)9             -0.324141   0.706596  -0.459 0.649037    
factor(HBP)1                  0.231635   0.073246   3.162 0.003072 ** 
factor(DIABETES)1             0.132686   0.091815   1.445 0.156616    
factor(CHD)1                 -0.152133   0.168785  -0.901 0.373084    
factor(CHD)9                  0.461423   0.471660   0.978 0.334115    
factor(SLEEP_DURATION)2      -0.267877   0.062223  -4.305 0.000113 ***
factor(SLEEP_DURATION)3      -0.335767   0.087044  -3.857 0.000430 ***
factor(SLEEP_DURATION)9      -0.303326   0.695569  -0.436 0.665244    
factor(PIR)2                  0.007638   0.084655   0.090 0.928582    
factor(PIR)3                 -0.016672   0.095484  -0.175 0.862313    
factor(PIR)9                 -0.200989   0.098197  -2.047 0.047641 *  
---
Signif. codes:  0 '***' 0.001 '**' 0.01 '*' 0.05 '.' 0.1 ' ' 1

(Dispersion parameter for binomial family taken to be 1.00088)

Number of Fisher Scoring iterations: 4

[1] "OSA~WWI*factor(MARITAL_STATUS)+ factor(SEX)+factor(AGE)+factor(EDUCATIONAL_LEVEL)+factor(RACE)+factor(ALCOHOL_CONSUMPTION)+factor(SMOKING)+factor(HBP)+factor(DIABETES)+factor(CHD)+factor(SLEEP_DURATION)+factor(PIR)"

Call:
svyglm(formula = formula(fmlx), design = svy.DSN, family = fam)

Survey design:
svydesign(id = ~SDMVPS_U, strata = ~SDMVSTR_A, weights = ~WTSAF2Y_R, 
    data = WD, nest = TRUE)

Coefficients:
                              Estimate Std. Error t value Pr(>|t|)    
(Intercept)                  -4.728253   0.568676  -8.314 4.43e-10 ***
WWI                           0.470714   0.051171   9.199 3.30e-11 ***
factor(MARITAL_STATUS)2       0.530606   1.034541   0.513 0.610997    
factor(MARITAL_STATUS)3       0.054459   0.985238   0.055 0.956209    
factor(MARITAL_STATUS)9      -3.137836   2.105984  -1.490 0.144488    
factor(SEX)2                 -0.608531   0.060108 -10.124 2.42e-12 ***
factor(AGE)2                  0.319893   0.072051   4.440 7.50e-05 ***
factor(AGE)3                 -0.239682   0.094902  -2.526 0.015842 *  
factor(EDUCATIONAL_LEVEL)2    0.008412   0.090062   0.093 0.926078    
factor(EDUCATIONAL_LEVEL)3   -0.131795   0.087501  -1.506 0.140281    
factor(EDUCATIONAL_LEVEL)9   -1.172975   1.163176  -1.008 0.319629    
factor(RACE)2                 0.070513   0.103171   0.683 0.498464    
factor(RACE)3                 0.055565   0.075548   0.735 0.466553    
factor(RACE)4                 0.249709   0.088438   2.824 0.007520 ** 
factor(RACE)5                 0.098338   0.119331   0.824 0.415042    
factor(ALCOHOL_CONSUMPTION)1  0.045190   0.070993   0.637 0.528243    
factor(ALCOHOL_CONSUMPTION)2 -0.013055   0.125728  -0.104 0.917847    
factor(ALCOHOL_CONSUMPTION)9 -0.183146   0.096268  -1.902 0.064711 .  
factor(SMOKING)1              0.105454   0.065333   1.614 0.114780    
factor(SMOKING)2              0.331250   0.074608   4.440 7.50e-05 ***
factor(SMOKING)9             -0.324141   0.706596  -0.459 0.649037    
factor(HBP)1                  0.231635   0.073246   3.162 0.003072 ** 
factor(DIABETES)1             0.132686   0.091815   1.445 0.156616    
factor(CHD)1                 -0.152133   0.168785  -0.901 0.373084    
factor(CHD)9                  0.461423   0.471660   0.978 0.334115    
factor(SLEEP_DURATION)2      -0.267877   0.062223  -4.305 0.000113 ***
factor(SLEEP_DURATION)3      -0.335767   0.087044  -3.857 0.000430 ***
factor(SLEEP_DURATION)9      -0.303326   0.695569  -0.436 0.665244    
factor(PIR)2                  0.007638   0.084655   0.090 0.928582    
factor(PIR)3                 -0.016672   0.095484  -0.175 0.862313    
factor(PIR)9                 -0.200989   0.098197  -2.047 0.047641 *  
WWI:factor(MARITAL_STATUS)2  -0.082739   0.091567  -0.904 0.371905    
WWI:factor(MARITAL_STATUS)3  -0.045344   0.091830  -0.494 0.624302    
WWI:factor(MARITAL_STATUS)9   0.330931   0.191435   1.729 0.091984 .  
---
Signif. codes:  0 '***' 0.001 '**' 0.01 '*' 0.05 '.' 0.1 ' ' 1

(Dispersion parameter for binomial family taken to be 1.00088)

Number of Fisher Scoring iterations: 4
