# Supplementary material for: Non-linear association between weight-adjusted-waist index and obstructive sleep apnea: a cross-sectional study from the NHANES (2005–2008 to 2015–2020)
Source: Front Public Health. 2025 Mar 25;13:1546597. doi: 10.3389/fpubh.2025.1546597 (PMC11975944; doi:10.3389/fpubh.2025.1546597)
Supplement: Supplementary file 2 [file Data_Sheet_1.zip › Raw/Figure3/race/20052020_21_tbl/20052020_21_tbl.lst]

  RACE       OSA      ci_l      ci_u
1    1 0.4971053 0.4682036 0.5260071
2    2 0.4954076 0.4537637 0.5370514
3    3 0.4886073 0.4667669 0.5104478
4    4 0.5043741 0.4824273 0.5263210
5    5 0.4836229 0.4375677 0.5296781
[1] "OSA~WWI_x_1+WWI_x_2+WWI_x_3+WWI_x_4+WWI_x_5+factor(RACE)+ factor(SEX)+factor(AGE)+factor(EDUCATIONAL_LEVEL)+factor(MARITAL_STATUS)+factor(ALCOHOL_CONSUMPTION)+factor(SMOKING)+factor(HBP)+factor(DIABETES)+factor(CHD)+factor(SLEEP_DURATION)+factor(PIR)"

Call:
svyglm(formula = formula(fml), design = svy.DSN, family = fam)

Survey design:
svydesign(id = ~SDMVPS_U, strata = ~SDMVSTR_A, weights = ~WTSAF2Y_R, 
    data = WD, nest = TRUE)

Coefficients:
                              Estimate Std. Error t value Pr(>|t|)    
(Intercept)                  -5.073825   0.796999  -6.366 2.01e-07 ***
WWI_x_1                       0.501924   0.070924   7.077 2.24e-08 ***
WWI_x_2                       0.414958   0.090309   4.595 4.89e-05 ***
WWI_x_3                       0.450228   0.054020   8.334 5.13e-10 ***
WWI_x_4                       0.366241   0.064486   5.679 1.71e-06 ***
WWI_x_5                       0.618481   0.104393   5.925 7.94e-07 ***
factor(RACE)2                 1.029787   1.213289   0.849 0.401474    
factor(RACE)3                 0.620611   0.851839   0.729 0.470860    
factor(RACE)4                 1.721366   0.990919   1.737 0.090682 .  
factor(RACE)5                -1.165673   1.411194  -0.826 0.414088    
factor(SEX)2                 -0.610043   0.059890 -10.186 2.77e-12 ***
factor(AGE)2                  0.319240   0.071744   4.450 7.61e-05 ***
factor(AGE)3                 -0.244697   0.096441  -2.537 0.015518 *  
factor(EDUCATIONAL_LEVEL)2    0.012324   0.090441   0.136 0.892351    
factor(EDUCATIONAL_LEVEL)3   -0.124380   0.088329  -1.408 0.167433    
factor(EDUCATIONAL_LEVEL)9   -1.330589   1.238077  -1.075 0.289458    
factor(MARITAL_STATUS)2      -0.393228   0.078492  -5.010 1.37e-05 ***
factor(MARITAL_STATUS)3      -0.434446   0.082974  -5.236 6.79e-06 ***
factor(MARITAL_STATUS)9       0.401957   1.190083   0.338 0.737456    
factor(ALCOHOL_CONSUMPTION)1  0.045477   0.071552   0.636 0.528963    
factor(ALCOHOL_CONSUMPTION)2 -0.014475   0.126625  -0.114 0.909607    
factor(ALCOHOL_CONSUMPTION)9 -0.184707   0.097453  -1.895 0.065879 .  
factor(SMOKING)1              0.107718   0.065369   1.648 0.107855    
factor(SMOKING)2              0.331747   0.074308   4.465 7.27e-05 ***
factor(SMOKING)9             -0.331455   0.714392  -0.464 0.645388    
factor(HBP)1                  0.230769   0.073411   3.144 0.003283 ** 
factor(DIABETES)1             0.130785   0.092616   1.412 0.166270    
factor(CHD)1                 -0.156639   0.167991  -0.932 0.357164    
factor(CHD)9                  0.424546   0.486283   0.873 0.388271    
factor(SLEEP_DURATION)2      -0.267173   0.063199  -4.228 0.000148 ***
factor(SLEEP_DURATION)3      -0.335564   0.087611  -3.830 0.000479 ***
factor(SLEEP_DURATION)9      -0.288983   0.702820  -0.411 0.683315    
factor(PIR)2                  0.008367   0.084596   0.099 0.921749    
factor(PIR)3                 -0.017950   0.095975  -0.187 0.852660    
factor(PIR)9                 -0.203046   0.098546  -2.060 0.046443 *  
---
Signif. codes:  0 '***' 0.001 '**' 0.01 '*' 0.05 '.' 0.1 ' ' 1

(Dispersion parameter for binomial family taken to be 1.000966)

Number of Fisher Scoring iterations: 4

[1] "OSA~WWI*factor(RACE)+ factor(SEX)+factor(AGE)+factor(EDUCATIONAL_LEVEL)+factor(MARITAL_STATUS)+factor(ALCOHOL_CONSUMPTION)+factor(SMOKING)+factor(HBP)+factor(DIABETES)+factor(CHD)+factor(SLEEP_DURATION)+factor(PIR)"

Call:
svyglm(formula = formula(fmlx), design = svy.DSN, family = fam)

Survey design:
svydesign(id = ~SDMVPS_U, strata = ~SDMVSTR_A, weights = ~WTSAF2Y_R, 
    data = WD, nest = TRUE)

Coefficients:
                              Estimate Std. Error t value Pr(>|t|)    
(Intercept)                  -5.073825   0.796999  -6.366 2.01e-07 ***
WWI                           0.501924   0.070924   7.077 2.24e-08 ***
factor(RACE)2                 1.029787   1.213289   0.849 0.401474    
factor(RACE)3                 0.620611   0.851839   0.729 0.470860    
factor(RACE)4                 1.721366   0.990919   1.737 0.090682 .  
factor(RACE)5                -1.165673   1.411194  -0.826 0.414088    
factor(SEX)2                 -0.610043   0.059890 -10.186 2.77e-12 ***
factor(AGE)2                  0.319240   0.071744   4.450 7.61e-05 ***
factor(AGE)3                 -0.244697   0.096441  -2.537 0.015518 *  
factor(EDUCATIONAL_LEVEL)2    0.012324   0.090441   0.136 0.892351    
factor(EDUCATIONAL_LEVEL)3   -0.124380   0.088329  -1.408 0.167433    
factor(EDUCATIONAL_LEVEL)9   -1.330589   1.238077  -1.075 0.289458    
factor(MARITAL_STATUS)2      -0.393228   0.078492  -5.010 1.37e-05 ***
factor(MARITAL_STATUS)3      -0.434446   0.082974  -5.236 6.79e-06 ***
factor(MARITAL_STATUS)9       0.401957   1.190083   0.338 0.737456    
factor(ALCOHOL_CONSUMPTION)1  0.045477   0.071552   0.636 0.528963    
factor(ALCOHOL_CONSUMPTION)2 -0.014475   0.126625  -0.114 0.909607    
factor(ALCOHOL_CONSUMPTION)9 -0.184707   0.097453  -1.895 0.065879 .  
factor(SMOKING)1              0.107718   0.065369   1.648 0.107855    
factor(SMOKING)2              0.331747   0.074308   4.465 7.27e-05 ***
factor(SMOKING)9             -0.331455   0.714392  -0.464 0.645388    
factor(HBP)1                  0.230769   0.073411   3.144 0.003283 ** 
factor(DIABETES)1             0.130785   0.092616   1.412 0.166270    
factor(CHD)1                 -0.156639   0.167991  -0.932 0.357164    
factor(CHD)9                  0.424546   0.486283   0.873 0.388271    
factor(SLEEP_DURATION)2      -0.267173   0.063199  -4.228 0.000148 ***
factor(SLEEP_DURATION)3      -0.335564   0.087611  -3.830 0.000479 ***
factor(SLEEP_DURATION)9      -0.288983   0.702820  -0.411 0.683315    
factor(PIR)2                  0.008367   0.084596   0.099 0.921749    
factor(PIR)3                 -0.017950   0.095975  -0.187 0.852660    
factor(PIR)9                 -0.203046   0.098546  -2.060 0.046443 *  
WWI:factor(RACE)2            -0.086966   0.109625  -0.793 0.432661    
WWI:factor(RACE)3            -0.051697   0.076432  -0.676 0.503008    
WWI:factor(RACE)4            -0.135684   0.091625  -1.481 0.147109    
WWI:factor(RACE)5             0.116557   0.129145   0.903 0.372615    
---
Signif. codes:  0 '***' 0.001 '**' 0.01 '*' 0.05 '.' 0.1 ' ' 1

(Dispersion parameter for binomial family taken to be 1.000966)

Number of Fisher Scoring iterations: 4
