# Supplementary material for: Non-linear association between weight-adjusted-waist index and obstructive sleep apnea: a cross-sectional study from the NHANES (2005–2008 to 2015–2020)
Source: Front Public Health. 2025 Mar 25;13:1546597. doi: 10.3389/fpubh.2025.1546597 (PMC11975944; doi:10.3389/fpubh.2025.1546597)
Supplement: Supplementary file 2 [file Data_Sheet_1.zip › Raw/Figure3/ratio of family income to poverty/20052020_24_tbl/20052020_24_tbl.lst]

  PIR       OSA      ci_l      ci_u
1   1 0.5032363 0.4712690 0.5352035
2   2 0.5016904 0.4783948 0.5249860
3   3 0.4860510 0.4621632 0.5099387
9   9 0.4539292 0.4174135 0.4904448
[1] "OSA~WWI_x_1+WWI_x_2+WWI_x_3+WWI_x_4+factor(PIR)+ factor(SEX)+factor(AGE)+factor(EDUCATIONAL_LEVEL)+factor(RACE)+factor(ALCOHOL_CONSUMPTION)+factor(SMOKING)+factor(HBP)+factor(DIABETES)+factor(CHD)+factor(SLEEP_DURATION)+factor(MARITAL_STATUS)"

Call:
svyglm(formula = formula(fml), design = svy.DSN, family = fam)

Survey design:
svydesign(id = ~SDMVPS_U, strata = ~SDMVSTR_A, weights = ~WTSAF2Y_R, 
    data = WD, nest = TRUE)

Coefficients:
                               Estimate Std. Error t value Pr(>|t|)    
(Intercept)                  -3.3922623  0.6950945  -4.880 1.93e-05 ***
WWI_x_1                       0.3511304  0.0609571   5.760 1.21e-06 ***
WWI_x_2                       0.3662218  0.0558623   6.556 9.87e-08 ***
WWI_x_3                       0.5530070  0.0673620   8.209 6.06e-10 ***
WWI_x_4                       0.4750699  0.1060771   4.479 6.67e-05 ***
factor(PIR)2                 -0.1616942  0.8197578  -0.197 0.844686    
factor(PIR)3                 -2.2280793  0.9692467  -2.299 0.027109 *  
factor(PIR)9                 -1.5702662  1.3423686  -1.170 0.249377    
factor(SEX)2                 -0.6013287  0.0604473  -9.948 3.95e-12 ***
factor(AGE)2                  0.3203784  0.0720619   4.446 7.37e-05 ***
factor(AGE)3                 -0.2493559  0.0961958  -2.592 0.013462 *  
factor(EDUCATIONAL_LEVEL)2    0.0005276  0.0895700   0.006 0.995331    
factor(EDUCATIONAL_LEVEL)3   -0.1362689  0.0870277  -1.566 0.125684    
factor(EDUCATIONAL_LEVEL)9   -1.3951465  1.2521175  -1.114 0.272179    
factor(RACE)2                 0.0678484  0.1026380   0.661 0.512571    
factor(RACE)3                 0.0506167  0.0753398   0.672 0.505746    
factor(RACE)4                 0.2383568  0.0884096   2.696 0.010398 *  
factor(RACE)5                 0.0890291  0.1192313   0.747 0.459844    
factor(ALCOHOL_CONSUMPTION)1  0.0412553  0.0702800   0.587 0.560666    
factor(ALCOHOL_CONSUMPTION)2 -0.0154492  0.1255448  -0.123 0.902710    
factor(ALCOHOL_CONSUMPTION)9 -0.1813641  0.0957573  -1.894 0.065856 .  
factor(SMOKING)1              0.1059344  0.0666055   1.590 0.120014    
factor(SMOKING)2              0.3274658  0.0751869   4.355 9.71e-05 ***
factor(SMOKING)9             -0.3308230  0.6921204  -0.478 0.635399    
factor(HBP)1                  0.2291910  0.0733916   3.123 0.003419 ** 
factor(DIABETES)1             0.1323956  0.0922344   1.435 0.159347    
factor(CHD)1                 -0.1429637  0.1672968  -0.855 0.398155    
factor(CHD)9                  0.4866774  0.4787483   1.017 0.315791    
factor(SLEEP_DURATION)2      -0.2721948  0.0629226  -4.326 0.000106 ***
factor(SLEEP_DURATION)3      -0.3373433  0.0875131  -3.855 0.000433 ***
factor(SLEEP_DURATION)9      -0.3091548  0.6971504  -0.443 0.659951    
factor(MARITAL_STATUS)2      -0.3904922  0.0784748  -4.976 1.43e-05 ***
factor(MARITAL_STATUS)3      -0.4405884  0.0828134  -5.320 4.86e-06 ***
factor(MARITAL_STATUS)9       0.3879261  1.2081478   0.321 0.749900    
---
Signif. codes:  0 '***' 0.001 '**' 0.01 '*' 0.05 '.' 0.1 ' ' 1

(Dispersion parameter for binomial family taken to be 1.001127)

Number of Fisher Scoring iterations: 4

[1] "OSA~WWI*factor(PIR)+ factor(SEX)+factor(AGE)+factor(EDUCATIONAL_LEVEL)+factor(RACE)+factor(ALCOHOL_CONSUMPTION)+factor(SMOKING)+factor(HBP)+factor(DIABETES)+factor(CHD)+factor(SLEEP_DURATION)+factor(MARITAL_STATUS)"

Call:
svyglm(formula = formula(fmlx), design = svy.DSN, family = fam)

Survey design:
svydesign(id = ~SDMVPS_U, strata = ~SDMVSTR_A, weights = ~WTSAF2Y_R, 
    data = WD, nest = TRUE)

Coefficients:
                               Estimate Std. Error t value Pr(>|t|)    
(Intercept)                  -3.3922623  0.6950945  -4.880 1.93e-05 ***
WWI                           0.3511304  0.0609571   5.760 1.21e-06 ***
factor(PIR)2                 -0.1616942  0.8197578  -0.197 0.844686    
factor(PIR)3                 -2.2280793  0.9692467  -2.299 0.027109 *  
factor(PIR)9                 -1.5702662  1.3423686  -1.170 0.249377    
factor(SEX)2                 -0.6013287  0.0604473  -9.948 3.95e-12 ***
factor(AGE)2                  0.3203784  0.0720619   4.446 7.37e-05 ***
factor(AGE)3                 -0.2493559  0.0961958  -2.592 0.013462 *  
factor(EDUCATIONAL_LEVEL)2    0.0005276  0.0895700   0.006 0.995331    
factor(EDUCATIONAL_LEVEL)3   -0.1362689  0.0870277  -1.566 0.125684    
factor(EDUCATIONAL_LEVEL)9   -1.3951465  1.2521175  -1.114 0.272179    
factor(RACE)2                 0.0678484  0.1026380   0.661 0.512571    
factor(RACE)3                 0.0506167  0.0753398   0.672 0.505746    
factor(RACE)4                 0.2383568  0.0884096   2.696 0.010398 *  
factor(RACE)5                 0.0890291  0.1192313   0.747 0.459844    
factor(ALCOHOL_CONSUMPTION)1  0.0412553  0.0702800   0.587 0.560666    
factor(ALCOHOL_CONSUMPTION)2 -0.0154492  0.1255448  -0.123 0.902710    
factor(ALCOHOL_CONSUMPTION)9 -0.1813641  0.0957573  -1.894 0.065856 .  
factor(SMOKING)1              0.1059344  0.0666055   1.590 0.120014    
factor(SMOKING)2              0.3274658  0.0751869   4.355 9.71e-05 ***
factor(SMOKING)9             -0.3308230  0.6921204  -0.478 0.635399    
factor(HBP)1                  0.2291910  0.0733916   3.123 0.003419 ** 
factor(DIABETES)1             0.1323956  0.0922344   1.435 0.159347    
factor(CHD)1                 -0.1429637  0.1672968  -0.855 0.398155    
factor(CHD)9                  0.4866774  0.4787483   1.017 0.315791    
factor(SLEEP_DURATION)2      -0.2721948  0.0629226  -4.326 0.000106 ***
factor(SLEEP_DURATION)3      -0.3373433  0.0875131  -3.855 0.000433 ***
factor(SLEEP_DURATION)9      -0.3091548  0.6971504  -0.443 0.659951    
factor(MARITAL_STATUS)2      -0.3904922  0.0784748  -4.976 1.43e-05 ***
factor(MARITAL_STATUS)3      -0.4405884  0.0828134  -5.320 4.86e-06 ***
factor(MARITAL_STATUS)9       0.3879261  1.2081478   0.321 0.749900    
WWI:factor(PIR)2              0.0150914  0.0754220   0.200 0.842475    
WWI:factor(PIR)3              0.2018766  0.0897347   2.250 0.030340 *  
WWI:factor(PIR)9              0.1239394  0.1208872   1.025 0.311728    
---
Signif. codes:  0 '***' 0.001 '**' 0.01 '*' 0.05 '.' 0.1 ' ' 1

(Dispersion parameter for binomial family taken to be 1.001127)

Number of Fisher Scoring iterations: 4
