# Supplementary material for: Non-linear association between weight-adjusted-waist index and obstructive sleep apnea: a cross-sectional study from the NHANES (2005–2008 to 2015–2020)
Source: Front Public Health. 2025 Mar 25;13:1546597. doi: 10.3389/fpubh.2025.1546597 (PMC11975944; doi:10.3389/fpubh.2025.1546597)
Supplement: Supplementary file 2 [file Data_Sheet_1.zip › Raw/Figure3/sex/20052020_19_tbl/20052020_19_tbl.lst]

  SEX       OSA     ci_l      ci_u
1   1 0.5560898 0.536841 0.5753385
2   2 0.4297529 0.409417 0.4500887
[1] "OSA~WWI_x_1+WWI_x_2+factor(SEX)+ factor(AGE)+factor(RACE)+factor(EDUCATIONAL_LEVEL)+factor(MARITAL_STATUS)+factor(ALCOHOL_CONSUMPTION)+factor(SMOKING)+factor(HBP)+factor(DIABETES)+factor(CHD)+factor(SLEEP_DURATION)+factor(PIR)"

Call:
svyglm(formula = formula(fml), design = svy.DSN, family = fam)

Survey design:
svydesign(id = ~SDMVPS_U, strata = ~SDMVSTR_A, weights = ~WTSAF2Y_R, 
    data = WD, nest = TRUE)

Coefficients:
                              Estimate Std. Error t value Pr(>|t|)    
(Intercept)                  -4.676600   0.733664  -6.374 1.41e-07 ***
WWI_x_1                       0.466564   0.065878   7.082 1.44e-08 ***
WWI_x_2                       0.442393   0.048069   9.203 2.00e-11 ***
factor(SEX)2                 -0.346460   0.777623  -0.446 0.658334    
factor(AGE)2                  0.319703   0.071005   4.503 5.69e-05 ***
factor(AGE)3                 -0.243047   0.095788  -2.537 0.015172 *  
factor(RACE)2                 0.065599   0.103114   0.636 0.528287    
factor(RACE)3                 0.047690   0.075916   0.628 0.533447    
factor(RACE)4                 0.246882   0.088321   2.795 0.007927 ** 
factor(RACE)5                 0.092191   0.119183   0.774 0.443761    
factor(EDUCATIONAL_LEVEL)2    0.012476   0.089875   0.139 0.890293    
factor(EDUCATIONAL_LEVEL)3   -0.126596   0.087566  -1.446 0.156046    
factor(EDUCATIONAL_LEVEL)9   -1.348939   1.235472  -1.092 0.281436    
factor(MARITAL_STATUS)2      -0.394400   0.079456  -4.964 1.33e-05 ***
factor(MARITAL_STATUS)3      -0.434203   0.083178  -5.220 5.86e-06 ***
factor(MARITAL_STATUS)9       0.399468   1.189444   0.336 0.738744    
factor(ALCOHOL_CONSUMPTION)1  0.047793   0.071345   0.670 0.506786    
factor(ALCOHOL_CONSUMPTION)2 -0.011394   0.125935  -0.090 0.928359    
factor(ALCOHOL_CONSUMPTION)9 -0.178939   0.097596  -1.833 0.074183 .  
factor(SMOKING)1              0.106197   0.065464   1.622 0.112613    
factor(SMOKING)2              0.333734   0.074986   4.451 6.69e-05 ***
factor(SMOKING)9             -0.340125   0.710189  -0.479 0.634602    
factor(HBP)1                  0.229903   0.073385   3.133 0.003235 ** 
factor(DIABETES)1             0.130098   0.092467   1.407 0.167160    
factor(CHD)1                 -0.155440   0.167830  -0.926 0.359908    
factor(CHD)9                  0.442161   0.475719   0.929 0.358227    
factor(SLEEP_DURATION)2      -0.269232   0.062999  -4.274 0.000116 ***
factor(SLEEP_DURATION)3      -0.336092   0.087191  -3.855 0.000411 ***
factor(SLEEP_DURATION)9      -0.300325   0.699741  -0.429 0.670085    
factor(PIR)2                  0.007859   0.084756   0.093 0.926584    
factor(PIR)3                 -0.018627   0.095659  -0.195 0.846599    
factor(PIR)9                 -0.199820   0.098537  -2.028 0.049271 *  
---
Signif. codes:  0 '***' 0.001 '**' 0.01 '*' 0.05 '.' 0.1 ' ' 1

(Dispersion parameter for binomial family taken to be 1.000902)

Number of Fisher Scoring iterations: 4

[1] "OSA~WWI*factor(SEX)+ factor(AGE)+factor(RACE)+factor(EDUCATIONAL_LEVEL)+factor(MARITAL_STATUS)+factor(ALCOHOL_CONSUMPTION)+factor(SMOKING)+factor(HBP)+factor(DIABETES)+factor(CHD)+factor(SLEEP_DURATION)+factor(PIR)"

Call:
svyglm(formula = formula(fmlx), design = svy.DSN, family = fam)

Survey design:
svydesign(id = ~SDMVPS_U, strata = ~SDMVSTR_A, weights = ~WTSAF2Y_R, 
    data = WD, nest = TRUE)

Coefficients:
                              Estimate Std. Error t value Pr(>|t|)    
(Intercept)                  -4.676600   0.733664  -6.374 1.41e-07 ***
WWI                           0.466564   0.065878   7.082 1.44e-08 ***
factor(SEX)2                 -0.346460   0.777623  -0.446 0.658334    
factor(AGE)2                  0.319703   0.071005   4.503 5.69e-05 ***
factor(AGE)3                 -0.243047   0.095788  -2.537 0.015172 *  
factor(RACE)2                 0.065599   0.103114   0.636 0.528287    
factor(RACE)3                 0.047690   0.075916   0.628 0.533447    
factor(RACE)4                 0.246882   0.088321   2.795 0.007927 ** 
factor(RACE)5                 0.092191   0.119183   0.774 0.443761    
factor(EDUCATIONAL_LEVEL)2    0.012476   0.089875   0.139 0.890293    
factor(EDUCATIONAL_LEVEL)3   -0.126596   0.087566  -1.446 0.156046    
factor(EDUCATIONAL_LEVEL)9   -1.348939   1.235472  -1.092 0.281436    
factor(MARITAL_STATUS)2      -0.394400   0.079456  -4.964 1.33e-05 ***
factor(MARITAL_STATUS)3      -0.434203   0.083178  -5.220 5.86e-06 ***
factor(MARITAL_STATUS)9       0.399468   1.189444   0.336 0.738744    
factor(ALCOHOL_CONSUMPTION)1  0.047793   0.071345   0.670 0.506786    
factor(ALCOHOL_CONSUMPTION)2 -0.011394   0.125935  -0.090 0.928359    
factor(ALCOHOL_CONSUMPTION)9 -0.178939   0.097596  -1.833 0.074183 .  
factor(SMOKING)1              0.106197   0.065464   1.622 0.112613    
factor(SMOKING)2              0.333734   0.074986   4.451 6.69e-05 ***
factor(SMOKING)9             -0.340125   0.710189  -0.479 0.634602    
factor(HBP)1                  0.229903   0.073385   3.133 0.003235 ** 
factor(DIABETES)1             0.130098   0.092467   1.407 0.167160    
factor(CHD)1                 -0.155440   0.167830  -0.926 0.359908    
factor(CHD)9                  0.442161   0.475719   0.929 0.358227    
factor(SLEEP_DURATION)2      -0.269232   0.062999  -4.274 0.000116 ***
factor(SLEEP_DURATION)3      -0.336092   0.087191  -3.855 0.000411 ***
factor(SLEEP_DURATION)9      -0.300325   0.699741  -0.429 0.670085    
factor(PIR)2                  0.007859   0.084756   0.093 0.926584    
factor(PIR)3                 -0.018627   0.095659  -0.195 0.846599    
factor(PIR)9                 -0.199820   0.098537  -2.028 0.049271 *  
WWI:factor(SEX)2             -0.024171   0.071592  -0.338 0.737410    
---
Signif. codes:  0 '***' 0.001 '**' 0.01 '*' 0.05 '.' 0.1 ' ' 1

(Dispersion parameter for binomial family taken to be 1.000902)

Number of Fisher Scoring iterations: 4
