# Supplementary material for: Non-linear association between weight-adjusted-waist index and obstructive sleep apnea: a cross-sectional study from the NHANES (2005–2008 to 2015–2020)
Source: Front Public Health. 2025 Mar 25;13:1546597. doi: 10.3389/fpubh.2025.1546597 (PMC11975944; doi:10.3389/fpubh.2025.1546597)
Supplement: Supplementary file 2 [file Data_Sheet_1.zip › Raw/Figure3/sex/20052020_19_tbl/20052020_19_tbl.R]

## Created by EmpowerStats @ Mon, 14 Oct 24 00:26:46 +0800## 
#******************** Regarding ALL Following R Code   ******************** 
#*** COPYRIGHT (c) 2010, 2021 X&Y Solutions, ALL RIGHT RESERVED *********** 
#******************* www.EmpowerStats.com ********************************* 
#************************************************************************** 
Sys.setlocale(category = 'LC_ALL', locale = 'English_United States.1252'); 
.libPaths(file.path(R.home(),'library')); 
library(doBy); 
options(timeout=600); 
library(plotrix); 
library(stringi); 
library(stringr); 
library(survival); 
library(rms); 
library(nnet); 
library(car); 
library(mgcv); 
pdfwd<-6; pdfht<-6; 
load('D:/EmpowerRCH/Analysis/20052020/20052020.Rdata'); 
if (length(which(ls()=='EmpowerStatsR'))==0) EmpowerStatsR<-get(ls()[1]); 
names(EmpowerStatsR)<-toupper(names(EmpowerStatsR)); 
originalVNAME<-names(EmpowerStatsR); 
ofname<-'20052020_19_tbl'; 
vname<-c(NA,'SEX','SEX.1','SEX.2','AGE','AGE.1','AGE.2','AGE.3','RACE','RACE.1','RACE.2','RACE.3','RACE.4','RACE.5','EDUCATIONAL_LEVEL','EDUCATIONAL_LEVEL.1','EDUCATIONAL_LEVEL.2','EDUCATIONAL_LEVEL.3','EDUCATIONAL_LEVEL.9','MARITAL_STATUS','MARITAL_STATUS.1','MARITAL_STATUS.2','MARITAL_STATUS.3','MARITAL_STATUS.9','PIR','PIR.1','PIR.2','PIR.3','PIR.9','ALCOHOL_CONSUMPTION','ALCOHOL_CONSUMPTION.0','ALCOHOL_CONSUMPTION.1','ALCOHOL_CONSUMPTION.2','ALCOHOL_CONSUMPTION.9','SMOKING','SMOKING.0','SMOKING.1','SMOKING.2','SMOKING.9','HBP','HBP.0','HBP.1','DIABETES','DIABETES.0','DIABETES.1','CHD','CHD.0','CHD.1','CHD.9','SLEEP_DURATION','SLEEP_DURATION.1','SLEEP_DURATION.2','SLEEP_DURATION.3','SLEEP_DURATION.9','WWI','OSA','OSA.0','OSA.1','SDMVSTR_A','SDMVPS_U','SDMVPS_U.0.2','SDMVPS_U.0.4','SDMVPS_U.0.6','WTSAF2Y_R')[-1]; 
vlabel<-c(NA,'SEX','  1','  2','AGE','  1','  2','  3','RACE','  1','  2','  3','  4','  5','EDUCATIONAL_LEVEL','  1','  2','  3','  9','MARITAL_STATUS','  1','  2','  3','  9','PIR','  1','  2','  3','  9','ALCOHOL_CONSUMPTION','  0','  1','  2','  9','SMOKING','  0','  1','  2','  9','HBP','  0','  1','DIABETES','  0','  1','CHD','  0','  1','  9','SLEEP_DURATION','  1','  2','  3','  9','WWI','OSA','  0','  1','SDMVSTR_A','SDMVPS_U','  0.2','  0.4','  0.6','WTSAF2Y_R')[-1]; 
varused4this <- c('SEX','AGE','RACE','EDUCATIONAL_LEVEL','MARITAL_STATUS','PIR','ALCOHOL_CONSUMPTION','SMOKING','HBP','DIABETES','CHD','SLEEP_DURATION','WWI','OSA','SDMVSTR_A','SDMVPS_U','WTSAF2Y_R'); 
pkgs<-c('Matrix','weights','survey'); 
for (g in pkgs) {  
if (!(g %in% rownames(installed.packages()))) install.packages(g,repos='https://cloud.r-project.org'); 
}
library(Matrix); 
library(weights); 
library(survey); 
WD <- EmpowerStatsR; rm(EmpowerStatsR); gc(); 
title<-'单因素分析'; 
wd.subset=''; 
svy<- 1; 
options(survey.lonely.psu='adjust'); 
WD<-subset(WD,WTSAF2Y_R>0); 
svy.DSN<-svydesign(id=~SDMVPS_U, strata=~SDMVSTR_A,weights=~WTSAF2Y_R, data=WD,nest=TRUE); 
svyDsnStr<-'svy.DSN<-svydesign(id=~SDMVPS_U, strata=~SDMVSTR_A,weights=~WTSAF2Y_R, data=WD,nest=TRUE)'; 
weights.var<- NA; 
yvname<-c('OSA'); 
ydist<-c('binomial'); 
ylink<-c('logit'); 
ylv<-c(2); 
xvname<-c('WWI'); 
sxf<-c(0); 
xlv<-c(0); 
subjvname<- NA; 
gee.TYPE<-NA; 
cox<- 0; 
timevar<- NA; 
vname.start<- NA; 
avname<-c('AGE','RACE','EDUCATIONAL_LEVEL','MARITAL_STATUS','ALCOHOL_CONSUMPTION','SMOKING','HBP','DIABETES','CHD','SLEEP_DURATION','PIR'); 
saf<-c(0,0,0,0,0,0,0,0,0,0,0); 
alv<-c(3,5,4,4,4,4,2,2,3,4,4); 
bvar<-'SEX'; blv<- 2; 
colvname<- NA; 
prn<-1; 
dec<-3; 
##R package## Matrix weights survey ##R package##;
printnumber<-function(x,dec,pvfmt=FALSE) {
  tmp<-sprintf(paste("%.",dec,"f",sep=""),x)
  if (pvfmt) tmp[tmp==substr("0.000000000",1,dec+2)]<-paste("<0.",substr("000000000",1,dec-1),"1",sep="")
  if (is.matrix(x)) {tmp<-matrix(tmp,ncol=ncol(x)); rownames(tmp)<-rownames(x);}
  return(tmp)
}
varstats<-function(var,vlvl,dec) {
  if (length(vlvl)==1 & vlvl[1]==0) {
    return(paste(numfmt(mean(var,na.rm=TRUE),dec),numfmt(sd(var,na.rm=TRUE),dec),sep=" &#177 "))
  } else {
    a<-table(var)
    b<-matrix(paste(a, " (", numfmt(a/sum(a)*100,dec), "%)",sep=""),ncol=1)
    return(c(" ",b[match(vlvl,names(a))]))
  }
}
mat2htmltable<-function(mat) {
  t1<- apply(mat,1,function(z) paste(z,collapse="</td><td>"))
  t2<- paste("<tr><td>",t1,"</td></tr>")
  return(paste(t2,collapse=" "))
}
recodevar <- function (var,oldcode,newcode) {
  tmp.v <- var
  nc.tmp <- length(oldcode)
  for (i in (1:nc.tmp)) {tmp.v[(var==oldcode[i])]=newcode[i]}
  if (is.factor(tmp.v)) {tmp.v1<-as.numeric(as.character(tmp.v))} else {tmp.v1<-as.numeric(tmp.v)}
  rm(tmp.v);  return(tmp.v1)
} 
rankvar <- function(var, num) {
  qprobs <- 1/num
  if (num>2) {for (i in (2:(num-1))) {qprobs <- c(qprobs, 1/num * i) } } 
  outvar <- rep(0, times=length(var))
  outvar[is.na(var)] <- NA
  cutpoints <- quantile(var,probs=qprobs, na.rm=TRUE)
  for (k in (1:length(cutpoints))) { outvar[var>=cutpoints[k]] <- k; }
  return(outvar)
}
vstat<-function(i,j) {
  rnm <- c(1); cnm <- (1) 
  if (xlv[j]==0) {
    if (is.na(bvar)) {nobs<-nrow(wdtmp); byv <- "~I(1)";
    } else {nobs <-table(wdtmp[,bvar]); byv<-paste("~",bvar,sep=""); cnm<-names(nobs)
	}
  } else {
    if (is.na(bvar)) {
      nobs <-table(wdtmp[,xvname[j]]); byv<-paste("~",xvname[j],sep=""); rnm<-names(nobs)
    } else {
      nobs<-table(wdtmp[,xvname[j]],wdtmp[,bvar]); byv<-paste("~",xvname[j],"+",bvar,sep="");
      rnm<-rownames(nobs); cnm<-colnames(nobs)	  
    }
  }
  fml<-paste("~",yvname[i],sep="")
  ms<-as.matrix(svyby(formula(fml),formula(byv),svy.DSN,svymean,vartype=c("ci"),na.rm=TRUE))
  print(ms)
  snm<-rownames(ms)
  if (yfun[i]==1) ms<-ms*100;
  ms<-printnumber(matrix(ms[, ((ncol(ms)-2) : ncol(ms))],ncol=3),dec)
  if (length(rnm)==1 && length(cnm)==1) {
    oo<-matrix(paste("(",nobs,") ",ms[,1], " (", ms[,2], " ,", ms[,3],")", sep=""), nrow=1)
  } else if (length(rnm)==1 && length(cnm)>1) {
    ms<-ms[match(cnm, snm),]
    oo<-matrix(paste("(",nobs,") ",ms[,1], " (", ms[,2], " ,", ms[,3],")", sep=""), nrow=1)
  } else if (length(rnm)>1 && length(cnm)==1) {
    ms<-ms[match(rnm, snm),]
    oo<-matrix(paste("(",nobs,") ", ms[,1], " (", ms[,2], " ,", ms[,3],")", sep=""), ncol=1)
  } else if (length(rnm)>1 && length(cnm)>1) {
    rcnm<-matrix(sapply(rnm,function(z) sapply(cnm, function(t) c(z,t))),ncol=2,byrow=TRUE)
    ms<-ms[match(apply(rcnm,1,function(z) paste(z,collapse=".")),snm),]
    ms<-matrix(paste(ms[,1], " (", ms[,2], " ,", ms[,3],")", sep=""),ncol=length(cnm),byrow=TRUE)
    oo<-matrix(paste("(",nobs,") ", ms, sep=""), nrow=length(rnm))		
  }
  rownames(oo)<-rnm; colnames(oo)<-cnm;
  return(oo)
}
termsGlobeTest<-function(model, test.terms) {
    canonicalOrder <- function(term) sapply(lapply(strsplit(term, ":"), sort), paste, collapse = ":")
    okbeta <- !is.na(coef(model, na.rm = FALSE))
    tt <- attr(terms(model), "term.labels")
    aa <- attr(model.matrix(model), "assign")[okbeta]
    index <- which(aa %in% match(canonicalOrder(test.terms), canonicalOrder(tt)))
    beta <- coef(model)[index]
    V <- vcov(model)[index, index]  
    chisq <- beta %*% solve(V) %*% beta
    p <- pchisq(chisq, length(index), lower.tail = FALSE)
    return (p)
}
statreg<-function(i,j) {
  stat<-vstat(i,j)
  ssnm<-NULL; oo<-NULL; p.intr<-""
  if (cox==1) {
    fml<-paste(fmlt, yvname[i], ")~", paste(xxname[[j]],collapse="+"),fml0,sep="");
    mdl<-try(svycoxph(formula(fml),svy.DSN));  print(fml); print(summary(mdl))
    if (substr(mdl[[1]][1],1,5)!="Error") {
        ss<-summary(mdl)$coefficients
        ssnm<-rownames(ss)
		tmphr<-ss[,2]; tmpcL<-exp(ss[,1]-1.96*ss[,3]); tmpcH<-exp(ss[,1]+1.96*ss[,3]); tmppv<-ss[,6];
		if (tmppv < 0.05) {
		  if (tmphr < 1 && tmpcH > 1) tmpcH <- 0.9999;
		  if (tmphr > 1 && tmpcL < 1) tmpcL <- 1.0001;
		}
        coef<-printnumber(cbind(tmphr,tmpcL,tmpcH),dec)
        pval<-printnumber(tmppv,4,pvfmt=TRUE)
        oo<-paste(coef[,1], " (", coef[,2], ", ", coef[,3], ") ", pval, sep="")
        if (!is.na(bvar)) {
          fmlx<-paste(fmlt, yvname[i], ")~", xmname[j], fml0, sep="")
          mdlx<-try(svycoxph(formula(fmlx),svy.DSN)); print(fmlx); print(summary(mdlx))
          test.terms<-sapply(lapply(strsplit(xmname[j], "\\*"), sort), paste, collapse = ":")
          p.intr<-printnumber(termsGlobeTest(mdlx, test.terms),4,pvfmt=TRUE)		
        }		  
    }
  } else {
    fml<-paste(yvname[i], "~", paste(xxname[[j]],collapse="+"),fml0,sep="");
    yd<-ydist[i]; yl<-ylink[i];
    if (yd=="gaussian") fam<- gaussian(link=yl);
    if (yd=="binomial") fam<- binomial(link=yl);
    if (yd=="poisson")  fam<-poisson(link=yl);
    if (yd=="Gamma")    fam<-Gamma(link=yl);
    if (yd=="negbin")   fam<-negbin(c(1,10),link="log") 
    assign("fam", fam, envir = .GlobalEnv)
    mdl<-try(svyglm(formula(fml),svy.DSN, family=fam));  print(fml); print(summary(mdl))
    if (substr(mdl[[1]][1],1,5)!="Error") {
        ss<-summary(mdl)$coefficients
        ssnm<-rownames(ss)
        coef<-cbind(ss[,1],ss[,1]-1.96*ss[,2],ss[,1]+1.96*ss[,2])
        if (yl=="logit") coef<-exp(coef) 
        coef<-printnumber(coef,dec)
        pval<-printnumber(ss[,4],4,pvfmt=TRUE)
        oo<-paste(coef[,1], " (", coef[,2], ", ", coef[,3], ") ", pval, sep="")
        if (!is.na(bvar)) {
          fmlx<-paste(yvname[i], "~", xmname[j], fml0, sep="")
          mdlx<-try(svyglm(formula(fmlx),svy.DSN, family=fam));  print(fmlx); print(summary(mdlx))
          test.terms<-sapply(lapply(strsplit(xmname[j], "\\*"), sort), paste, collapse = ":")
          p.intr<-printnumber(termsGlobeTest(mdlx, test.terms),4,pvfmt=TRUE)
        }
    }
  }
  tmpx<-xxname[[j]][1:nblv]; tmpb<-xxlv[[j]]
  if (xlv[j]>1) {
    if (is.null(oo)) {rst<-matrix("", nrow=nrow(stat), ncol=nblv)
    } else { 
      nmx<-matrix(sapply(tmpx,function(z) sapply(tmpb, function(t) paste(z,t,sep=""))),nrow=1)
      rst<-matrix(oo[match(nmx,ssnm)],ncol=nblv)
      rst[1,]<-rep("Ref.",nblv) 
	}  
    oo<-c(xb[j],xxlb[[j]])
    for (k in 1:nblv) oo<-cbind(oo, c("",stat[,k]),c("",rst[,k]))
	p.intr<-c(p.intr,rep("",nrow(stat)))
  } else if (xlv[j]==0) {
    if (is.null(oo)) {rst<-matrix("", nrow=1, ncol=nblv)
    } else {rst<-matrix(oo[match(tmpx,ssnm)],nrow=1)
    }    
    oo<-c(xb[j])
    for (k in 1:nblv) oo<-cbind(oo,stat[,k],rst[,k])
  } 
  oo<-cbind(oo,p.intr)
  return(oo)
}
vlabelN<-(substr(vlabel,1,1)==" ");
vlabelZ<-vlabel[vlabelN];vlabelV<-vlabel[!vlabelN]
vnameV<-vname[!vlabelN];vnameZ<-vname[vlabelN]
othvname<-c(avname,bvar,timevar,vname.start); othvname<-othvname[!is.na(othvname)]
if (length(othvname)>0) {WD<-WD[(apply(cbind(0, is.na(WD[,othvname])),1,sum)==0),];} 
if (length(varused4this) > 0) WD<-WD[, varused4this]
sxf<-as.numeric(sxf);sxf[is.na(sxf)]<-0;
if (!is.na(sxf[1])) {
  if (sum(sxf>1 & xlv>0)>0) w<-c(w,"Categorizing only applies to continuous variables");
  if (sum(sxf>1 & xlv==0)>0) {
     t.xname<-NA;t.xlv<-NA; nx<-length(xvname)
     for (i in 1:nx) {
       if (sxf[i]>1 & xlv[i]==0) {
          tmp.Xi<- rankvar(WD[,xvname[i]],sxf[i])
          tmp.newcode <- tapply(WD[,xvname[i]],tmp.Xi,function(z) median(z,na.rm=TRUE))
          tmp.low <- tapply(WD[,xvname[i]],tmp.Xi,function(z) min(z,na.rm=TRUE))
          tmp.upp <- tapply(WD[,xvname[i]],tmp.Xi,function(z) max(z,na.rm=TRUE))
          tmp.Xi2<- recodevar(tmp.Xi,(1:sxf[i])-1,tmp.newcode)
          tmp.Xi<-cbind(tmp.Xi,tmp.Xi2)
          tmp.NM<-paste(xvname[i],c("grp","grp.cont"),sep=".")
          colnames(tmp.Xi)<-tmp.NM
          WD<-cbind(WD,tmp.Xi)
          t.xname<-c(t.xname,tmp.NM[1])
          t.xlv<-c(t.xlv,sxf[i])
          vnameV<-c(vnameV,tmp.NM)
          vlabelV<-c(vlabelV,paste(vlabelV[vnameV==xvname[i]],c("group","group trend")))
          vnameZ<-c(vnameZ,paste(tmp.NM[1],(1:sxf[i])-1,sep="."))
          vlabelZ<-c(vlabelZ,paste(tmp.low,"-",tmp.upp))
       } else {
          t.xname<-c(t.xname,xvname[i]); t.xlv<-c(t.xlv,xlv[i])
       }
     }
     xvname<-t.xname[-1]; xlv<-t.xlv[-1];
  }
}
ny=length(yvname); 
yb<-vlabelV[match(yvname,vnameV)]; yb[is.na(yb)]<-yvname[is.na(yb)]
ymin<-apply(WD[,c(xvname[1],yvname)],2,function(z) min(z,na.rm=TRUE))[-1]
ymax<-apply(WD[,c(xvname[1],yvname)],2,function(z) max(z,na.rm=TRUE))[-1]
yfun<-rep(0,ny); yfun[(ylv==2 & ymin==0 & ymax==1)]<-1
yOR<-rep(0,ny); yOR[ylink=="logit"]<-1
fml0<-""
if (length(avname)>0) {
  avb<-vlabelV[match(avname,vnameV)];
  avname_<-avname;
  avname_[alv>0]<-paste("factor(",avname[alv>0],")",sep="")
  fml0<-paste("+",paste(avname_,collapse="+"))
}  
if (is.na(bvar)) {
  blvb<-"Total"; blvb_<-"Total"; nblv <-1
} else {
  bvb<-vlabelV[vnameV==bvar]; if (is.na(bvb)) bvb<-bvar
  blv<-levels(factor(WD[,bvar])); nblv<-length(blv)
  blvb_<-vlabelZ[match(paste(bvar,".",blv,sep=""),vnameZ)]; blvb_[is.na(blvb_)]<-blv[is.na(blvb_)];
  blvb<-paste(bvb,"=",blvb_,sep="");
}
fmlt<-""
if (is.na(timevar)) cox<-0
if (cox==1) {
 if (!is.na(vname.start)) {
   fmlt<-paste("Surv(",vname.start,",",timevar,",",sep="");
   timeb<-vlabelV[match(c(vname.start,timevar),vnameV)]; timeb[is.na(timeb)]<-c(vname.start,timevar)[is.na(timeb)]
 } else {
   fmlt<-paste("Surv(",timevar,",",sep=""); 
   timeb<-vlabelV[vnameV==timevar]
 }
} 
nx=length(xvname); 
xb<-vlabelV[match(xvname,vnameV)]; xb[is.na(xb)]<-xvname[is.na(xb)]
xmname<-xvname; xmname[xlv>1]<-paste("factor(",xvname[xlv>1],")",sep="")
if (!is.na(bvar)) xmname<-paste(xmname,"*factor(",bvar,")",sep="")
xxname<-list(); xxlb<-list(); xxlv<-list(); 
for (j in (1:nx)) {
    xxname[[j]]<- c(); xxlv[[j]]<-c(); xxlb[[j]]<-c(); 
    if (xlv[j] > 1) {
       xxlv[[j]]<-levels(factor(WD[,xvname[j]]))
       tmp<-vlabelZ[match(paste(xvname[j],".",xxlv[[j]],sep=""),vnameZ)]
       tmp[is.na(tmp)]<-xxlv[[j]][is.na(tmp)]
       xxlb[[j]]<-tmp
    } else {xxlv[[j]]<-0;xxlb[[j]]<-0;}  
    if (is.na(bvar)) {
       if (xlv[j] > 1) xxname[[j]]<- paste("factor(",xvname[j],")",sep="") 
       if (xlv[j]== 0) xxname[[j]]<- xvname[j] 
    } else {
       tmp<-NULL
       for (k in (1:nblv)) tmp<- cbind(tmp, WD[,xvname[j]]*(WD[,bvar]==blv[k]))
       colnames(tmp)<-paste(xvname[j],"_x_",(1:nblv),sep="")
       WD<-cbind(WD,tmp)		
       if (xlv[j] >1) xxname[[j]]<-c(paste("factor(",colnames(tmp),")",sep=""),paste("factor(",bvar,")",sep=""))
       if (xlv[j]==0) xxname[[j]]<-c(colnames(tmp),paste("factor(",bvar,")",sep=""))
    }	   
}
eval(parse(text=svyDsnStr))
sink(paste(ofname,".lst",sep=""))
tt1<-c(rep(c("(N) Mean (95%CI)","Coeff. (95%CI) P-value"),nblv),"");
tt2<-c(rep(c("(N) % (95%CI)","OR (95%CI) P-value"),nblv),"");
tt3<-c(rep(c("(N) % (95%CI)","HR (95%CI) P-value"),nblv),"");
tb<-NULL
if (nblv > 1) tb<-c("",matrix(t(cbind(blvb,blvb)),nrow=1),"P-interaction")
for (i in (1:ny)) {
    if (cox==1) {tb<-rbind(tb,c(paste("Outcome:",yb[i]),tt3))
    } else if (yOR[i]==1) {tb<-rbind(tb,c(paste("Outcome:",yb[i]),tt2))
    } else {tb<-rbind(tb,c(paste("Outcome:",yb[i]),tt1))
    }
    for (j in (1:nx)) {	    
        wdtmp<-WD[!is.na(WD[,yvname[i]]) & !is.na(WD[,xvname[j]]),]
        ooj<-statreg(i,j);
        tb<-rbind(tb,ooj)
    }
}
sink()
if (is.na(bvar)) tb<-tb[,-ncol(tb)]
w<-c("<!DOCTYPE html><html lang='zh'><head><meta charset='utf-8'></head><body>")
w<-c(w,paste("<h2>", title, "</h2>"))
w<-c(w,paste(c("Outcome:",yb),collapse=" "))
w<-c(w,paste(c("</br>Exposure:",xb),collapse=" "))
if (cox==1 && !is.na(timevar)) w<-c(w,"</br>Time variable: ", timeb)
if (length(avname)>0) w<-c(w,paste(c("</br>Adjust for:",avb),collapse=" "))
if (wd.subset > "") w<-c(w,'</br>', wd.subset)
w<-c(w,"</br>",svyDsnStr)
w<-c(w,"</br></br><table border=3>", mat2htmltable(tb), "</table>") 
w<-c(w,"</br>Data in table:")
w<-c(w,"</br>N: Number of observed")
if (sum(yfun)< ny) w<-c(w,"</br> Mean (95%CI): survey-weighted mean (95% CI)")
if (sum(yfun)> 0) w<-c(w,"</br> % (95%CI): survey-weighted percentage (95% CI)")
if (cox==0) {
  if (sum(yOR==0)>0) w<-c(w,"</br>For ",yb[yOR==0],": survey-weighted coefficients (95%CI) p-value")
  if (sum(yOR)>0) w<-c(w,"</br>For ",yb[yOR==1],": survey-weighted OR (95%CI) p-value")  
}
if (!is.na(bvar)) w<-c(w,"</br>P-interaction: by global Chi-square test for interaction terms (exposure:",bvb,")") 
w<-c(w,paste("</br></br>Created by EmpowerStats (www.empowerstats.com) and R on",Sys.Date()))
w<-c(w,"</body></html>")
fileConn<-file(paste(ofname,".htm",sep="")); writeLines(w, fileConn)
