# Supplementary material for: Non-linear association between weight-adjusted-waist index and obstructive sleep apnea: a cross-sectional study from the NHANES (2005–2008 to 2015–2020)
Source: Front Public Health. 2025 Mar 25;13:1546597. doi: 10.3389/fpubh.2025.1546597 (PMC11975944; doi:10.3389/fpubh.2025.1546597)
Supplement: Supplementary file 2 [file Data_Sheet_1.zip › Raw/Figure3/sleep duration/20052020_30_tbl/20052020_30_tbl.lst]

  SLEEP_DURATION       OSA      ci_l      ci_u
1              1 0.5570190 0.5333718 0.5806662
2              2 0.4691451 0.4493592 0.4889311
3              3 0.4459055 0.4163950 0.4754161
9              9 0.4993260 0.1748728 0.8237792
[1] "OSA~WWI_x_1+WWI_x_2+WWI_x_3+WWI_x_4+factor(SLEEP_DURATION)+ factor(SEX)+factor(AGE)+factor(EDUCATIONAL_LEVEL)+factor(RACE)+factor(PIR)+factor(ALCOHOL_CONSUMPTION)+factor(SMOKING)+factor(HBP)+factor(DIABETES)+factor(MARITAL_STATUS)+factor(CHD)"

Call:
svyglm(formula = formula(fml), design = svy.DSN, family = fam)

Survey design:
svydesign(id = ~SDMVPS_U, strata = ~SDMVSTR_A, weights = ~WTSAF2Y_R, 
    data = WD, nest = TRUE)

Coefficients:
                              Estimate Std. Error t value Pr(>|t|)    
(Intercept)                  -3.443347   0.786187  -4.380 9.01e-05 ***
WWI_x_1                       0.354133   0.070750   5.005 1.31e-05 ***
WWI_x_2                       0.505576   0.053250   9.494 1.41e-11 ***
WWI_x_3                       0.436584   0.073824   5.914 7.47e-07 ***
WWI_x_4                       0.281327   0.647803   0.434  0.66654    
factor(SLEEP_DURATION)2      -1.923350   0.900248  -2.136  0.03914 *  
factor(SLEEP_DURATION)3      -1.232734   0.966846  -1.275  0.21005    
factor(SLEEP_DURATION)9       0.544092   7.614808   0.071  0.94341    
factor(SEX)2                 -0.608096   0.059796 -10.169 2.14e-12 ***
factor(AGE)2                  0.319392   0.070909   4.504 6.16e-05 ***
factor(AGE)3                 -0.248208   0.095104  -2.610  0.01289 *  
factor(EDUCATIONAL_LEVEL)2    0.010446   0.089879   0.116  0.90809    
factor(EDUCATIONAL_LEVEL)3   -0.125615   0.087975  -1.428  0.16150    
factor(EDUCATIONAL_LEVEL)9   -1.360650   1.238129  -1.099  0.27870    
factor(RACE)2                 0.063228   0.103409   0.611  0.54455    
factor(RACE)3                 0.045984   0.076423   0.602  0.55094    
factor(RACE)4                 0.237332   0.089428   2.654  0.01155 *  
factor(RACE)5                 0.091445   0.119242   0.767  0.44789    
factor(PIR)2                  0.005597   0.084196   0.066  0.94735    
factor(PIR)3                 -0.021566   0.095755  -0.225  0.82301    
factor(PIR)9                 -0.206601   0.098029  -2.108  0.04172 *  
factor(ALCOHOL_CONSUMPTION)1  0.044300   0.071088   0.623  0.53689    
factor(ALCOHOL_CONSUMPTION)2 -0.012596   0.126093  -0.100  0.92095    
factor(ALCOHOL_CONSUMPTION)9 -0.181617   0.096053  -1.891  0.06629 .  
factor(SMOKING)1              0.107134   0.065367   1.639  0.10947    
factor(SMOKING)2              0.327791   0.074797   4.382 8.94e-05 ***
factor(SMOKING)9             -0.305072   0.700984  -0.435  0.66588    
factor(HBP)1                  0.232065   0.073388   3.162  0.00307 ** 
factor(DIABETES)1             0.134460   0.091014   1.477  0.14782    
factor(MARITAL_STATUS)2      -0.396545   0.079079  -5.015 1.27e-05 ***
factor(MARITAL_STATUS)3      -0.440526   0.081731  -5.390 3.91e-06 ***
factor(MARITAL_STATUS)9       0.414611   1.192488   0.348  0.72999    
factor(CHD)1                 -0.145134   0.165932  -0.875  0.38725    
factor(CHD)9                  0.432222   0.474557   0.911  0.36815    
---
Signif. codes:  0 '***' 0.001 '**' 0.01 '*' 0.05 '.' 0.1 ' ' 1

(Dispersion parameter for binomial family taken to be 1.000733)

Number of Fisher Scoring iterations: 4

[1] "OSA~WWI*factor(SLEEP_DURATION)+ factor(SEX)+factor(AGE)+factor(EDUCATIONAL_LEVEL)+factor(RACE)+factor(PIR)+factor(ALCOHOL_CONSUMPTION)+factor(SMOKING)+factor(HBP)+factor(DIABETES)+factor(MARITAL_STATUS)+factor(CHD)"

Call:
svyglm(formula = formula(fmlx), design = svy.DSN, family = fam)

Survey design:
svydesign(id = ~SDMVPS_U, strata = ~SDMVSTR_A, weights = ~WTSAF2Y_R, 
    data = WD, nest = TRUE)

Coefficients:
                              Estimate Std. Error t value Pr(>|t|)    
(Intercept)                  -3.443347   0.786187  -4.380 9.01e-05 ***
WWI                           0.354133   0.070750   5.005 1.31e-05 ***
factor(SLEEP_DURATION)2      -1.923350   0.900248  -2.136  0.03914 *  
factor(SLEEP_DURATION)3      -1.232734   0.966846  -1.275  0.21005    
factor(SLEEP_DURATION)9       0.544092   7.614808   0.071  0.94341    
factor(SEX)2                 -0.608096   0.059796 -10.169 2.14e-12 ***
factor(AGE)2                  0.319392   0.070909   4.504 6.16e-05 ***
factor(AGE)3                 -0.248208   0.095104  -2.610  0.01289 *  
factor(EDUCATIONAL_LEVEL)2    0.010446   0.089879   0.116  0.90809    
factor(EDUCATIONAL_LEVEL)3   -0.125615   0.087975  -1.428  0.16150    
factor(EDUCATIONAL_LEVEL)9   -1.360650   1.238129  -1.099  0.27870    
factor(RACE)2                 0.063228   0.103409   0.611  0.54455    
factor(RACE)3                 0.045984   0.076423   0.602  0.55094    
factor(RACE)4                 0.237332   0.089428   2.654  0.01155 *  
factor(RACE)5                 0.091445   0.119242   0.767  0.44789    
factor(PIR)2                  0.005597   0.084196   0.066  0.94735    
factor(PIR)3                 -0.021566   0.095755  -0.225  0.82301    
factor(PIR)9                 -0.206601   0.098029  -2.108  0.04172 *  
factor(ALCOHOL_CONSUMPTION)1  0.044300   0.071088   0.623  0.53689    
factor(ALCOHOL_CONSUMPTION)2 -0.012596   0.126093  -0.100  0.92095    
factor(ALCOHOL_CONSUMPTION)9 -0.181617   0.096053  -1.891  0.06629 .  
factor(SMOKING)1              0.107134   0.065367   1.639  0.10947    
factor(SMOKING)2              0.327791   0.074797   4.382 8.94e-05 ***
factor(SMOKING)9             -0.305072   0.700984  -0.435  0.66588    
factor(HBP)1                  0.232065   0.073388   3.162  0.00307 ** 
factor(DIABETES)1             0.134460   0.091014   1.477  0.14782    
factor(MARITAL_STATUS)2      -0.396545   0.079079  -5.015 1.27e-05 ***
factor(MARITAL_STATUS)3      -0.440526   0.081731  -5.390 3.91e-06 ***
factor(MARITAL_STATUS)9       0.414611   1.192488   0.348  0.72999    
factor(CHD)1                 -0.145134   0.165932  -0.875  0.38725    
factor(CHD)9                  0.432222   0.474557   0.911  0.36815    
WWI:factor(SLEEP_DURATION)2   0.151444   0.080685   1.877  0.06822 .  
WWI:factor(SLEEP_DURATION)3   0.082452   0.086025   0.958  0.34389    
WWI:factor(SLEEP_DURATION)9  -0.072806   0.660169  -0.110  0.91276    
---
Signif. codes:  0 '***' 0.001 '**' 0.01 '*' 0.05 '.' 0.1 ' ' 1

(Dispersion parameter for binomial family taken to be 1.000733)

Number of Fisher Scoring iterations: 4
