# Supplementary material for: Non-linear association between weight-adjusted-waist index and obstructive sleep apnea: a cross-sectional study from the NHANES (2005–2008 to 2015–2020)
Source: Front Public Health. 2025 Mar 25;13:1546597. doi: 10.3389/fpubh.2025.1546597 (PMC11975944; doi:10.3389/fpubh.2025.1546597)
Supplement: Supplementary file 2 [file Data_Sheet_1.zip › Raw/Figure3/smoking/20052020_26_tbl/20052020_26_tbl.lst]

  SMOKING       OSA       ci_l      ci_u
0       0 0.4471130 0.42837371 0.4658522
1       1 0.5262415 0.50155094 0.5509320
2       2 0.5658134 0.53526732 0.5963594
9       9 0.3902825 0.06954325 0.7110216
[1] "OSA~WWI_x_1+WWI_x_2+WWI_x_3+WWI_x_4+factor(SMOKING)+ factor(SEX)+factor(AGE)+factor(EDUCATIONAL_LEVEL)+factor(RACE)+factor(PIR)+factor(ALCOHOL_CONSUMPTION)+factor(HBP)+factor(DIABETES)+factor(CHD)+factor(SLEEP_DURATION)+factor(MARITAL_STATUS)"

Call:
svyglm(formula = formula(fml), design = svy.DSN, family = fam)

Survey design:
svydesign(id = ~SDMVPS_U, strata = ~SDMVSTR_A, weights = ~WTSAF2Y_R, 
    data = WD, nest = TRUE)

Coefficients:
                               Estimate Std. Error t value Pr(>|t|)    
(Intercept)                  -5.0316179  0.5961722  -8.440 3.05e-10 ***
WWI_x_1                       0.4986790  0.0540454   9.227 3.04e-11 ***
WWI_x_2                       0.4667980  0.0789631   5.912 7.53e-07 ***
WWI_x_3                       0.3141751  0.0754595   4.163 0.000173 ***
WWI_x_4                      -0.6698758  0.6446005  -1.039 0.305274    
factor(SMOKING)1              0.4521213  1.0166863   0.445 0.659059    
factor(SMOKING)2              2.3341797  0.9591515   2.434 0.019763 *  
factor(SMOKING)9             12.8116446  7.3595897   1.741 0.089810 .  
factor(SEX)2                 -0.6071020  0.0599474 -10.127 2.40e-12 ***
factor(AGE)2                  0.3285703  0.0704210   4.666 3.75e-05 ***
factor(AGE)3                 -0.2441740  0.0960172  -2.543 0.015183 *  
factor(EDUCATIONAL_LEVEL)2    0.0154766  0.0893655   0.173 0.863426    
factor(EDUCATIONAL_LEVEL)3   -0.1191991  0.0877261  -1.359 0.182232    
factor(EDUCATIONAL_LEVEL)9   -1.3332431  1.2320550  -1.082 0.286014    
factor(RACE)2                 0.0624658  0.1038186   0.602 0.550959    
factor(RACE)3                 0.0490039  0.0760825   0.644 0.523386    
factor(RACE)4                 0.2422157  0.0886909   2.731 0.009521 ** 
factor(RACE)5                 0.0947449  0.1197048   0.791 0.433572    
factor(PIR)2                  0.0006564  0.0857490   0.008 0.993932    
factor(PIR)3                 -0.0240056  0.0960829  -0.250 0.804055    
factor(PIR)9                 -0.2069581  0.0990584  -2.089 0.043433 *  
factor(ALCOHOL_CONSUMPTION)1  0.0434394  0.0712680   0.610 0.545806    
factor(ALCOHOL_CONSUMPTION)2 -0.0116772  0.1260766  -0.093 0.926692    
factor(ALCOHOL_CONSUMPTION)9 -0.1922685  0.0983836  -1.954 0.058057 .  
factor(HBP)1                  0.2296498  0.0732813   3.134 0.003319 ** 
factor(DIABETES)1             0.1279566  0.0923275   1.386 0.173857    
factor(CHD)1                 -0.1520700  0.1671233  -0.910 0.368597    
factor(CHD)9                  0.4460795  0.4733463   0.942 0.351943    
factor(SLEEP_DURATION)2      -0.2666962  0.0632734  -4.215 0.000148 ***
factor(SLEEP_DURATION)3      -0.3334632  0.0874918  -3.811 0.000492 ***
factor(SLEEP_DURATION)9      -0.2991114  0.6933397  -0.431 0.668610    
factor(MARITAL_STATUS)2      -0.3929699  0.0787405  -4.991 1.37e-05 ***
factor(MARITAL_STATUS)3      -0.4339230  0.0812416  -5.341 4.55e-06 ***
factor(MARITAL_STATUS)9       0.4143697  1.1836542   0.350 0.728214    
---
Signif. codes:  0 '***' 0.001 '**' 0.01 '*' 0.05 '.' 0.1 ' ' 1

(Dispersion parameter for binomial family taken to be 1.00054)

Number of Fisher Scoring iterations: 4

[1] "OSA~WWI*factor(SMOKING)+ factor(SEX)+factor(AGE)+factor(EDUCATIONAL_LEVEL)+factor(RACE)+factor(PIR)+factor(ALCOHOL_CONSUMPTION)+factor(HBP)+factor(DIABETES)+factor(CHD)+factor(SLEEP_DURATION)+factor(MARITAL_STATUS)"

Call:
svyglm(formula = formula(fmlx), design = svy.DSN, family = fam)

Survey design:
svydesign(id = ~SDMVPS_U, strata = ~SDMVSTR_A, weights = ~WTSAF2Y_R, 
    data = WD, nest = TRUE)

Coefficients:
                               Estimate Std. Error t value Pr(>|t|)    
(Intercept)                  -5.0316179  0.5961722  -8.440 3.05e-10 ***
WWI                           0.4986790  0.0540454   9.227 3.04e-11 ***
factor(SMOKING)1              0.4521213  1.0166863   0.445 0.659059    
factor(SMOKING)2              2.3341797  0.9591515   2.434 0.019763 *  
factor(SMOKING)9             12.8116446  7.3595897   1.741 0.089810 .  
factor(SEX)2                 -0.6071020  0.0599474 -10.127 2.40e-12 ***
factor(AGE)2                  0.3285703  0.0704210   4.666 3.75e-05 ***
factor(AGE)3                 -0.2441740  0.0960172  -2.543 0.015183 *  
factor(EDUCATIONAL_LEVEL)2    0.0154766  0.0893655   0.173 0.863426    
factor(EDUCATIONAL_LEVEL)3   -0.1191991  0.0877261  -1.359 0.182232    
factor(EDUCATIONAL_LEVEL)9   -1.3332431  1.2320550  -1.082 0.286014    
factor(RACE)2                 0.0624658  0.1038186   0.602 0.550959    
factor(RACE)3                 0.0490039  0.0760825   0.644 0.523386    
factor(RACE)4                 0.2422157  0.0886909   2.731 0.009521 ** 
factor(RACE)5                 0.0947449  0.1197048   0.791 0.433572    
factor(PIR)2                  0.0006564  0.0857490   0.008 0.993932    
factor(PIR)3                 -0.0240056  0.0960829  -0.250 0.804055    
factor(PIR)9                 -0.2069581  0.0990584  -2.089 0.043433 *  
factor(ALCOHOL_CONSUMPTION)1  0.0434394  0.0712680   0.610 0.545806    
factor(ALCOHOL_CONSUMPTION)2 -0.0116772  0.1260766  -0.093 0.926692    
factor(ALCOHOL_CONSUMPTION)9 -0.1922685  0.0983836  -1.954 0.058057 .  
factor(HBP)1                  0.2296498  0.0732813   3.134 0.003319 ** 
factor(DIABETES)1             0.1279566  0.0923275   1.386 0.173857    
factor(CHD)1                 -0.1520700  0.1671233  -0.910 0.368597    
factor(CHD)9                  0.4460795  0.4733463   0.942 0.351943    
factor(SLEEP_DURATION)2      -0.2666962  0.0632734  -4.215 0.000148 ***
factor(SLEEP_DURATION)3      -0.3334632  0.0874918  -3.811 0.000492 ***
factor(SLEEP_DURATION)9      -0.2991114  0.6933397  -0.431 0.668610    
factor(MARITAL_STATUS)2      -0.3929699  0.0787405  -4.991 1.37e-05 ***
factor(MARITAL_STATUS)3      -0.4339230  0.0812416  -5.341 4.55e-06 ***
factor(MARITAL_STATUS)9       0.4143697  1.1836542   0.350 0.728214    
WWI:factor(SMOKING)1         -0.0318810  0.0908919  -0.351 0.727707    
WWI:factor(SMOKING)2         -0.1845039  0.0879496  -2.098 0.042624 *  
WWI:factor(SMOKING)9         -1.1685549  0.6538664  -1.787 0.081893 .  
---
Signif. codes:  0 '***' 0.001 '**' 0.01 '*' 0.05 '.' 0.1 ' ' 1

(Dispersion parameter for binomial family taken to be 1.00054)

Number of Fisher Scoring iterations: 4
