# Supplementary material for: Non-linear association between weight-adjusted-waist index and obstructive sleep apnea: a cross-sectional study from the NHANES (2005–2008 to 2015–2020)
Source: Front Public Health. 2025 Mar 25;13:1546597. doi: 10.3389/fpubh.2025.1546597 (PMC11975944; doi:10.3389/fpubh.2025.1546597)
Supplement: Supplementary file 2 [file Data_Sheet_1.zip › Raw/table1/20052020_3_tbl/20052020_3_tbl.log]

R version 4.2.0 (2022-04-22 ucrt) -- "Vigorous Calisthenics"
Copyright (C) 2022 The R Foundation for Statistical Computing
Platform: x86_64-w64-mingw32/x64 (64-bit)

R is free software and comes with ABSOLUTELY NO WARRANTY.
You are welcome to redistribute it under certain conditions.
Type 'license()' or 'licence()' for distribution details.

R is a collaborative project with many contributors.
Type 'contributors()' for more information and
'citation()' on how to cite R or R packages in publications.

Type 'demo()' for some demos, 'help()' for on-line help, or
'help.start()' for an HTML browser interface to help.
Type 'q()' to quit R.

> ## Created by EmpowerStats @ Sun, 13 Oct 24 23:16:23 +0800## 
> #******************** Regarding ALL Following R Code   ******************** 
> #*** COPYRIGHT (c) 2010, 2021 X&Y Solutions, ALL RIGHT RESERVED *********** 
> #******************* www.EmpowerStats.com ********************************* 
> #************************************************************************** 
> Sys.setlocale(category = 'LC_ALL', locale = 'English_United States.1252'); 
[1] "LC_COLLATE=English_United States.1252;LC_CTYPE=English_United States.1252;LC_MONETARY=English_United States.1252;LC_NUMERIC=C;LC_TIME=English_United States.1252"
Warning message:
In Sys.setlocale(category = "LC_ALL", locale = "English_United States.1252") :
  using locale code page other than 65001 ("UTF-8") may cause problems
> .libPaths(file.path(R.home(),'library')); 
> library(doBy); 
Warning message:
package 'doBy' was built under R version 4.2.3 
> options(timeout=600); 
> library(plotrix); 
Warning message:
package 'plotrix' was built under R version 4.2.3 
> library(stringi); 
Warning message:
package 'stringi' was built under R version 4.2.3 
> library(stringr); 
Warning message:
package 'stringr' was built under R version 4.2.3 
> library(survival); 
> library(rms); 
Loading required package: Hmisc

Attaching package: 'Hmisc'

The following objects are masked from 'package:base':

    format.pval, units

Warning messages:
1: package 'rms' was built under R version 4.2.3 
2: package 'Hmisc' was built under R version 4.2.3 
> library(nnet); 
> library(car); 
Loading required package: carData

Attaching package: 'car'

The following objects are masked from 'package:rms':

    Predict, vif

Warning messages:
1: package 'car' was built under R version 4.2.3 
2: package 'carData' was built under R version 4.2.3 
> library(mgcv); 
Loading required package: nlme
This is mgcv 1.8-40. For overview type 'help("mgcv-package")'.

Attaching package: 'mgcv'

The following object is masked from 'package:nnet':

    multinom

> pdfwd<-6; pdfht<-6; 
> load('D:/EmpowerRCH/Analysis/20052020/20052020.Rdata'); 
> if (length(which(ls()=='EmpowerStatsR'))==0) EmpowerStatsR<-get(ls()[1]); 
> names(EmpowerStatsR)<-toupper(names(EmpowerStatsR)); 
> originalVNAME<-names(EmpowerStatsR); 
> ofname<-'20052020_3_tbl'; 
> rankvar <- function(var, num) {
+   qprobs <- 1/num
+   if (num>2) {for (i in (2:(num-1))) {qprobs <- c(qprobs, 1/num * i) }} 
+   outvar <- rep(0, times=length(var))
+   outvar[is.na(var)] <- NA
+   cutpoints <- quantile(var,probs=qprobs, na.rm=TRUE)
+   for (k in (1:length(cutpoints))) {outvar[var>=cutpoints[k]] <- k}
+   tmp<-c(min(var,na.rm=TRUE),cutpoints,max(var,na.rm=TRUE))
+   names(tmp)<-c("Min",names(cutpoints),"Max")
+   print(tmp)
+   return(outvar)
+ } 
> attach(EmpowerStatsR); 
> sink(paste(ofname,'_datastep.lst',sep='')); 
> print('Creating new variable: WWI.Q4'); 
> WWI.Q4<- rankvar(WWI,4); 
> summary(WWI.Q4); 
> EmpowerStatsR<-cbind(EmpowerStatsR,WWI.Q4); 
> rm(WWI.Q4); 
> sink(); 
> vname<-c(NA,'SEX','SEX.1','SEX.2','AGE','AGE.1','AGE.2','AGE.3','RACE','RACE.1','RACE.2','RACE.3','RACE.4','RACE.5','EDUCATIONAL_LEVEL','EDUCATIONAL_LEVEL.1','EDUCATIONAL_LEVEL.2','EDUCATIONAL_LEVEL.3','EDUCATIONAL_LEVEL.9','MARITAL_STATUS','MARITAL_STATUS.1','MARITAL_STATUS.2','MARITAL_STATUS.3','MARITAL_STATUS.9','PIR','PIR.1','PIR.2','PIR.3','PIR.9','BMI','BMI.1','BMI.2','BMI.3','WC','WEIGHT','ALCOHOL_CONSUMPTION','ALCOHOL_CONSUMPTION.0','ALCOHOL_CONSUMPTION.1','ALCOHOL_CONSUMPTION.2','ALCOHOL_CONSUMPTION.9','SMOKING','SMOKING.0','SMOKING.1','SMOKING.2','SMOKING.9','HBP','HBP.0','HBP.1','DIABETES','DIABETES.0','DIABETES.1','CHD','CHD.0','CHD.1','CHD.9','SLEEP_DURATION','SLEEP_DURATION.1','SLEEP_DURATION.2','SLEEP_DURATION.3','SLEEP_DURATION.9','WWI','OSA','OSA.0','OSA.1','WWI.Q4','WWI.Q4.0','WWI.Q4.1','WWI.Q4.2','WWI.Q4.3')[-1]; 
> vlabel<-c(NA,'SEX','  1','  2','AGE','  1','  2','  3','RACE','  1','  2','  3','  4','  5','EDUCATIONAL_LEVEL','  1','  2','  3','  9','MARITAL_STATUS','  1','  2','  3','  9','PIR','  1','  2','  3','  9','BMI','  1','  2','  3','WC','WEIGHT','ALCOHOL_CONSUMPTION','  0','  1','  2','  9','SMOKING','  0','  1','  2','  9','HBP','  0','  1','DIABETES','  0','  1','CHD','  0','  1','  9','SLEEP_DURATION','  1','  2','  3','  9','WWI','OSA','  0','  1','WWI quartile','  Q1','  Q2','  Q3','  Q4')[-1]; 
> varused4this <- c('SEX','AGE','RACE','EDUCATIONAL_LEVEL','MARITAL_STATUS','PIR','BMI','WC','WEIGHT','ALCOHOL_CONSUMPTION','SMOKING','HBP','DIABETES','CHD','SLEEP_DURATION','WWI','OSA','WWI.Q4'); 
> pkgs<-c('gdata'); 
> for (g in pkgs) {  
+ if (!(g %in% rownames(installed.packages()))) install.packages(g,repos='https://cloud.r-project.org'); 
+ }
> library(gdata); 

Attaching package: 'gdata'

The following object is masked from 'package:stats':

    nobs

The following object is masked from 'package:utils':

    object.size

The following object is masked from 'package:base':

    startsWith

Warning message:
package 'gdata' was built under R version 4.2.3 
> WD <- EmpowerStatsR; rm(EmpowerStatsR); gc(); 
          used  (Mb) gc trigger  (Mb) max used  (Mb)
Ncells 2330821 124.5    4861525 259.7  2767170 147.8
Vcells 4083266  31.2    8388608  64.0  5357058  40.9
> title<-'研究人群描述'; 
> wd.subset=''; 
> svy<- 0; 
> weights.var<- NA; 
> xvname<-c('RACE','SEX','AGE','EDUCATIONAL_LEVEL','MARITAL_STATUS','PIR','BMI','WC','WEIGHT','ALCOHOL_CONSUMPTION','SMOKING','HBP','DIABETES','CHD','SLEEP_DURATION','OSA'); 
> xlv<-c(5,2,3,4,4,4,3,0,0,4,4,2,2,3,4,2); 
> bvar<-'WWI.Q4'; blv<- 4; 
> colvname<- NA; 
> prn<-1; 
> dec<-3; 
> ##R package## gdata ##R package##;
> pvformat<-function(p,dec) {
+   pp <- sprintf(paste("%.",dec,"f",sep=""),as.numeric(p))
+   if (is.matrix(p)) {pp<-matrix(pp, nrow=nrow(p)); colnames(pp)<-colnames(p);rownames(pp)<-rownames(p);}
+   lw <- paste("<",substr("0.00000000000",1,dec+1),"1",sep="");
+   pp[as.numeric(p)<(1/10^dec)]<-lw
+   return(pp)
+ }
> numfmt<-function(p,dec) {
+   if (is.list(p)) p<-as.matrix(p)
+   pp <- sprintf(paste("%.",dec,"f",sep=""),as.numeric(p))
+   if (is.matrix(p)) {pp<-matrix(pp, nrow=nrow(p));colnames(pp)<-colnames(p);rownames(pp)<-rownames(p);}
+   pp[as.numeric(p)>10000000]<- "inf."
+   pp[is.na(p) | gsub(" ","",p)==""]<- ""
+   pp[p=="-Inf"]<-"-Inf"
+   pp[p=="Inf"]<-"Inf"
+   return(pp)
+ }
> mat2htmltable<-function(mat) {
+   t1<- apply(mat,1,function(z) paste(z,collapse="</td><td>"))
+   t2<- paste("<tr><td>",t1,"</td></tr>")
+   return(paste(t2,collapse=" "))
+ }
> average<-function(mx) {return(mean(mx,na.rm=TRUE))}
> mxsum<-function(mx) {return(sum(mx,na.rm=TRUE)) }
> stdev<-function(mx) {return(sd(mx,na.rm=TRUE))}
> stderr<-function(mx) {return(std.error(mx,na.rm=TRUE))}
> mxmedian<-function(mx) {return(median(mx,na.rm=TRUE))}
> mxmax<-function(mx) {return(ifelse(sum(!is.na(mx))==0,NA,max(mx,na.rm=TRUE)))}
> mxmin<-function(mx) {return(ifelse(sum(!is.na(mx))==0,NA,min(mx,na.rm=TRUE)))}
> mxq1<-function(mx) {return(quantile(mx,probs=0.25,na.rm=TRUE))}
> mxq3<-function(mx) {return(quantile(mx,probs=0.75,na.rm=TRUE))}
> mxp5<-function(mx) {return(quantile(mx,probs=0.05,na.rm=TRUE))}
> mxp95<-function(mx) {return(quantile(mx,probs=0.05,na.rm=TRUE))}
> mxp90<-function(mx) {return(quantile(mx,probs=0.05,na.rm=TRUE))}
> mxp10<-function(mx) {return(quantile(mx,probs=0.05,na.rm=TRUE))}
> mx.n<-function(mx) {return(sum(!is.na(mx)))}
> gm.n<-function(mx) {return(length(mx[mx>0]))}
> gm.mean<-function(mx) {return(exp(average(log(mx[mx>0]))))}
> gm.low<-function(mx) {mm<-average(log(mx[mx>0]));  ss<-stderr(log(mx[mx>0]));  return(exp(mm-1.96*ss))}
> gm.upp<-function(mx) {mm<-average(log(mx[mx>0]));  ss<-stderr(log(mx[mx>0]));  return(exp(mm+1.96*ss))}
> matchbyrowname<-function(mx1,mx2,putColumn1,readColumn2) {
+   tmp.1=rownames(mx1)
+   if (is.matrix(mx2)) {tmp.2=rownames(mx2)} else {tmp.2=names(mx2)}
+   for (i in (1:nrow(mx1))) {
+     tmp.r<-which(tmp.2==tmp.1[i])
+     if (length(tmp.r)>0) {
+       if (is.matrix(mx2)) {mx1[i,putColumn1]<-mx2[tmp.r,readColumn2]} else {mx1[i,putColumn1]<-mx2[tmp.r]}
+     }
+   }
+   return(mx1)
+ }
> varfreqpercent<-function(var) {
+   a<-table(var)
+   b<-matrix(paste(a, " (", numfmt(a/sum(a)*100,dec), "%)",sep=""),ncol=1)
+   rownames(b)<-levels(factor(var))
+   return(b)
+ }
> varmeanstd<-function(var) {
+  if ((max(var,na.rm=TRUE)==1 | max(var,na.rm=TRUE)==0) & min(var,na.rm=TRUE)==0) {
+     return(numfmt(average(var)*100,dec))
+  } else {
+    return(paste(numfmt(average(var),dec), " + ", numfmt(stdev(var),dec),sep=""))
+  }
+ }
> v_univariate<-function(x,group,dec,opt,vname,gname) {
+   vnum <-tapply(x,factor(group),function(mx) sum(!is.na(mx)))
+   vmean<-numfmt(tapply(x,factor(group),function(mx) mean(mx,na.rm=TRUE)),dec)
+   vstd <-numfmt(tapply(x,factor(group),function(mx) sd(mx,na.rm=TRUE)),dec)
+   vmedian <-numfmt(tapply(x,factor(group),function(mx) median(mx,na.rm=TRUE)),dec)
+   vmin <-numfmt(tapply(x,factor(group),function(mx) ifelse(sum(!is.na(mx))==0,NA,min(mx,na.rm=TRUE))),dec)
+   vq1 <-numfmt(tapply(x,factor(group),function(mx) quantile(mx,probs=0.25,na.rm=TRUE)),dec)
+   vq3 <-numfmt(tapply(x,factor(group),function(mx) quantile(mx,probs=0.75,na.rm=TRUE)),dec)
+   vmax <-numfmt(tapply(x,factor(group),function(mx) ifelse(sum(!is.na(mx))==0,NA,max(mx,na.rm=TRUE))),dec)
+   tmp<-table(group)
+   if ((length(tmp)>1) & (min(tmp)>1)) {
+     pvalue<-try(summary(aov(x~factor(group)))[[1]]$"Pr(>F)"[1])
+     if (substr(pvalue[1],1,5)=="Error") {
+       pvalue1<-"      ";
+     } else {
+       pvalue1<-ifelse(pvalue<0.001,"P < 0.001", paste("P =",pvformat(pvalue,3)))
+     }
+     pvalue.npr<-try(kruskal.test(x~factor(group))$p.value)
+     if (substr(pvalue.npr[1],1,5)=="Error") {
+       pvalue.npr1<-"     ";
+     } else {
+       pvalue.npr1<-ifelse(pvalue.npr<0.001, "<0.001",pvformat(pvalue.npr,3))
+     }
+   } else { 
+     pvalue1="        " 
+     pvalue.npr1="        "
+   }
+   if (opt< 8) o1<-cbind(vnum,vmean,vstd,vmedian,vmin,vq1,vq3,vmax)
+   if (opt==8) {
+     vq1.q3<-paste(vq1,"-",vq3)
+     vrange<-paste(vmin,"-",vmax)
+     o1<-rbind(vnum,vmean,vstd,vmedian,vq1.q3,vrange)
+     pvalue<-c(" ",pvalue1,rep(" ",4))
+     o1<-cbind(o1,pvalue)
+     rm(vnum,vmean,vstd,vmedian,vmin,vmax,vq1,vq3,pvalue,pvalue1,vq1.q3,vrange)
+     o1<-rbind(rep(" ",ncol(o1)),o1)
+     rownames(o1)<-c(vname,"  N","  Mean","  SD","  Median","  Q1-Q3","  Min-Max")
+     return(list(o1,pvalue.npr1))
+     } else {
+     if (opt==1) o2<-paste(o1[,2], " &#177 ", o1[,3],sep="")
+     if (opt==2) o2<-paste(o1[,2], " (", o1[,3], ") ", o1[,4], " ", o1[,6], "-", o1[,7], sep="")
+     if (opt==3) o2<-paste(o1[,2], " (", o1[,3], ") ", o1[,4], " ", o1[,5], "-", o1[,8], sep="")
+     if (opt==4) o2<-paste("(",o1[,1],") ",o1[,2], " &#177 ", o1[,3],sep="")
+     if (opt==5) o2<-paste("(",o1[,1],") ",o1[,2], " (", o1[,3], ") ", o1[,4], " ", o1[,6], "-", o1[,7], sep="")
+     if (opt==6) o2<-paste("(",o1[,1],") ",o1[,2], " (", o1[,3], ") ", o1[,4], " ", o1[,5], "-", o1[,8], sep="")
+     if (opt==7) { oo<-rbind(c(rep(" ",8),pvalue1),cbind(o1," ")) } else {oo<-matrix(o2,ncol=1); rm(o2)}
+     if (opt<7) {
+       oo<-rbind(pvalue1,oo)
+       colnames(oo)<-vname
+       } else {
+       colnames(oo)<-c("N","Mean","SD","Median","Min","Q1","Q3","Max","P value")
+     }
+     rownames(oo)<-c(gname,paste("  ",names(vnum)))
+     rm(o1,vnum,vmean,vstd,vmedian,vmin,vmax,vq1,vq3,pvalue,pvalue1)
+     return(oo)
+   }
+ }
> rowmatchbind<-function(mx1,mx2,fix9) {
+   if (fix9) {
+     p1<-mx1[,ncol(mx1)]; p2<-mx2[,ncol(mx2)]
+     t1<-t(mx1[,-ncol(mx1)]); t2<-t(mx2[,-ncol(mx2)])
+     tt<-t(merge(t1,t2,by="row.names",all=TRUE))
+     tt=cbind(tt[-1,],c(p1,p2))
+   } else {
+     t1<-t(mx1);t2<-t(mx2)
+     tt<-t(merge(t1,t2,by="row.names",all=TRUE))
+     tt=tt[-1,]
+   }
+   rownames(tt)=c(rownames(mx1),rownames(mx2))
+   return(tt)
+ }
> t1_meanlist<-function(xname,gname,dec,WD1) {
+   nc<-length(xname); mx<-WD1[,xname];if (nc==1) mx<-as.matrix(mx,ncol=nc)
+   group<-WD1[,gname]; glv<-levels(factor(group))
+   xlabel<-vlabelV[match(xname,vnameV)]; 
+   xlabel[is.na(xlabel)]<-xname[is.na(xlabel)]
+   for (i in (1:nc)) {
+     rlist<-v_univariate(mx[,i],group,dec,8,xlabel[i],"")
+     r1<-rlist[[1]]
+     pv.npr1<-as.matrix(rlist[[2]],nrow=1)
+     rownames(pv.npr1)<-xlabel[i]
+     if (i==1) {
+       rr<-r1;pv.npr<-pv.npr1
+       } else {
+       rr<-rowmatchbind(rr,r1,TRUE);pv.npr<-rbind(pv.npr,pv.npr1)
+       }
+     rm(r1,pv.npr1)
+   }
+   ng<-length(table(group))
+   if (length(glv)>1) {
+     gclabel<-vlabelZ[match(paste(gname,".",names(table(group)),sep=""),vnameZ)]
+     if (ng>1) {colnames(rr)<-c(gclabel,"P value")} else {rr<-rr[,-ncol(rr)];colnames(rr)<-gclabel}
+   } else {
+     rr<-as.matrix(rr[,-ncol(rr)],ncol=1)
+     colnames(rr)="Statistics"
+   }
+   return(list(rr,pv.npr))
+ }
> t1_mean0 <- function(xname,dec,opt,WD1) {
+   nc<-length(xname); mx<-WD1[,xname];if (nc==1) mx<-as.matrix(mx,ncol=nc)
+   oo<-nrow(mx)
+   vimean<-numfmt(apply(mx,2,average),dec)
+   vistd<- numfmt(apply(mx,2,stdev),dec)
+   vinn<-apply(!is.na(mx),2,sum)
+   vimedian<-numfmt(apply(mx,2,mxmedian),dec)
+   vimin<-numfmt(apply(mx,2,mxmin),dec)
+   vimax<-numfmt(apply(mx,2,mxmax),dec)
+   viq1<-numfmt(apply(mx,2,mxq1),dec)
+   viq3<-numfmt(apply(mx,2,mxq3),dec)
+   gn<-apply(mx,2,gm.n)
+   gmean<-numfmt(apply(mx,2,gm.mean),dec)
+   gmeanlow<-numfmt(apply(mx,2,gm.low),dec)
+   gmeanupp<-numfmt(apply(mx,2,gm.upp),dec)
+   if (opt==1) {oo<-paste(vimean," &#177 ",vistd,sep="")} 
+   if (opt==2) {oo<-paste(vimean," (",vistd,") ",vimedian," (",vimin,"-",vimax,")",sep="")}
+   if (opt==3) {oo<-paste(vimean," (",vistd,") ",vimedian," (",viq1,"-",viq3,")",sep="")}
+   if (opt==4) {oo<-paste(gmean," (",gmeanlow," ",gmeanupp,")",sep="")}
+   if (opt==5) {oo<-paste("(",vinn,") ",vimean," &#177 ",vistd,sep="")} 
+   if (opt==6) {oo<-paste("(",vinn,") ",vimean," (",vistd,") ",vimedian," (",vimin,"-",vimax,")",sep="")}
+   if (opt==7) {oo<-paste("(",vinn,") ",vimean," (",vistd,") ",vimedian," (",viq1,"-",viq3,")",sep="")}
+   if (opt==8) {oo<-paste("(",gn,") ",gmean," (",gmeanlow," ",gmeanupp,")",sep="")}
+   oo<-matrix(oo,nrow=ncol(mx))
+   tmp<-vlabelV[match(xname,vnameV)]; tmp[is.na(tmp)]<-xname[is.na(tmp)]
+   rownames(oo)<-tmp
+   return(oo)
+ }
> t1_mean <- function(xname, gname, dec, opt, WD1) {
+   nc<-length(xname); mx<-WD1[,xname];if (nc==1) mx<-as.matrix(mx,ncol=nc)
+   grp<-WD1[,gname]; ngrp<-length(levels(factor(grp)))
+   oo<-summary(factor(grp));  oocomp<-is.na(cbind(grp,mx))
+   pp<-"     "; st.diff<-"    ";
+   for (i in (1:nc)) {
+     vimean<-tapply(mx[,i],factor(grp),average)
+     vistd<-tapply(mx[,i],factor(grp),stdev)
+     vinn<-table(grp[!is.na(mx[,i])])
+     vimedian<-numfmt(tapply(mx[,i],factor(grp),mxmedian),dec)
+     vimin<-numfmt(tapply(mx[,i],factor(grp),mxmin),dec)
+     vimax<-numfmt(tapply(mx[,i],factor(grp),mxmax),dec)
+     viq1<-numfmt(tapply(mx[,i],factor(grp),mxq1),dec)
+     viq3<-numfmt(tapply(mx[,i],factor(grp),mxq3),dec)
+     gn<-tapply(mx[,i],factor(grp),gm.n)
+     gmean<-numfmt(tapply(mx[,i],factor(grp),gm.mean),dec)
+     gmeanlow<-numfmt(tapply(mx[,i],factor(grp),gm.low),dec)
+     gmeanupp<-numfmt(tapply(mx[,i],factor(grp),gm.upp),dec)
+     grpcomp<-grp[apply(oocomp[,c(1,i+1)],1,sum)==0]
+     if (opt==4 | opt==8) {
+        mxi<-mx[,i]; grpi<-grp
+        mxi2<-log(mxi[mxi>0]);grpi2<-grpi[mxi>0]
+        if (length(levels(factor(grpi2)))>1) {
+          pvalue<-summary(aov(mxi2~factor(grpi2)))[[1]]$"Pr(>F)"[1]
+          pp1<-ifelse(pvalue<0.001, "<0.001",pvformat(pvalue,3))
+          } else {pp1<-"     "}
+        } else {
+        if (length(levels(factor(grpcomp)))>1) {  
+          pvalue<-summary(aov(mx[,i]~factor(grp)))[[1]]$"Pr(>F)"[1]
+          pp1<-ifelse(pvalue<0.001, "<0.001",pvformat(pvalue,3))
+          } else {pp1<-"     "}    
+     }
+     if (length(levels(factor(grpcomp)))>1) {  
+        pvalue.npr<-kruskal.test(mx[,i]~factor(grp))$p.value
+        pp1.npr<-ifelse(pvalue.npr<0.001, "<0.001",pvformat(pvalue.npr,3))
+     } else {pp1.npr<-"     "}
+     if (ngrp==2) {
+       stddiff <- abs(vimean[2] - vimean[1])/sqrt((vistd[2]^2 + vistd[1]^2)/2)
+       se <- sqrt((vinn[1]+vinn[2])/(vinn[1]*vinn[2]) + stddiff^2/(2*(vinn[1]+vinn[2])))
+       stddiff.l <- stddiff - 1.96 * se
+       stddiff.u <- stddiff + 1.96 * se
+       vi.stdiff<-paste(numfmt(stddiff,dec), " (", numfmt(stddiff.l,dec), ", ", numfmt(stddiff.u,dec), ")", sep="")
+       st.diff<-rbind(st.diff,vi.stdiff)
+     }
+     pp<-rbind(pp,cbind(pp1,pp1.npr))
+     if (opt==1) {ooi<-paste(numfmt(vimean,dec)," &#177 ",numfmt(vistd,dec),sep="")} 
+     if (opt==2) {ooi<-paste(numfmt(vimean,dec)," (",numfmt(vistd,dec),") ",vimedian," (",vimin,"-",vimax,")",sep="")}
+     if (opt==3) {ooi<-paste(numfmt(vimean,dec)," (",numfmt(vistd,dec),") ",vimedian," (",viq1,"-",viq3,")",sep="")}
+     if (opt==4) {ooi<-paste(gmean," (",gmeanlow," ",gmeanupp,")",sep="")}
+     if (opt==5) {ooi<-paste("(",vinn,") ",numfmt(vimean,dec)," &#177 ",numfmt(vistd,dec),sep="")} 
+     if (opt==6) {ooi<-paste("(",vinn,") ",numfmt(vimean,dec)," (",numfmt(vistd,dec),") ",vimedian," (",vimin,"-",vimax,")",sep="")}
+     if (opt==7) {ooi<-paste("(",vinn,") ",numfmt(vimean,dec)," (",numfmt(vistd,dec),") ",vimedian," (",viq1,"-",viq3,")",sep="")}
+     if (opt==8) {ooi<-paste("(",gn,") ",gmean," (",gmeanlow," ",gmeanupp,")",sep="")}
+     oo=rbind(oo,ooi)
+   }
+   tmp.cname<-vlabelZ[match(paste(gname,".",colnames(oo),sep=""),vnameZ)]
+   if (ngrp==2) {
+     oo<-cbind(oo,st.diff,pp)
+     colnames(oo)<-c(tmp.cname,"Standardize diff.","P value", "P value*")
+   } else {
+     oo=cbind(oo,pp)
+     colnames(oo)<-c(tmp.cname,"P value", "P value*")
+   }
+   tmp<-vlabelV[match(xname,vnameV)]; tmp[is.na(tmp)]<-xname[is.na(tmp)]
+   rownames(oo)<-c("N", tmp) 
+   return(oo)
+ }
> t1_freq0 <- function(xname,WD1) {
+   nc<-length(xname); mx<-WD1[,xname];if (nc==1) mx<-as.matrix(mx,ncol=nc)
+   for (i in (1:nc)) {
+     tt<-table(mx[,i],useNA="no")
+     ss<-round(tt/sum(tt)*100,dec)
+     ooi<-paste(format(tt)," (",numfmt(ss,dec),"%)",sep="")
+     ooi<-matrix(c(" ",ooi),ncol=1)
+     tmp.rname<-vlabelZ[match(paste(xname[i],".",names(tt),sep=""),vnameZ)]
+     tmp.rname[is.na(tmp.rname)]<-names(tt)
+     tmp<-vlabelV[match(xname[i],vnameV)]; if (is.na(tmp)) tmp<-xname[i]
+     rownames(ooi)<-c(tmp,paste("    ",tmp.rname,sep=""))
+     ifelse(i==1, oo<-ooi, oo<-rbind(oo,ooi))
+   } 
+   return(oo)
+ }
> t1_freq <- function(xname, gname, WD1) {
+   nc<-length(xname); mx<-WD1[,xname];if (nc==1) mx<-as.matrix(mx,ncol=nc)
+   grp<-WD1[,gname];  ngrp<-length(levels(factor(grp)))
+   for (i in (1:nc)) {
+     t1<-table(mx[,i],factor(grp),useNA="no")
+     pvalue<-chisq.test(t1,correct=FALSE)$p.value
+     pp1<-ifelse(pvalue<0.001, "<0.001", pvformat(pvalue,3))
+     ooi<-cbind(matrix(rep(" ",times=ncol(t1)),nrow=1), pp1)
+     pp1.exact="-"
+ 	coltot <- min(apply(t1,2,sum))
+ 	rowtot <- min(apply(t1,1,sum))
+ 	if (min(c(coltot, rowtot)) < 10) {
+       if ((coltot*rowtot/sum(t1)<10) & max(dim(t1))<4) {
+         pexact <- try(fisher.test(t1)$p.value)
+         if (substr(pexact,1,5)!="Error") pp1.exact<-ifelse(pexact<0.001,"<0.001",pvformat(pexact,3))
+       }
+ 	}  
+     p1<-prop.table(t1,2)
+     tb1<-matrix(paste(format(t1)," (", numfmt(p1*100,dec), "%)", sep=""),nrow=nrow(t1))
+     if (ngrp==2) {
+       t <- p1[-1, 2]; c <- p1[-1, 1];  k <- nrow(p1)-1;   r <- k
+       s <- matrix(rep(0, k * r), ncol = k)
+       for (ii in 1:k) {
+         for (j in 1:r) {
+           if (ii == j) {s[ii, j] <- 0.5 * (t[ii]*(1-t[ii])+c[ii]*(1-c[ii]))
+           } else {s[ii, j] <- -0.5 * (t[ii]*t[j] + c[ii]*c[j])
+           }
+         }
+       }
+       e <- rep(1, k);  e <- diag(e);   
+       if (!(nrow(s)==1 && ncol(s)==1 && s[1,1]==0)) {
+ 	    s <- solve(s, e)
+         tc1 <- t - c
+         tc2 <- t - c
+         stddiff <- sqrt(t(tc1) %*% s %*% tc2)
+         n1 <- sum(t1[,1]); n2 <- sum(t1[,2]); n <- n1+n2
+         se <- sqrt(1/(n1/n*n2) + stddiff^2/(2*n))
+         stddiff.l <- stddiff - 1.96 * se
+         stddiff.u <- stddiff + 1.96 * se
+         vi.stdiff<-paste(numfmt(stddiff,dec), " (", numfmt(stddiff.l,dec), ", ", numfmt(stddiff.u,dec), ")", sep="")
+         ooi<-cbind(matrix(rep(" ",times=ncol(t1)),nrow=1), vi.stdiff, pp1, pp1.exact)
+         tb1<-cbind(tb1,matrix(" ",nrow=nrow(tb1),ncol=3))
+       } else {
+         ooi<-cbind(matrix(rep(" ",times=ncol(t1)),nrow=1), "", pp1, pp1.exact)
+         tb1<-cbind(tb1,matrix(" ",nrow=nrow(tb1),ncol=3))
+       }	
+     } else {
+       ooi<-cbind(matrix(rep(" ",times=ncol(t1)),nrow=1), pp1, pp1.exact)
+       tb1<-cbind(tb1,matrix(" ",nrow=nrow(tb1),ncol=2))
+     }
+     tmp<-vlabelV[match(xname[i],vnameV)]; if (is.na(tmp)) tmp<-xname[i]
+     rownames(ooi)<-tmp 
+     tmp.rname<-vlabelZ[match(paste(xname[i],".",rownames(t1),sep=""),vnameZ)]
+     tmp.rname[is.na(tmp.rname)]<-rownames(t1)
+     rownames(tb1)<-paste("    ",tmp.rname,sep="")  
+     ooi=rbind(ooi,tb1)
+     tmp.cname<-vlabelZ[match(paste(gname,".",colnames(t1),sep=""),vnameZ)]
+     if (ngrp==2) {colnames(ooi)<-c(tmp.cname, "Standardize diff.", "P value", "P value*")
+     } else {colnames(ooi)<-c(tmp.cname,"P value", "P value*"); }
+     ifelse(i==1, oo<-ooi, oo<-rbind(oo,ooi))
+   }
+   return(oo)
+ }
> if (!is.na(weights.var)) {weights<-WD[,weights.var];} else {weights<-1;}
> WD<-cbind(WD,weights);
> vlabelN<-(substr(vlabel,1,1)==" ");
> vlabelZ<-vlabel[vlabelN];vlabelV<-vlabel[!vlabelN]
> vnameV<-vname[!vlabelN];vnameZ<-vname[vlabelN];
> w<-c("<!DOCTYPE html><html lang='zh'><head><meta charset='utf-8'></head><body>")
> w<-c(w,paste("<h2>", title, "</h2>"))
> allvname<-c(xvname,bvar,colvname); allvname<-allvname[!is.na(allvname)]; 
> WD<-data.frame(WD,TOT_=1)[,c(allvname,"TOT_")];
> if (is.na(colvname)) {
+   nclv<-1; clvb<-"Total"; clvb_<-"Total"
+ } else {
+   clv<-levels(factor(WD[,colvname])); nclv<-length(clv)+1
+   clvb_<-vlabelZ[match(paste(colvname,".",clv,sep=""),vnameZ)]; 
+   clvb_[is.na(clvb_)]<-clv[is.na(clvb_)];
+   clvb<-c(paste(vlabelV[vnameV==colvname],clvb_,sep="="),"Total");
+   clvb_<-c(clvb_,"Total")
+   WD<-WD[!is.na(WD[,colvname]),]
+ }  
> 
> if (is.na(bvar)) {ncc<-1; tt00<-"";
+ } else {blv<-levels(factor(WD[,bvar])); ncc<-length(blv); 
+   blvb_<-vlabelZ[match(paste(bvar,".",blv,sep=""),vnameZ)]; 
+   blvb_[is.na(blvb_)]<-blv[is.na(blvb_)];
+   if (ncc==2) {tt00<-c(blvb_,"Standardize diff.","P-value","P-value*")
+   } else {tt00<-c(blvb_,"P-value","P-value*"); }
+   WD<-WD[!is.na(WD[,bvar]),];
+ }
> opt<-prn;
> if (!is.numeric(opt) | opt<1) opt<-1
> prnopt<-c("Mean+SD / N(%)","Mean(SD) Median (Min-Max) / N(%)","Mean(SD) Median (Q1-Q3) / N(%)", "Geometric Mean (95% CI) / N(%)",
+ "(N) Mean+SD / N(%)","(N) Mean(SD) Median (Min-Max) / N(%)","(N) Mean(SD) Median (Q1-Q3) / N(%)", "(N) Geometric Mean (95% CI) / N(%)",
+ "List N Mean SD Median Q1-Q3 Min-Max")
> 
> xv0<-xvname[xlv==0]; xv1<-xvname[xlv>0]; nxv0<-sum(xlv==0); nxv1<-sum(xlv>0);
> stprn<-strsplit(prnopt[opt],"/")[[1]]
> for (k in 1:nclv) {
+   tt<-tt00; ttnp<-c("","")
+   if (!is.na(colvname) & k<nclv) {WD1<-WD[WD[,colvname]==clv[k],]; } else {WD1<-WD;}
+   if (!is.na(bvar)) {
+     if (opt<=8) {
+       if (nxv0>0) tt<-rbind(tt,t1_mean(xv0,bvar,dec,opt,WD1))
+       if (nxv1>0) tt<-rbind(tt,t1_freq(xv1,bvar,WD1))
+     } else {
+       if (nxv0>0) {
+         t0.tmp<-t1_meanlist(xv0,bvar,dec,WD1); 
+         tt<-rbind(tt,t0.tmp[[1]])
+         tvnpr<-t0.tmp[[2]];  tvnpr<-cbind(rownames(tvnpr),tvnpr)
+         ttnp<-rbind(ttnp,c("","Non-parametric(Kruskal Wallis) test P-value"), tvnpr)
+       }
+       if (nxv1>0) {
+         t1.tmp<-t1_freq(xv1,bvar,WD1); 
+         tt<-rbind(tt,t1.tmp[,-ncol(t1.tmp)])
+         tvfish<-t1.tmp[,ncol(t1.tmp)]; tvfish<-as.matrix(tvfish[tvfish!=" "],ncol=1)
+         tvfish<-cbind(rownames(tvfish),tvfish)
+         ttnp<-rbind(ttnp,c("","Fisher exact test P-value"),tvfish)
+       }
+     }
+   } else {
+     if (opt<=8) {
+       if (nxv0>0) tt<-rbind(tt,stprn[1],t1_mean0(xv0,dec,opt,WD1))
+       if (nxv1>0) tt<-rbind(tt,"N (%)",t1_freq0(xv1,WD1))
+     } else {
+       if (nxv0>0) tt<-rbind(tt,"Statistics",t1_meanlist(xv0,"TOT_",dec,WD1)[[1]])
+       if (nxv1>0) tt<-rbind(tt,"N (%)",t1_freq0(xv1,WD1))
+     }
+   }
+   rname<-rownames(tt); tt<-cbind(rname,tt); 
+   if (!is.na(bvar)) {tt[1,1]<-vlabel[vname==bvar];} else {tt[1,1]<-"";}
+   if (!is.na(colvname)) w<-c(w,"</br>",clvb[k])
+   w<-c(w,"</br><table border=3>", mat2htmltable(tt), "</table>")
+   if (length(ttnp)>2) w<-c(w,"</br><table border=3>", mat2htmltable(ttnp), "</table>")
+ }
Warning message:
In chisq.test(t1, correct = FALSE) :
  Chi-squared approximation may be incorrect
>  
> 
> w<-c(w, "</br>表中结果: ", prnopt[opt])
> if (!is.na(bvar)) w<-c(w, "</br>P值*: 如是连续变量，用Kruskal Wallis秩和检验得出, 如计数变量有理论数<10，用Fisher精确概率检验得出.")
> w<-c(w,wd.subset)
> w<-c(w,paste("</br>此表用易侕统计软件 (www.empowerstats.com) 和R软件生成，生成日期：",Sys.Date()))
> w<-c(w,"</body></html>")
> fileConn<-file(paste(ofname,".htm",sep="")); writeLines(w, fileConn)
> 
> proc.time()
   user  system elapsed 
   1.85    0.43   13.01 
