# Supplementary material for: Non-linear association between weight-adjusted-waist index and obstructive sleep apnea: a cross-sectional study from the NHANES (2005–2008 to 2015–2020)
Source: Front Public Health. 2025 Mar 25;13:1546597. doi: 10.3389/fpubh.2025.1546597 (PMC11975944; doi:10.3389/fpubh.2025.1546597)
Supplement: Supplementary file 2 [file Data_Sheet_1.zip › Raw/table1/20052020_3_tbl/20052020_3_tbl_datastep.lst]

[1] "Creating new variable: WWI.Q4"
     Min      25%      50%      75%      Max 
 8.04367 10.46824 11.05083 11.65079 14.41097 
   Min. 1st Qu.  Median    Mean 3rd Qu.    Max. 
    0.0     1.0     2.0     1.5     3.0     3.0 
