# Supplementary material for: Non-linear association between weight-adjusted-waist index and obstructive sleep apnea: a cross-sectional study from the NHANES (2005–2008 to 2015–2020)
Source: Front Public Health. 2025 Mar 25;13:1546597. doi: 10.3389/fpubh.2025.1546597 (PMC11975944; doi:10.3389/fpubh.2025.1546597)
Supplement: Supplementary file 2 [file Data_Sheet_1.zip › Raw/table2/WWI Continuous/20052020_4_tbl/20052020_4_tbl.lst]

  I(1)       OSA      ci_l      ci_u
1    1 0.4910866 0.4751606 0.5070126
[1] "OSA~WWI"

Call:
svyglm(formula = formula(fml), design = svy.DSN, family = fam)

Survey design:
svydesign(id = ~SDMVPS_U, strata = ~SDMVSTR_A, weights = ~WTSAF2Y_R, 
    data = WD, nest = TRUE)

Coefficients:
            Estimate Std. Error t value Pr(>|t|)    
(Intercept) -4.11858    0.34844  -11.82   <2e-16 ***
WWI          0.37318    0.03147   11.86   <2e-16 ***
---
Signif. codes:  0 '***' 0.001 '**' 0.01 '*' 0.05 '.' 0.1 ' ' 1

(Dispersion parameter for binomial family taken to be 1.000369)

Number of Fisher Scoring iterations: 4
