# Supplementary material for: Non-linear association between weight-adjusted-waist index and obstructive sleep apnea: a cross-sectional study from the NHANES (2005–2008 to 2015–2020)
Source: Front Public Health. 2025 Mar 25;13:1546597. doi: 10.3389/fpubh.2025.1546597 (PMC11975944; doi:10.3389/fpubh.2025.1546597)
Supplement: Supplementary file 2 [file Data_Sheet_1.zip › Raw/table2/WWI Continuous/20052020_8_tbl/20052020_8_tbl.lst]

  I(1)       OSA      ci_l      ci_u
1    1 0.4910866 0.4751606 0.5070126
[1] "OSA~WWI+ factor(AGE)+factor(SEX)+factor(RACE)"

Call:
svyglm(formula = formula(fml), design = svy.DSN, family = fam)

Survey design:
svydesign(id = ~SDMVPS_U, strata = ~SDMVSTR_A, weights = ~WTSAF2Y_R, 
    data = WD, nest = TRUE)

Coefficients:
              Estimate Std. Error t value Pr(>|t|)    
(Intercept)   -5.29908    0.42241 -12.545  < 2e-16 ***
WWI            0.49829    0.04057  12.283  < 2e-16 ***
factor(AGE)2   0.45108    0.06304   7.155 1.07e-09 ***
factor(AGE)3  -0.15478    0.08042  -1.925   0.0588 .  
factor(SEX)2  -0.70313    0.05672 -12.397  < 2e-16 ***
factor(RACE)2  0.03909    0.10085   0.388   0.6996    
factor(RACE)3  0.05884    0.06855   0.858   0.3939    
factor(RACE)4  0.25180    0.08061   3.124   0.0027 ** 
factor(RACE)5  0.08636    0.11224   0.769   0.4446    
---
Signif. codes:  0 '***' 0.001 '**' 0.01 '*' 0.05 '.' 0.1 ' ' 1

(Dispersion parameter for binomial family taken to be 1.001152)

Number of Fisher Scoring iterations: 4
