# Supplementary material for: Non-linear association between weight-adjusted-waist index and obstructive sleep apnea: a cross-sectional study from the NHANES (2005–2008 to 2015–2020)
Source: Front Public Health. 2025 Mar 25;13:1546597. doi: 10.3389/fpubh.2025.1546597 (PMC11975944; doi:10.3389/fpubh.2025.1546597)
Supplement: Supplementary file 2 [file Data_Sheet_1.zip › Raw/table2/WWI Continuous/20052020_9_tbl/20052020_9_tbl.lst]

  I(1)       OSA      ci_l      ci_u
1    1 0.4910866 0.4751606 0.5070126
[1] "OSA~WWI+ factor(AGE)+factor(SEX)+factor(RACE)+factor(ALCOHOL_CONSUMPTION)+factor(SMOKING)+factor(EDUCATIONAL_LEVEL)+factor(MARITAL_STATUS)+factor(PIR)+factor(HBP)+factor(DIABETES)+factor(CHD)+factor(SLEEP_DURATION)"

Call:
svyglm(formula = formula(fml), design = svy.DSN, family = fam)

Survey design:
svydesign(id = ~SDMVPS_U, strata = ~SDMVSTR_A, weights = ~WTSAF2Y_R, 
    data = WD, nest = TRUE)

Coefficients:
                              Estimate Std. Error t value Pr(>|t|)    
(Intercept)                  -4.525214   0.494844  -9.145 1.89e-11 ***
WWI                           0.452415   0.043614  10.373 4.95e-13 ***
factor(AGE)2                  0.321493   0.071467   4.498 5.54e-05 ***
factor(AGE)3                 -0.241282   0.095465  -2.527 0.015440 *  
factor(SEX)2                 -0.610055   0.059995 -10.168 8.97e-13 ***
factor(RACE)2                 0.065987   0.103101   0.640 0.525722    
factor(RACE)3                 0.047476   0.076047   0.624 0.535891    
factor(RACE)4                 0.245316   0.088706   2.766 0.008482 ** 
factor(RACE)5                 0.091837   0.119228   0.770 0.445558    
factor(ALCOHOL_CONSUMPTION)1  0.047793   0.071324   0.670 0.506561    
factor(ALCOHOL_CONSUMPTION)2 -0.011691   0.126005  -0.093 0.926528    
factor(ALCOHOL_CONSUMPTION)9 -0.180354   0.096369  -1.871 0.068425 .  
factor(SMOKING)1              0.106628   0.065519   1.627 0.111306    
factor(SMOKING)2              0.333123   0.074864   4.450 6.45e-05 ***
factor(SMOKING)9             -0.341239   0.712135  -0.479 0.634358    
factor(EDUCATIONAL_LEVEL)2    0.012525   0.089764   0.140 0.889716    
factor(EDUCATIONAL_LEVEL)3   -0.126029   0.087779  -1.436 0.158660    
factor(EDUCATIONAL_LEVEL)9   -1.352662   1.239367  -1.091 0.281463    
factor(MARITAL_STATUS)2      -0.396051   0.078766  -5.028 1.02e-05 ***
factor(MARITAL_STATUS)3      -0.435611   0.082077  -5.307 4.15e-06 ***
factor(MARITAL_STATUS)9       0.398058   1.191814   0.334 0.740087    
factor(PIR)2                  0.007798   0.084860   0.092 0.927234    
factor(PIR)3                 -0.018088   0.095650  -0.189 0.850945    
factor(PIR)9                 -0.200000   0.098476  -2.031 0.048779 *  
factor(HBP)1                  0.229717   0.073416   3.129 0.003226 ** 
factor(DIABETES)1             0.130498   0.092386   1.413 0.165341    
factor(CHD)1                 -0.153212   0.167697  -0.914 0.366255    
factor(CHD)9                  0.443383   0.475978   0.932 0.357037    
factor(SLEEP_DURATION)2      -0.269197   0.062987  -4.274 0.000112 ***
factor(SLEEP_DURATION)3      -0.335841   0.087517  -3.837 0.000422 ***
factor(SLEEP_DURATION)9      -0.297768   0.700925  -0.425 0.673188    
---
Signif. codes:  0 '***' 0.001 '**' 0.01 '*' 0.05 '.' 0.1 ' ' 1

(Dispersion parameter for binomial family taken to be 1.000895)

Number of Fisher Scoring iterations: 4
