# Supplementary material for: Non-linear association between weight-adjusted-waist index and obstructive sleep apnea: a cross-sectional study from the NHANES (2005–2008 to 2015–2020)
Source: Front Public Health. 2025 Mar 25;13:1546597. doi: 10.3389/fpubh.2025.1546597 (PMC11975944; doi:10.3389/fpubh.2025.1546597)
Supplement: Supplementary file 2 [file Data_Sheet_1.zip › Raw/table2/WWI quartile/20052020_10_tbl/20052020_10_tbl.lst]

  WWI.Q4       OSA      ci_l      ci_u
0      0 0.3706026 0.3432002 0.3980050
1      1 0.5047302 0.4811038 0.5283566
2      2 0.5542531 0.5254000 0.5831061
3      3 0.5710517 0.5442518 0.5978516
[1] "OSA~factor(WWI.Q4)+ factor(RACE)+factor(SEX)+factor(AGE)"

Call:
svyglm(formula = formula(fml), design = svy.DSN, family = fam)

Survey design:
svydesign(id = ~SDMVPS_U, strata = ~SDMVSTR_A, weights = ~WTSAF2Y_R, 
    data = WD, nest = TRUE)

Coefficients:
                Estimate Std. Error t value Pr(>|t|)    
(Intercept)     -0.43382    0.06574  -6.599 1.13e-08 ***
factor(WWI.Q4)1  0.55018    0.07611   7.229 9.36e-10 ***
factor(WWI.Q4)2  0.83689    0.08459   9.894 2.68e-14 ***
factor(WWI.Q4)3  1.06140    0.09477  11.200  < 2e-16 ***
factor(RACE)2    0.03194    0.09991   0.320  0.75029    
factor(RACE)3    0.04655    0.06722   0.692  0.49126    
factor(RACE)4    0.22175    0.07903   2.806  0.00673 ** 
factor(RACE)5    0.07691    0.11034   0.697  0.48844    
factor(SEX)2    -0.66627    0.05605 -11.888  < 2e-16 ***
factor(AGE)2     0.46510    0.06100   7.625 1.95e-10 ***
factor(AGE)3    -0.10687    0.07688  -1.390  0.16954    
---
Signif. codes:  0 '***' 0.001 '**' 0.01 '*' 0.05 '.' 0.1 ' ' 1

(Dispersion parameter for binomial family taken to be 1.000811)

Number of Fisher Scoring iterations: 4
