# Supplementary material for: Non-linear association between weight-adjusted-waist index and obstructive sleep apnea: a cross-sectional study from the NHANES (2005–2008 to 2015–2020)
Source: Front Public Health. 2025 Mar 25;13:1546597. doi: 10.3389/fpubh.2025.1546597 (PMC11975944; doi:10.3389/fpubh.2025.1546597)
Supplement: Supplementary file 2 [file Data_Sheet_1.zip › Raw/table2/WWI quartile/20052020_11_tbl/20052020_11_tbl.lst]

  WWI.Q4       OSA      ci_l      ci_u
0      0 0.3706026 0.3432002 0.3980050
1      1 0.5047302 0.4811038 0.5283566
2      2 0.5542531 0.5254000 0.5831061
3      3 0.5710517 0.5442518 0.5978516
[1] "OSA~factor(WWI.Q4)+ factor(RACE)+factor(SEX)+factor(AGE)+factor(EDUCATIONAL_LEVEL)+factor(MARITAL_STATUS)+factor(PIR)+factor(ALCOHOL_CONSUMPTION)+factor(SMOKING)+factor(HBP)+factor(DIABETES)+factor(CHD)+factor(SLEEP_DURATION)"

Call:
svyglm(formula = formula(fml), design = svy.DSN, family = fam)

Survey design:
svydesign(id = ~SDMVPS_U, strata = ~SDMVSTR_A, weights = ~WTSAF2Y_R, 
    data = WD, nest = TRUE)

Coefficients:
                              Estimate Std. Error t value Pr(>|t|)    
(Intercept)                  -0.073348   0.141138  -0.520 0.606218    
factor(WWI.Q4)1               0.463617   0.078481   5.907 6.96e-07 ***
factor(WWI.Q4)2               0.735174   0.086669   8.483 2.18e-10 ***
factor(WWI.Q4)3               0.946781   0.105134   9.005 4.56e-11 ***
factor(RACE)2                 0.059045   0.102222   0.578 0.566847    
factor(RACE)3                 0.041578   0.073174   0.568 0.573153    
factor(RACE)4                 0.214527   0.086235   2.488 0.017239 *  
factor(RACE)5                 0.086033   0.116388   0.739 0.464216    
factor(SEX)2                 -0.578101   0.059098  -9.782 4.76e-12 ***
factor(AGE)2                  0.331491   0.070403   4.709 3.13e-05 ***
factor(AGE)3                 -0.214845   0.093746  -2.292 0.027401 *  
factor(EDUCATIONAL_LEVEL)2    0.001822   0.089685   0.020 0.983898    
factor(EDUCATIONAL_LEVEL)3   -0.132961   0.087701  -1.516 0.137562    
factor(EDUCATIONAL_LEVEL)9   -1.419618   1.236782  -1.148 0.258030    
factor(MARITAL_STATUS)2      -0.384237   0.078570  -4.890 1.77e-05 ***
factor(MARITAL_STATUS)3      -0.433373   0.082869  -5.230 6.05e-06 ***
factor(MARITAL_STATUS)9       0.349567   1.193795   0.293 0.771212    
factor(PIR)2                  0.004703   0.084679   0.056 0.955994    
factor(PIR)3                 -0.033713   0.094301  -0.357 0.722645    
factor(PIR)9                 -0.206924   0.096559  -2.143 0.038412 *  
factor(ALCOHOL_CONSUMPTION)1  0.041418   0.072354   0.572 0.570310    
factor(ALCOHOL_CONSUMPTION)2 -0.019436   0.129937  -0.150 0.881864    
factor(ALCOHOL_CONSUMPTION)9 -0.188030   0.095216  -1.975 0.055403 .  
factor(SMOKING)1              0.102663   0.065598   1.565 0.125659    
factor(SMOKING)2              0.312076   0.074675   4.179 0.000160 ***
factor(SMOKING)9             -0.338949   0.687146  -0.493 0.624587    
factor(HBP)1                  0.243163   0.072490   3.354 0.001781 ** 
factor(DIABETES)1             0.158873   0.093034   1.708 0.095644 .  
factor(CHD)1                 -0.138927   0.168956  -0.822 0.415923    
factor(CHD)9                  0.471903   0.460812   1.024 0.312113    
factor(SLEEP_DURATION)2      -0.264208   0.062109  -4.254 0.000127 ***
factor(SLEEP_DURATION)3      -0.326978   0.086784  -3.768 0.000545 ***
factor(SLEEP_DURATION)9      -0.324854   0.690988  -0.470 0.640881    
---
Signif. codes:  0 '***' 0.001 '**' 0.01 '*' 0.05 '.' 0.1 ' ' 1

(Dispersion parameter for binomial family taken to be 1.001075)

Number of Fisher Scoring iterations: 4
