# Supplementary material for: Non-linear association between weight-adjusted-waist index and obstructive sleep apnea: a cross-sectional study from the NHANES (2005–2008 to 2015–2020)
Source: Front Public Health. 2025 Mar 25;13:1546597. doi: 10.3389/fpubh.2025.1546597 (PMC11975944; doi:10.3389/fpubh.2025.1546597)
Supplement: Supplementary file 2 [file Data_Sheet_1.zip › Raw/table3/20052020_32_tbl.lst]

[1] "tp.value == 11.701"
OSA ~ xTMP + factor(SEX) + factor(AGE) + factor(RACE) + factor(EDUCATIONAL_LEVEL) + 
    factor(MARITAL_STATUS) + factor(PIR) + factor(ALCOHOL_CONSUMPTION) + 
    factor(SMOKING) + factor(HBP) + factor(DIABETES) + factor(CHD) + 
    factor(SLEEP_DURATION)
<environment: 0x000001ae2afe2f28>

Call:
glm(formula = formula(fml), family = "binomial", data = wdtmp, 
    weights = wdtmp$weights)

Deviance Residuals: 
    Min       1Q   Median       3Q      Max  
-2.0264  -1.1055  -0.6642   1.1170   1.9270  

Coefficients:
                             Estimate Std. Error z value Pr(>|z|)    
(Intercept)                  -3.55600    0.31805 -11.181  < 2e-16 ***
xTMP                          0.35203    0.02797  12.588  < 2e-16 ***
factor(SEX)2                 -0.45673    0.04213 -10.841  < 2e-16 ***
factor(AGE)2                  0.27930    0.05358   5.212 1.86e-07 ***
factor(AGE)3                 -0.22795    0.05964  -3.822 0.000132 ***
factor(RACE)2                 0.10915    0.07889   1.384 0.166485    
factor(RACE)3                -0.09533    0.06218  -1.533 0.125231    
factor(RACE)4                 0.03889    0.06790   0.573 0.566848    
factor(RACE)5                -0.08181    0.07841  -1.043 0.296823    
factor(EDUCATIONAL_LEVEL)2    0.05099    0.05892   0.865 0.386810    
factor(EDUCATIONAL_LEVEL)3   -0.01499    0.05495  -0.273 0.785059    
factor(EDUCATIONAL_LEVEL)9   -0.63085    0.65522  -0.963 0.335645    
factor(MARITAL_STATUS)2      -0.40558    0.05156  -7.866 3.66e-15 ***
factor(MARITAL_STATUS)3      -0.42765    0.05711  -7.488 6.99e-14 ***
factor(MARITAL_STATUS)9       0.51888    0.65938   0.787 0.431330    
factor(PIR)2                  0.01755    0.05653   0.310 0.756288    
factor(PIR)3                  0.03103    0.06324   0.491 0.623644    
factor(PIR)9                 -0.05700    0.07730  -0.737 0.460926    
factor(ALCOHOL_CONSUMPTION)1  0.07982    0.05439   1.468 0.142209    
factor(ALCOHOL_CONSUMPTION)2  0.06948    0.07904   0.879 0.379365    
factor(ALCOHOL_CONSUMPTION)9 -0.16612    0.06636  -2.503 0.012309 *  
factor(SMOKING)1              0.14218    0.05031   2.826 0.004709 ** 
factor(SMOKING)2              0.28035    0.05359   5.231 1.68e-07 ***
factor(SMOKING)9             -0.02719    0.57716  -0.047 0.962424    
factor(HBP)1                  0.29470    0.04585   6.428 1.30e-10 ***
factor(DIABETES)1             0.24981    0.05507   4.536 5.73e-06 ***
factor(CHD)1                 -0.11925    0.10184  -1.171 0.241636    
factor(CHD)9                 -0.18577    0.29633  -0.627 0.530715    
factor(SLEEP_DURATION)2      -0.29086    0.04485  -6.485 8.88e-11 ***
factor(SLEEP_DURATION)3      -0.31807    0.06001  -5.301 1.15e-07 ***
factor(SLEEP_DURATION)9      -0.11204    0.30403  -0.369 0.712500    
---
Signif. codes:  0 '***' 0.001 '**' 0.01 '*' 0.05 '.' 0.1 ' ' 1

(Dispersion parameter for binomial family taken to be 1)

    Null deviance: 16004  on 11544  degrees of freedom
Residual deviance: 15163  on 11514  degrees of freedom
AIC: 15225

Number of Fisher Scoring iterations: 4

OSA ~ tmp.X1 + tmp.X2 + factor(SEX) + factor(AGE) + factor(RACE) + 
    factor(EDUCATIONAL_LEVEL) + factor(MARITAL_STATUS) + factor(PIR) + 
    factor(ALCOHOL_CONSUMPTION) + factor(SMOKING) + factor(HBP) + 
    factor(DIABETES) + factor(CHD) + factor(SLEEP_DURATION)
<environment: 0x000001ae2cbf7db0>

Call:
glm(formula = formula(fml), family = "binomial", data = wdtmp, 
    weights = wdtmp$weights)

Deviance Residuals: 
    Min       1Q   Median       3Q      Max  
-2.0141  -1.1062  -0.6432   1.1152   2.0118  

Coefficients:
                              Estimate Std. Error z value Pr(>|z|)    
(Intercept)                   0.687639   0.098783   6.961 3.38e-12 ***
tmp.X1                        0.471847   0.035951  13.125  < 2e-16 ***
tmp.X2                       -0.030301   0.076229  -0.398  0.69100    
factor(SEX)2                 -0.451275   0.042226 -10.687  < 2e-16 ***
factor(AGE)2                  0.255814   0.053836   4.752 2.02e-06 ***
factor(AGE)3                 -0.246147   0.059776  -4.118 3.83e-05 ***
factor(RACE)2                 0.112696   0.078927   1.428  0.15333    
factor(RACE)3                -0.078289   0.062292  -1.257  0.20883    
factor(RACE)4                 0.058356   0.068074   0.857  0.39131    
factor(RACE)5                -0.071939   0.078511  -0.916  0.35952    
factor(EDUCATIONAL_LEVEL)2    0.043330   0.058986   0.735  0.46260    
factor(EDUCATIONAL_LEVEL)3   -0.020919   0.055003  -0.380  0.70371    
factor(EDUCATIONAL_LEVEL)9   -0.577432   0.654767  -0.882  0.37784    
factor(MARITAL_STATUS)2      -0.389160   0.051646  -7.535 4.88e-14 ***
factor(MARITAL_STATUS)3      -0.404986   0.057376  -7.059 1.68e-12 ***
factor(MARITAL_STATUS)9       0.502354   0.659751   0.761  0.44640    
factor(PIR)2                  0.018276   0.056569   0.323  0.74664    
factor(PIR)3                  0.033838   0.063326   0.534  0.59310    
factor(PIR)9                 -0.045750   0.077391  -0.591  0.55441    
factor(ALCOHOL_CONSUMPTION)1  0.081074   0.054428   1.490  0.13634    
factor(ALCOHOL_CONSUMPTION)2  0.070559   0.079143   0.892  0.37264    
factor(ALCOHOL_CONSUMPTION)9 -0.157517   0.066385  -2.373  0.01766 *  
factor(SMOKING)1              0.135134   0.050377   2.682  0.00731 ** 
factor(SMOKING)2              0.279578   0.053693   5.207 1.92e-07 ***
factor(SMOKING)9              0.001335   0.575004   0.002  0.99815    
factor(HBP)1                  0.289541   0.045896   6.309 2.81e-10 ***
factor(DIABETES)1             0.258113   0.055124   4.682 2.84e-06 ***
factor(CHD)1                 -0.115816   0.101877  -1.137  0.25562    
factor(CHD)9                 -0.173759   0.295904  -0.587  0.55706    
factor(SLEEP_DURATION)2      -0.292472   0.044916  -6.512 7.44e-11 ***
factor(SLEEP_DURATION)3      -0.312402   0.060062  -5.201 1.98e-07 ***
factor(SLEEP_DURATION)9      -0.113372   0.305367  -0.371  0.71044    
---
Signif. codes:  0 '***' 0.001 '**' 0.01 '*' 0.05 '.' 0.1 ' ' 1

(Dispersion parameter for binomial family taken to be 1)

    Null deviance: 16004  on 11544  degrees of freedom
Residual deviance: 15134  on 11513  degrees of freedom
AIC: 15198

Number of Fisher Scoring iterations: 4

OSA ~ xTMP + tmp.X2 + factor(SEX) + factor(AGE) + factor(RACE) + 
    factor(EDUCATIONAL_LEVEL) + factor(MARITAL_STATUS) + factor(PIR) + 
    factor(ALCOHOL_CONSUMPTION) + factor(SMOKING) + factor(HBP) + 
    factor(DIABETES) + factor(CHD) + factor(SLEEP_DURATION)
<environment: 0x000001ae2caf0ee8>

Call:
glm(formula = formula(fml), family = "binomial", data = wdtmp, 
    weights = wdtmp$weights)

Deviance Residuals: 
    Min       1Q   Median       3Q      Max  
-2.0141  -1.1062  -0.6432   1.1152   2.0118  

Coefficients:
                              Estimate Std. Error z value Pr(>|z|)    
(Intercept)                  -4.833438   0.399038 -12.113  < 2e-16 ***
xTMP                          0.471847   0.035951  13.125  < 2e-16 ***
tmp.X2                       -0.502148   0.093468  -5.372 7.77e-08 ***
factor(SEX)2                 -0.451275   0.042226 -10.687  < 2e-16 ***
factor(AGE)2                  0.255814   0.053836   4.752 2.02e-06 ***
factor(AGE)3                 -0.246147   0.059776  -4.118 3.83e-05 ***
factor(RACE)2                 0.112696   0.078927   1.428  0.15333    
factor(RACE)3                -0.078289   0.062292  -1.257  0.20883    
factor(RACE)4                 0.058356   0.068074   0.857  0.39131    
factor(RACE)5                -0.071939   0.078511  -0.916  0.35952    
factor(EDUCATIONAL_LEVEL)2    0.043330   0.058986   0.735  0.46260    
factor(EDUCATIONAL_LEVEL)3   -0.020919   0.055003  -0.380  0.70371    
factor(EDUCATIONAL_LEVEL)9   -0.577432   0.654767  -0.882  0.37784    
factor(MARITAL_STATUS)2      -0.389160   0.051646  -7.535 4.88e-14 ***
factor(MARITAL_STATUS)3      -0.404986   0.057376  -7.059 1.68e-12 ***
factor(MARITAL_STATUS)9       0.502354   0.659751   0.761  0.44640    
factor(PIR)2                  0.018276   0.056569   0.323  0.74664    
factor(PIR)3                  0.033838   0.063326   0.534  0.59310    
factor(PIR)9                 -0.045750   0.077391  -0.591  0.55441    
factor(ALCOHOL_CONSUMPTION)1  0.081074   0.054428   1.490  0.13634    
factor(ALCOHOL_CONSUMPTION)2  0.070559   0.079143   0.892  0.37264    
factor(ALCOHOL_CONSUMPTION)9 -0.157517   0.066385  -2.373  0.01766 *  
factor(SMOKING)1              0.135134   0.050377   2.682  0.00731 ** 
factor(SMOKING)2              0.279578   0.053693   5.207 1.92e-07 ***
factor(SMOKING)9              0.001335   0.575004   0.002  0.99815    
factor(HBP)1                  0.289541   0.045896   6.309 2.81e-10 ***
factor(DIABETES)1             0.258113   0.055124   4.682 2.84e-06 ***
factor(CHD)1                 -0.115816   0.101877  -1.137  0.25562    
factor(CHD)9                 -0.173759   0.295904  -0.587  0.55706    
factor(SLEEP_DURATION)2      -0.292472   0.044916  -6.512 7.44e-11 ***
factor(SLEEP_DURATION)3      -0.312402   0.060062  -5.201 1.98e-07 ***
factor(SLEEP_DURATION)9      -0.113372   0.305367  -0.371  0.71044    
---
Signif. codes:  0 '***' 0.001 '**' 0.01 '*' 0.05 '.' 0.1 ' ' 1

(Dispersion parameter for binomial family taken to be 1)

    Null deviance: 16004  on 11544  degrees of freedom
Residual deviance: 15134  on 11513  degrees of freedom
AIC: 15198

Number of Fisher Scoring iterations: 4
